# Supplementary material for: The cell behavior ontology: describing the intrinsic biological behaviors of real and model cells seen as active agents
Source: Bioinformatics. 2014 Apr 22;30(16):2367–74. doi: 10.1093/bioinformatics/btu210 (PMC4133580; doi:10.1093/bioinformatics/btu210)
Supplement: Supplementary Data [file supp_btu210_Supplemental_Material.zip]

Archive with 63 entries (56 files):
- Supplemental Material/_Readme.docx
- Supplemental Material/angio_growth_steppables_08052009_01_45_36__CBOannotated.py
- Supplemental Material/CBO_Step_by_step/
- Supplemental Material/CBO_Step_by_step/CBO_step_by_step.docx
- Supplemental Material/CBO_Step_by_step/CBO_step_by_step.pdf
- Supplemental Material/CBO_Step_by_step/CBO_Step_by_step_supplements.zip
- Supplemental Material/CBO_Step_by_step/Demo_data_extract_CBO_VTK.py
- Supplemental Material/CBO_Step_by_step/VascularTumor/
- Supplemental Material/CBO_Step_by_step/VascularTumor/AngioTumor.owl
- Supplemental Material/CBO_Step_by_step/VascularTumor/catalog-v001.xml
- Supplemental Material/CBO_Step_by_step/VascularTumor/CBO_1_0.owl
- Supplemental Material/CBO_Step_by_step/VascularTumor/Compucell3D Files/
- Supplemental Material/CBO_Step_by_step/VascularTumor/Compucell3D Files/Simulation/
- Supplemental Material/CBO_Step_by_step/VascularTumor/Compucell3D Files/Simulation/Glucose_300.dat
- Supplemental Material/CBO_Step_by_step/VascularTumor/Compucell3D Files/Simulation/VascularTumor.py
- Supplemental Material/CBO_Step_by_step/VascularTumor/Compucell3D Files/Simulation/VascularTumor.xml
- Supplemental Material/CBO_Step_by_step/VascularTumor/Compucell3D Files/Simulation/VascularTumorSteppables.py
- Supplemental Material/CBO_Step_by_step/VascularTumor/Compucell3D Files/Simulation/VascularTumorSteppables.pyc
- Supplemental Material/CBO_Step_by_step/VascularTumor/Compucell3D Files/VascularTumor.cc3d
- Supplemental Material/CBO_Step_by_step/VascularTumor/Compucell3D Files/VascularTumor_cc3d_02_18_2013_15_16_41/
- Supplemental Material/CBO_Step_by_step/VascularTumor/Compucell3D Files/VascularTumor_cc3d_02_18_2013_15_16_41/LatticeData/
- Supplemental Material/CBO_Step_by_step/VascularTumor/Compucell3D Files/VascularTumor_cc3d_02_18_2013_15_16_41/LatticeData/Step_0000.vtk
- Supplemental Material/CBO_Step_by_step/VascularTumor/Compucell3D Files/VascularTumor_cc3d_02_18_2013_15_16_41/LatticeData/Step_0600.vtk
- Supplemental Material/CBO_Step_by_step/VascularTumor/Compucell3D Files/VascularTumor_cc3d_02_18_2013_15_16_41/LatticeData/Step_1200.vtk
- Supplemental Material/CBO_Step_by_step/VascularTumor/Compucell3D Files/VascularTumor_cc3d_02_18_2013_15_16_41/LatticeData/Step_1800.vtk
- Supplemental Material/CBO_Step_by_step/VascularTumor/Compucell3D Files/VascularTumor_cc3d_02_18_2013_15_16_41/LatticeData/Step_2400.vtk
- Supplemental Material/CBO_Step_by_step/VascularTumor/Compucell3D Files/VascularTumor_cc3d_02_18_2013_15_16_41/LatticeData/Step_3000.vtk
- Supplemental Material/CBO_Step_by_step/VascularTumor/Compucell3D Files/VascularTumor_cc3d_02_18_2013_15_16_41/LatticeData/Step_3600.vtk
- Supplemental Material/CBO_Step_by_step/VascularTumor/Compucell3D Files/VascularTumor_cc3d_02_18_2013_15_16_41/LatticeData/Step_4200.vtk
- Supplemental Material/CBO_Step_by_step/VascularTumor/Compucell3D Files/VascularTumor_cc3d_02_18_2013_15_16_41/LatticeData/Step_4800.vtk
- Supplemental Material/CBO_Step_by_step/VascularTumor/Compucell3D Files/VascularTumor_cc3d_02_18_2013_15_16_41/LatticeData/Step_5400.vtk
- Supplemental Material/CBO_Step_by_step/VascularTumor/Compucell3D Files/VascularTumor_cc3d_02_18_2013_15_16_41/LatticeData/StepLDF.dml
- Supplemental Material/CBO_Step_by_step/VascularTumor/Compucell3D Files/VascularTumor_cc3d_02_18_2013_15_16_41/Simulation/
- Supplemental Material/CBO_Step_by_step/VascularTumor/Compucell3D Files/VascularTumor_cc3d_02_18_2013_15_16_41/Simulation/Glucose_300.dat
- Supplemental Material/CBO_Step_by_step/VascularTumor/Compucell3D Files/VascularTumor_cc3d_02_18_2013_15_16_41/Simulation/VascularTumor.py
- Supplemental Material/CBO_Step_by_step/VascularTumor/Compucell3D Files/VascularTumor_cc3d_02_18_2013_15_16_41/Simulation/VascularTumor.xml
- Supplemental Material/CBO_Step_by_step/VascularTumor/Compucell3D Files/VascularTumor_cc3d_02_18_2013_15_16_41/Simulation/VascularTumorSteppables.py
- Supplemental Material/CBO_Step_by_step/VascularTumor/Compucell3D Files/VascularTumor_cc3d_02_18_2013_15_16_41/Step_0000.vtk
- Supplemental Material/CBO_Step_by_step/VascularTumor/Compucell3D Files/VascularTumor_cc3d_02_18_2013_15_16_41/Step_0600.vtk
- Supplemental Material/CBO_Step_by_step/VascularTumor/Compucell3D Files/VascularTumor_cc3d_02_18_2013_15_16_41/Step_1200.vtk
- Supplemental Material/CBO_Step_by_step/VascularTumor/Compucell3D Files/VascularTumor_cc3d_02_18_2013_15_16_41/Step_1800.vtk
- Supplemental Material/CBO_Step_by_step/VascularTumor/Compucell3D Files/VascularTumor_cc3d_02_18_2013_15_16_41/Step_2400.vtk
- Supplemental Material/CBO_Step_by_step/VascularTumor/Compucell3D Files/VascularTumor_cc3d_02_18_2013_15_16_41/Step_3000.vtk
- Supplemental Material/CBO_Step_by_step/VascularTumor/Compucell3D Files/VascularTumor_cc3d_02_18_2013_15_16_41/Step_3600.vtk
- Supplemental Material/CBO_Step_by_step/VascularTumor/Compucell3D Files/VascularTumor_cc3d_02_18_2013_15_16_41/Step_4200.vtk
- Supplemental Material/CBO_Step_by_step/VascularTumor/Compucell3D Files/VascularTumor_cc3d_02_18_2013_15_16_41/Step_4800.vtk
- Supplemental Material/CBO_Step_by_step/VascularTumor/Compucell3D Files/VascularTumor_cc3d_02_18_2013_15_16_41/Step_5400.vtk
- Supplemental Material/CBO_Step_by_step/VascularTumor/Compucell3D Files/VascularTumor_cc3d_02_18_2013_15_16_41/VascularTumor.cc3d
- Supplemental Material/CBO_Step_by_step/VascularTumor/Compucell3D Files/VascularTumor_cc3d_02_18_2013_15_16_41/VascularTumor_cc3d_0000.png
- Supplemental Material/CBO_Step_by_step/VascularTumor/Compucell3D Files/VascularTumor_cc3d_02_18_2013_15_16_41/VascularTumor_cc3d_0600.png
- Supplemental Material/CBO_Step_by_step/VascularTumor/Compucell3D Files/VascularTumor_cc3d_02_18_2013_15_16_41/VascularTumor_cc3d_1200.png
- Supplemental Material/CBO_Step_by_step/VascularTumor/Compucell3D Files/VascularTumor_cc3d_02_18_2013_15_16_41/VascularTumor_cc3d_1800.png
- Supplemental Material/CBO_Step_by_step/VascularTumor/Compucell3D Files/VascularTumor_cc3d_02_18_2013_15_16_41/VascularTumor_cc3d_2400.png
- Supplemental Material/CBO_Step_by_step/VascularTumor/Compucell3D Files/VascularTumor_cc3d_02_18_2013_15_16_41/VascularTumor_cc3d_3000.png
- Supplemental Material/CBO_Step_by_step/VascularTumor/Compucell3D Files/VascularTumor_cc3d_02_18_2013_15_16_41/VascularTumor_cc3d_3600.png
- Supplemental Material/CBO_Step_by_step/VascularTumor/Compucell3D Files/VascularTumor_cc3d_02_18_2013_15_16_41/VascularTumor_cc3d_4200.png
- Supplemental Material/CBO_Step_by_step/VascularTumor/Compucell3D Files/VascularTumor_cc3d_02_18_2013_15_16_41/VascularTumor_cc3d_4800.png
- Supplemental Material/CBO_Step_by_step/VascularTumor/Compucell3D Files/VascularTumor_cc3d_02_18_2013_15_16_41/VascularTumor_cc3d_5400.png
- Supplemental Material/CBO_Step_by_step/VascularTumor/Compucell3D Files/VascularTumor_cc3d_02_18_2013_15_16_41/VascularTumor_cc3d_6000.png
- Supplemental Material/CBO_Step_by_step/VascularTumor/test.sbml
- Supplemental Material/CBO_Step_by_step/VascularTumor/uo.owl
- Supplemental Material/Supplement_1.docx
- Supplemental Material/use_case_1.owl
