# Supplementary material for: The cell behavior ontology: describing the intrinsic biological behaviors of real and model cells seen as active agents
Source: Bioinformatics. 2014 Apr 22;30(16):2367–74. doi: 10.1093/bioinformatics/btu210 (PMC4133580; doi:10.1093/bioinformatics/btu210)
Supplement: Supplementary Data [file supp_btu210_Supplemental_Material.zip › Supplemental Material/CBO_Step_by_step/Demo_data_extract_CBO_VTK.py]

"""
Demo_data_extract_CBO_VTK.py
Sample Python script that manipulates a CBO-OWL meta-model and a set of VTK files
J. Sluka, Indiana University Bloomington
March 2013

This requires the rdflib Python module (available at https://github.com/RDFLib/rdflib or http://rdflib.net/)

This could use the VTK toolkit but platform-specific installers for VTK are not available.
Here we will use simple custom written routines to simply extraat information from the VTK file(s).
"""
import os
import sys
import glob

def main():

    # Input files, directories etc.
    WorkPath = 'C:/Users/James Sluka/Desktop/Biocomplexity/CBO paper/Final Versions/Supplemental Material/Step_by_step/VascularTumor/'
    OWL_file_name = WorkPath + 'AngioTumor.owl'  # this is the meta-model OWL file
    CBO_file_name = WorkPath + 'CBO_1_0.owl'     # this is the CBO OWL file
    VTKFileDir    = WorkPath + 'Compucell3D Files/VascularTumor_cc3d_02_18_2013_15_16_41/' # dir of VTK files
    VTKFileMask   = 'Step_*.vtk'  # Strucutre of the individual VTK file names, e.g., 'Step_0300.vtk'
    UnitOntology_URL = 'http://cbo.biocomplexity.indiana.edu/svn/cbo/trunk/Import_Ontologies/uo.owl'
    # 'UnitOntology_URL' points to a web accessible version of the Unit Ontology in OWL/RDF format.

    ################################################################################
    # Get the cell type names, VTK IDs etc. from the CBO/OWL file
    print "Owl file name=",OWL_file_name
    theIDlist,theFieldList,theSysParams = get_VTKdata_from_CBO_descr(OWL_file_name,UnitOntology_URL)
    print "\nIn Main():\nCell Type ID numbers\n\tID\tName"
    theIDlist_rev={}
    maxID = -1
    for key in sorted(theIDlist, key=theIDlist.get): # theIDlist['medium']=0
        print "\t",theIDlist[key],"\t",key
        theIDlist_rev[theIDlist[key]]=key  # theIDlist_rev[0]='medium'
        if theIDlist[key] > maxID: # not all VTK files will have all the cell type IDs
            maxID=int(theIDlist[key])

    print "Field Names:"
    for aName in theFieldList:
        print "\t",aName
        
    print "System Parameters:"
    for key in sorted(theSysParams):
        print "\t",key,"=",theSysParams[key]

    print "\nFinished parsing OWL file: ...",OWL_file_name[-30:],"\n"

    ################################################################################
    # Extract data from the set of VTK files (e.g., Step_0600.vtk)
    VTK_data = get_VTKdata(VTKFileDir,VTKFileMask,theFieldList)
    print "\nFinished parsing VTK files.\n"

    # dump the big VTK_data hash
##    for mcs in sorted(VTK_data):
##        for key2 in sorted(VTK_data[mcs]):
##            print "VTK_data["+str(mcs)+"]["+str(key2)+"]="+str(VTK_data[mcs][key2])


    # Print a table of the data from the VTK files using info from the CBO file
    # First table is the pixel count converted into volume units byt cell type and time
    # First the table header line:
    print "Total Cell Volumes by cell type ("+theSysParams['SystemPixelDistanceScale unit']+"^3):"
    print "  MCS  "+theSysParams['VTK_FileTimeStep unit']+"(s)",
    for cellTypeID in range(maxID+1):
        print '%15s ' % theIDlist_rev[str(cellTypeID)][:15], 
    print        
    # Now the rest of the lines in the table
    for mcs in sorted(VTK_data):
        print '%5i  %7.1f  ' % (mcs,float(mcs)*theSysParams['VTK_FileTimeStep']),
        for cellTypeID in range(maxID+1):    #sorted(theIDlist):
            #print theIDlist_rev[str(cellTypeID)],"\t",
            if str(cellTypeID) in VTK_data[mcs]:  # might be missing!
                # need to take into account 3D, 1 pixel = cube of the pixel scale
                valPix=VTK_data[mcs][str(cellTypeID)]
                valVol=VTK_data[mcs][str(cellTypeID)]*float(theSysParams['SystemPixelDistanceScale'])**3
                print '%15.0f ' % valVol,
            else:
                print '%15.0f ' % 0,
        print
    # the table footer
    #print "Units:"
    #print "\t",theSysParams['VTK_FileTimeStep unit'][:3],"=",theSysParams['VTK_FileTimeStep unit']
    #print "\t",theSysParams['SystemPixelDistanceScale unit'][:4],"=",theSysParams['SystemPixelDistanceScale unit']

    # Second table is the pixel count converted into volume units byt cell type and time
    # First the table header line:
    print "\nAverage field pixel values:"
    print "  MCS  "+theSysParams['VTK_FileTimeStep unit']+"(s)",
    for fname in sorted(theFieldList):
        print '%15s ' % fname[:15], 
    print        
    # Now the rest of the lines in the table
    for mcs in sorted(VTK_data):
        print '%5i  %7.1f  ' % (mcs,float(mcs)*theSysParams['VTK_FileTimeStep']),
        for fname in sorted(theFieldList):
            print '%15.5f ' % float(VTK_data[mcs][fname]),
        print

    # Third table of the data giving the cell counts by mcs
    # First the table header line:
    print "\nCell Counts:"
    print "  MCS  "+theSysParams['VTK_FileTimeStep unit']+"(s)",
    for cellTypeID in range(1,maxID+1):    # skipping the Medium (0)
        print '%15s ' % theIDlist_rev[str(cellTypeID)][:15], 
    print 
    # Now the rest of the lines in the table
    # for this table the data is VTK_data[mcs]['cell count by type:'+str(key)]=dictCellCountByType[key]
    for mcs in sorted(VTK_data):
        print '%5i  %7.1f  ' % (mcs,float(mcs)*theSysParams['VTK_FileTimeStep']),
        for cellTypeID in range(1,maxID+1):    # just skipping the Medium (0)
            key='cell count by type:'+str(cellTypeID)
            if key in VTK_data[mcs]:  # might be missing!
                print '%15i ' % VTK_data[mcs][key],
            else:
                print '%15i ' % 0,
        print

    
    os._exit(0)

##############################################################################################
###
### Subroutines
###
##############################################################################################
        
def get_VTKdata(VTK_dir,VTK_file_mask,theFieldList):
    """Extract some simple statistics from a series of VTK files
    Arguments:
       VTK_dir path to the directory continting the set of VTK files
       VTK_file_mask mask for the VTK files (e.g., "Step_*.vtk")
       theFieldList is a list of the Field names to extract values for (from the CBO file parsing)
    Returns:
       a big ugly hash of hashes
    """

    import glob
    #VTK_dir=r'C:/Users/James Sluka/Desktop/Biocomplexity/CBO paper/Supplemental Material/VascularTumor/Compucell3D Files/VascularTumor_cc3d_02_18_2013_15_16_41/'  # trailing / not needed
    #VTK_file_mask=r'Step_*.vtk'
    import collections  # needed to build hash of hases (directory of directories)

    # dataTable is a dir of dirs, the first key is the mcs number, subsequent keys are the column names, values are the values
    # useage: dataTable[mcs]['filename'] = 'Step_3000.vtk'
    #         note that mcs will be an integer, and 'filename' is the string
    dataTable=collections.defaultdict(dict)  

    VTK_file_list = glob.glob(os.path.join(VTK_dir,VTK_file_mask))
    print "Processing VTK files, found ",len(glob.glob(os.path.join(VTK_dir,VTK_file_mask)))," VTK files"
    for filename in VTK_file_list:
        (filepath, filename2) = os.path.split(filename)
        f = open(filename, 'r')

        VTKname=os.path.basename(filename)
        (a,undef,b)=VTKname.partition("_")
        (mcs,undef,c)=b.partition(".")
        mcs=int(mcs)
        print "Processing VTK File =",filename2,"  MCS=",mcs,"  ",
        dataTable[mcs]['filename']=filename2

        # hash of vectors, one hash per VTK field
        fields_data={}
        # to add: fields_data.setdefault(theFieldName,[]).append(theSingleValue)

        aLine=f.readline().rstrip('\r\n')  # # vtk DataFile Version 3.0
        aLine=f.readline().rstrip('\r\n')  # vtk output
        aLine=f.readline().rstrip('\r\n')  # ASCII
        aLine=f.readline().rstrip('\r\n')  # DATASET STRUCTURED_POINTS
        aLine=f.readline().rstrip('\r\n')  # DIMENSIONS 50 50 80
        (undef,dimX,dimY,dimZ)=aLine.split(" ")
        #print "    dimX=",dimX," dimY=",dimY," dimZ=",dimZ
        aLine=f.readline().rstrip('\r\n')  # SPACING 1 1 1
        (undef,spacingX,spacingY,spacingZ)=aLine.split(" ")
        #print "    spacingX=",spacingX," spacingY=",spacingY," spacingZ=",spacingZ
        aLine=f.readline().rstrip('\r\n')  # ORIGIN 0 0 0
        (undef,originX,originY,originZ)=aLine.split(" ")
        #print "    originX=",originX," originY=",originY," originZ=",originZ
        aLine=f.readline().rstrip('\r\n')  # POINT_DATA 200000
        (undef,POINT_DATA)=aLine.split(" ")
        #print "    POINT_DATA=",POINT_DATA
        aLine=f.readline().rstrip('\r\n')  # FIELD FieldData 6
        (undef,undef,FieldCount)=aLine.split(" ")
        #print "    FieldCount=",FieldCount

        # --------------------------------------------------------
        # Extract all the fields (including CellId and CellType).
        # Each field is an entry in the fields_data hash, the value of the hash is a vector of the
        # pixel values. For example, fields_data['CellId'][32] is the 32+1 (zero referenced) pixel
        # in the VTK data set for the field 'CellId'.
        print "Processing fields..."
        for i in range(0,int(FieldCount)):  # 
            #print ">>>> Processing FieldBlock", i
            aLine=f.readline().rstrip('\r\n')  # CellID 1 200000 char
            (FieldName,undef,Pixels,undef)=aLine.split(" ")
            FieldName.strip()  # remove leading and trailing whitespace
            Pixels=int(Pixels)
            #print aLine,'    Pixels=',Pixels

            pixCount=0
            while pixCount<Pixels:
                aLine=f.readline().rstrip(' \r\n')  # 0 0 0 0 0 0 0 0 0  note the space in the rstrip
                aList=aLine.split(" ")
                #print aList
                for aItem in aList:
                    pixCount+=1
                    fields_data.setdefault(FieldName,[]).append(aItem)
            #print "Done with field",i,'"'+FieldName+'"'

        # Summary statistics, counts etc for the CellId and CellType (both are  vectors extracted from the VTK file)
        # Collect the list of pixels (defined as their offset in the vectors above)
        # by cellIDs
        dictPixelCountByType = {}  # key is CellType, value is count of pixels in that CellType
        dictCellPixels = {}   # key is CellId, value is LIST OF pixel IDs, length of list is the # of pix for CellId 
        dictCellID2Type = {}  # key is CellId, value is CellType number (in a CC3D VTK file all Medium (type=0) 
                              # cells are part of the same "cellId"
        for i in range(0,len(fields_data['CellType'])):  # i is offset in the VTK data vector
            cellID  =fields_data['CellId'  ][i]
            cellType=fields_data['CellType'][i]
            if cellID not in dictCellPixels:
                # Add empty list for location
                dictCellPixels[cellID] = []
                dictCellID2Type[cellID] = cellType
            dictCellPixels[cellID].append(i)
            
            if int(fields_data['CellType'][i]) not in dictPixelCountByType:
                # Add hash value so we can sum to it
                dictPixelCountByType[int(cellType)] = 0
            dictPixelCountByType[int(cellType)]+=1

##        print "\ndictPixelCountByType   Value(number of pixels by CellType)"
        for key in dictPixelCountByType:
##             print key,"         ",dictPixelCountByType[key]
             dataTable[mcs][str(key)]=dictPixelCountByType[key]
##        print "dictCellPixels   Length  (number of pixels by CellId)"
##        for key in dictCellPixels:
##             print key,"         ",len(dictCellPixels[key])
##        # all "Medium" (cellType=0) are the same cell
##        print "dictCellID2Type   Value   Length  (Value is cellType for the cellId of key)" 
##        for key in dictCellID2Type:
##             print key,"         ",dictCellID2Type[key],len(dictCellID2Type[key])

        # Calulate the count for each cell type. Note that Medium (cellType=0) is a single cell
        # in CC3D, could use the number of pixels of cellType=0 but not doing that here
        dictCellCountByType = {} # key is CellType, value is count of cells of that CellType
        for key in dictCellID2Type:
            if dictCellID2Type[key] not in dictCellCountByType:
                # Add hash value so we can sum to it
                dictCellCountByType[dictCellID2Type[key]] = 0
            dictCellCountByType[dictCellID2Type[key]] += 1
        for key in sorted(dictCellCountByType):
            #print "key,count by cellType",key,dictCellCountByType[key]
            dataTable[mcs]['cell count by type:'+str(key)]=dictCellCountByType[key]  # key is the cellType (integer)
            
        # Summary statistics for the fields passed into this routine
        #print "\nFields' sums and averages"
        for key in theFieldList:  #e.g., ('Glucose','VEGF1','VEGF2'), the list of field names passed from the CBO-OWL file
            theSum = 0
            for i in range(0,len(fields_data[key])):
                theSum += float(fields_data[key][i])
            #print 'For field "'+key+'" sum=',theSum,' avg=',theSum/float(Pixels)
            dataTable[mcs][key]=theSum/float(Pixels)

        f.close()
        
    # Print the list of "Fields", this list of fields may be different than in the meta-model
    # file since it should include CellId, CellType and any other fields not explicitly defined
    # as moleuclar (diffusible) fields in the meta-model file. This list only includes the fields
    # found in the last VTK file (which should be the same as all the other VTKs).
    print "\nVTK 'fields' in the VTK files:"
    for key in sorted(fields_data):
        print "\t",key

    return (dataTable)

# end get_VTKdata()

##############################################################################################
def get_VTKdata_from_CBO_descr(OWLfile, UO_OWL_URL):
    """Extract the VTK descriptors from a CBO described (OWL, RDF/XML)
    model description file. Data extracted includes:
           1. Map of CellID (ints) to CellNames (string)
           2. List of field names (string)
           3. Pixel to simulated distance conversion factor with units
           4. Monty Carlo Step (MCS) to simulated time conversion factor with units        
    Arguments:
       OWLfile - CBO OWL file for the simulation (in RDF/XML)
       UO_OWL_URL - URL pointing at a web-accessible version of the Unit Ontology in OWL/RDF.
    Returns:
       Dictionary of type names (strings) mapped to VTK cell IDs (integers), list of Fields,
       dictionary of System Parameters (parameters plus units)
    """

    # attempt to import rdflib
    import distutils.version
    try:
        import rdflib
    except ImportError:
        raise ImportError("Module rdflib is not available. It can be downloaded from http://rdflib.net/\n")
    if distutils.version.StrictVersion(rdflib.__version__) < "3.0.0":
        raise ImportError("The installed version of rdflib, %s, is too old. 2.1 or higher is required" % rdflib.__version__)
    from rdflib.graph import Graph
    from rdflib.namespace import RDF

    # a "store" to hold the XML
    store=Graph()
    # import the RDF
    result = store.parse(file=open(OWLfile, "r"), format="application/rdf+xml")
    print "In get_VTKdata_from_CBO_descr(OWLfile): Found",len(store),"triples in the OWL file.\n"

    print "Name Spaces found in the OWL file:"
    for ns in sorted(store.namespaces()):
        print ns[0].ljust(10)," ",ns[1]

## IN THE OWL SIM FILE:
##<!-- http://www.semanticweb.org/ontologies/2013/1/7/untitled-ontology-286#Vascular -->
##
##<owl:Class rdf:about="http://www.semanticweb.org/ontologies/2013/1/7/untitled-ontology-286#Vascular">
##    <owl:equivalentClass>
##        <owl:Restriction>
##            <owl:onProperty rdf:resource="&CBO_1_0;hasVTKtypeID"/>
##            <owl:hasValue rdf:datatype="&xsd;integer">3</owl:hasValue>
##        </owl:Restriction>
##    </owl:equivalentClass>
##    <rdfs:subClassOf rdf:resource="&CBO_1_0;Cell"/>
##    <rdfs:subClassOf rdf:resource="&CBO_1_0;CorpuscularEntity"/>
##    <rdfs:isDefinedBy rdf:datatype="&xsd;anyURI">http://purl.obolibrary.org/obo/FMA_63194</rdfs:isDefinedBy>
##    <dc:description>A vascular portion. Note that this &quot;cell&quot; type represents a portion of a capilary
##                    including both the endothelium and the lumen.</dc:description>
##</owl:Class>

# Cell types (and ids) are defined via annonymous classes based on hasVTKID

    VTKids={};
    equivClass={};
    equivClassNum={};
    MolFields=[];  # vector containing the names of any molecular fields, alpha sorted before being returned
    for (s, p, o) in store:
        #print "\n",s,"-",p,"-",o
        (subjectPath1,sep1,subjectName1)=s.partition('#')
        if sep1 != "#":
            subjectName1 = subjectPath1
        (subjectPath2,sep2,subjectName2)=p.partition('#')
        if sep2 != "#":
            subjectName2 = subjectPath2
        (subjectPath3,sep3,subjectName3)=o.partition('#')
        if sep3 != "#":
            subjectName3 = subjectPath3

        ## Print all the properties, the first print statement uses the full URI, the second strips the URI path
        #print s,"\n   ",p,"\n      ",o
        #print subjectName1,"-",subjectName2,"-",subjectName3
        
        # looking for euivalentClasses, that is, VTK cell type IDs
        if subjectName2 == "equivalentClass":  # Medium  equivalentClass  sVOtZtpn2
            equivClass[subjectName3]=subjectName1
        if subjectName2 == "hasValue":         # iUdReqez5  hasValue  1
            equivClassNum[subjectName1]=subjectName3

        # looking for fields
        if subjectName3 == 'MolecularField':
            #print "Found field name: ",subjectName1
            MolFields.append(subjectName1)            

    MolFields.sort()
    
    for key in equivClass:
        VTKids[equivClass[key]]=equivClassNum[key]


    print("\nSearching for system parameters:")
    # hash to store these system wide parameters
    SysParams ={};

    # SystemPixelDistanceScale
    SysParams['SystemPixelDistanceScale'] = -1  # value is expected to be an integer > 0
    SysParams['SystemPixelDistanceScale unit'] = 'not found'
    findT = "http://cbo.biocomplexity.indiana.edu/svn/cbo/trunk/CBO_1_0.owl#SystemPixelDistanceScale"
    for s,p,o in store.triples( (None,RDF.type,rdflib.term.URIRef(findT) ) ):
        #print "Found trpl 1:\n",s,"\n  ",p,"\n     ",o
        pass
    findT1 = s
    findT2 = "http://cbo.biocomplexity.indiana.edu/svn/cbo/trunk/CBO_1_0.owl#hasFloatValue"
    for s,p,o in store.triples( (rdflib.term.URIRef(findT1),rdflib.term.URIRef(findT2),None ) ):
        SysParams['SystemPixelDistanceScale'] = float(o)
        #print "SystemPixelDistanceScale=",float(o)
    findT1 = s
    findT2 = "http://purl.obolibrary.org/obo/UO"  # find the unit in Unit Ontology
    for s,p,o in store.triples( (rdflib.term.URIRef(findT1),None,None ) ):
        if findT2 in o:
            SysParams['SystemPixelDistanceScale unit'] = o
            #print "SystemPixelDistanceScale unit=",o

    # VTK_FileTimeStep
    SysParams['VTK_FileTimeStep'] = -1  # value is expected to be an integer > 0
    SysParams['VTK_FileTimeStep unit'] = 'not found'
    findT = "http://cbo.biocomplexity.indiana.edu/svn/cbo/trunk/CBO_1_0.owl#VTK_FileTimeStep"
    for s,p,o in store.triples( (None,RDF.type,rdflib.term.URIRef(findT) ) ):
        #print "Found trpl 1:\n",s,"\n  ",p,"\n     ",o
        pass
    findT1 = s
    findT2 = "http://cbo.biocomplexity.indiana.edu/svn/cbo/trunk/CBO_1_0.owl#hasFloatValue"
    for s,p,o in store.triples( (rdflib.term.URIRef(findT1),rdflib.term.URIRef(findT2),None ) ):
        SysParams['VTK_FileTimeStep'] = float(o)
        #print "VTK_FileTimeStep=",float(o)
    findT1 = s
    findT2 = "http://purl.obolibrary.org/obo/UO"  # find the unit in Unit Ontology
    for s,p,o in store.triples( (rdflib.term.URIRef(findT1),None,None ) ):
        if findT2 in o:
            SysParams['VTK_FileTimeStep unit'] = o
            #print "VTK_FileTimeStep unit=",o

    # Try to get the names of the units. The unit ontology uses numeric IDs instead of readable
    # names. For example UO:0000031 (an ID) is 'minute' (a label) in the unit ontology.
    # Neither the metamodel nor the underlying CBO OWL file contains this info so we attempt to
    # fetch it from a web repository for the unit ontology defined in the variable 'remoteOWLfile'.
    # We iterate over the SysParams hash looking for things tagged as "units" such as
    # SysParams['SystemPixelDistanceScale unit']
    print("Looking up unit names:")
    pred = 'http://www.w3.org/2000/01/rdf-schema#label'  # looking for labels
    for key in SysParams:
        if " unit" in key and SysParams[key] <> "not found":            
            subj = SysParams[key]
            #print 'Attempting to convert unit IDs into readable names\n   s-',subj,' p-',pred
            theO = get_from_remote_Ontology (UO_OWL_URL,subj,pred)
            if theO <> "":
                SysParams[key] = theO
                
    
    return VTKids,MolFields,SysParams

# end get_VTKdata_from_CBO_descr()


##############################################################################################
def get_from_remote_Ontology (remoteOWLfile,subj,pred):
    """Retrieve a object (property value) for a term in a remote ontology via the internet
    Arguments:
       remoteOWLfile - Full URL to a remote OWL file (file in XML format) such as:
              http://cbo.biocomplexity.indiana.edu/svn/cbo/trunk/Import_Ontologies/uo.owl
       subj - Query subject term as a full URI. The URI path doesn't have to match the OWL
              file's URL but the subj URI must occur in OWL file (use 'None' for nothing) such as:
              http://purl.obolibrary.org/obo/UO_0000031
       pred - Query predicate (use 'None' for nothing). Such as:
              http://www.w3.org/2000/01/rdf-schema#label
    Returns:
       The object for the <subj-pred-object> triple from the remote OWL file if found,
       else and empty string
    """

    import rdflib
    from rdflib.graph import Graph
    from rdflib.namespace import RDF

    store = Graph()
    #ONTOLOGY_at="http://cbo.biocomplexity.indiana.edu/svn/cbo/trunk/Import_Ontologies/uo.owl"
    try:
        store.parse(remoteOWLfile, format="xml")
    except:
        print "\n!!!! Can't find an OWL ontology at:\n     ",remoteOWLfile
        return ""

    obj=''
    for s,p,obj in store.triples( (rdflib.term.URIRef(subj),rdflib.term.URIRef(pred),None) ):
        print " ",subj,pred,"=",obj
        return obj
    else:
        print "In get_from_remote_Ontology:\n subj, pred not found in ontology:"
        print " ",subj,"\n   ",pred,"\n   ",remoteOWLfile
        return ""

# end get_from_remote_Ontology

main()
