# Supplementary material for: The cell behavior ontology: describing the intrinsic biological behaviors of real and model cells seen as active agents
Source: Bioinformatics. 2014 Apr 22;30(16):2367–74. doi: 10.1093/bioinformatics/btu210 (PMC4133580; doi:10.1093/bioinformatics/btu210)
Supplement: Supplementary Data [file supp_btu210_Supplemental_Material.zip › Supplemental Material/CBO_Step_by_step/VascularTumor/AngioTumor.owl]

<?xml version="1.0"?>


<!DOCTYPE rdf:RDF [
    <!ENTITY owl "http://www.w3.org/2002/07/owl#" >
    <!ENTITY dc "http://purl.org/dc/elements/1.1/" >
    <!ENTITY xsd "http://www.w3.org/2001/XMLSchema#" >
    <!ENTITY rdfs "http://www.w3.org/2000/01/rdf-schema#" >
    <!ENTITY rdf "http://www.w3.org/1999/02/22-rdf-syntax-ns#" >
    <!ENTITY oboInOwl "http://www.geneontology.org/formats/oboInOwl#" >
    <!ENTITY CBO_1_02 "http://cbo.biocomplexity.indiana.edu/svn/cbo/trunk/CBO_1_0#" >
    <!ENTITY CBO_1_0 "http://cbo.biocomplexity.indiana.edu/svn/cbo/trunk/CBO_1_0.owl#" >
]>


<rdf:RDF xmlns="http://www.semanticweb.org/ontologies/2013/1/7/untitled-ontology-286#"
     xml:base="http://www.semanticweb.org/ontologies/2013/1/7/untitled-ontology-286"
     xmlns:dc="http://purl.org/dc/elements/1.1/"
     xmlns:rdfs="http://www.w3.org/2000/01/rdf-schema#"
     xmlns:CBO_1_0="http://cbo.biocomplexity.indiana.edu/svn/cbo/trunk/CBO_1_0.owl#"
     xmlns:owl="http://www.w3.org/2002/07/owl#"
     xmlns:xsd="http://www.w3.org/2001/XMLSchema#"
     xmlns:rdf="http://www.w3.org/1999/02/22-rdf-syntax-ns#"
     xmlns:oboInOwl="http://www.geneontology.org/formats/oboInOwl#"
     xmlns:CBO_1_02="http://cbo.biocomplexity.indiana.edu/svn/cbo/trunk/CBO_1_0#">
    <owl:Ontology rdf:about="http://www.semanticweb.org/ontologies/2013/1/7/untitled-ontology-286">
        <owl:versionInfo>1.0.0</owl:versionInfo>
        <oboInOwl:created_by>J. Sluka</oboInOwl:created_by>
        <oboInOwl:creation_date>2013-3-7</oboInOwl:creation_date>
        <rdfs:isDefinedBy></rdfs:isDefinedBy>
        <dc:description>This is a CBO-OWL description of a tumor growth with angiogenesis multi-cell model using Compucell3D.</dc:description>
        <owl:imports rdf:resource="http://cbo.biocomplexity.indiana.edu/svn/cbo/trunk/CBO_1_0"/>
        <owl:imports rdf:resource="http://cbo.biocomplexity.indiana.edu/svn/cbo/trunk/Import_Ontologies/uo.owl"/>
    </owl:Ontology>
    


    <!-- 
    ///////////////////////////////////////////////////////////////////////////////////////
    //
    // Annotation properties
    //
    ///////////////////////////////////////////////////////////////////////////////////////
     -->

    


    <!-- 
    ///////////////////////////////////////////////////////////////////////////////////////
    //
    // Datatypes
    //
    ///////////////////////////////////////////////////////////////////////////////////////
     -->

    


    <!-- 
    ///////////////////////////////////////////////////////////////////////////////////////
    //
    // Object Properties
    //
    ///////////////////////////////////////////////////////////////////////////////////////
     -->

    


    <!-- http://purl.org/obo/owlapi/relationship#OBO_REL_derives_from -->

    <rdf:Description rdf:about="http://purl.org/obo/owlapi/relationship#OBO_REL_derives_from">
        <rdfs:isDefinedBy>http://purl.bioontology.org/ontology/MSH/D042461</rdfs:isDefinedBy>
        <dc:date>2013-2-27</dc:date>
        <rdfs:isDefinedBy>http://purl.obolibrary.org/obo/PR_000017284</rdfs:isDefinedBy>
        <dc:description>Endothelial-derived short diffusing VEGF isoform.</dc:description>
        <dc:creator>jps</dc:creator>
    </rdf:Description>
    


    <!-- 
    ///////////////////////////////////////////////////////////////////////////////////////
    //
    // Classes
    //
    ///////////////////////////////////////////////////////////////////////////////////////
     -->

    


    <!-- http://www.semanticweb.org/ontologies/2013/1/7/untitled-ontology-286#Glucose -->

    <owl:Class rdf:about="http://www.semanticweb.org/ontologies/2013/1/7/untitled-ontology-286#Glucose">
        <rdfs:subClassOf rdf:resource="&CBO_1_0;DiffuseEntity"/>
        <rdfs:subClassOf rdf:resource="&CBO_1_0;MolecularField"/>
        <rdfs:subClassOf rdf:resource="&CBO_1_0;Molecule"/>
        <rdfs:subClassOf>
            <owl:Restriction>
                <owl:onProperty rdf:resource="http://purl.org/obo/owlapi/relationship#OBO_REL_derives_from"/>
                <owl:someValuesFrom rdf:resource="http://www.semanticweb.org/ontologies/2013/1/7/untitled-ontology-286#Glucose_creation"/>
            </owl:Restriction>
        </rdfs:subClassOf>
        <rdfs:subClassOf>
            <owl:Restriction>
                <owl:onProperty rdf:resource="http://purl.org/obo/owlapi/relationship#OBO_REL_derives_from"/>
                <owl:someValuesFrom rdf:resource="http://www.semanticweb.org/ontologies/2013/1/7/untitled-ontology-286#Glucose_deletion"/>
            </owl:Restriction>
        </rdfs:subClassOf>
        <dc:date>2013-2-27</dc:date>
        <dc:description>Glucose (as a representitive limiting nutrient)</dc:description>
        <rdfs:isDefinedBy>http://purl.obolibrary.org/obo/CHEBI_17234</rdfs:isDefinedBy>
        <dc:creator>jps</dc:creator>
    </owl:Class>
    


    <!-- http://www.semanticweb.org/ontologies/2013/1/7/untitled-ontology-286#Glucose_creation -->

    <owl:Class rdf:about="http://www.semanticweb.org/ontologies/2013/1/7/untitled-ontology-286#Glucose_creation">
        <rdfs:subClassOf rdf:resource="&CBO_1_0;MoleculeCreation"/>
        <rdfs:subClassOf>
            <owl:Restriction>
                <owl:onProperty rdf:resource="http://purl.org/obo/owlapi/relationship#OBO_REL_has_participant"/>
                <owl:someValuesFrom>
                    <owl:Class>
                        <owl:unionOf rdf:parseType="Collection">
                            <rdf:Description rdf:about="http://www.semanticweb.org/ontologies/2013/1/7/untitled-ontology-286#NeoVascular"/>
                            <rdf:Description rdf:about="http://www.semanticweb.org/ontologies/2013/1/7/untitled-ontology-286#Vascular"/>
                        </owl:unionOf>
                    </owl:Class>
                </owl:someValuesFrom>
            </owl:Restriction>
        </rdfs:subClassOf>
        <dc:creator>jps</dc:creator>
        <dc:date>2013-2-27</dc:date>
        <dc:description>Process that describes the creation of the Glucose field.</dc:description>
    </owl:Class>
    


    <!-- http://www.semanticweb.org/ontologies/2013/1/7/untitled-ontology-286#Glucose_deletion -->

    <owl:Class rdf:about="http://www.semanticweb.org/ontologies/2013/1/7/untitled-ontology-286#Glucose_deletion">
        <rdfs:subClassOf rdf:resource="&CBO_1_0;MoleculeDeletion"/>
        <rdfs:subClassOf>
            <owl:Restriction>
                <owl:onProperty rdf:resource="http://purl.org/obo/owlapi/relationship#OBO_REL_has_participant"/>
                <owl:someValuesFrom>
                    <owl:Class>
                        <owl:unionOf rdf:parseType="Collection">
                            <rdf:Description rdf:about="http://www.semanticweb.org/ontologies/2013/1/7/untitled-ontology-286#Medium"/>
                            <rdf:Description rdf:about="http://www.semanticweb.org/ontologies/2013/1/7/untitled-ontology-286#Proliferating"/>
                        </owl:unionOf>
                    </owl:Class>
                </owl:someValuesFrom>
            </owl:Restriction>
        </rdfs:subClassOf>
        <rdfs:isDefinedBy>http://purl.obolibrary.org/obo/GO_0010573</rdfs:isDefinedBy>
        <dc:description>Process that describes the deletion (consumption, degradation, clearance) of the Gucose field.</dc:description>
        <dc:date>2013-2-27</dc:date>
        <dc:creator>jps</dc:creator>
    </owl:Class>
    <owl:Axiom>
        <rdfs:comment>GO:vascular endothelial growth factor production</rdfs:comment>
        <owl:annotatedTarget>http://purl.obolibrary.org/obo/GO_0010573</owl:annotatedTarget>
        <owl:annotatedSource rdf:resource="http://www.semanticweb.org/ontologies/2013/1/7/untitled-ontology-286#Glucose_deletion"/>
        <owl:annotatedProperty rdf:resource="&rdfs;isDefinedBy"/>
    </owl:Axiom>
    


    <!-- http://www.semanticweb.org/ontologies/2013/1/7/untitled-ontology-286#M_M_Adh -->

    <owl:Class rdf:about="http://www.semanticweb.org/ontologies/2013/1/7/untitled-ontology-286#M_M_Adh">
        <rdfs:subClassOf rdf:resource="&CBO_1_0;CellInterstitialMatrixAdhesion"/>
        <rdfs:subClassOf>
            <owl:Restriction>
                <owl:onProperty rdf:resource="http://purl.org/obo/owlapi/relationship#OBO_REL_has_participant"/>
                <owl:someValuesFrom rdf:resource="http://www.semanticweb.org/ontologies/2013/1/7/untitled-ontology-286#Medium"/>
            </owl:Restriction>
        </rdfs:subClassOf>
        <dc:description>Process for the adhesion of &apos;Medium&apos; cells to &apos;Medium&apos; cells.</dc:description>
        <dc:date>2013-2-27</dc:date>
        <dc:creator>jps</dc:creator>
    </owl:Class>
    


    <!-- http://www.semanticweb.org/ontologies/2013/1/7/untitled-ontology-286#Medium -->

    <owl:Class rdf:about="http://www.semanticweb.org/ontologies/2013/1/7/untitled-ontology-286#Medium">
        <owl:equivalentClass>
            <owl:Restriction>
                <owl:onProperty rdf:resource="&CBO_1_0;hasVTKtypeID"/>
                <owl:hasValue rdf:datatype="&xsd;integer">0</owl:hasValue>
            </owl:Restriction>
        </owl:equivalentClass>
        <rdfs:subClassOf rdf:resource="&CBO_1_0;Cell"/>
        <rdfs:subClassOf rdf:resource="&CBO_1_0;ContinuousEntity"/>
        <rdfs:subClassOf rdf:resource="&CBO_1_0;Fill"/>
        <dc:date>2/13/2013</dc:date>
        <rdfs:isDefinedBy>http://purl.obolibrary.org/obo/GO_0031012</rdfs:isDefinedBy>
        <dc:description>A portion of extracellular matrix.</dc:description>
        <rdfs:isDefinedBy>http://ncicb.nci.nih.gov/xml/owl/EVS/Thesaurus.owl#Extracellular_Matrix</rdfs:isDefinedBy>
        <dc:creator>jps</dc:creator>
    </owl:Class>
    


    <!-- http://www.semanticweb.org/ontologies/2013/1/7/untitled-ontology-286#NV_M_Adh -->

    <owl:Class rdf:about="http://www.semanticweb.org/ontologies/2013/1/7/untitled-ontology-286#NV_M_Adh">
        <rdfs:subClassOf rdf:resource="&CBO_1_0;CellInterstitialMatrixAdhesion"/>
        <rdfs:subClassOf>
            <owl:Restriction>
                <owl:onProperty rdf:resource="http://purl.org/obo/owlapi/relationship#OBO_REL_has_participant"/>
                <owl:someValuesFrom rdf:resource="http://www.semanticweb.org/ontologies/2013/1/7/untitled-ontology-286#NeoVascular"/>
            </owl:Restriction>
        </rdfs:subClassOf>
        <rdfs:subClassOf>
            <owl:Restriction>
                <owl:onProperty rdf:resource="http://purl.org/obo/owlapi/relationship#OBO_REL_has_participant"/>
                <owl:someValuesFrom rdf:resource="http://www.semanticweb.org/ontologies/2013/1/7/untitled-ontology-286#Medium"/>
            </owl:Restriction>
        </rdfs:subClassOf>
        <dc:creator>jps</dc:creator>
        <dc:date>2013-2-27</dc:date>
        <dc:description>Process for the adhesion of &apos;NeoVascular&apos; cells to &apos;Medium&apos; cells.</dc:description>
    </owl:Class>
    


    <!-- http://www.semanticweb.org/ontologies/2013/1/7/untitled-ontology-286#NV_NV_Adh -->

    <owl:Class rdf:about="http://www.semanticweb.org/ontologies/2013/1/7/untitled-ontology-286#NV_NV_Adh">
        <rdfs:subClassOf rdf:resource="&CBO_1_0;CellCellAdhesion"/>
        <rdfs:subClassOf>
            <owl:Restriction>
                <owl:onProperty rdf:resource="http://purl.org/obo/owlapi/relationship#OBO_REL_has_participant"/>
                <owl:someValuesFrom rdf:resource="http://www.semanticweb.org/ontologies/2013/1/7/untitled-ontology-286#NeoVascular"/>
            </owl:Restriction>
        </rdfs:subClassOf>
        <dc:creator>jps</dc:creator>
        <dc:date>2013-2-27</dc:date>
        <dc:description>Process for the adhesion of &apos;NeoVascular&apos; cells to &apos;NeoVascular&apos; cells.</dc:description>
    </owl:Class>
    


    <!-- http://www.semanticweb.org/ontologies/2013/1/7/untitled-ontology-286#NV_N_Adh -->

    <owl:Class rdf:about="http://www.semanticweb.org/ontologies/2013/1/7/untitled-ontology-286#NV_N_Adh">
        <rdfs:subClassOf rdf:resource="&CBO_1_0;CellCellAdhesion"/>
        <rdfs:subClassOf>
            <owl:Restriction>
                <owl:onProperty rdf:resource="http://purl.org/obo/owlapi/relationship#OBO_REL_has_participant"/>
                <owl:someValuesFrom rdf:resource="http://www.semanticweb.org/ontologies/2013/1/7/untitled-ontology-286#NeoVascular"/>
            </owl:Restriction>
        </rdfs:subClassOf>
        <rdfs:subClassOf>
            <owl:Restriction>
                <owl:onProperty rdf:resource="http://purl.org/obo/owlapi/relationship#OBO_REL_has_participant"/>
                <owl:someValuesFrom rdf:resource="http://www.semanticweb.org/ontologies/2013/1/7/untitled-ontology-286#Necrotic"/>
            </owl:Restriction>
        </rdfs:subClassOf>
        <dc:description>Process for the adhesion of &apos;NeoVascular&apos; cells to &apos;Necrotic&apos; cells.</dc:description>
        <dc:date>2013-2-27</dc:date>
        <dc:creator>jps</dc:creator>
    </owl:Class>
    


    <!-- http://www.semanticweb.org/ontologies/2013/1/7/untitled-ontology-286#NV_P_Adh -->

    <owl:Class rdf:about="http://www.semanticweb.org/ontologies/2013/1/7/untitled-ontology-286#NV_P_Adh">
        <rdfs:subClassOf rdf:resource="&CBO_1_0;CellCellAdhesion"/>
        <rdfs:subClassOf>
            <owl:Restriction>
                <owl:onProperty rdf:resource="http://purl.org/obo/owlapi/relationship#OBO_REL_has_participant"/>
                <owl:someValuesFrom rdf:resource="http://www.semanticweb.org/ontologies/2013/1/7/untitled-ontology-286#NeoVascular"/>
            </owl:Restriction>
        </rdfs:subClassOf>
        <rdfs:subClassOf>
            <owl:Restriction>
                <owl:onProperty rdf:resource="http://purl.org/obo/owlapi/relationship#OBO_REL_has_participant"/>
                <owl:someValuesFrom rdf:resource="http://www.semanticweb.org/ontologies/2013/1/7/untitled-ontology-286#Proliferating"/>
            </owl:Restriction>
        </rdfs:subClassOf>
        <dc:creator>jps</dc:creator>
        <dc:description>Process for the adhesion of &apos;NeoVascular&apos; cells to &apos;Proliferating&apos; cells.</dc:description>
        <dc:date>2013-2-27</dc:date>
    </owl:Class>
    


    <!-- http://www.semanticweb.org/ontologies/2013/1/7/untitled-ontology-286#NV_V_Adh -->

    <owl:Class rdf:about="http://www.semanticweb.org/ontologies/2013/1/7/untitled-ontology-286#NV_V_Adh">
        <rdfs:subClassOf rdf:resource="&CBO_1_0;CellCellAdhesion"/>
        <rdfs:subClassOf>
            <owl:Restriction>
                <owl:onProperty rdf:resource="http://purl.org/obo/owlapi/relationship#OBO_REL_has_participant"/>
                <owl:someValuesFrom rdf:resource="http://www.semanticweb.org/ontologies/2013/1/7/untitled-ontology-286#NeoVascular"/>
            </owl:Restriction>
        </rdfs:subClassOf>
        <rdfs:subClassOf>
            <owl:Restriction>
                <owl:onProperty rdf:resource="http://purl.org/obo/owlapi/relationship#OBO_REL_has_participant"/>
                <owl:someValuesFrom rdf:resource="http://www.semanticweb.org/ontologies/2013/1/7/untitled-ontology-286#Vascular"/>
            </owl:Restriction>
        </rdfs:subClassOf>
        <dc:description>Process for the adhesion of &apos;NeoVascular&apos; cells to &apos;Vascular&apos; cells.</dc:description>
        <dc:date>2013-2-27</dc:date>
        <dc:creator>jps</dc:creator>
    </owl:Class>
    


    <!-- http://www.semanticweb.org/ontologies/2013/1/7/untitled-ontology-286#N_M_Adh -->

    <owl:Class rdf:about="http://www.semanticweb.org/ontologies/2013/1/7/untitled-ontology-286#N_M_Adh">
        <rdfs:subClassOf rdf:resource="&CBO_1_0;CellInterstitialMatrixAdhesion"/>
        <rdfs:subClassOf>
            <owl:Restriction>
                <owl:onProperty rdf:resource="http://purl.org/obo/owlapi/relationship#OBO_REL_has_participant"/>
                <owl:someValuesFrom rdf:resource="http://www.semanticweb.org/ontologies/2013/1/7/untitled-ontology-286#Medium"/>
            </owl:Restriction>
        </rdfs:subClassOf>
        <rdfs:subClassOf>
            <owl:Restriction>
                <owl:onProperty rdf:resource="http://purl.org/obo/owlapi/relationship#OBO_REL_has_participant"/>
                <owl:someValuesFrom rdf:resource="http://www.semanticweb.org/ontologies/2013/1/7/untitled-ontology-286#Necrotic"/>
            </owl:Restriction>
        </rdfs:subClassOf>
        <dc:description>Process for the adhesion of &apos;Necrotic&apos; cells to &apos;Medium&apos; cells.</dc:description>
        <dc:date>2013-2-27</dc:date>
        <dc:creator>jps</dc:creator>
    </owl:Class>
    


    <!-- http://www.semanticweb.org/ontologies/2013/1/7/untitled-ontology-286#N_N_Adh -->

    <owl:Class rdf:about="http://www.semanticweb.org/ontologies/2013/1/7/untitled-ontology-286#N_N_Adh">
        <rdfs:subClassOf rdf:resource="&CBO_1_0;CellCellAdhesion"/>
        <rdfs:subClassOf>
            <owl:Restriction>
                <owl:onProperty rdf:resource="http://purl.org/obo/owlapi/relationship#OBO_REL_has_participant"/>
                <owl:someValuesFrom rdf:resource="http://www.semanticweb.org/ontologies/2013/1/7/untitled-ontology-286#Necrotic"/>
            </owl:Restriction>
        </rdfs:subClassOf>
        <dc:date>2013-2-27</dc:date>
        <dc:creator>jps</dc:creator>
        <dc:description>Process for the adhesion of &apos;Necrotic&apos; cells to &apos;Necrotic&apos; cells.</dc:description>
    </owl:Class>
    


    <!-- http://www.semanticweb.org/ontologies/2013/1/7/untitled-ontology-286#N_P_Adh -->

    <owl:Class rdf:about="http://www.semanticweb.org/ontologies/2013/1/7/untitled-ontology-286#N_P_Adh">
        <rdfs:subClassOf rdf:resource="&CBO_1_0;CellCellAdhesion"/>
        <rdfs:subClassOf>
            <owl:Restriction>
                <owl:onProperty rdf:resource="http://purl.org/obo/owlapi/relationship#OBO_REL_has_participant"/>
                <owl:someValuesFrom rdf:resource="http://www.semanticweb.org/ontologies/2013/1/7/untitled-ontology-286#Proliferating"/>
            </owl:Restriction>
        </rdfs:subClassOf>
        <rdfs:subClassOf>
            <owl:Restriction>
                <owl:onProperty rdf:resource="http://purl.org/obo/owlapi/relationship#OBO_REL_has_participant"/>
                <owl:someValuesFrom rdf:resource="http://www.semanticweb.org/ontologies/2013/1/7/untitled-ontology-286#Necrotic"/>
            </owl:Restriction>
        </rdfs:subClassOf>
        <dc:creator>jps</dc:creator>
        <dc:date>2013-2-27</dc:date>
        <dc:description>Process for the adhesion of &apos;Necrotic&apos; cells to &apos;Proliferating&apos; cells.</dc:description>
    </owl:Class>
    


    <!-- http://www.semanticweb.org/ontologies/2013/1/7/untitled-ontology-286#Necrotic -->

    <owl:Class rdf:about="http://www.semanticweb.org/ontologies/2013/1/7/untitled-ontology-286#Necrotic">
        <owl:equivalentClass>
            <owl:Restriction>
                <owl:onProperty rdf:resource="&CBO_1_0;hasVTKtypeID"/>
                <owl:hasValue rdf:datatype="&xsd;integer">2</owl:hasValue>
            </owl:Restriction>
        </owl:equivalentClass>
        <rdfs:subClassOf rdf:resource="&CBO_1_0;Cell"/>
        <rdfs:subClassOf rdf:resource="&CBO_1_0;CorpuscularEntity"/>
        <rdfs:subClassOf rdf:resource="&CBO_1_0;IsNecrotic"/>
        <rdfs:isDefinedBy>http://purl.obolibrary.org/obo/PATO_0000647</rdfs:isDefinedBy>
        <dc:creator>jps</dc:creator>
        <dc:description>A necrotic tumor cell.</dc:description>
        <rdfs:isDefinedBy>http://ncicb.nci.nih.gov/xml/owl/EVS/Thesaurus.owl#Necrotic</rdfs:isDefinedBy>
        <dc:date>2/13/2013</dc:date>
    </owl:Class>
    


    <!-- http://www.semanticweb.org/ontologies/2013/1/7/untitled-ontology-286#Necrotic_Growth -->

    <owl:Class rdf:about="http://www.semanticweb.org/ontologies/2013/1/7/untitled-ontology-286#Necrotic_Growth">
        <rdfs:subClassOf rdf:resource="&CBO_1_0;CellGrowth"/>
        <rdfs:subClassOf>
            <owl:Restriction>
                <owl:onProperty rdf:resource="http://purl.org/obo/owlapi/relationship#OBO_REL_has_participant"/>
                <owl:onClass rdf:resource="http://www.semanticweb.org/ontologies/2013/1/7/untitled-ontology-286#Necrotic"/>
                <owl:qualifiedCardinality rdf:datatype="&xsd;nonNegativeInteger">1</owl:qualifiedCardinality>
            </owl:Restriction>
        </rdfs:subClassOf>
        <dc:date>2013-3-4</dc:date>
        <dc:creator>jps</dc:creator>
        <rdfs:isDefinedBy>http://purl.bioontology.org/ontology/SNOMEDCT/73238002</rdfs:isDefinedBy>
        <dc:description>Cell volumetric growth process for cells of type &apos;necrotic&apos; in which the cell&apos;s volume decreases over time.</dc:description>
    </owl:Class>
    <owl:Axiom>
        <rdfs:comment>SNOMEDCT:Shrinkage</rdfs:comment>
        <owl:annotatedTarget>http://purl.bioontology.org/ontology/SNOMEDCT/73238002</owl:annotatedTarget>
        <owl:annotatedSource rdf:resource="http://www.semanticweb.org/ontologies/2013/1/7/untitled-ontology-286#Necrotic_Growth"/>
        <owl:annotatedProperty rdf:resource="&rdfs;isDefinedBy"/>
    </owl:Axiom>
    


    <!-- http://www.semanticweb.org/ontologies/2013/1/7/untitled-ontology-286#NeoVascular -->

    <owl:Class rdf:about="http://www.semanticweb.org/ontologies/2013/1/7/untitled-ontology-286#NeoVascular">
        <owl:equivalentClass>
            <owl:Restriction>
                <owl:onProperty rdf:resource="&CBO_1_0;hasVTKtypeID"/>
                <owl:hasValue rdf:datatype="&xsd;integer">4</owl:hasValue>
            </owl:Restriction>
        </owl:equivalentClass>
        <rdfs:subClassOf rdf:resource="&CBO_1_0;Cell"/>
        <rdfs:subClassOf rdf:resource="&CBO_1_0;CorpuscularEntity"/>
        <rdfs:subClassOf rdf:resource="&CBO_1_0;IsGrowing"/>
        <dc:description>A proliferating vascular portion. Note that this &quot;cell&quot; type represents a portion of a capilary including both the endothelium and the lumen.</dc:description>
        <dc:creator>jps</dc:creator>
        <rdfs:isDefinedBy>http://sig.uw.edu/fma#Capillary</rdfs:isDefinedBy>
        <rdfs:isDefinedBy>http://ncicb.nci.nih.gov/xml/owl/EVS/Thesaurus.owl#Capillary</rdfs:isDefinedBy>
        <dc:date>2/13/2013</dc:date>
        <rdfs:isDefinedBy>http://purl.obolibrary.org/obo/FMA_63194</rdfs:isDefinedBy>
    </owl:Class>
    


    <!-- http://www.semanticweb.org/ontologies/2013/1/7/untitled-ontology-286#NeoVascular_Growth -->

    <owl:Class rdf:about="http://www.semanticweb.org/ontologies/2013/1/7/untitled-ontology-286#NeoVascular_Growth">
        <rdfs:subClassOf rdf:resource="&CBO_1_0;CellGrowth"/>
        <rdfs:subClassOf>
            <owl:Restriction>
                <owl:onProperty rdf:resource="http://purl.org/obo/owlapi/relationship#OBO_REL_has_participant"/>
                <owl:onClass rdf:resource="http://www.semanticweb.org/ontologies/2013/1/7/untitled-ontology-286#Proliferating"/>
                <owl:qualifiedCardinality rdf:datatype="&xsd;nonNegativeInteger">1</owl:qualifiedCardinality>
            </owl:Restriction>
        </rdfs:subClassOf>
        <dc:date>2013-3-4</dc:date>
        <dc:description>Cell volumetric growth process for cells of type &apos;NewVascular&apos;.</dc:description>
        <rdfs:isDefinedBy>http://purl.obolibrary.org/obo/GO_0040007</rdfs:isDefinedBy>
        <dc:creator>jps</dc:creator>
    </owl:Class>
    


    <!-- http://www.semanticweb.org/ontologies/2013/1/7/untitled-ontology-286#NeoVascular_Mitosis -->

    <owl:Class rdf:about="http://www.semanticweb.org/ontologies/2013/1/7/untitled-ontology-286#NeoVascular_Mitosis">
        <rdfs:subClassOf rdf:resource="&CBO_1_0;SymmetricCellDivisionRandomCleavagePlane"/>
        <rdfs:subClassOf>
            <owl:Class>
                <owl:intersectionOf rdf:parseType="Collection">
                    <owl:Restriction>
                        <owl:onProperty rdf:resource="http://purl.org/obo/owlapi/relationship#OBO_REL_derived_into"/>
                        <owl:someValuesFrom rdf:resource="http://www.semanticweb.org/ontologies/2013/1/7/untitled-ontology-286#NeoVascular"/>
                    </owl:Restriction>
                    <owl:Restriction>
                        <owl:onProperty rdf:resource="http://purl.org/obo/owlapi/relationship#OBO_REL_has_participant"/>
                        <owl:someValuesFrom rdf:resource="http://www.semanticweb.org/ontologies/2013/1/7/untitled-ontology-286#NeoVascular"/>
                    </owl:Restriction>
                </owl:intersectionOf>
            </owl:Class>
        </rdfs:subClassOf>
        <dc:description>Mitosis process for the division of a NewVascular cell creating a pair of NewVascular cells.</dc:description>
        <dc:creator>jps</dc:creator>
        <rdfs:isDefinedBy>http://ncicb.nci.nih.gov/xml/owl/EVS/Thesaurus.owl#Angiogenesis</rdfs:isDefinedBy>
        <rdfs:isDefinedBy>urn:miriam:obo.go:0007067</rdfs:isDefinedBy>
        <rdfs:isDefinedBy>http://purl.obolibrary.org/obo/GO_0001525</rdfs:isDefinedBy>
        <dc:date>2013-3-04</dc:date>
        <rdfs:isDefinedBy>http://purl.obolibrary.org/obo/VT_0010299</rdfs:isDefinedBy>
    </owl:Class>
    


    <!-- http://www.semanticweb.org/ontologies/2013/1/7/untitled-ontology-286#P_M_Adh -->

    <owl:Class rdf:about="http://www.semanticweb.org/ontologies/2013/1/7/untitled-ontology-286#P_M_Adh">
        <rdfs:subClassOf rdf:resource="&CBO_1_0;CellInterstitialMatrixAdhesion"/>
        <rdfs:subClassOf>
            <owl:Restriction>
                <owl:onProperty rdf:resource="http://purl.org/obo/owlapi/relationship#OBO_REL_has_participant"/>
                <owl:someValuesFrom rdf:resource="http://www.semanticweb.org/ontologies/2013/1/7/untitled-ontology-286#Proliferating"/>
            </owl:Restriction>
        </rdfs:subClassOf>
        <rdfs:subClassOf>
            <owl:Restriction>
                <owl:onProperty rdf:resource="http://purl.org/obo/owlapi/relationship#OBO_REL_has_participant"/>
                <owl:someValuesFrom rdf:resource="http://www.semanticweb.org/ontologies/2013/1/7/untitled-ontology-286#Medium"/>
            </owl:Restriction>
        </rdfs:subClassOf>
        <dc:description>Process for the adhesion of &apos;Proliferating&apos; cells to &apos;Medium&apos; cells.</dc:description>
        <dc:date>2013-2-27</dc:date>
        <dc:creator>jps</dc:creator>
    </owl:Class>
    


    <!-- http://www.semanticweb.org/ontologies/2013/1/7/untitled-ontology-286#P_P_Adh -->

    <owl:Class rdf:about="http://www.semanticweb.org/ontologies/2013/1/7/untitled-ontology-286#P_P_Adh">
        <rdfs:subClassOf rdf:resource="&CBO_1_0;CellCellAdhesion"/>
        <rdfs:subClassOf>
            <owl:Restriction>
                <owl:onProperty rdf:resource="http://purl.org/obo/owlapi/relationship#OBO_REL_has_participant"/>
                <owl:someValuesFrom rdf:resource="http://www.semanticweb.org/ontologies/2013/1/7/untitled-ontology-286#Proliferating"/>
            </owl:Restriction>
        </rdfs:subClassOf>
        <dc:date>2013-2-27</dc:date>
        <dc:description>Process for the adhesion of &apos;Proliferating&apos; cells to &apos;Proliferating&apos; cells.</dc:description>
        <dc:creator>jps</dc:creator>
    </owl:Class>
    


    <!-- http://www.semanticweb.org/ontologies/2013/1/7/untitled-ontology-286#Proliferating -->

    <owl:Class rdf:about="http://www.semanticweb.org/ontologies/2013/1/7/untitled-ontology-286#Proliferating">
        <owl:equivalentClass>
            <owl:Restriction>
                <owl:onProperty rdf:resource="&CBO_1_0;hasVTKtypeID"/>
                <owl:hasValue rdf:datatype="&xsd;integer">1</owl:hasValue>
            </owl:Restriction>
        </owl:equivalentClass>
        <rdfs:subClassOf rdf:resource="&CBO_1_0;Cell"/>
        <rdfs:subClassOf rdf:resource="&CBO_1_0;CorpuscularEntity"/>
        <rdfs:subClassOf rdf:resource="&CBO_1_0;IsGrowing"/>
        <dc:creator>jps</dc:creator>
        <rdfs:isDefinedBy>http://ncicb.nci.nih.gov/xml/owl/EVS/Thesaurus.owl#Neoplastic_Cell</rdfs:isDefinedBy>
        <dc:date>2/13/2013</dc:date>
        <rdfs:isDefinedBy>http://purl.obolibrary.org/obo/CLO_0000012</rdfs:isDefinedBy>
        <dc:description>A proliferating tumor cell</dc:description>
    </owl:Class>
    


    <!-- http://www.semanticweb.org/ontologies/2013/1/7/untitled-ontology-286#Proliferating_2_Necrotic -->

    <owl:Class rdf:about="http://www.semanticweb.org/ontologies/2013/1/7/untitled-ontology-286#Proliferating_2_Necrotic">
        <rdfs:subClassOf rdf:resource="&CBO_1_0;PhenotypicChange"/>
        <rdfs:subClassOf>
            <owl:Class>
                <owl:intersectionOf rdf:parseType="Collection">
                    <owl:Restriction>
                        <owl:onProperty rdf:resource="http://purl.org/obo/owlapi/relationship#OBO_REL_derived_into"/>
                        <owl:someValuesFrom rdf:resource="http://www.semanticweb.org/ontologies/2013/1/7/untitled-ontology-286#Necrotic"/>
                    </owl:Restriction>
                    <owl:Restriction>
                        <owl:onProperty rdf:resource="http://purl.org/obo/owlapi/relationship#OBO_REL_has_participant"/>
                        <owl:someValuesFrom rdf:resource="http://www.semanticweb.org/ontologies/2013/1/7/untitled-ontology-286#Proliferating"/>
                    </owl:Restriction>
                </owl:intersectionOf>
            </owl:Class>
        </rdfs:subClassOf>
        <rdfs:isDefinedBy>http://purl.obolibrary.org/obo/GO_0070265</rdfs:isDefinedBy>
        <dc:date>2013-3-4</dc:date>
        <rdfs:isDefinedBy>http://purl.bioontology.org/ontology/SNOMEDCT/6574001</rdfs:isDefinedBy>
        <dc:creator>jps</dc:creator>
        <dc:description>Conversion of a Proliferating cell into Necrotic cell when the cell&apos;s glucose level follows below a threshold.</dc:description>
    </owl:Class>
    


    <!-- http://www.semanticweb.org/ontologies/2013/1/7/untitled-ontology-286#Proliferating_Growth -->

    <owl:Class rdf:about="http://www.semanticweb.org/ontologies/2013/1/7/untitled-ontology-286#Proliferating_Growth">
        <rdfs:subClassOf rdf:resource="&CBO_1_0;CellGrowth"/>
        <rdfs:subClassOf>
            <owl:Restriction>
                <owl:onProperty rdf:resource="http://purl.org/obo/owlapi/relationship#OBO_REL_has_participant"/>
                <owl:onClass rdf:resource="http://www.semanticweb.org/ontologies/2013/1/7/untitled-ontology-286#Proliferating"/>
                <owl:qualifiedCardinality rdf:datatype="&xsd;nonNegativeInteger">1</owl:qualifiedCardinality>
            </owl:Restriction>
        </rdfs:subClassOf>
        <dc:description>Cell volumetric growth process for cells of type &apos;Proliferating&apos;.</dc:description>
        <dc:date>2013-3-4</dc:date>
        <rdfs:isDefinedBy>http://purl.obolibrary.org/obo/GO_0040007</rdfs:isDefinedBy>
        <dc:creator>jps</dc:creator>
    </owl:Class>
    


    <!-- http://www.semanticweb.org/ontologies/2013/1/7/untitled-ontology-286#Proliferating_Mitosis -->

    <owl:Class rdf:about="http://www.semanticweb.org/ontologies/2013/1/7/untitled-ontology-286#Proliferating_Mitosis">
        <rdfs:subClassOf rdf:resource="&CBO_1_0;SymmetricCellDivisionRandomCleavagePlane"/>
        <rdfs:subClassOf>
            <owl:Class>
                <owl:intersectionOf rdf:parseType="Collection">
                    <owl:Restriction>
                        <owl:onProperty rdf:resource="http://purl.org/obo/owlapi/relationship#OBO_REL_derived_into"/>
                        <owl:someValuesFrom rdf:resource="http://www.semanticweb.org/ontologies/2013/1/7/untitled-ontology-286#Proliferating"/>
                    </owl:Restriction>
                    <owl:Restriction>
                        <owl:onProperty rdf:resource="http://purl.org/obo/owlapi/relationship#OBO_REL_has_participant"/>
                        <owl:someValuesFrom rdf:resource="http://www.semanticweb.org/ontologies/2013/1/7/untitled-ontology-286#Proliferating"/>
                    </owl:Restriction>
                </owl:intersectionOf>
            </owl:Class>
        </rdfs:subClassOf>
        <dc:creator>jps</dc:creator>
        <dc:date>2013-3-04</dc:date>
        <dc:description>Mitosis process for the division of a Proliferating cell creating a pair of Proliferating cells.</dc:description>
        <rdfs:isDefinedBy>urn:miriam:obo.go:0007067</rdfs:isDefinedBy>
    </owl:Class>
    


    <!-- http://www.semanticweb.org/ontologies/2013/1/7/untitled-ontology-286#VEGF1 -->

    <owl:Class rdf:about="http://www.semanticweb.org/ontologies/2013/1/7/untitled-ontology-286#VEGF1">
        <rdfs:subClassOf rdf:resource="&CBO_1_0;DiffuseEntity"/>
        <rdfs:subClassOf rdf:resource="&CBO_1_0;MolecularField"/>
        <rdfs:subClassOf rdf:resource="&CBO_1_0;Molecule"/>
        <rdfs:subClassOf>
            <owl:Restriction>
                <owl:onProperty rdf:resource="http://purl.org/obo/owlapi/relationship#OBO_REL_derives_from"/>
                <owl:someValuesFrom rdf:resource="http://www.semanticweb.org/ontologies/2013/1/7/untitled-ontology-286#VEGF1_deletion"/>
            </owl:Restriction>
        </rdfs:subClassOf>
        <rdfs:subClassOf>
            <owl:Restriction>
                <owl:onProperty rdf:resource="http://purl.org/obo/owlapi/relationship#OBO_REL_derives_from"/>
                <owl:someValuesFrom rdf:resource="http://www.semanticweb.org/ontologies/2013/1/7/untitled-ontology-286#VEGF1_creation"/>
            </owl:Restriction>
        </rdfs:subClassOf>
        <rdfs:comment>Need suitable annotations to indicate this is the short diffusing (rapidly degraded in the interstitial space) isoform.</rdfs:comment>
        <dc:date>2013-2-27</dc:date>
        <dc:creator>jps</dc:creator>
        <rdfs:isDefinedBy>http://purl.obolibrary.org/obo/PR_000017284</rdfs:isDefinedBy>
        <dc:description>Endothelial-derived short diffusing VEGF isoform.</dc:description>
        <rdfs:isDefinedBy>http://purl.bioontology.org/ontology/MSH/D042461</rdfs:isDefinedBy>
    </owl:Class>
    <owl:Axiom>
        <rdfs:comment>MeSH:Vascular Endothelial Growth Factor A (Medical Subject Headings)</rdfs:comment>
        <owl:annotatedTarget>http://purl.bioontology.org/ontology/MSH/D042461</owl:annotatedTarget>
        <owl:annotatedSource rdf:resource="http://www.semanticweb.org/ontologies/2013/1/7/untitled-ontology-286#VEGF1"/>
        <owl:annotatedProperty rdf:resource="&rdfs;isDefinedBy"/>
    </owl:Axiom>
    <owl:Axiom>
        <rdfs:comment>PR:vascular endothelial growth factor A (protein ontology)</rdfs:comment>
        <owl:annotatedTarget>http://purl.obolibrary.org/obo/PR_000017284</owl:annotatedTarget>
        <owl:annotatedSource rdf:resource="http://www.semanticweb.org/ontologies/2013/1/7/untitled-ontology-286#VEGF1"/>
        <owl:annotatedProperty rdf:resource="&rdfs;isDefinedBy"/>
    </owl:Axiom>
    


    <!-- http://www.semanticweb.org/ontologies/2013/1/7/untitled-ontology-286#VEGF1_chemotaxis -->

    <owl:Class rdf:about="http://www.semanticweb.org/ontologies/2013/1/7/untitled-ontology-286#VEGF1_chemotaxis">
        <rdfs:subClassOf rdf:resource="&CBO_1_0;Chemotaxis"/>
        <rdfs:subClassOf>
            <owl:Restriction>
                <owl:onProperty rdf:resource="http://purl.org/obo/owlapi/relationship#OBO_REL_has_participant"/>
                <owl:allValuesFrom>
                    <owl:Class>
                        <owl:intersectionOf rdf:parseType="Collection">
                            <rdf:Description rdf:about="http://www.semanticweb.org/ontologies/2013/1/7/untitled-ontology-286#VEGF1"/>
                            <owl:Class>
                                <owl:unionOf rdf:parseType="Collection">
                                    <rdf:Description rdf:about="http://www.semanticweb.org/ontologies/2013/1/7/untitled-ontology-286#NeoVascular"/>
                                    <rdf:Description rdf:about="http://www.semanticweb.org/ontologies/2013/1/7/untitled-ontology-286#Vascular"/>
                                </owl:unionOf>
                            </owl:Class>
                        </owl:intersectionOf>
                    </owl:Class>
                </owl:allValuesFrom>
            </owl:Restriction>
        </rdfs:subClassOf>
        <dc:creator>jps</dc:creator>
        <dc:date>2013-3-7</dc:date>
        <dc:description>Chemotaxis process for cells that chemotax to the VEGF1 field.</dc:description>
    </owl:Class>
    


    <!-- http://www.semanticweb.org/ontologies/2013/1/7/untitled-ontology-286#VEGF1_creation -->

    <owl:Class rdf:about="http://www.semanticweb.org/ontologies/2013/1/7/untitled-ontology-286#VEGF1_creation">
        <rdfs:subClassOf rdf:resource="&CBO_1_0;MoleculeCreation"/>
        <rdfs:subClassOf>
            <owl:Restriction>
                <owl:onProperty rdf:resource="http://purl.org/obo/owlapi/relationship#OBO_REL_has_participant"/>
                <owl:someValuesFrom>
                    <owl:Class>
                        <owl:unionOf rdf:parseType="Collection">
                            <rdf:Description rdf:about="http://www.semanticweb.org/ontologies/2013/1/7/untitled-ontology-286#NeoVascular"/>
                            <rdf:Description rdf:about="http://www.semanticweb.org/ontologies/2013/1/7/untitled-ontology-286#Vascular"/>
                        </owl:unionOf>
                    </owl:Class>
                </owl:someValuesFrom>
            </owl:Restriction>
        </rdfs:subClassOf>
        <dc:date>2013-2-27</dc:date>
        <dc:creator>jps</dc:creator>
        <rdfs:isDefinedBy>http://purl.obolibrary.org/obo/GO_0010573</rdfs:isDefinedBy>
        <dc:description>Process that describes the creation of the VEGF1 field.</dc:description>
    </owl:Class>
    <owl:Axiom>
        <rdfs:comment>GO:vascular endothelial growth factor production</rdfs:comment>
        <owl:annotatedTarget>http://purl.obolibrary.org/obo/GO_0010573</owl:annotatedTarget>
        <owl:annotatedSource rdf:resource="http://www.semanticweb.org/ontologies/2013/1/7/untitled-ontology-286#VEGF1_creation"/>
        <owl:annotatedProperty rdf:resource="&rdfs;isDefinedBy"/>
    </owl:Axiom>
    


    <!-- http://www.semanticweb.org/ontologies/2013/1/7/untitled-ontology-286#VEGF1_deletion -->

    <owl:Class rdf:about="http://www.semanticweb.org/ontologies/2013/1/7/untitled-ontology-286#VEGF1_deletion">
        <rdfs:subClassOf rdf:resource="&CBO_1_0;MoleculeDeletion"/>
        <rdfs:subClassOf>
            <owl:Restriction>
                <owl:onProperty rdf:resource="http://purl.org/obo/owlapi/relationship#OBO_REL_has_participant"/>
                <owl:someValuesFrom>
                    <owl:Class>
                        <owl:intersectionOf rdf:parseType="Collection">
                            <owl:Class>
                                <owl:complementOf rdf:resource="http://www.semanticweb.org/ontologies/2013/1/7/untitled-ontology-286#NeoVascular"/>
                            </owl:Class>
                            <owl:Class>
                                <owl:complementOf rdf:resource="http://www.semanticweb.org/ontologies/2013/1/7/untitled-ontology-286#Vascular"/>
                            </owl:Class>
                        </owl:intersectionOf>
                    </owl:Class>
                </owl:someValuesFrom>
            </owl:Restriction>
        </rdfs:subClassOf>
        <rdfs:isDefinedBy>http://purl.obolibrary.org/obo/GO_0010573</rdfs:isDefinedBy>
        <dc:date>2013-2-27</dc:date>
        <dc:description>Process that describes the deletion (consumption, degradation, clearance) of the VEGF1 field.</dc:description>
        <dc:creator>jps</dc:creator>
    </owl:Class>
    <owl:Axiom>
        <rdfs:comment>GO:vascular endothelial growth factor production</rdfs:comment>
        <owl:annotatedTarget>http://purl.obolibrary.org/obo/GO_0010573</owl:annotatedTarget>
        <owl:annotatedSource rdf:resource="http://www.semanticweb.org/ontologies/2013/1/7/untitled-ontology-286#VEGF1_deletion"/>
        <owl:annotatedProperty rdf:resource="&rdfs;isDefinedBy"/>
    </owl:Axiom>
    


    <!-- http://www.semanticweb.org/ontologies/2013/1/7/untitled-ontology-286#VEGF2 -->

    <owl:Class rdf:about="http://www.semanticweb.org/ontologies/2013/1/7/untitled-ontology-286#VEGF2">
        <rdfs:subClassOf rdf:resource="&CBO_1_0;DiffuseEntity"/>
        <rdfs:subClassOf rdf:resource="&CBO_1_0;MolecularField"/>
        <rdfs:subClassOf rdf:resource="&CBO_1_0;Molecule"/>
        <rdfs:subClassOf>
            <owl:Restriction>
                <owl:onProperty rdf:resource="http://purl.org/obo/owlapi/relationship#OBO_REL_derives_from"/>
                <owl:someValuesFrom rdf:resource="http://www.semanticweb.org/ontologies/2013/1/7/untitled-ontology-286#VEGF2_deletion"/>
            </owl:Restriction>
        </rdfs:subClassOf>
        <rdfs:subClassOf>
            <owl:Restriction>
                <owl:onProperty rdf:resource="http://purl.org/obo/owlapi/relationship#OBO_REL_derives_from"/>
                <owl:someValuesFrom rdf:resource="http://www.semanticweb.org/ontologies/2013/1/7/untitled-ontology-286#VEGF2_creation"/>
            </owl:Restriction>
        </rdfs:subClassOf>
        <dc:creator>jps</dc:creator>
        <rdfs:isDefinedBy>http://purl.bioontology.org/ontology/MSH/D042461</rdfs:isDefinedBy>
        <rdfs:isDefinedBy>http://purl.obolibrary.org/obo/PR_000017284</rdfs:isDefinedBy>
        <dc:description>tumor-derived long diffusing VEGF isoform</dc:description>
        <dc:date>2013-2-27</dc:date>
    </owl:Class>
    <owl:Axiom>
        <rdfs:comment>PR:vascular endothelial growth factor A (protein ontology)</rdfs:comment>
        <owl:annotatedTarget>http://purl.obolibrary.org/obo/PR_000017284</owl:annotatedTarget>
        <owl:annotatedSource rdf:resource="http://www.semanticweb.org/ontologies/2013/1/7/untitled-ontology-286#VEGF2"/>
        <owl:annotatedProperty rdf:resource="&rdfs;isDefinedBy"/>
    </owl:Axiom>
    <owl:Axiom>
        <owl:annotatedTarget>http://purl.bioontology.org/ontology/MSH/D042461</owl:annotatedTarget>
        <rdfs:comment>MeSH:Vascular Endothelial Growth Factor A (Medical Subject Headings)</rdfs:comment>
        <owl:annotatedSource rdf:resource="http://www.semanticweb.org/ontologies/2013/1/7/untitled-ontology-286#VEGF2"/>
        <owl:annotatedProperty rdf:resource="&rdfs;isDefinedBy"/>
    </owl:Axiom>
    


    <!-- http://www.semanticweb.org/ontologies/2013/1/7/untitled-ontology-286#VEGF2_chemotaxis -->

    <owl:Class rdf:about="http://www.semanticweb.org/ontologies/2013/1/7/untitled-ontology-286#VEGF2_chemotaxis">
        <rdfs:subClassOf rdf:resource="&CBO_1_0;Chemotaxis"/>
        <rdfs:subClassOf>
            <owl:Restriction>
                <owl:onProperty rdf:resource="http://purl.org/obo/owlapi/relationship#OBO_REL_has_participant"/>
                <owl:someValuesFrom rdf:resource="http://www.semanticweb.org/ontologies/2013/1/7/untitled-ontology-286#NeoVascular"/>
            </owl:Restriction>
        </rdfs:subClassOf>
        <rdfs:subClassOf>
            <owl:Restriction>
                <owl:onProperty rdf:resource="http://purl.org/obo/owlapi/relationship#OBO_REL_has_participant"/>
                <owl:someValuesFrom rdf:resource="http://www.semanticweb.org/ontologies/2013/1/7/untitled-ontology-286#VEGF1"/>
            </owl:Restriction>
        </rdfs:subClassOf>
        <dc:date>2013-3-7</dc:date>
        <dc:description>Chemotaxis process for cells that chemotax to the VEGF2 field.</dc:description>
        <dc:creator>jps</dc:creator>
    </owl:Class>
    


    <!-- http://www.semanticweb.org/ontologies/2013/1/7/untitled-ontology-286#VEGF2_creation -->

    <owl:Class rdf:about="http://www.semanticweb.org/ontologies/2013/1/7/untitled-ontology-286#VEGF2_creation">
        <rdfs:subClassOf rdf:resource="&CBO_1_0;MoleculeCreation"/>
        <rdfs:subClassOf>
            <owl:Restriction>
                <owl:onProperty rdf:resource="http://purl.org/obo/owlapi/relationship#OBO_REL_has_participant"/>
                <owl:someValuesFrom rdf:resource="http://www.semanticweb.org/ontologies/2013/1/7/untitled-ontology-286#Proliferating"/>
            </owl:Restriction>
        </rdfs:subClassOf>
        <dc:description>Process that describes the creation of the VEGF2 field.</dc:description>
        <dc:date>2013-2-27</dc:date>
        <dc:creator>jps</dc:creator>
        <rdfs:isDefinedBy>http://purl.obolibrary.org/obo/GO_0010573</rdfs:isDefinedBy>
    </owl:Class>
    <owl:Axiom>
        <rdfs:comment>GO:vascular endothelial growth factor production</rdfs:comment>
        <owl:annotatedTarget>http://purl.obolibrary.org/obo/GO_0010573</owl:annotatedTarget>
        <owl:annotatedSource rdf:resource="http://www.semanticweb.org/ontologies/2013/1/7/untitled-ontology-286#VEGF2_creation"/>
        <owl:annotatedProperty rdf:resource="&rdfs;isDefinedBy"/>
    </owl:Axiom>
    


    <!-- http://www.semanticweb.org/ontologies/2013/1/7/untitled-ontology-286#VEGF2_deletion -->

    <owl:Class rdf:about="http://www.semanticweb.org/ontologies/2013/1/7/untitled-ontology-286#VEGF2_deletion">
        <rdfs:subClassOf rdf:resource="&CBO_1_0;MoleculeDeletion"/>
        <rdfs:subClassOf>
            <owl:Restriction>
                <owl:onProperty rdf:resource="http://purl.org/obo/owlapi/relationship#OBO_REL_has_participant"/>
                <owl:someValuesFrom>
                    <owl:Class>
                        <owl:unionOf rdf:parseType="Collection">
                            <rdf:Description rdf:about="http://www.semanticweb.org/ontologies/2013/1/7/untitled-ontology-286#NeoVascular"/>
                            <rdf:Description rdf:about="http://www.semanticweb.org/ontologies/2013/1/7/untitled-ontology-286#Vascular"/>
                        </owl:unionOf>
                    </owl:Class>
                </owl:someValuesFrom>
            </owl:Restriction>
        </rdfs:subClassOf>
        <rdfs:isDefinedBy>http://purl.obolibrary.org/obo/GO_0010573</rdfs:isDefinedBy>
        <dc:date>2013-2-27</dc:date>
        <dc:creator>jps</dc:creator>
        <dc:description>Process that describes the deletion (consumption, degradation, clearance) of the VEGF2 field.</dc:description>
    </owl:Class>
    <owl:Axiom>
        <rdfs:comment>GO:vascular endothelial growth factor production</rdfs:comment>
        <owl:annotatedTarget>http://purl.obolibrary.org/obo/GO_0010573</owl:annotatedTarget>
        <owl:annotatedSource rdf:resource="http://www.semanticweb.org/ontologies/2013/1/7/untitled-ontology-286#VEGF2_deletion"/>
        <owl:annotatedProperty rdf:resource="&rdfs;isDefinedBy"/>
    </owl:Axiom>
    


    <!-- http://www.semanticweb.org/ontologies/2013/1/7/untitled-ontology-286#V_M_Adh -->

    <owl:Class rdf:about="http://www.semanticweb.org/ontologies/2013/1/7/untitled-ontology-286#V_M_Adh">
        <rdfs:subClassOf rdf:resource="&CBO_1_0;CellInterstitialMatrixAdhesion"/>
        <rdfs:subClassOf>
            <owl:Restriction>
                <owl:onProperty rdf:resource="http://purl.org/obo/owlapi/relationship#OBO_REL_has_participant"/>
                <owl:someValuesFrom rdf:resource="http://www.semanticweb.org/ontologies/2013/1/7/untitled-ontology-286#Medium"/>
            </owl:Restriction>
        </rdfs:subClassOf>
        <rdfs:subClassOf>
            <owl:Restriction>
                <owl:onProperty rdf:resource="http://purl.org/obo/owlapi/relationship#OBO_REL_has_participant"/>
                <owl:someValuesFrom rdf:resource="http://www.semanticweb.org/ontologies/2013/1/7/untitled-ontology-286#Vascular"/>
            </owl:Restriction>
        </rdfs:subClassOf>
        <dc:creator>jps</dc:creator>
        <dc:description>Process for the adhesion of &apos;Vascular&apos; cells to &apos;Medium&apos; cells.</dc:description>
        <dc:date>2013-2-27</dc:date>
    </owl:Class>
    


    <!-- http://www.semanticweb.org/ontologies/2013/1/7/untitled-ontology-286#V_N_Adh -->

    <owl:Class rdf:about="http://www.semanticweb.org/ontologies/2013/1/7/untitled-ontology-286#V_N_Adh">
        <rdfs:subClassOf rdf:resource="&CBO_1_0;CellCellAdhesion"/>
        <rdfs:subClassOf>
            <owl:Restriction>
                <owl:onProperty rdf:resource="http://purl.org/obo/owlapi/relationship#OBO_REL_has_participant"/>
                <owl:someValuesFrom rdf:resource="http://www.semanticweb.org/ontologies/2013/1/7/untitled-ontology-286#Necrotic"/>
            </owl:Restriction>
        </rdfs:subClassOf>
        <rdfs:subClassOf>
            <owl:Restriction>
                <owl:onProperty rdf:resource="http://purl.org/obo/owlapi/relationship#OBO_REL_has_participant"/>
                <owl:someValuesFrom rdf:resource="http://www.semanticweb.org/ontologies/2013/1/7/untitled-ontology-286#Proliferating"/>
            </owl:Restriction>
        </rdfs:subClassOf>
        <dc:date>2013-2-27</dc:date>
        <dc:creator>jps</dc:creator>
        <dc:description>Process for the adhesion of &apos;Vascular&apos; cells to &apos;Necrotic&apos; cells.</dc:description>
    </owl:Class>
    


    <!-- http://www.semanticweb.org/ontologies/2013/1/7/untitled-ontology-286#V_P_Adh -->

    <owl:Class rdf:about="http://www.semanticweb.org/ontologies/2013/1/7/untitled-ontology-286#V_P_Adh">
        <rdfs:subClassOf rdf:resource="&CBO_1_0;CellCellAdhesion"/>
        <rdfs:subClassOf>
            <owl:Restriction>
                <owl:onProperty rdf:resource="http://purl.org/obo/owlapi/relationship#OBO_REL_has_participant"/>
                <owl:someValuesFrom rdf:resource="http://www.semanticweb.org/ontologies/2013/1/7/untitled-ontology-286#Vascular"/>
            </owl:Restriction>
        </rdfs:subClassOf>
        <rdfs:subClassOf>
            <owl:Restriction>
                <owl:onProperty rdf:resource="http://purl.org/obo/owlapi/relationship#OBO_REL_has_participant"/>
                <owl:someValuesFrom rdf:resource="http://www.semanticweb.org/ontologies/2013/1/7/untitled-ontology-286#Proliferating"/>
            </owl:Restriction>
        </rdfs:subClassOf>
        <dc:creator>jps</dc:creator>
        <dc:date>2013-2-27</dc:date>
        <dc:description>Process for the adhesion of &apos;Vascular&apos; cells to &apos;Proliferating&apos; cells.</dc:description>
    </owl:Class>
    


    <!-- http://www.semanticweb.org/ontologies/2013/1/7/untitled-ontology-286#V_V_Adh -->

    <owl:Class rdf:about="http://www.semanticweb.org/ontologies/2013/1/7/untitled-ontology-286#V_V_Adh">
        <rdfs:subClassOf rdf:resource="&CBO_1_0;CellCellAdhesion"/>
        <rdfs:subClassOf>
            <owl:Restriction>
                <owl:onProperty rdf:resource="http://purl.org/obo/owlapi/relationship#OBO_REL_has_participant"/>
                <owl:someValuesFrom rdf:resource="http://www.semanticweb.org/ontologies/2013/1/7/untitled-ontology-286#Vascular"/>
            </owl:Restriction>
        </rdfs:subClassOf>
        <dc:date>2013-2-27</dc:date>
        <dc:creator>jps</dc:creator>
        <dc:description>Process for the adhesion of &apos;Vascular&apos; cells to &apos;Vascular&apos; cells.</dc:description>
    </owl:Class>
    


    <!-- http://www.semanticweb.org/ontologies/2013/1/7/untitled-ontology-286#Vascular -->

    <owl:Class rdf:about="http://www.semanticweb.org/ontologies/2013/1/7/untitled-ontology-286#Vascular">
        <owl:equivalentClass>
            <owl:Restriction>
                <owl:onProperty rdf:resource="&CBO_1_0;hasVTKtypeID"/>
                <owl:hasValue rdf:datatype="&xsd;integer">3</owl:hasValue>
            </owl:Restriction>
        </owl:equivalentClass>
        <rdfs:subClassOf rdf:resource="&CBO_1_0;Cell"/>
        <rdfs:subClassOf rdf:resource="&CBO_1_0;CorpuscularEntity"/>
        <rdfs:isDefinedBy rdf:datatype="&xsd;anyURI">http://purl.obolibrary.org/obo/FMA_63194</rdfs:isDefinedBy>
        <rdfs:isDefinedBy>http://ncicb.nci.nih.gov/xml/owl/EVS/Thesaurus.owl#Capillary</rdfs:isDefinedBy>
        <dc:description>A vascular portion. Note that this &quot;cell&quot; type represents a portion of a capilary including both the endothelium and the lumen.</dc:description>
        <dc:creator>jps</dc:creator>
        <dc:date>2/13/2013</dc:date>
        <rdfs:isDefinedBy>http://sig.uw.edu/fma#Capillary</rdfs:isDefinedBy>
    </owl:Class>
    


    <!-- 
    ///////////////////////////////////////////////////////////////////////////////////////
    //
    // Individuals
    //
    ///////////////////////////////////////////////////////////////////////////////////////
     -->

    


    <!-- http://www.semanticweb.org/ontologies/2013/1/7/untitled-ontology-286#TumorWithAngiogenesis -->

    <owl:NamedIndividual rdf:about="http://www.semanticweb.org/ontologies/2013/1/7/untitled-ontology-286#TumorWithAngiogenesis">
        <rdf:type rdf:resource="&CBO_1_0;System"/>
        <rdfs:comment>The top class for our angiogenesis ontology based on CBO.</rdfs:comment>
        <CBO_1_02:has_Quality rdf:resource="http://www.semanticweb.org/ontologies/2013/1/7/untitled-ontology-286#TumorWithAngiogenesis_VTKtimestep"/>
        <CBO_1_02:has_Quality rdf:resource="http://www.semanticweb.org/ontologies/2013/1/7/untitled-ontology-286#TumorWithAngiogenesis_Xbound"/>
        <CBO_1_02:has_Quality rdf:resource="http://www.semanticweb.org/ontologies/2013/1/7/untitled-ontology-286#TumorWithAngiogenesis_Ybound"/>
        <CBO_1_02:has_Quality rdf:resource="http://www.semanticweb.org/ontologies/2013/1/7/untitled-ontology-286#TumorWithAngiogenesis_Zbound"/>
        <CBO_1_02:has_Quality rdf:resource="http://www.semanticweb.org/ontologies/2013/1/7/untitled-ontology-286#TumorWithAngiogenesis_extents"/>
        <CBO_1_02:has_Quality rdf:resource="http://www.semanticweb.org/ontologies/2013/1/7/untitled-ontology-286#TumorWithAngiogenesis_pixel2dist"/>
        <CBO_1_02:has_Quality rdf:resource="http://www.semanticweb.org/ontologies/2013/1/7/untitled-ontology-286#TumorWithAngiogenesis_platform"/>
    </owl:NamedIndividual>
    


    <!-- http://www.semanticweb.org/ontologies/2013/1/7/untitled-ontology-286#TumorWithAngiogenesis_VTKtimestep -->

    <owl:NamedIndividual rdf:about="http://www.semanticweb.org/ontologies/2013/1/7/untitled-ontology-286#TumorWithAngiogenesis_VTKtimestep">
        <rdf:type rdf:resource="&CBO_1_0;VTK_FileTimeStep"/>
        <rdf:type rdf:resource="http://purl.obolibrary.org/obo/UO_0000031"/>
        <CBO_1_0:hasFloatValue rdf:datatype="&xsd;float">1.0</CBO_1_0:hasFloatValue>
    </owl:NamedIndividual>
    


    <!-- http://www.semanticweb.org/ontologies/2013/1/7/untitled-ontology-286#TumorWithAngiogenesis_Xbound -->

    <owl:NamedIndividual rdf:about="http://www.semanticweb.org/ontologies/2013/1/7/untitled-ontology-286#TumorWithAngiogenesis_Xbound">
        <rdf:type rdf:resource="&CBO_1_0;SystemPeriodicX"/>
    </owl:NamedIndividual>
    


    <!-- http://www.semanticweb.org/ontologies/2013/1/7/untitled-ontology-286#TumorWithAngiogenesis_Ybound -->

    <owl:NamedIndividual rdf:about="http://www.semanticweb.org/ontologies/2013/1/7/untitled-ontology-286#TumorWithAngiogenesis_Ybound">
        <rdf:type rdf:resource="&CBO_1_0;SystemPeriodicY"/>
    </owl:NamedIndividual>
    


    <!-- http://www.semanticweb.org/ontologies/2013/1/7/untitled-ontology-286#TumorWithAngiogenesis_Zbound -->

    <owl:NamedIndividual rdf:about="http://www.semanticweb.org/ontologies/2013/1/7/untitled-ontology-286#TumorWithAngiogenesis_Zbound">
        <rdf:type rdf:resource="&CBO_1_0;SystemPeriodicZ"/>
    </owl:NamedIndividual>
    


    <!-- http://www.semanticweb.org/ontologies/2013/1/7/untitled-ontology-286#TumorWithAngiogenesis_extents -->

    <owl:NamedIndividual rdf:about="http://www.semanticweb.org/ontologies/2013/1/7/untitled-ontology-286#TumorWithAngiogenesis_extents">
        <rdf:type rdf:resource="&CBO_1_0;DiscreteExtent"/>
        <CBO_1_0:hasExtentValueSet3D>50,50,80</CBO_1_0:hasExtentValueSet3D>
        <rdfs:comment>These are the X, Y and Z extents of the box defining the model&apos;s universe.</rdfs:comment>
    </owl:NamedIndividual>
    


    <!-- http://www.semanticweb.org/ontologies/2013/1/7/untitled-ontology-286#TumorWithAngiogenesis_pixel2dist -->

    <owl:NamedIndividual rdf:about="http://www.semanticweb.org/ontologies/2013/1/7/untitled-ontology-286#TumorWithAngiogenesis_pixel2dist">
        <rdf:type rdf:resource="&CBO_1_0;SystemPixelDistanceScale"/>
        <rdf:type rdf:resource="http://purl.obolibrary.org/obo/UO_0000017"/>
        <CBO_1_0:hasFloatValue rdf:datatype="&xsd;float">4.0</CBO_1_0:hasFloatValue>
    </owl:NamedIndividual>
    


    <!-- http://www.semanticweb.org/ontologies/2013/1/7/untitled-ontology-286#TumorWithAngiogenesis_platform -->

    <owl:NamedIndividual rdf:about="http://www.semanticweb.org/ontologies/2013/1/7/untitled-ontology-286#TumorWithAngiogenesis_platform">
        <rdf:type rdf:resource="&CBO_1_0;Compucell3D"/>
    </owl:NamedIndividual>
    


    <!-- 
    ///////////////////////////////////////////////////////////////////////////////////////
    //
    // Annotations
    //
    ///////////////////////////////////////////////////////////////////////////////////////
     -->

    <rdf:Description rdf:about="&owl;Thing">
        <oboInOwl:created_by>Jim Sluka</oboInOwl:created_by>
        <dc:description>OWL:CBO description of a Compucell3D model of tumor growth with angiogenesis (blood vessel growth).</dc:description>
        <oboInOwl:creation_date>7 Feb. 2013</oboInOwl:creation_date>
    </rdf:Description>
</rdf:RDF>


<!-- Generated by the OWL API (version 3.3.1957) http://owlapi.sourceforge.net -->
