# Supplementary material for: The cell behavior ontology: describing the intrinsic biological behaviors of real and model cells seen as active agents
Source: Bioinformatics. 2014 Apr 22;30(16):2367–74. doi: 10.1093/bioinformatics/btu210 (PMC4133580; doi:10.1093/bioinformatics/btu210)
Supplement: Supplementary Data [file supp_btu210_Supplemental_Material.zip › Supplemental Material/CBO_Step_by_step/VascularTumor/catalog-v001.xml]

<?xml version="1.0" encoding="UTF-8" standalone="no"?>
<catalog prefer="public" xmlns="urn:oasis:names:tc:entity:xmlns:xml:catalog">
    <uri id="Imports Wizard Entry" name="http://cbo.biocomplexity.indiana.edu/svn/cbo/trunk/CBO_1_0" uri="file:/C:/Users/James%20Sluka/Desktop/Biocomplexity/Ontologies/My%20Ontologies/CBO_1_0/CBO_1_0.owl"/>
    <uri id="User Entered Import Resolution" name="http://cbo.biocomplexity.indiana.edu/svn/cbo/trunk/Import_Ontologies/uo.owl" uri="CBO_1_0.owl"/>
    <uri id="Imports Wizard Entry" name="http://cbo.biocomplexity.indiana.edu/svn/cbo/trunk/CBO_1_0" uri="http://cbo.biocomplexity.indiana.edu/svn/cbo/trunk/CBO_1_0.owl"/>
    <uri id="Imports Wizard Entry" name="http://purl.obolibrary.org/obo/uo.owl" uri="http://cbo.biocomplexity.indiana.edu/svn/cbo/trunk/Import_Ontologies/uo.owl"/>
    <uri id="Imports Wizard Entry" name="http://cbo.biocomplexity.indiana.edu/svn/cbo/trunk/CBO_1_0" uri="file:/C:/Users/James%20Sluka/Desktop/Biocomplexity/Ontologies/My%20Ontologies/CBO_1_0/CBO_1_0.owl"/>
    <uri id="Imports Wizard Entry" name="http://purl.obolibrary.org/obo/uo.owl" uri="uo.owl"/>
    <uri id="Imports Wizard Entry" name="http://cbo.biocomplexity.indiana.edu/svn/cbo/trunk/CBO_1_0" uri="CBO_1_0.owl"/>
    <uri id="Imports Wizard Entry" name="http://purl.obolibrary.org/obo/uo" uri="http://rest.bioontology.org/bioportal/ontologies/download/49121?apikey=4ea81d74-8960-4525-810b-fa1baab576ff&amp;userapikey="/>
    <uri id="Imports Wizard Entry" name="http://cbo.biocomplexity.indiana.edu/svn/cbo/trunk/CBO_1_0" uri="http://rest.bioontology.org/bioportal/ontologies/download/49699?apikey=4ea81d74-8960-4525-810b-fa1baab576ff&amp;userapikey="/>
    <group id="Folder Repository, directory=, recursive=true, Auto-Update=true, version=2" prefer="public" xml:base="">
        <uri id="Automatically generated entry, Timestamp=1384988482290" name="http://purl.obolibrary.org/obo/uo.owl" uri="uo.owl"/>
        <uri id="Automatically generated entry, Timestamp=1384988482290" name="http://www.semanticweb.org/ontologies/2013/1/7/untitled-ontology-286" uri="AngioTumor.owl"/>
        <uri id="Automatically generated entry, Timestamp=1384988482290" name="http://www.w3.org/2002/07/owl" uri="CBO_1_0.owl"/>
    </group>
</catalog>
