# Supplementary material for: The cell behavior ontology: describing the intrinsic biological behaviors of real and model cells seen as active agents
Source: Bioinformatics. 2014 Apr 22;30(16):2367–74. doi: 10.1093/bioinformatics/btu210 (PMC4133580; doi:10.1093/bioinformatics/btu210)
Supplement: Supplementary Data [file supp_btu210_Supplemental_Material.zip › Supplemental Material/CBO_Step_by_step/VascularTumor/CBO_1_0.owl]

<?xml version="1.0"?>


<!DOCTYPE rdf:RDF [
    <!ENTITY dcterms "http://purl.org/dc/terms/" >
    <!ENTITY foaf "http://xmlns.com/foaf/0.1/" >
    <!ENTITY ro "http://purl.org/obo/owl/ro#" >
    <!ENTITY BFO "http://www.ifomis.org/bfo/1.1#" >
    <!ENTITY OPB "http://bhi.washington.edu/OPB#" >
    <!ENTITY owl "http://www.w3.org/2002/07/owl#" >
    <!ENTITY swrl "http://www.w3.org/2003/11/swrl#" >
    <!ENTITY dc "http://purl.org/dc/elements/1.1/" >
    <!ENTITY swrlb "http://www.w3.org/2003/11/swrlb#" >
    <!ENTITY dctype "http://purl.org/dc/dcmitype/Image" >
    <!ENTITY xsd "http://www.w3.org/2001/XMLSchema#" >
    <!ENTITY snap "http://www.ifomis.org/bfo/1.1/snap#" >
    <!ENTITY span "http://www.ifomis.org/bfo/1.1/span#" >
    <!ENTITY rdfs "http://www.w3.org/2000/01/rdf-schema#" >
    <!ENTITY ace_lexicon "http://attempto.ifi.uzh.ch/ace_lexicon#" >
    <!ENTITY relationship "http://purl.org/obo/owlapi/relationship#" >
    <!ENTITY rdf "http://www.w3.org/1999/02/22-rdf-syntax-ns#" >
    <!ENTITY oboInOwl "http://www.geneontology.org/formats/oboInOwl#" >
    <!ENTITY uo "http://purl.obolibrary.org/obo/uo/2012-08-30/uo.owl#" >
    <!ENTITY cbo "http://cbo.biocomplexity.indiana.edu/svn/cbo/trunk/CBO_1_0#" >
]>


<rdf:RDF xmlns="http://www.w3.org/2002/07/owl#"
     xml:base="http://www.w3.org/2002/07/owl"
     xmlns:dc="http://purl.org/dc/elements/1.1/"
     xmlns:ro="http://purl.org/obo/owl/ro#"
     xmlns:foaf="http://xmlns.com/foaf/0.1/"
     xmlns:cbo="http://cbo.biocomplexity.indiana.edu/svn/cbo/trunk/CBO_1_0#"
     xmlns:snap="http://www.ifomis.org/bfo/1.1/snap#"
     xmlns:uo="http://purl.obolibrary.org/obo/uo/2012-08-30/uo.owl#"
     xmlns:dcterms="http://purl.org/dc/terms/"
     xmlns:relationship="http://purl.org/obo/owlapi/relationship#"
     xmlns:rdfs="http://www.w3.org/2000/01/rdf-schema#"
     xmlns:swrl="http://www.w3.org/2003/11/swrl#"
     xmlns:dctype="http://purl.org/dc/dcmitype/Image"
     xmlns:BFO="http://www.ifomis.org/bfo/1.1#"
     xmlns:swrlb="http://www.w3.org/2003/11/swrlb#"
     xmlns:owl="http://www.w3.org/2002/07/owl#"
     xmlns:xsd="http://www.w3.org/2001/XMLSchema#"
     xmlns:rdf="http://www.w3.org/1999/02/22-rdf-syntax-ns#"
     xmlns:oboInOwl="http://www.geneontology.org/formats/oboInOwl#"
     xmlns:OPB="http://bhi.washington.edu/OPB#"
     xmlns:ace_lexicon="http://attempto.ifi.uzh.ch/ace_lexicon#"
     xmlns:span="http://www.ifomis.org/bfo/1.1/span#">
    <Ontology rdf:about="http://cbo.biocomplexity.indiana.edu/svn/cbo/trunk/CBO_1_0">
        <versionInfo rdf:datatype="&xsd;string">1.0.0</versionInfo>
        <oboInOwl:format-version rdf:datatype="&xsd;string">1.2</oboInOwl:format-version>
        <dc:date rdf:datatype="&xsd;string">7 Feb. 2013</dc:date>
        <dc:creator rdf:datatype="&rdfs;Literal">J Sluka, Biocomplexity Insitute, Indiana University</dc:creator>
        <relationship:idspace rdf:datatype="&xsd;string">OBO_REL http://www.obofoundry.org/ro/ro.owl# &quot;OBO Relation ontology official home on OBO Foundry&quot;</relationship:idspace>
        <oboInOwl:comment rdf:datatype="&rdfs;Literal">The cell Behavior Ontology (CBO) is designed to describe multi-cell computational models. In particular to describe both the existential behaviors of cells (spatiality, growth, movement, adhesion, death, ...) and computational models of those behaviors.</oboInOwl:comment>
        <dc:description rdf:datatype="&rdfs;Literal">The cell Behavior Ontology (CBO) is designed to describe multi-cell computational models. In particular to describe both the existential behaviors of cells (spatiality, growth, movement, adhesion, death, ...) and computational models of those behaviors.</dc:description>
        <versionInfo rdf:datatype="&rdfs;Literal">Version 1.0.0 is the initial release of the Cell Behavior Ontology (CBO). </versionInfo>
        <oboInOwl:saved-by rdf:datatype="&xsd;string">jps</oboInOwl:saved-by>
        <oboInOwl:remark rdf:datatype="&xsd;string">release version 1.0.0</oboInOwl:remark>
    </Ontology>
    


    <!-- 
    ///////////////////////////////////////////////////////////////////////////////////////
    //
    // Annotation properties
    //
    ///////////////////////////////////////////////////////////////////////////////////////
     -->

    <AnnotationProperty rdf:about="&ace_lexicon;TV_pl"/>
    <AnnotationProperty rdf:about="&oboInOwl;is_obsolete"/>
    <AnnotationProperty rdf:about="&relationship;instance_level_is_transitive"/>
    <AnnotationProperty rdf:about="&oboInOwl;creation_date"/>
    <AnnotationProperty rdf:about="&oboInOwl;comment"/>
    <AnnotationProperty rdf:about="&dc;description"/>
    <AnnotationProperty rdf:about="&oboInOwl;created_by"/>
    <AnnotationProperty rdf:about="&oboInOwl;alt_id"/>
    <AnnotationProperty rdf:about="&oboInOwl;hasDbXref"/>
    <AnnotationProperty rdf:about="&ace_lexicon;TV_sg"/>
    <AnnotationProperty rdf:about="&oboInOwl;xref"/>
    <AnnotationProperty rdf:about="&relationship;inverse_of_on_instance_level"/>
    <AnnotationProperty rdf:about="&dc;creator"/>
    <AnnotationProperty rdf:about="&oboInOwl;def"/>
    <AnnotationProperty rdf:about="&oboInOwl;exact_synonym"/>
    <AnnotationProperty rdf:about="&relationship;is_anti_symmetric"/>
    <AnnotationProperty rdf:about="&rdfs;label"/>
    <AnnotationProperty rdf:about="&oboInOwl;hasExactSynonym"/>
    <AnnotationProperty rdf:about="&rdfs;comment"/>
    <AnnotationProperty rdf:about="&owl;versionInfo"/>
    <AnnotationProperty rdf:about="&oboInOwl;hasRelatedSynonym"/>
    <AnnotationProperty rdf:about="&rdfs;seeAlso"/>
    <AnnotationProperty rdf:about="&rdfs;isDefinedBy"/>
    <AnnotationProperty rdf:about="&dc;date"/>
    <AnnotationProperty rdf:about="&relationship;inverse_of"/>
    <AnnotationProperty rdf:about="&oboInOwl;hasDefinition"/>
    <AnnotationProperty rdf:about="&ace_lexicon;TV_vbg"/>
    <AnnotationProperty rdf:about="&oboInOwl;builtin"/>
    


    <!-- 
    ///////////////////////////////////////////////////////////////////////////////////////
    //
    // Datatypes
    //
    ///////////////////////////////////////////////////////////////////////////////////////
     -->

    


    <!-- http://www.w3.org/1999/02/22-rdf-syntax-ns#PlainLiteral -->

    <rdfs:Datatype rdf:about="&rdf;PlainLiteral"/>
    


    <!-- http://www.w3.org/2000/01/rdf-schema#Literal -->

    <rdfs:Datatype rdf:about="&rdfs;Literal"/>
    


    <!-- http://www.w3.org/2001/XMLSchema#int -->

    <rdfs:Datatype rdf:about="&xsd;int"/>
    


    <!-- 
    ///////////////////////////////////////////////////////////////////////////////////////
    //
    // Object Properties
    //
    ///////////////////////////////////////////////////////////////////////////////////////
     -->

    


    <!-- http://cbo.biocomplexity.indiana.edu/svn/cbo/trunk/CBO_1_0#has_Quality -->

    <ObjectProperty rdf:about="&cbo;has_Quality">
        <rdfs:label>has_Quality</rdfs:label>
        <dc:date>1/24/2012</dc:date>
        <oboInOwl:def>has_Quality links an instance of a CBO quality to a class or individual. </oboInOwl:def>
        <dc:creator>jps</dc:creator>
        <dc:description>has_Quality links an instance of a CBO quality to a class or individual. </dc:description>
    </ObjectProperty>
    


    <!-- http://purl.org/obo/owlapi/relationship#OBO_REL_adjacent_to -->

    <ObjectProperty rdf:about="&relationship;OBO_REL_adjacent_to">
        <rdfs:label rdf:datatype="&xsd;string">adjacent_to</rdfs:label>
        <ace_lexicon:TV_pl>OBO_REL_adjacent_to</ace_lexicon:TV_pl>
        <oboInOwl:def>&quot;C adjacent to C&apos; if and only if: given any instance c that instantiates C at a time t, there is some c&apos; such that: c&apos; instantiates C&apos; at time t and c and c&apos; are in spatial proximity&quot; [PMID:15892874]</oboInOwl:def>
        <ace_lexicon:TV_vbg>OBO_REL_adjacented_to</ace_lexicon:TV_vbg>
        <relationship:instance_level_is_transitive>true</relationship:instance_level_is_transitive>
        <oboInOwl:alt_id>OBO_REL:0000012</oboInOwl:alt_id>
        <ace_lexicon:TV_sg>OBO_REL_adjacents_to</ace_lexicon:TV_sg>
        <oboInOwl:comment>Note that adjacent_to as thus defined is not a symmetric relation, in contrast to its instance-level counterpart. For it can be the case that Cs are in general such as to be adjacent to instances of C1 while no analogous statement holds for C1s in general in relation to instances of C. Examples are: nuclear membrane adjacent_to cytoplasm; seminal vesicle adjacent_to urinary bladder; ovary adjacent_to parietal pelvic peritoneum</oboInOwl:comment>
    </ObjectProperty>
    


    <!-- http://purl.org/obo/owlapi/relationship#OBO_REL_agent_in -->

    <ObjectProperty rdf:about="&relationship;OBO_REL_agent_in">
        <rdfs:label rdf:datatype="&xsd;string">agent_in</rdfs:label>
        <ace_lexicon:TV_pl>OBO_REL_agent_in</ace_lexicon:TV_pl>
        <ace_lexicon:TV_sg>OBO_REL_agents_in</ace_lexicon:TV_sg>
        <relationship:inverse_of_on_instance_level>OBO_REL:has_agent</relationship:inverse_of_on_instance_level>
        <oboInOwl:alt_id>OBO_REL:0000022</oboInOwl:alt_id>
        <ace_lexicon:TV_vbg>OBO_REL_agented_in</ace_lexicon:TV_vbg>
        <rdfs:subPropertyOf rdf:resource="&relationship;OBO_REL_participates_in"/>
    </ObjectProperty>
    


    <!-- http://purl.org/obo/owlapi/relationship#OBO_REL_contained_in -->

    <ObjectProperty rdf:about="&relationship;OBO_REL_contained_in">
        <rdfs:label rdf:datatype="&xsd;string">contained_in</rdfs:label>
        <ace_lexicon:TV_sg>OBO_REL_containeds_in</ace_lexicon:TV_sg>
        <oboInOwl:comment>Containment obtains in each case between material and immaterial continuants, for instance: lung contained_in thoracic cavity; bladder contained_in pelvic cavity. Hence containment is not a transitive relation.    If c part_of c1 at t then we have also, by our definition and by the axioms of mereology applied to spatial regions, c located_in c1 at t. Thus, many examples of instance-level location relations for continuants are in fact cases of instance-level parthood. For material continuants location and parthood coincide. Containment is location not involving parthood, and arises only where some immaterial continuant is involved. To understand this relation, we first define overlap for continuants as follows:    c1 overlap c2 at t =def for some c, c part_of c1 at t and c part_of c2 at t. The containment relation on the instance level can then be defined (see definition):</oboInOwl:comment>
        <relationship:inverse_of_on_instance_level>OBO_REL:contains</relationship:inverse_of_on_instance_level>
        <ace_lexicon:TV_vbg>OBO_REL_containeded_in</ace_lexicon:TV_vbg>
        <ace_lexicon:TV_pl>OBO_REL_contained_in</ace_lexicon:TV_pl>
        <oboInOwl:def>&quot;C contained_in C&apos; if and only if: given any instance c that instantiates C at a time t, there is some c&apos; such that: c&apos; instantiates C&apos; at time t and c located_in c&apos; at t, and it is not the case that c *overlaps* c&apos; at t. (c&apos; is a conduit or cavity.)&quot; [PMID:15892874]</oboInOwl:def>
        <oboInOwl:alt_id>OBO_REL:0000010</oboInOwl:alt_id>
    </ObjectProperty>
    


    <!-- http://purl.org/obo/owlapi/relationship#OBO_REL_contains -->

    <ObjectProperty rdf:about="&relationship;OBO_REL_contains">
        <rdfs:label rdf:datatype="&xsd;string">contains</rdfs:label>
        <oboInOwl:alt_id>OBO_REL:0000011</oboInOwl:alt_id>
        <relationship:inverse_of_on_instance_level>OBO_REL:contained_in</relationship:inverse_of_on_instance_level>
        <ace_lexicon:TV_pl>OBO_REL_contains</ace_lexicon:TV_pl>
        <ace_lexicon:TV_vbg>OBO_REL_containsed</ace_lexicon:TV_vbg>
        <ace_lexicon:TV_sg>OBO_REL_containses</ace_lexicon:TV_sg>
    </ObjectProperty>
    


    <!-- http://purl.org/obo/owlapi/relationship#OBO_REL_derived_into -->

    <ObjectProperty rdf:about="&relationship;OBO_REL_derived_into">
        <rdf:type rdf:resource="&owl;TransitiveProperty"/>
        <rdfs:label rdf:datatype="&xsd;string">derived_into</rdfs:label>
        <ace_lexicon:TV_pl>OBO_REL_derived_into</ace_lexicon:TV_pl>
        <relationship:inverse_of_on_instance_level>OBO_REL:derives_from</relationship:inverse_of_on_instance_level>
        <ace_lexicon:TV_vbg>OBO_REL_deriveded_into</ace_lexicon:TV_vbg>
        <ace_lexicon:TV_sg>OBO_REL_deriveds_into</ace_lexicon:TV_sg>
        <oboInOwl:alt_id>OBO_REL:0000016</oboInOwl:alt_id>
    </ObjectProperty>
    


    <!-- http://purl.org/obo/owlapi/relationship#OBO_REL_derives_from -->

    <ObjectProperty rdf:about="&relationship;OBO_REL_derives_from">
        <rdf:type rdf:resource="&owl;TransitiveProperty"/>
        <rdfs:label rdf:datatype="&xsd;string">derives_from</rdfs:label>
        <ace_lexicon:TV_pl>OBO_REL_derives_from</ace_lexicon:TV_pl>
        <relationship:inverse_of_on_instance_level>OBO_REL:derived_into</relationship:inverse_of_on_instance_level>
        <oboInOwl:comment>Derivation as a relation between instances. The temporal relation of derivation is more complex. Transformation, on the instance level, is just the relation of identity: each adult is identical to some child existing at some earlier time. Derivation on the instance-level is a relation holding between non-identicals. More precisely, it holds between distinct material continuants when one succeeds the other across a temporal divide in such a way that at least a biologically significant portion of the matter of the earlier continuant is inherited by the later. Thus we will have axioms to the effect that from c derives_from c1 we can infer that c and c1 are not identical and that there is some instant of time t such that c1 exists only prior to and c only subsequent to t. We will also be able to infer that the spatial region occupied by c as it begins to exist at t overlaps with the spatial region occupied by c1 as it ceases to exist in the same instant.</oboInOwl:comment>
        <oboInOwl:exact_synonym>&quot;derived_from&quot; []</oboInOwl:exact_synonym>
        <oboInOwl:def>&quot;Derivation on the instance level (*derives_from*) holds between distinct material continuants when one succeeds the other across a temporal divide in such a way that at least a biologically significant portion of the matter of the earlier continuant is inherited by the later. We say that one class C derives_from class C&apos; if instances of C are connected to instances of C&apos; via some chain of instance-level derivation relations. Example: osteocyte derives_from osteoblast. Formally: C derives_immediately_from C&apos; if and only if: given any c and any t, if c instantiates C at time t, then there is some c&apos; and some t&apos;, such that c&apos; instantiates C&apos; at t&apos; and t&apos; earlier-than t and c *derives_from* c&apos;. C derives_from C&apos; if and only if: there is an chain of immediate derivation relations connecting C to C&apos;.&quot; [PMID:15892874]</oboInOwl:def>
        <ace_lexicon:TV_vbg>OBO_REL_derivesed_from</ace_lexicon:TV_vbg>
        <ace_lexicon:TV_sg>OBO_REL_deriveses_from</ace_lexicon:TV_sg>
        <oboInOwl:alt_id>OBO_REL:0000015</oboInOwl:alt_id>
    </ObjectProperty>
    


    <!-- http://purl.org/obo/owlapi/relationship#OBO_REL_has_agent -->

    <ObjectProperty rdf:about="&relationship;OBO_REL_has_agent">
        <rdfs:label rdf:datatype="&xsd;string">has_agent</rdfs:label>
        <ace_lexicon:TV_pl>OBO_REL_has_agent</ace_lexicon:TV_pl>
        <oboInOwl:alt_id>OBO_REL:0000021</oboInOwl:alt_id>
        <oboInOwl:def>&quot;As for has_participant, but with the additional condition that the component instance is causally active in the relevant process&quot; [PMID:15892874]</oboInOwl:def>
        <relationship:inverse_of_on_instance_level>OBO_REL:agent_in</relationship:inverse_of_on_instance_level>
        <ace_lexicon:TV_sg>OBO_REL_has_agents</ace_lexicon:TV_sg>
        <ace_lexicon:TV_vbg>OBO_REL_has_agented</ace_lexicon:TV_vbg>
        <rdfs:subPropertyOf rdf:resource="&relationship;OBO_REL_has_participant"/>
    </ObjectProperty>
    


    <!-- http://purl.org/obo/owlapi/relationship#OBO_REL_has_improper_part -->

    <ObjectProperty rdf:about="&relationship;OBO_REL_has_improper_part">
        <rdf:type rdf:resource="&owl;ReflexiveProperty"/>
        <rdf:type rdf:resource="&owl;TransitiveProperty"/>
        <rdfs:label rdf:datatype="&xsd;string">has_improper_part</rdfs:label>
        <ace_lexicon:TV_pl>OBO_REL_has_improper_part</ace_lexicon:TV_pl>
        <ace_lexicon:TV_sg>OBO_REL_has_improper_parts</ace_lexicon:TV_sg>
        <oboInOwl:alt_id>OBO_REL:0000024</oboInOwl:alt_id>
        <ace_lexicon:TV_vbg>OBO_REL_has_improper_parted</ace_lexicon:TV_vbg>
        <relationship:inverse_of_on_instance_level>OBO_REL:improper_part_of</relationship:inverse_of_on_instance_level>
        <oboInOwl:comment>See reasons for obsoletion of improper_part_of</oboInOwl:comment>
        <oboInOwl:is_obsolete>true</oboInOwl:is_obsolete>
        <rdfs:subPropertyOf rdf:resource="&relationship;OBO_REL_has_part"/>
    </ObjectProperty>
    


    <!-- http://purl.org/obo/owlapi/relationship#OBO_REL_has_integral_part -->

    <ObjectProperty rdf:about="&relationship;OBO_REL_has_integral_part">
        <rdf:type rdf:resource="&owl;ReflexiveProperty"/>
        <rdf:type rdf:resource="&owl;TransitiveProperty"/>
        <rdfs:label rdf:datatype="&xsd;string">has_integral_part</rdfs:label>
        <ace_lexicon:TV_vbg>OBO_REL_has_integral_parted</ace_lexicon:TV_vbg>
        <relationship:is_anti_symmetric>true</relationship:is_anti_symmetric>
        <ace_lexicon:TV_sg>OBO_REL_has_integral_parts</ace_lexicon:TV_sg>
        <ace_lexicon:TV_pl>OBO_REL_has_integral_part</ace_lexicon:TV_pl>
        <oboInOwl:alt_id>OBO_REL:0000005</oboInOwl:alt_id>
        <relationship:inverse_of>OBO_REL:integral_part_of</relationship:inverse_of>
        <rdfs:subPropertyOf rdf:resource="&relationship;OBO_REL_has_part"/>
    </ObjectProperty>
    


    <!-- http://purl.org/obo/owlapi/relationship#OBO_REL_has_part -->

    <ObjectProperty rdf:about="&relationship;OBO_REL_has_part">
        <rdf:type rdf:resource="&owl;ReflexiveProperty"/>
        <rdf:type rdf:resource="&owl;TransitiveProperty"/>
        <rdfs:label rdf:datatype="&xsd;string">has_part</rdfs:label>
        <oboInOwl:alt_id>OBO_REL:0000003</oboInOwl:alt_id>
        <ace_lexicon:TV_vbg>OBO_REL_has_parted</ace_lexicon:TV_vbg>
        <ace_lexicon:TV_sg>OBO_REL_has_parts</ace_lexicon:TV_sg>
        <relationship:is_anti_symmetric>true</relationship:is_anti_symmetric>
        <ace_lexicon:TV_pl>OBO_REL_has_part</ace_lexicon:TV_pl>
        <relationship:inverse_of_on_instance_level>OBO_REL:part_of</relationship:inverse_of_on_instance_level>
    </ObjectProperty>
    


    <!-- http://purl.org/obo/owlapi/relationship#OBO_REL_has_participant -->

    <ObjectProperty rdf:about="&relationship;OBO_REL_has_participant">
        <rdfs:label rdf:datatype="&xsd;string">has_participant</rdfs:label>
        <ace_lexicon:TV_pl>OBO_REL_has_participant</ace_lexicon:TV_pl>
        <ace_lexicon:TV_sg>OBO_REL_has_participants</ace_lexicon:TV_sg>
        <oboInOwl:alt_id>OBO_REL:0000019</oboInOwl:alt_id>
        <oboInOwl:comment>Has_participant is a primitive instance-level relation between a process, a continuant, and a time at which the continuant participates in some way in the process. The relation obtains, for example, when this particular process of oxygen exchange across this particular alveolar membrane has_participant this particular sample of hemoglobin at this particular time.</oboInOwl:comment>
        <relationship:inverse_of_on_instance_level>OBO_REL:participates_in</relationship:inverse_of_on_instance_level>
        <ace_lexicon:TV_vbg>OBO_REL_has_participanted</ace_lexicon:TV_vbg>
        <oboInOwl:def>&quot;P has_participant C if and only if: given any process p that instantiates P there is some continuant c, and some time t, such that: c instantiates C at t and c participates in p at t&quot; [PMID:15892874]</oboInOwl:def>
    </ObjectProperty>
    


    <!-- http://purl.org/obo/owlapi/relationship#OBO_REL_has_proper_part -->

    <ObjectProperty rdf:about="&relationship;OBO_REL_has_proper_part">
        <rdf:type rdf:resource="&owl;TransitiveProperty"/>
        <rdfs:label rdf:datatype="&xsd;string">has_proper_part</rdfs:label>
        <ace_lexicon:TV_sg>OBO_REL_has_proper_parts</ace_lexicon:TV_sg>
        <ace_lexicon:TV_pl>OBO_REL_has_proper_part</ace_lexicon:TV_pl>
        <relationship:inverse_of_on_instance_level>OBO_REL:proper_part_of</relationship:inverse_of_on_instance_level>
        <ace_lexicon:TV_vbg>OBO_REL_has_proper_parted</ace_lexicon:TV_vbg>
        <oboInOwl:alt_id>OBO_REL:0000007</oboInOwl:alt_id>
        <rdfs:subPropertyOf rdf:resource="&relationship;OBO_REL_has_part"/>
    </ObjectProperty>
    


    <!-- http://purl.org/obo/owlapi/relationship#OBO_REL_improper_part_of -->

    <ObjectProperty rdf:about="&relationship;OBO_REL_improper_part_of">
        <rdf:type rdf:resource="&owl;ReflexiveProperty"/>
        <rdfs:label rdf:datatype="&xsd;string">improper_part_of</rdfs:label>
        <oboInOwl:is_obsolete>true</oboInOwl:is_obsolete>
        <ace_lexicon:TV_sg>OBO_REL_improper_part_ofs</ace_lexicon:TV_sg>
        <ace_lexicon:TV_vbg>OBO_REL_improper_part_ofed</ace_lexicon:TV_vbg>
        <oboInOwl:def>&quot;As for part_of, with the additional constraint that subject and object may be identical&quot; [PMID:15892874]</oboInOwl:def>
        <relationship:inverse_of_on_instance_level>OBO_REL:has_improper_part</relationship:inverse_of_on_instance_level>
        <oboInOwl:alt_id>OBO_REL:0000025</oboInOwl:alt_id>
        <ace_lexicon:TV_pl>OBO_REL_improper_part_of</ace_lexicon:TV_pl>
        <oboInOwl:comment>OBSOLETE. The definition is &quot;As for part_of, with the additional constraint that subject and object may be identical&quot;. However, part_of is already reflexive, therefore improper_part_of is identical to part_of. If read differently, as &quot;improper_part_of is part_of but not proper_part_of&quot;,improper_part_of becomes identity. So, improper_part_of is either identical to part_of or to identity, and not an intuitive synonym for either of them. [Robert Hoehndorf]</oboInOwl:comment>
        <rdfs:subPropertyOf rdf:resource="&relationship;OBO_REL_part_of"/>
    </ObjectProperty>
    


    <!-- http://purl.org/obo/owlapi/relationship#OBO_REL_instance_of -->

    <ObjectProperty rdf:about="&relationship;OBO_REL_instance_of">
        <rdfs:label rdf:datatype="&xsd;string">instance_of</rdfs:label>
        <oboInOwl:alt_id>OBO_REL:0000023</oboInOwl:alt_id>
        <ace_lexicon:TV_pl>OBO_REL_instance_of</ace_lexicon:TV_pl>
        <oboInOwl:def>&quot;A relation between an instance and a class. For components: a primitive relation between a component instance and a class which it instantiates at a specific time. For processes: a primitive relation, between a process instance and a class which it instantiates, holding independently of time&quot; [PMID:15892874]</oboInOwl:def>
        <oboInOwl:builtin>true</oboInOwl:builtin>
        <oboInOwl:comment>The instance_of relationship is considered axiomatic by the obo file format specification; ie it is taken for granted. The is_a relation is still included in this ontology for completeness</oboInOwl:comment>
        <ace_lexicon:TV_sg>OBO_REL_instance_ofs</ace_lexicon:TV_sg>
        <ace_lexicon:TV_vbg>OBO_REL_instance_ofed</ace_lexicon:TV_vbg>
    </ObjectProperty>
    


    <!-- http://purl.org/obo/owlapi/relationship#OBO_REL_integral_part_of -->

    <ObjectProperty rdf:about="&relationship;OBO_REL_integral_part_of">
        <rdf:type rdf:resource="&owl;ReflexiveProperty"/>
        <rdf:type rdf:resource="&owl;TransitiveProperty"/>
        <rdfs:label rdf:datatype="&xsd;string">integral_part_of</rdfs:label>
        <ace_lexicon:TV_vbg>OBO_REL_integral_part_ofed</ace_lexicon:TV_vbg>
        <ace_lexicon:TV_sg>OBO_REL_integral_part_ofs</ace_lexicon:TV_sg>
        <ace_lexicon:TV_pl>OBO_REL_integral_part_of</ace_lexicon:TV_pl>
        <relationship:inverse_of>OBO_REL:has_integral_part</relationship:inverse_of>
        <oboInOwl:alt_id>OBO_REL:0000004</oboInOwl:alt_id>
        <oboInOwl:def>&quot;C integral_part_of C&apos; if and only if: C part_of C&apos; AND C&apos; has_part C&quot; [PMID:15892874]</oboInOwl:def>
        <relationship:is_anti_symmetric>true</relationship:is_anti_symmetric>
        <rdfs:subPropertyOf rdf:resource="&relationship;OBO_REL_part_of"/>
    </ObjectProperty>
    


    <!-- http://purl.org/obo/owlapi/relationship#OBO_REL_is_a -->

    <ObjectProperty rdf:about="&relationship;OBO_REL_is_a">
        <rdf:type rdf:resource="&owl;ReflexiveProperty"/>
        <rdf:type rdf:resource="&owl;TransitiveProperty"/>
        <rdfs:label rdf:datatype="&xsd;string">is_a</rdfs:label>
        <oboInOwl:xref>owl:subClassOf</oboInOwl:xref>
        <oboInOwl:builtin>true</oboInOwl:builtin>
        <oboInOwl:alt_id>OBO_REL:0000001</oboInOwl:alt_id>
        <ace_lexicon:TV_vbg>OBO_REL_is_aed</ace_lexicon:TV_vbg>
        <oboInOwl:comment>The is_a relationship is considered axiomatic by the obo file format specification. In the representation of obo in OWL, where obo terms are represented as OWL classes, is_a is mapped on to the subClassOf axiom</oboInOwl:comment>
        <oboInOwl:def>&quot;For continuants: C is_a C&apos; if and only if: given any c that instantiates C at a time t, c instantiates C&apos; at t. For processes: P is_a P&apos; if and only if: that given any p that instantiates P, then p instantiates P&apos;.&quot; [PMID:15892874]</oboInOwl:def>
        <ace_lexicon:TV_pl>OBO_REL_is_a</ace_lexicon:TV_pl>
        <relationship:is_anti_symmetric>true</relationship:is_anti_symmetric>
        <ace_lexicon:TV_sg>OBO_REL_is_as</ace_lexicon:TV_sg>
        <oboInOwl:exact_synonym>&quot;is_subtype_of&quot; []</oboInOwl:exact_synonym>
    </ObjectProperty>
    


    <!-- http://purl.org/obo/owlapi/relationship#OBO_REL_located_in -->

    <ObjectProperty rdf:about="&relationship;OBO_REL_located_in">
        <rdf:type rdf:resource="&owl;ReflexiveProperty"/>
        <rdf:type rdf:resource="&owl;TransitiveProperty"/>
        <rdfs:label rdf:datatype="&xsd;string">located_in</rdfs:label>
        <oboInOwl:def>&quot;C located_in C&apos; if and only if: given any c that instantiates C at a time t, there is some c&apos; such that: c&apos; instantiates C&apos; at time t and c *located_in* c&apos;. (Here *located_in* is the instance-level location relation.)&quot; [PMID:15892874]</oboInOwl:def>
        <ace_lexicon:TV_sg>OBO_REL_locateds_in</ace_lexicon:TV_sg>
        <relationship:inverse_of_on_instance_level>OBO_REL:location_of</relationship:inverse_of_on_instance_level>
        <oboInOwl:comment>Location as a relation between instances: The primitive instance-level relation c located_in r at t reflects the fact that each continuant is at any given time associated with exactly one spatial region, namely its exact location. Following we can use this relation to define a further instance-level location relation - not between a continuant and the region which it exactly occupies, but rather between one continuant and another. c is located in c1, in this sense, whenever the spatial region occupied by c is part_of the spatial region occupied by c1.    Note that this relation comprehends both the relation of exact location between one continuant and another which obtains when r and r1 are identical (for example, when a portion of fluid exactly fills a cavity), as well as those sorts of inexact location relations which obtain, for example, between brain and head or between ovum and uterus</oboInOwl:comment>
        <ace_lexicon:TV_pl>OBO_REL_located_in</ace_lexicon:TV_pl>
        <oboInOwl:alt_id>OBO_REL:0000008</oboInOwl:alt_id>
        <ace_lexicon:TV_vbg>OBO_REL_locateded_in</ace_lexicon:TV_vbg>
    </ObjectProperty>
    


    <!-- http://purl.org/obo/owlapi/relationship#OBO_REL_location_of -->

    <ObjectProperty rdf:about="&relationship;OBO_REL_location_of">
        <rdf:type rdf:resource="&owl;ReflexiveProperty"/>
        <rdf:type rdf:resource="&owl;TransitiveProperty"/>
        <rdfs:label rdf:datatype="&xsd;string">location_of</rdfs:label>
        <ace_lexicon:TV_sg>OBO_REL_location_ofs</ace_lexicon:TV_sg>
        <ace_lexicon:TV_pl>OBO_REL_location_of</ace_lexicon:TV_pl>
        <relationship:inverse_of_on_instance_level>OBO_REL:located_in</relationship:inverse_of_on_instance_level>
        <oboInOwl:alt_id>OBO_REL:0000009</oboInOwl:alt_id>
        <ace_lexicon:TV_vbg>OBO_REL_location_ofed</ace_lexicon:TV_vbg>
    </ObjectProperty>
    


    <!-- http://purl.org/obo/owlapi/relationship#OBO_REL_part_of -->

    <ObjectProperty rdf:about="&relationship;OBO_REL_part_of">
        <rdf:type rdf:resource="&owl;ReflexiveProperty"/>
        <rdf:type rdf:resource="&owl;TransitiveProperty"/>
        <rdfs:label rdf:datatype="&xsd;string">part_of</rdfs:label>
        <oboInOwl:comment>Parthood as a relation between instances: The primitive instance-level relation p part_of p1 is illustrated in assertions such as: this instance of rhodopsin mediated phototransduction part_of this instance of visual perception.    This relation satisfies at least the following standard axioms of mereology: reflexivity (for all p, p part_of p); anti-symmetry (for all p, p1, if p part_of p1 and p1 part_of p then p and p1 are identical); and transitivity (for all p, p1, p2, if p part_of p1 and p1 part_of p2, then p part_of p2). Analogous axioms hold also for parthood as a relation between spatial regions.    For parthood as a relation between continuants, these axioms need to be modified to take account of the incorporation of a temporal argument. Thus for example the axiom of transitivity for continuants will assert that if c part_of c1 at t and c1 part_of c2 at t, then also c part_of c2 at t.    Parthood as a relation between classes: To define part_of as a relation between classes we again need to distinguish the two cases of continuants and processes, even though the explicit reference to instants of time now falls away. For continuants, we have C part_of C1 if and only if any instance of C at any time is an instance-level part of some instance of C1 at that time, as for example in: cell nucleus part_ of cell.</oboInOwl:comment>
        <oboInOwl:def>&quot;For continuants: C part_of C&apos; if and only if: given any c that instantiates C at a time t, there is some c&apos; such that c&apos; instantiates C&apos; at time t, and c *part_of* c&apos; at t. For processes: P part_of P&apos; if and only if: given any p that instantiates P at a time t, there is some p&apos; such that p&apos; instantiates P&apos; at time t, and p *part_of* p&apos; at t. (Here *part_of* is the instance-level part-relation.)&quot; [PMID:15892874]</oboInOwl:def>
        <relationship:inverse_of_on_instance_level>OBO_REL:has_part</relationship:inverse_of_on_instance_level>
        <relationship:is_anti_symmetric>true</relationship:is_anti_symmetric>
        <ace_lexicon:TV_sg>OBO_REL_part_ofs</ace_lexicon:TV_sg>
        <oboInOwl:alt_id>OBO_REL:0000002</oboInOwl:alt_id>
        <ace_lexicon:TV_vbg>OBO_REL_part_ofed</ace_lexicon:TV_vbg>
        <ace_lexicon:TV_pl>OBO_REL_part_of</ace_lexicon:TV_pl>
    </ObjectProperty>
    


    <!-- http://purl.org/obo/owlapi/relationship#OBO_REL_participates_in -->

    <ObjectProperty rdf:about="&relationship;OBO_REL_participates_in">
        <rdfs:label rdf:datatype="&xsd;string">participates_in</rdfs:label>
        <oboInOwl:alt_id>OBO_REL:0000020</oboInOwl:alt_id>
        <ace_lexicon:TV_pl>OBO_REL_participates_in</ace_lexicon:TV_pl>
        <ace_lexicon:TV_vbg>OBO_REL_participatesed_in</ace_lexicon:TV_vbg>
        <relationship:inverse_of_on_instance_level>OBO_REL:has_participant</relationship:inverse_of_on_instance_level>
        <ace_lexicon:TV_sg>OBO_REL_participateses_in</ace_lexicon:TV_sg>
    </ObjectProperty>
    


    <!-- http://purl.org/obo/owlapi/relationship#OBO_REL_preceded_by -->

    <ObjectProperty rdf:about="&relationship;OBO_REL_preceded_by">
        <rdf:type rdf:resource="&owl;TransitiveProperty"/>
        <rdfs:label rdf:datatype="&xsd;string">preceded_by</rdfs:label>
        <ace_lexicon:TV_vbg>OBO_REL_preceded_bied</ace_lexicon:TV_vbg>
        <relationship:inverse_of_on_instance_level>OBO_REL:precedes</relationship:inverse_of_on_instance_level>
        <ace_lexicon:TV_sg>OBO_REL_preceded_bies</ace_lexicon:TV_sg>
        <oboInOwl:def>&quot;P preceded_by P&apos; if and only if: given any process p that instantiates P at a time t, there is some process p&apos; such that p&apos; instantiates P&apos; at time t&apos;, and t&apos; is earlier than t. &quot; [PMID:15892874]</oboInOwl:def>
        <oboInOwl:alt_id>OBO_REL:0000017</oboInOwl:alt_id>
        <oboInOwl:comment>An example is: translation preceded_by transcription; aging preceded_by development (not however death preceded_by aging). Where derives_from links classes of continuants, preceded_by links classes of processes. Clearly, however, these two relations are not independent of each other. Thus if cells of type C1 derive_from cells of type C, then any cell division involving an instance of C1 in a given lineage is preceded_by cellular processes involving an instance of C.    The assertion P preceded_by P1 tells us something about Ps in general: that is, it tells us something about what happened earlier, given what we know about what happened later. Thus it does not provide information pointing in the opposite direction, concerning instances of P1 in general; that is, that each is such as to be succeeded by some instance of P. Note that an assertion to the effect that P preceded_by P1 is rather weak; it tells us little about the relations between the underlying instances in virtue of which the preceded_by relation obtains. Typically we will be interested in stronger relations, for example in the relation immediately_preceded_by, or in relations which combine preceded_by with a condition to the effect that the corresponding instances of P and P1 share participants, or that their participants are connected by relations of derivation, or (as a first step along the road to a treatment of causality) that the one process in some way affects (for example, initiates or regulates) the other.</oboInOwl:comment>
        <ace_lexicon:TV_pl>OBO_REL_preceded_by</ace_lexicon:TV_pl>
    </ObjectProperty>
    


    <!-- http://purl.org/obo/owlapi/relationship#OBO_REL_precedes -->

    <ObjectProperty rdf:about="&relationship;OBO_REL_precedes">
        <rdf:type rdf:resource="&owl;TransitiveProperty"/>
        <rdfs:label rdf:datatype="&xsd;string">precedes</rdfs:label>
        <relationship:inverse_of_on_instance_level>OBO_REL:preceded_by</relationship:inverse_of_on_instance_level>
        <oboInOwl:alt_id>OBO_REL:0000018</oboInOwl:alt_id>
        <ace_lexicon:TV_sg>OBO_REL_precedeses</ace_lexicon:TV_sg>
        <ace_lexicon:TV_vbg>OBO_REL_precedesed</ace_lexicon:TV_vbg>
        <ace_lexicon:TV_pl>OBO_REL_precedes</ace_lexicon:TV_pl>
    </ObjectProperty>
    


    <!-- http://purl.org/obo/owlapi/relationship#OBO_REL_proper_part_of -->

    <ObjectProperty rdf:about="&relationship;OBO_REL_proper_part_of">
        <rdf:type rdf:resource="&owl;TransitiveProperty"/>
        <rdfs:label rdf:datatype="&xsd;string">proper_part_of</rdfs:label>
        <relationship:inverse_of_on_instance_level>OBO_REL:has_proper_part</relationship:inverse_of_on_instance_level>
        <oboInOwl:def>&quot;As for part_of, with the additional constraint that subject and object are distinct&quot; [PMID:15892874]</oboInOwl:def>
        <oboInOwl:alt_id>OBO_REL:0000006</oboInOwl:alt_id>
        <ace_lexicon:TV_vbg>OBO_REL_proper_part_ofed</ace_lexicon:TV_vbg>
        <ace_lexicon:TV_pl>OBO_REL_proper_part_of</ace_lexicon:TV_pl>
        <ace_lexicon:TV_sg>OBO_REL_proper_part_ofs</ace_lexicon:TV_sg>
        <rdfs:subPropertyOf rdf:resource="&relationship;OBO_REL_part_of"/>
    </ObjectProperty>
    


    <!-- http://purl.org/obo/owlapi/relationship#OBO_REL_transformation_of -->

    <ObjectProperty rdf:about="&relationship;OBO_REL_transformation_of">
        <rdf:type rdf:resource="&owl;TransitiveProperty"/>
        <rdfs:label rdf:datatype="&xsd;string">transformation_of</rdfs:label>
        <oboInOwl:alt_id>OBO_REL:0000013</oboInOwl:alt_id>
        <oboInOwl:comment>When an embryonic oenocyte (a type of insect cell) is transformed into a larval oenocyte, one and the same continuant entity preserves its identity while instantiating distinct classes at distinct times. The class-level relation transformation_of obtains between continuant classes C and C1 wherever each instance of the class C is such as to have existed at some earlier time as an instance of the distinct class C1 (see Figure 2 in paper). This relation is illustrated first of all at the molecular level of granularity by the relation between mature RNA and the pre-RNA from which it is processed, or between (UV-induced) thymine-dimer and thymine dinucleotide. At coarser levels of granularity it is illustrated by the transformations involved in the creation of red blood cells, for example, from reticulocyte to erythrocyte, and by processes of development, for example, from larva to pupa, or from (post-gastrular) embryo to fetus or from child to adult. It is also manifest in pathological transformations, for example, of normal colon into carcinomatous colon. In each such case, one and the same continuant entity instantiates distinct classes at different times in virtue of phenotypic changes.</oboInOwl:comment>
        <ace_lexicon:TV_vbg>OBO_REL_transformation_ofed</ace_lexicon:TV_vbg>
        <ace_lexicon:TV_sg>OBO_REL_transformation_ofs</ace_lexicon:TV_sg>
        <oboInOwl:def>&quot;Relation between two classes, in which instances retain their identity yet change their classification by virtue of some kind of transformation. Formally: C transformation_of C&apos; if and only if given any c and any t, if c instantiates C at time t, then for some t&apos;, c instantiates C&apos; at t&apos; and t&apos; earlier t, and there is no t2 such that c instantiates C at t2 and c instantiates C&apos; at t2.&quot; [PMID:15892874]</oboInOwl:def>
        <ace_lexicon:TV_pl>OBO_REL_transformation_of</ace_lexicon:TV_pl>
    </ObjectProperty>
    


    <!-- 
    ///////////////////////////////////////////////////////////////////////////////////////
    //
    // Data properties
    //
    ///////////////////////////////////////////////////////////////////////////////////////
     -->

    


    <!-- http://cbo.biocomplexity.indiana.edu/svn/cbo/trunk/CBO_1_0.owl#hasExtentValueSet1D -->

    <DatatypeProperty rdf:about="http://cbo.biocomplexity.indiana.edu/svn/cbo/trunk/CBO_1_0.owl#hasExtentValueSet1D">
        <rdf:type rdf:resource="&owl;FunctionalProperty"/>
        <rdfs:label>hasExtentValueSet1D</rdfs:label>
        <dc:description>1 value (included for completeness, probably best to just use hasFloatValue or hasIntValue).  For example, the 1D length of an object of &quot;3.2&quot;.  Stored as a text string.  Value is assumed to be X in a square coordinate system.</dc:description>
    </DatatypeProperty>
    


    <!-- http://cbo.biocomplexity.indiana.edu/svn/cbo/trunk/CBO_1_0.owl#hasExtentValueSet2D -->

    <DatatypeProperty rdf:about="http://cbo.biocomplexity.indiana.edu/svn/cbo/trunk/CBO_1_0.owl#hasExtentValueSet2D">
        <rdf:type rdf:resource="&owl;FunctionalProperty"/>
        <rdfs:label>hasExtentValueSet2D</rdfs:label>
        <dc:description>2 Comma separated values (CSV).  For example, the extent of a 2D region (area) &quot;5,10&quot;.  Stored as a text string.  Values are assumed to be X,Y in a square coordinate system.</dc:description>
    </DatatypeProperty>
    


    <!-- http://cbo.biocomplexity.indiana.edu/svn/cbo/trunk/CBO_1_0.owl#hasExtentValueSet3D -->

    <DatatypeProperty rdf:about="http://cbo.biocomplexity.indiana.edu/svn/cbo/trunk/CBO_1_0.owl#hasExtentValueSet3D">
        <rdf:type rdf:resource="&owl;FunctionalProperty"/>
        <rdfs:label>hasExtentValueSet3D</rdfs:label>
        <dc:description>3 Comma separated values (CSV). For example, the extent of a 3D region  (volume) &quot;5,5,10&quot;.  Stored as a text string. Values are assumed to be X,Y,Z in a square coordinate system.</dc:description>
    </DatatypeProperty>
    


    <!-- http://cbo.biocomplexity.indiana.edu/svn/cbo/trunk/CBO_1_0.owl#hasFloatValue -->

    <DatatypeProperty rdf:about="http://cbo.biocomplexity.indiana.edu/svn/cbo/trunk/CBO_1_0.owl#hasFloatValue">
        <rdf:type rdf:resource="&owl;FunctionalProperty"/>
        <rdfs:label>hasFloatValue</rdfs:label>
        <dc:description>A single floating point number.</dc:description>
    </DatatypeProperty>
    


    <!-- http://cbo.biocomplexity.indiana.edu/svn/cbo/trunk/CBO_1_0.owl#hasFloatValueTarget -->

    <DatatypeProperty rdf:about="http://cbo.biocomplexity.indiana.edu/svn/cbo/trunk/CBO_1_0.owl#hasFloatValueTarget">
        <rdf:type rdf:resource="&owl;FunctionalProperty"/>
        <rdfs:label>hasFloatValueTarget</rdfs:label>
        <dc:description>A single floating point number representing the target value of a quality or function.</dc:description>
    </DatatypeProperty>
    


    <!-- http://cbo.biocomplexity.indiana.edu/svn/cbo/trunk/CBO_1_0.owl#hasIntValue -->

    <DatatypeProperty rdf:about="http://cbo.biocomplexity.indiana.edu/svn/cbo/trunk/CBO_1_0.owl#hasIntValue">
        <rdf:type rdf:resource="&owl;FunctionalProperty"/>
        <rdfs:label>hasIntValue</rdfs:label>
        <dc:description>A single integer number.</dc:description>
    </DatatypeProperty>
    


    <!-- http://cbo.biocomplexity.indiana.edu/svn/cbo/trunk/CBO_1_0.owl#hasIntValueTarget -->

    <DatatypeProperty rdf:about="http://cbo.biocomplexity.indiana.edu/svn/cbo/trunk/CBO_1_0.owl#hasIntValueTarget">
        <rdf:type rdf:resource="&owl;FunctionalProperty"/>
        <rdfs:label>hasIntValueTarget</rdfs:label>
        <dc:description>A single integer number representing the target value of a quality or function.</dc:description>
    </DatatypeProperty>
    


    <!-- http://cbo.biocomplexity.indiana.edu/svn/cbo/trunk/CBO_1_0.owl#hasLocationValueSet1D -->

    <DatatypeProperty rdf:about="http://cbo.biocomplexity.indiana.edu/svn/cbo/trunk/CBO_1_0.owl#hasLocationValueSet1D">
        <rdf:type rdf:resource="&owl;FunctionalProperty"/>
        <rdfs:label>hasLocationValueSet1D</rdfs:label>
        <dc:description>1 value (included for completeness, probably best to just use hasFloatValue or hasIntValue).  For example, the location of a point &quot;3.2&quot;.  Stored as a text string.</dc:description>
    </DatatypeProperty>
    


    <!-- http://cbo.biocomplexity.indiana.edu/svn/cbo/trunk/CBO_1_0.owl#hasLocationValueSet2D -->

    <DatatypeProperty rdf:about="http://cbo.biocomplexity.indiana.edu/svn/cbo/trunk/CBO_1_0.owl#hasLocationValueSet2D">
        <rdf:type rdf:resource="&owl;FunctionalProperty"/>
        <rdfs:label>hasLocationValueSet2D</rdfs:label>
        <dc:description>2 Comma separated values (CSV).  For example, the location of a point &quot;3.2,-34.1&quot;.  Stored as a text string.</dc:description>
    </DatatypeProperty>
    


    <!-- http://cbo.biocomplexity.indiana.edu/svn/cbo/trunk/CBO_1_0.owl#hasLocationValueSet3D -->

    <DatatypeProperty rdf:about="http://cbo.biocomplexity.indiana.edu/svn/cbo/trunk/CBO_1_0.owl#hasLocationValueSet3D">
        <rdf:type rdf:resource="&owl;FunctionalProperty"/>
        <rdfs:label>hasLocationValueSet3D</rdfs:label>
        <dc:description>3 Comma separated values (CSV). For example, the location of a point &quot;3.2,2.4,-34.1&quot;.  Stored as a text string.</dc:description>
    </DatatypeProperty>
    


    <!-- http://cbo.biocomplexity.indiana.edu/svn/cbo/trunk/CBO_1_0.owl#hasLocationValueSetND -->

    <DatatypeProperty rdf:about="http://cbo.biocomplexity.indiana.edu/svn/cbo/trunk/CBO_1_0.owl#hasLocationValueSetND">
        <rdf:type rdf:resource="&owl;FunctionalProperty"/>
        <rdfs:label>hasLocationValueSetND</rdfs:label>
        <dc:description>Comma separated values (CSV) with [CR] end of row markers. Dimension (rows and column counts) not explicitly stated. Assumed that all units are the same.  Stored as a text string.</dc:description>
    </DatatypeProperty>
    


    <!-- http://cbo.biocomplexity.indiana.edu/svn/cbo/trunk/CBO_1_0.owl#hasParameterValueSetND -->

    <DatatypeProperty rdf:about="http://cbo.biocomplexity.indiana.edu/svn/cbo/trunk/CBO_1_0.owl#hasParameterValueSetND">
        <rdf:type rdf:resource="&owl;FunctionalProperty"/>
        <rdfs:label>hasParameterValueSetND</rdfs:label>
        <dc:description>Data is a list of n-tupes (one n-tuple/line) listing values of various kinds. For example, the list of interaction energies between a set of cell types. Comma separated values (CSV) with [CR] end of row markers. The dimensions (number of rows and columns) is not explicitly stated.  Stored as a text string.</dc:description>
    </DatatypeProperty>
    


    <!-- http://cbo.biocomplexity.indiana.edu/svn/cbo/trunk/CBO_1_0.owl#hasPointsValueSetND -->

    <DatatypeProperty rdf:about="http://cbo.biocomplexity.indiana.edu/svn/cbo/trunk/CBO_1_0.owl#hasPointsValueSetND">
        <rdf:type rdf:resource="&owl;FunctionalProperty"/>
        <rdfs:label>hasPointsValueSetND</rdfs:label>
        <dc:description>Data is a list of n-tupes (one n-tuple/line) listing the coordinates of the elements within a set. For example, the list of x,y,z coordinates of a cell in a grid-based coordinate system. Comma separated values (CSV) with [CR] end of row markers. The dimensions (number of rows and columns) is not explicitly stated.  Stored as a text string.</dc:description>
    </DatatypeProperty>
    


    <!-- http://cbo.biocomplexity.indiana.edu/svn/cbo/trunk/CBO_1_0.owl#hasUnit -->

    <DatatypeProperty rdf:about="http://cbo.biocomplexity.indiana.edu/svn/cbo/trunk/CBO_1_0.owl#hasUnit">
        <rdf:type rdf:resource="&owl;FunctionalProperty"/>
        <rdfs:label>hasUnit</rdfs:label>
        <dc:description>A unit name, for example, &quot;meter&quot;, &quot;micrometer*micrometer&quot;, &quot;hour&quot;. Stored as a text string.</dc:description>
    </DatatypeProperty>
    


    <!-- http://cbo.biocomplexity.indiana.edu/svn/cbo/trunk/CBO_1_0.owl#hasVTKfieldID -->

    <DatatypeProperty rdf:about="http://cbo.biocomplexity.indiana.edu/svn/cbo/trunk/CBO_1_0.owl#hasVTKfieldID">
        <rdfs:label>hasVTKfieldID</rdfs:label>
        <dc:date>11/9/2012</dc:date>
        <dc:description>hasVTKfieldID is a CBO data property that links a field prototype to the character string name used in the VTK files. For example, an oxygen field in the simulaitno will probably be named described inthe VTK file as a field called &amp;quot;oxygen&amp;quot;.</dc:description>
        <dc:creator>jps</dc:creator>
    </DatatypeProperty>
    


    <!-- http://cbo.biocomplexity.indiana.edu/svn/cbo/trunk/CBO_1_0.owl#hasVTKtypeID -->

    <DatatypeProperty rdf:about="http://cbo.biocomplexity.indiana.edu/svn/cbo/trunk/CBO_1_0.owl#hasVTKtypeID">
        <rdf:type rdf:resource="&owl;FunctionalProperty"/>
        <dc:creator>JPS</dc:creator>
        <dc:description>hasVTKtypeID is a CBO data property that links a cell prototype (or other physical entitiy prototype) to the integer ID used in the VTK files.

Often, in models that include medium as a CBO:Fill, the value of hasVTKtypeID will be 0 (zero).

Note that a VTK &quot;cell&quot; has both a type ID (hasVTKtypeID) and an ID. The type ID identifies the class of cell, the ID identifies the individual cell. Many cells can have the same type ID, no two cells can have the same ID. Both types of IDs are unsigned integers.</dc:description>
        <dc:date>10/25/2012</dc:date>
        <rdfs:range rdf:resource="&xsd;int"/>
    </DatatypeProperty>
    


    <!-- 
    ///////////////////////////////////////////////////////////////////////////////////////
    //
    // Classes
    //
    ///////////////////////////////////////////////////////////////////////////////////////
     -->

    


    <!-- http://cbo.biocomplexity.indiana.edu/svn/cbo/trunk/CBO_1_0.owl#AcceptanceFunction -->

    <Class rdf:about="http://cbo.biocomplexity.indiana.edu/svn/cbo/trunk/CBO_1_0.owl#AcceptanceFunction">
        <rdfs:label>AcceptanceFunction</rdfs:label>
        <rdfs:subClassOf rdf:resource="http://cbo.biocomplexity.indiana.edu/svn/cbo/trunk/CBO_1_0.owl#EnergyFunction"/>
        <dc:description>An AcceptanceFunction is a CBO:EnergyFunction describing the acceptance and rejection criteria for a change in the system. A simple AcceptanceFunction might state that all changes to the system which result in a lowering of the systems energy are accepted but all other changes are rejected.</dc:description>
        <dc:creator>jps</dc:creator>
        <dc:date>24 Aug. 2011</dc:date>
    </Class>
    


    <!-- http://cbo.biocomplexity.indiana.edu/svn/cbo/trunk/CBO_1_0.owl#AdhesionEnergy -->

    <Class rdf:about="http://cbo.biocomplexity.indiana.edu/svn/cbo/trunk/CBO_1_0.owl#AdhesionEnergy">
        <rdfs:label>AdhesionEnergy</rdfs:label>
        <rdfs:subClassOf rdf:resource="http://cbo.biocomplexity.indiana.edu/svn/cbo/trunk/CBO_1_0.owl#EnergyQuality"/>
        <dc:description>An AdhesionEnergy is a CBO:EnergyQuality representing the energy associated with the contact between two physical objects. </dc:description>
        <dc:creator>jps</dc:creator>
        <dc:date>24 Aug. 2011</dc:date>
    </Class>
    


    <!-- http://cbo.biocomplexity.indiana.edu/svn/cbo/trunk/CBO_1_0.owl#AdhesionMolecule -->

    <Class rdf:about="http://cbo.biocomplexity.indiana.edu/svn/cbo/trunk/CBO_1_0.owl#AdhesionMolecule">
        <rdfs:label>AdhesionMolecule</rdfs:label>
        <rdfs:subClassOf rdf:resource="http://cbo.biocomplexity.indiana.edu/svn/cbo/trunk/CBO_1_0.owl#CellMembranePart"/>
        <dc:creator>jps</dc:creator>
        <rdfs:isDefinedBy>urn:miriam:obo.fma:67214</rdfs:isDefinedBy>
        <dc:description>AdhesionMolecule is a CBO:CellMembranePart that is a protein that mediates the adhesion between the Cell and other Cells or components of the extracellular space. MeSH: Surface ligands, usually glycoproteins, that mediate Cell-to-Cell adhesion. Their functions include the assembly and interconnection of various vertebrate Systems, as well as maintenance of tissue integration, wound healing, morphogenic movements, cellular migrations, and metastasis.</dc:description>
        <dc:date>24 Aug. 2011</dc:date>
    </Class>
    


    <!-- http://cbo.biocomplexity.indiana.edu/svn/cbo/trunk/CBO_1_0.owl#AdhesiveProperty -->

    <Class rdf:about="http://cbo.biocomplexity.indiana.edu/svn/cbo/trunk/CBO_1_0.owl#AdhesiveProperty">
        <rdfs:label>AdhesiveProperty</rdfs:label>
        <rdfs:subClassOf rdf:resource="http://cbo.biocomplexity.indiana.edu/svn/cbo/trunk/CBO_1_0.owl#MechanicalProperty"/>
        <dc:description>AdhesiveProperty is a CBO:MechanicalProperty that describes an aspect of one of the objects involved in an adhesive force between two entities. For example, the adhesion properties of one Cell in the adhesion between a pair of Cells in contact, or between a Cell and a basement membrane.</dc:description>
        <dc:creator>jps</dc:creator>
        <dc:date>24 Aug. 2011</dc:date>
    </Class>
    


    <!-- http://cbo.biocomplexity.indiana.edu/svn/cbo/trunk/CBO_1_0.owl#Advection -->

    <Class rdf:about="http://cbo.biocomplexity.indiana.edu/svn/cbo/trunk/CBO_1_0.owl#Advection">
        <rdfs:label>Advection</rdfs:label>
        <rdfs:subClassOf rdf:resource="http://cbo.biocomplexity.indiana.edu/svn/cbo/trunk/CBO_1_0.owl#Movement"/>
        <rdfs:seeAlso>CellAdvection</rdfs:seeAlso>
        <dc:description>Advection is a Movement that is caused by a carrying medium (such as blood) that results in a change in location.</dc:description>
        <dc:creator>jps</dc:creator>
        <dc:date>29 Oct. 2012</dc:date>
    </Class>
    


    <!-- http://cbo.biocomplexity.indiana.edu/svn/cbo/trunk/CBO_1_0.owl#Age -->

    <Class rdf:about="http://cbo.biocomplexity.indiana.edu/svn/cbo/trunk/CBO_1_0.owl#Age">
        <rdfs:label>Age</rdfs:label>
        <rdfs:subClassOf rdf:resource="http://cbo.biocomplexity.indiana.edu/svn/cbo/trunk/CBO_1_0.owl#PhysicalObjectQuality"/>
        <dc:description>Age is a CBO:PhysicalObjectQuality class that describes the chronological or generational Age of a physical object. </dc:description>
        <dc:date>24 Aug. 2011</dc:date>
        <dc:creator>jps</dc:creator>
    </Class>
    


    <!-- http://cbo.biocomplexity.indiana.edu/svn/cbo/trunk/CBO_1_0.owl#Anisotropy -->

    <Class rdf:about="http://cbo.biocomplexity.indiana.edu/svn/cbo/trunk/CBO_1_0.owl#Anisotropy">
        <rdfs:label>Anisotropy</rdfs:label>
        <rdfs:subClassOf rdf:resource="http://cbo.biocomplexity.indiana.edu/svn/cbo/trunk/CBO_1_0.owl#BodyShape"/>
        <disjointWith rdf:resource="http://cbo.biocomplexity.indiana.edu/svn/cbo/trunk/CBO_1_0.owl#Isotropy"/>
        <dc:date>24 Aug. 2011</dc:date>
        <dc:description>Anisotropy is a GeometricalProperty describing the directionality of a directionally dependent quality of the object. This is the opposite of CBO:Isotropy.</dc:description>
        <dc:creator>jps</dc:creator>
    </Class>
    


    <!-- http://cbo.biocomplexity.indiana.edu/svn/cbo/trunk/CBO_1_0.owl#ApicalPart -->

    <Class rdf:about="http://cbo.biocomplexity.indiana.edu/svn/cbo/trunk/CBO_1_0.owl#ApicalPart">
        <rdfs:label>ApicalPart</rdfs:label>
        <rdfs:subClassOf rdf:resource="http://cbo.biocomplexity.indiana.edu/svn/cbo/trunk/CBO_1_0.owl#CellRegion"/>
        <dc:description>ApicalPart is a CBO:CellRegion of a polarized Cell is the region that is closest to the lumen. (Wikipedia)This is particularly evident in epithelial and endothelial cells, but also describes other polarized cells, such as neurons. </dc:description>
        <dc:date>24 Aug. 2011</dc:date>
        <dc:creator>jps</dc:creator>
    </Class>
    


    <!-- http://cbo.biocomplexity.indiana.edu/svn/cbo/trunk/CBO_1_0.owl#Apoptosis -->

    <Class rdf:about="http://cbo.biocomplexity.indiana.edu/svn/cbo/trunk/CBO_1_0.owl#Apoptosis">
        <rdfs:label>Apoptosis</rdfs:label>
        <rdfs:subClassOf rdf:resource="http://cbo.biocomplexity.indiana.edu/svn/cbo/trunk/CBO_1_0.owl#CellDeath"/>
        <dc:creator>jps</dc:creator>
        <dc:description>Apoptosis is a CellDeath characterized by an orderly, and triggered process of cell death. GO: A form of programmed cell death that begins when a cell receives internal or external signals that trigger the activity of proteolytic caspases, proceeds through a series of characteristic stages typically including rounding-up of the cell, retraction of pseudopods, reduction of cellular Volume (pyknosis), chromatin condensation, nuclear fragmentation (karyorrhexis), and plasma membrane blebbing (but maintenance of its integrity until the final stages of the process), and ends with the death of the cell.</dc:description>
        <rdfs:isDefinedBy>PATO:0000638</rdfs:isDefinedBy>
        <dc:date>24 Aug. 2011</dc:date>
        <rdfs:isDefinedBy>urn:miriam:obo.go:0006915</rdfs:isDefinedBy>
    </Class>
    


    <!-- http://cbo.biocomplexity.indiana.edu/svn/cbo/trunk/CBO_1_0.owl#AreaEnergy -->

    <Class rdf:about="http://cbo.biocomplexity.indiana.edu/svn/cbo/trunk/CBO_1_0.owl#AreaEnergy">
        <rdfs:label>AreaEnergy</rdfs:label>
        <rdfs:subClassOf rdf:resource="http://cbo.biocomplexity.indiana.edu/svn/cbo/trunk/CBO_1_0.owl#EnergyQuality"/>
        <dc:description>A AreaEnergy is a CBO:EnergyQuality representing the energy associated with a given area entity. </dc:description>
        <dc:creator>jps</dc:creator>
        <dc:date>24 Aug. 2011</dc:date>
    </Class>
    


    <!-- http://cbo.biocomplexity.indiana.edu/svn/cbo/trunk/CBO_1_0.owl#AsymmetricCellDivisionOrientedCleavagePlane -->

    <Class rdf:about="http://cbo.biocomplexity.indiana.edu/svn/cbo/trunk/CBO_1_0.owl#AsymmetricCellDivisionOrientedCleavagePlane">
        <rdfs:label>AsymmetricCellDivisionOrientedCleavagePlane</rdfs:label>
        <rdfs:subClassOf rdf:resource="http://cbo.biocomplexity.indiana.edu/svn/cbo/trunk/CBO_1_0.owl#Mitosis"/>
        <dc:creator>jps</dc:creator>
        <dc:date>24 Aug. 2011</dc:date>
        <dc:description>AsymmetricCellDivisionOrientedCleavagePlane is a Mitosis characterized by the Creation of two non-identical daughter cells from a single parent cell. In addition, the cleavage plane of the division process is oriented  with respect to either the environment or the characteristics of the parent cell. GO: The asymmetric division of cells to produce two daughter cells with different developmental potentials. It is of fundamental significance for the generation of cell diversity.</dc:description>
    </Class>
    


    <!-- http://cbo.biocomplexity.indiana.edu/svn/cbo/trunk/CBO_1_0.owl#AsymmetricCellDivisionRandomCleavagePlane -->

    <Class rdf:about="http://cbo.biocomplexity.indiana.edu/svn/cbo/trunk/CBO_1_0.owl#AsymmetricCellDivisionRandomCleavagePlane">
        <rdfs:label>AsymmetricCellDivisionRandomCleavagePlane</rdfs:label>
        <rdfs:subClassOf rdf:resource="http://cbo.biocomplexity.indiana.edu/svn/cbo/trunk/CBO_1_0.owl#Mitosis"/>
        <dc:description>AsymmetricCellDivisionRandomCleavagePlane is a Mitosis characterized by the Creation of two non-identical daughter cells from a single parent cell. In addition, the cleavage plane of the division process is oriented randomly with respect to both the environment and the characteristics of the parent cell. GO: The asymmetric division of cells to produce two daughter cells with different developmental potentials. It is of fundamental significance for the generation of cell diversity.</dc:description>
        <dc:date>24 Aug. 2011</dc:date>
        <dc:creator>jps</dc:creator>
    </Class>
    


    <!-- http://cbo.biocomplexity.indiana.edu/svn/cbo/trunk/CBO_1_0.owl#AutophagicDeath -->

    <Class rdf:about="http://cbo.biocomplexity.indiana.edu/svn/cbo/trunk/CBO_1_0.owl#AutophagicDeath">
        <rdfs:label>AutophagicDeath</rdfs:label>
        <rdfs:subClassOf rdf:resource="http://cbo.biocomplexity.indiana.edu/svn/cbo/trunk/CBO_1_0.owl#CellDeath"/>
        <rdfs:isDefinedBy>urn:miriam:obo.go:0048102</rdfs:isDefinedBy>
        <dc:creator>jps</dc:creator>
        <dc:description>AutophagicDeath is a CellDeath characterized by the auto degradation of cellular components. GO: A form of programmed cell death that is accompanied by macroautophagy, which is characterized by the sequestration of cytoplasmic material within autophagosomes for bulk degradation by lysosomes. Autophagic cell death is characterized by lack of chromatin condensation, massive vacuolization of the cytoplasm, and accumulation of (double-membrane) autophagic vacuoles, with little or no uptake by phagocytic cells.</dc:description>
        <dc:date>24 Aug. 2011</dc:date>
    </Class>
    


    <!-- http://cbo.biocomplexity.indiana.edu/svn/cbo/trunk/CBO_1_0.owl#BarrierCrossing -->

    <Class rdf:about="http://cbo.biocomplexity.indiana.edu/svn/cbo/trunk/CBO_1_0.owl#BarrierCrossing">
        <rdfs:label>BarrierCrossing</rdfs:label>
        <rdfs:subClassOf rdf:resource="http://cbo.biocomplexity.indiana.edu/svn/cbo/trunk/CBO_1_0.owl#FundamentalPhysicalProcess"/>
        <dc:creator>jps</dc:creator>
        <dc:description>BarrierCrossing is a FundamentalPhysicalProcess involving the transfer of an object across a bona fide boundary. For example, diiffusive transfer of a small molecule, such as molecular oxygen, across a cell membrane. For active Transport see CBO:CellImport and CBO:CellExport.</dc:description>
        <dc:date>24 Aug. 2011</dc:date>
    </Class>
    


    <!-- http://cbo.biocomplexity.indiana.edu/svn/cbo/trunk/CBO_1_0.owl#BasalPart -->

    <Class rdf:about="http://cbo.biocomplexity.indiana.edu/svn/cbo/trunk/CBO_1_0.owl#BasalPart">
        <rdfs:label>BasalPart</rdfs:label>
        <rdfs:subClassOf rdf:resource="http://cbo.biocomplexity.indiana.edu/svn/cbo/trunk/CBO_1_0.owl#CellRegion"/>
        <dc:date>24 Aug. 2011</dc:date>
        <dc:description>BasalPart is a CBO:CellRegion that includes the base of the Cell where the base is generally defined relative to an extraCellular membrane.
GO: The region of a Cell situated near the base. For example, in a polarized epithelial Cell, the basal surface rests on the basal lamina that separates the epithelium from other tissue.</dc:description>
        <dc:creator>jps</dc:creator>
        <rdfs:isDefinedBy>urn:miriam:obo.go:0045178</rdfs:isDefinedBy>
        <rdfs:isDefinedBy>urn:miriam:obo.fma:72558</rdfs:isDefinedBy>
    </Class>
    


    <!-- http://cbo.biocomplexity.indiana.edu/svn/cbo/trunk/CBO_1_0.owl#BasementLaminaChange -->

    <Class rdf:about="http://cbo.biocomplexity.indiana.edu/svn/cbo/trunk/CBO_1_0.owl#BasementLaminaChange">
        <rdfs:label>BasementLaminaChange</rdfs:label>
        <rdfs:subClassOf rdf:resource="http://cbo.biocomplexity.indiana.edu/svn/cbo/trunk/CBO_1_0.owl#BasementLaminaProcess"/>
        <dc:date>24 Aug. 2011</dc:date>
        <dc:description>BasementLaminaChange is an BasementLaminaProcess involving a change in the components or characteristics of the basement lamina components.</dc:description>
        <dc:creator>jps</dc:creator>
    </Class>
    


    <!-- http://cbo.biocomplexity.indiana.edu/svn/cbo/trunk/CBO_1_0.owl#BasementLaminaCreation -->

    <Class rdf:about="http://cbo.biocomplexity.indiana.edu/svn/cbo/trunk/CBO_1_0.owl#BasementLaminaCreation">
        <rdfs:label>BasementLaminaCreation</rdfs:label>
        <rdfs:subClassOf rdf:resource="http://cbo.biocomplexity.indiana.edu/svn/cbo/trunk/CBO_1_0.owl#BasementLaminaProcess"/>
        <dc:description>BasementLaminaCreation is a BasementLaminaProcess involving an increase in the quantity of the basement lamina and its components.</dc:description>
        <dc:date>24 Aug. 2011</dc:date>
        <dc:creator>jps</dc:creator>
    </Class>
    


    <!-- http://cbo.biocomplexity.indiana.edu/svn/cbo/trunk/CBO_1_0.owl#BasementLaminaDeletion -->

    <Class rdf:about="http://cbo.biocomplexity.indiana.edu/svn/cbo/trunk/CBO_1_0.owl#BasementLaminaDeletion">
        <rdfs:label>BasementLaminaDeletion</rdfs:label>
        <rdfs:subClassOf rdf:resource="http://cbo.biocomplexity.indiana.edu/svn/cbo/trunk/CBO_1_0.owl#BasementLaminaProcess"/>
        <dc:date>24 Aug. 2011</dc:date>
        <dc:description>BasementLaminaDeletion is a BasementLaminaProcess involving a decrease in the quantity of the basement lamina and its components.</dc:description>
        <dc:creator>jps</dc:creator>
    </Class>
    


    <!-- http://cbo.biocomplexity.indiana.edu/svn/cbo/trunk/CBO_1_0.owl#BasementLaminaProcess -->

    <Class rdf:about="http://cbo.biocomplexity.indiana.edu/svn/cbo/trunk/CBO_1_0.owl#BasementLaminaProcess">
        <rdfs:label>BasementLaminaProcess</rdfs:label>
        <rdfs:subClassOf rdf:resource="http://cbo.biocomplexity.indiana.edu/svn/cbo/trunk/CBO_1_0.owl#ExtracellularMatrixProcess"/>
        <disjointWith rdf:resource="http://cbo.biocomplexity.indiana.edu/svn/cbo/trunk/CBO_1_0.owl#InterstitialMatrixProcess"/>
        <dc:creator>jps</dc:creator>
        <dc:description>BasementLaminaProcess is an ExtracellularMatrixProcess involving a change in the qualities, or quantity of a basement membrane or its components.</dc:description>
        <dc:date>24 Aug. 2011</dc:date>
    </Class>
    


    <!-- http://cbo.biocomplexity.indiana.edu/svn/cbo/trunk/CBO_1_0.owl#BasementMembrane -->

    <Class rdf:about="http://cbo.biocomplexity.indiana.edu/svn/cbo/trunk/CBO_1_0.owl#BasementMembrane">
        <rdfs:label>BasementMembrane</rdfs:label>
        <rdfs:subClassOf rdf:resource="http://cbo.biocomplexity.indiana.edu/svn/cbo/trunk/CBO_1_0.owl#ExtraCellularMatrix"/>
        <disjointWith rdf:resource="http://cbo.biocomplexity.indiana.edu/svn/cbo/trunk/CBO_1_0.owl#InterstitialMatrix"/>
        <dc:description>GO: A thin layer of dense material found in various animal tissues interposed between the Cells and the adjacent connective tissue. It consists of the basal lamina plus an associated layer of reticulin fibers.</dc:description>
        <rdfs:isDefinedBy>urn:miriam:obo.go:0005605</rdfs:isDefinedBy>
        <dc:date>24 Aug. 2011</dc:date>
        <dc:creator>jps</dc:creator>
    </Class>
    


    <!-- http://cbo.biocomplexity.indiana.edu/svn/cbo/trunk/CBO_1_0.owl#BioEntityType -->

    <Class rdf:about="http://cbo.biocomplexity.indiana.edu/svn/cbo/trunk/CBO_1_0.owl#BioEntityType">
        <rdfs:label>BioEntityType</rdfs:label>
        <rdfs:subClassOf rdf:resource="http://cbo.biocomplexity.indiana.edu/svn/cbo/trunk/CBO_1_0.owl#CBO_Object"/>
        <dc:description>BioEntityType is a CBO_Object for biological concepts such as Cell and ECM.</dc:description>
        <dc:date>11/8/2012</dc:date>
        <dc:creator>jps</dc:creator>
    </Class>
    


    <!-- http://cbo.biocomplexity.indiana.edu/svn/cbo/trunk/CBO_1_0.owl#BodyShape -->

    <Class rdf:about="http://cbo.biocomplexity.indiana.edu/svn/cbo/trunk/CBO_1_0.owl#BodyShape">
        <rdfs:label>BodyShape</rdfs:label>
        <rdfs:subClassOf rdf:resource="http://cbo.biocomplexity.indiana.edu/svn/cbo/trunk/CBO_1_0.owl#Shape"/>
        <dc:creator>jps</dc:creator>
        <dc:description>BodyShape is a GeometricalProperty describing the spatial (2 or 3 dimensions) Shape of a region of spaced occupied by an object at a particular instant in time. BodyShape may be defined as a locus of point in 3 (or 2) dimensional space, or as a predefined common Shape such as a sphere or cube.</dc:description>
        <dc:date>24 Aug. 2011</dc:date>
        <rdfs:isDefinedBy>urn:miriam:opb:&apos;bounded Volume Shape&apos;</rdfs:isDefinedBy>
    </Class>
    


    <!-- http://cbo.biocomplexity.indiana.edu/svn/cbo/trunk/CBO_1_0.owl#BoltzmannFactor -->

    <Class rdf:about="http://cbo.biocomplexity.indiana.edu/svn/cbo/trunk/CBO_1_0.owl#BoltzmannFactor">
        <rdfs:label>BoltzmannFactor</rdfs:label>
        <rdfs:subClassOf rdf:resource="http://cbo.biocomplexity.indiana.edu/svn/cbo/trunk/CBO_1_0.owl#AcceptanceFunction"/>
        <disjointWith rdf:resource="http://cbo.biocomplexity.indiana.edu/svn/cbo/trunk/CBO_1_0.owl#MinimizationAcceptanceFunction"/>
        <dc:description>A BoltzmannFactor is a CBO:EnergyFunction:AcceptanceFunction describing an acceptance criteria that uses a Boltzmann factor. A Boltzmann function accepts all system changes that result in a lowering of the systems total energy. In addition, changes that result in an increase in the systems energy are accepted based on a probability function. The probability function is generally described as being based on the temperature of the system (though the temperature may not be directly related to a physical temepertature.) The form of the Boltzmann factor is: Accept if deltaE is less than zero, where deltaE is the change in energy of the system calculated as the new energy minus the previous energy. If deltaE is greater than zero then accept the change if e^(-1/(k*T*deltaE)) is greater than a randomly choosen number between zero and one. k is Boltzmann&apos;s constant (in MKS units 1.38x10^-23 m^2 kg/(s^2 K) ) and T is the Boltzmann temperature (T is greater than zero).</dc:description>
        <dc:date>24 Aug. 2011</dc:date>
        <dc:creator>jps</dc:creator>
    </Class>
    


    <!-- http://cbo.biocomplexity.indiana.edu/svn/cbo/trunk/CBO_1_0.owl#Boundary -->

    <Class rdf:about="http://cbo.biocomplexity.indiana.edu/svn/cbo/trunk/CBO_1_0.owl#Boundary">
        <rdfs:label>Boundary</rdfs:label>
        <rdfs:subClassOf rdf:resource="http://cbo.biocomplexity.indiana.edu/svn/cbo/trunk/CBO_1_0.owl#GeometricalEntity"/>
        <dc:date>24 Aug. 2011</dc:date>
        <dc:description>Boundary is a CBO:GeometricalEntity that demarks the interface between two bona fide physical objects.</dc:description>
        <dc:creator>jps</dc:creator>
        <rdfs:seeAlso>subclass of: BFO:snap:object_Boundary</rdfs:seeAlso>
    </Class>
    


    <!-- http://cbo.biocomplexity.indiana.edu/svn/cbo/trunk/CBO_1_0.owl#BrushBorder -->

    <Class rdf:about="http://cbo.biocomplexity.indiana.edu/svn/cbo/trunk/CBO_1_0.owl#BrushBorder">
        <rdfs:label>BrushBorder</rdfs:label>
        <rdfs:subClassOf rdf:resource="http://cbo.biocomplexity.indiana.edu/svn/cbo/trunk/CBO_1_0.owl#CellMembraneLocalStructure"/>
        <disjointWith rdf:resource="http://cbo.biocomplexity.indiana.edu/svn/cbo/trunk/CBO_1_0.owl#Filopodium"/>
        <disjointWith rdf:resource="http://cbo.biocomplexity.indiana.edu/svn/cbo/trunk/CBO_1_0.owl#Pseudopodium"/>
        <dc:date>24 Aug. 2011</dc:date>
        <rdfs:isDefinedBy>urn:miriam:obo.fma:70977</rdfs:isDefinedBy>
        <dc:description>A BrushBorder is a CBO:CellMembraneLocalStructure characterized by a highly convoluted Cell surface.
GO: Dense covering of microvilli on the apical surface of epithelial Cells in tissues such as the intestine, kidney, and choroid plexus; the microvilli aid absorption by increasing the surface area of the Cell.
MeSH: Minute projections of Cell membranes which greatly increase the surface area of the Cell.
AKA:  Microvilli, Striated Border</dc:description>
        <dc:creator>jps</dc:creator>
        <rdfs:isDefinedBy>urn:miriam:obo.go:0005903</rdfs:isDefinedBy>
    </Class>
    


    <!-- http://cbo.biocomplexity.indiana.edu/svn/cbo/trunk/CBO_1_0.owl#CBO_Object -->

    <Class rdf:about="http://cbo.biocomplexity.indiana.edu/svn/cbo/trunk/CBO_1_0.owl#CBO_Object">
        <rdfs:label>CBO_Object</rdfs:label>
        <disjointWith rdf:resource="http://cbo.biocomplexity.indiana.edu/svn/cbo/trunk/CBO_1_0.owl#CBO_Process"/>
        <rdfs:seeAlso>subclass of: BFO:continuant</rdfs:seeAlso>
        <dc:date>24 Aug. 2011</dc:date>
        <dc:creator>jps</dc:creator>
        <dc:description>CBO_Object is the top level CBO class for physical objects and object qualities. CBO_Object is BFO:continuant (endurant).</dc:description>
    </Class>
    


    <!-- http://cbo.biocomplexity.indiana.edu/svn/cbo/trunk/CBO_1_0.owl#CBO_Process -->

    <Class rdf:about="http://cbo.biocomplexity.indiana.edu/svn/cbo/trunk/CBO_1_0.owl#CBO_Process">
        <rdfs:label>CBO_Process</rdfs:label>
        <dc:date>24 Aug. 2011</dc:date>
        <rdfs:seeAlso>subclass of: BFO:occurrent</rdfs:seeAlso>
        <dc:description>CBO_Process is the top level CBO class for processes. CBO_Process is BFO:occurant (processual).</dc:description>
        <dc:creator>jps</dc:creator>
    </Class>
    


    <!-- http://cbo.biocomplexity.indiana.edu/svn/cbo/trunk/CBO_1_0.owl#CHASTEcenter -->

    <Class rdf:about="http://cbo.biocomplexity.indiana.edu/svn/cbo/trunk/CBO_1_0.owl#CHASTEcenter">
        <rdfs:label>CHASTEcenter</rdfs:label>
        <rdfs:subClassOf rdf:resource="http://cbo.biocomplexity.indiana.edu/svn/cbo/trunk/CBO_1_0.owl#ComputationalPlatform"/>
        <dc:description>CHASTERcenter is a CBO:ComputationalPlatform class describing a particular compuational platform for preforming multicell modeling. See www.cs.ox.ac.uk/chaste/sysbio_index.html</dc:description>
        <dc:creator>jps</dc:creator>
        <dc:date>23 Jul. 2012</dc:date>
    </Class>
    


    <!-- http://cbo.biocomplexity.indiana.edu/svn/cbo/trunk/CBO_1_0.owl#Cell -->

    <Class rdf:about="http://cbo.biocomplexity.indiana.edu/svn/cbo/trunk/CBO_1_0.owl#Cell">
        <rdfs:label>Cell</rdfs:label>
        <rdfs:subClassOf rdf:resource="http://cbo.biocomplexity.indiana.edu/svn/cbo/trunk/CBO_1_0.owl#BioEntityType"/>
        <rdfs:seeAlso>subclass of: BFO:snap:object</rdfs:seeAlso>
        <rdfs:isDefinedBy> urn:miriam:obo.clo:0000000</rdfs:isDefinedBy>
        <dc:date>24 Aug. 2011</dc:date>
        <rdfs:isDefinedBy> urn:miriam:obo.fma:68646</rdfs:isDefinedBy>
        <dc:creator>jps</dc:creator>
        <dc:description>Cell is a CBO:BioEntityType class for the basic unit of an organism. A Cell includes at least the plasma membrane and the cytosol. GO: The basic structural and functional unit of all organisms.</dc:description>
        <rdfs:isDefinedBy>urn:miriam:obo.go:0005623</rdfs:isDefinedBy>
    </Class>
    


    <!-- http://cbo.biocomplexity.indiana.edu/svn/cbo/trunk/CBO_1_0.owl#CellAdhesion -->

    <Class rdf:about="http://cbo.biocomplexity.indiana.edu/svn/cbo/trunk/CBO_1_0.owl#CellAdhesion">
        <rdfs:label>CellAdhesion</rdfs:label>
        <rdfs:subClassOf rdf:resource="http://cbo.biocomplexity.indiana.edu/svn/cbo/trunk/CBO_1_0.owl#CellEnvironmentProcess"/>
        <dc:date>24 Aug. 2011</dc:date>
        <rdfs:isDefinedBy>urn:miriam:obo.go:0007155</rdfs:isDefinedBy>
        <dc:description>CellAdhesion is a CellEnvironmentProcess involving the adhesive interaction between a cell and some other physical object (another cell, basement membrane etc.). Note that adhesion is distinct from contact (see CBO:CellContact) but that adhesion requires contact.</dc:description>
        <rdfs:isDefinedBy>PATO:0001531</rdfs:isDefinedBy>
        <dc:creator>jps</dc:creator>
    </Class>
    


    <!-- http://cbo.biocomplexity.indiana.edu/svn/cbo/trunk/CBO_1_0.owl#CellAdvection -->

    <Class rdf:about="http://cbo.biocomplexity.indiana.edu/svn/cbo/trunk/CBO_1_0.owl#CellAdvection">
        <rdfs:label>CellAdvection</rdfs:label>
        <rdfs:subClassOf rdf:resource="http://cbo.biocomplexity.indiana.edu/svn/cbo/trunk/CBO_1_0.owl#CellMovement"/>
        <dc:creator>jps</dc:creator>
        <dc:description>CellAdvection is a CellMovement that is caused by a carrying medium (such as blood) that results in a change in location, defined by the center of mass or center of Volume, of a cell.</dc:description>
        <dc:date>24 Aug. 2011</dc:date>
    </Class>
    


    <!-- http://cbo.biocomplexity.indiana.edu/svn/cbo/trunk/CBO_1_0.owl#CellBasementLaminaContact -->

    <Class rdf:about="http://cbo.biocomplexity.indiana.edu/svn/cbo/trunk/CBO_1_0.owl#CellBasementLaminaContact">
        <rdfs:label>CellBasementLaminaContact</rdfs:label>
        <rdfs:subClassOf rdf:resource="http://cbo.biocomplexity.indiana.edu/svn/cbo/trunk/CBO_1_0.owl#CellNonCellContact"/>
        <disjointWith rdf:resource="http://cbo.biocomplexity.indiana.edu/svn/cbo/trunk/CBO_1_0.owl#CellInterstitialMatrixContact"/>
        <dc:creator>jps</dc:creator>
        <dc:description>CellBasementLaminaContact is a CellNonCellContact involving the direct contact between a cell and a basement membrane.  Note that contact is a distinct process from adhesion (see CBO:CellAdhesion).</dc:description>
        <dc:date>24 Aug. 2011</dc:date>
    </Class>
    


    <!-- http://cbo.biocomplexity.indiana.edu/svn/cbo/trunk/CBO_1_0.owl#CellBasementMembraneAdhesion -->

    <Class rdf:about="http://cbo.biocomplexity.indiana.edu/svn/cbo/trunk/CBO_1_0.owl#CellBasementMembraneAdhesion">
        <rdfs:label>CellBasementMembraneAdhesion</rdfs:label>
        <rdfs:subClassOf rdf:resource="http://cbo.biocomplexity.indiana.edu/svn/cbo/trunk/CBO_1_0.owl#CellNonCellAdhesion"/>
        <disjointWith rdf:resource="http://cbo.biocomplexity.indiana.edu/svn/cbo/trunk/CBO_1_0.owl#CellInterstitialMatrixAdhesion"/>
        <dc:date>24 Aug. 2011</dc:date>
        <dc:description>CellBasementMembraneAdhesion is a CellNonCellAdhesion involving the adhesive interaction between a cell and a basement membrane.  Note that adhesion is distinct  from contact (see CBO:CellContact) but that adhesion requires contact.</dc:description>
        <dc:creator>jps</dc:creator>
    </Class>
    


    <!-- http://cbo.biocomplexity.indiana.edu/svn/cbo/trunk/CBO_1_0.owl#CellBorder -->

    <Class rdf:about="http://cbo.biocomplexity.indiana.edu/svn/cbo/trunk/CBO_1_0.owl#CellBorder">
        <rdfs:label>CellBorder</rdfs:label>
        <rdfs:subClassOf rdf:resource="http://cbo.biocomplexity.indiana.edu/svn/cbo/trunk/CBO_1_0.owl#CellPart"/>
        <dc:creator>jps</dc:creator>
        <dc:description>CellBorder is a CBO:CellPart consisting of the outer Boundary of the Cell, that is, the surface that delineates the Cell from the surroundings. Depending on the species and phyla the CellBorder may be either a CBO:CellMembrane or a CBO: CellWall.</dc:description>
        <dc:date>24 Aug. 2011</dc:date>
    </Class>
    


    <!-- http://cbo.biocomplexity.indiana.edu/svn/cbo/trunk/CBO_1_0.owl#CellCellAdhesion -->

    <Class rdf:about="http://cbo.biocomplexity.indiana.edu/svn/cbo/trunk/CBO_1_0.owl#CellCellAdhesion">
        <rdfs:label>CellCellAdhesion</rdfs:label>
        <rdfs:subClassOf rdf:resource="http://cbo.biocomplexity.indiana.edu/svn/cbo/trunk/CBO_1_0.owl#CellAdhesion"/>
        <disjointWith rdf:resource="http://cbo.biocomplexity.indiana.edu/svn/cbo/trunk/CBO_1_0.owl#CellNonCellAdhesion"/>
        <dc:description>CellCellAdhesion is a CellAdhesion involving the adhesive interaction between two cells. Note that adhesion is a distinct process from contact (see CBO:CellContact) but that adhesion requires contact.</dc:description>
        <rdfs:isDefinedBy>PATO:0001531</rdfs:isDefinedBy>
        <dc:date>24 Aug. 2011</dc:date>
        <rdfs:isDefinedBy>urn:miriam:obo.go:0016337</rdfs:isDefinedBy>
        <dc:creator>jps</dc:creator>
    </Class>
    


    <!-- http://cbo.biocomplexity.indiana.edu/svn/cbo/trunk/CBO_1_0.owl#CellCellContact -->

    <Class rdf:about="http://cbo.biocomplexity.indiana.edu/svn/cbo/trunk/CBO_1_0.owl#CellCellContact">
        <rdfs:label>CellCellContact</rdfs:label>
        <rdfs:subClassOf rdf:resource="http://cbo.biocomplexity.indiana.edu/svn/cbo/trunk/CBO_1_0.owl#CellContact"/>
        <disjointWith rdf:resource="http://cbo.biocomplexity.indiana.edu/svn/cbo/trunk/CBO_1_0.owl#CellNonCellContact"/>
        <dc:date>24 Aug. 2011</dc:date>
        <dc:creator>jps</dc:creator>
        <dc:description>CellCellContact is a CellContact involving the direct physical contact between two cells. Note that contact is distinct  from adhesion (see CBO:CellAdhesion).</dc:description>
    </Class>
    


    <!-- http://cbo.biocomplexity.indiana.edu/svn/cbo/trunk/CBO_1_0.owl#CellCellProcess -->

    <Class rdf:about="http://cbo.biocomplexity.indiana.edu/svn/cbo/trunk/CBO_1_0.owl#CellCellProcess">
        <rdfs:label>CellCellProcess</rdfs:label>
        <rdfs:subClassOf rdf:resource="http://cbo.biocomplexity.indiana.edu/svn/cbo/trunk/CBO_1_0.owl#CellProcess"/>
        <dc:creator>jps</dc:creator>
        <dc:date>24 Aug. 2011</dc:date>
        <dc:description>CellCellProcess is a CellProcess in which the interaction between two cells leads to a change in characteristic or behavior of one or both of the cells.</dc:description>
    </Class>
    


    <!-- http://cbo.biocomplexity.indiana.edu/svn/cbo/trunk/CBO_1_0.owl#CellContact -->

    <Class rdf:about="http://cbo.biocomplexity.indiana.edu/svn/cbo/trunk/CBO_1_0.owl#CellContact">
        <rdfs:label>CellContact</rdfs:label>
        <rdfs:subClassOf rdf:resource="http://cbo.biocomplexity.indiana.edu/svn/cbo/trunk/CBO_1_0.owl#CellEnvironmentProcess"/>
        <rdfs:seeAlso>subclass of: BFO:span:fiat_process_part</rdfs:seeAlso>
        <dc:date>24 Aug. 2011</dc:date>
        <dc:creator>jps</dc:creator>
        <dc:description>CellContact is a CellEnvironmentProcess involving the direct physical contact between a cell and some other physical object (another cell, basement membrane etc.). Note that contact is distinct  from adhesion (see CBO:CellAdhesion).</dc:description>
    </Class>
    


    <!-- http://cbo.biocomplexity.indiana.edu/svn/cbo/trunk/CBO_1_0.owl#CellDeath -->

    <Class rdf:about="http://cbo.biocomplexity.indiana.edu/svn/cbo/trunk/CBO_1_0.owl#CellDeath">
        <rdfs:label>CellDeath</rdfs:label>
        <rdfs:subClassOf rdf:resource="http://cbo.biocomplexity.indiana.edu/svn/cbo/trunk/CBO_1_0.owl#ExistentialCellProcesses"/>
        <dc:creator>jps</dc:creator>
        <dc:description>CellDeath is an existential_CellProcess in involving the death of a cell. The cell count in the system is decreased by one and there may or may not be cellular fragments left behind.</dc:description>
        <dc:date>24 Aug. 2011</dc:date>
        <rdfs:isDefinedBy>urn:miriam:obo.go:0008219</rdfs:isDefinedBy>
    </Class>
    


    <!-- http://cbo.biocomplexity.indiana.edu/svn/cbo/trunk/CBO_1_0.owl#CellDifferentiation -->

    <Class rdf:about="http://cbo.biocomplexity.indiana.edu/svn/cbo/trunk/CBO_1_0.owl#CellDifferentiation">
        <rdfs:label>CellDifferentiation</rdfs:label>
        <rdfs:subClassOf rdf:resource="http://cbo.biocomplexity.indiana.edu/svn/cbo/trunk/CBO_1_0.owl#ExistentialCellProcesses"/>
        <dc:description>CellDifferentiation is an existential_CellProcess in which the type (CBO:Phenotype) of a cell is changed.</dc:description>
        <dc:creator>jps</dc:creator>
        <dc:date>24 Aug. 2011</dc:date>
    </Class>
    


    <!-- http://cbo.biocomplexity.indiana.edu/svn/cbo/trunk/CBO_1_0.owl#CellDisplacement -->

    <Class rdf:about="http://cbo.biocomplexity.indiana.edu/svn/cbo/trunk/CBO_1_0.owl#CellDisplacement">
        <rdfs:label>CellDisplacement</rdfs:label>
        <rdfs:subClassOf rdf:resource="http://cbo.biocomplexity.indiana.edu/svn/cbo/trunk/CBO_1_0.owl#CellMovement"/>
        <dc:date>24 Aug. 2011</dc:date>
        <dc:description>CellDisplacement is a CellMovement that results in a change in the location, defined by the center of mass or center of Volume, of a cell.</dc:description>
        <dc:creator>jps</dc:creator>
    </Class>
    


    <!-- http://cbo.biocomplexity.indiana.edu/svn/cbo/trunk/CBO_1_0.owl#CellDivision -->

    <Class rdf:about="http://cbo.biocomplexity.indiana.edu/svn/cbo/trunk/CBO_1_0.owl#CellDivision">
        <rdfs:label>CellDivision</rdfs:label>
        <rdfs:subClassOf rdf:resource="http://cbo.biocomplexity.indiana.edu/svn/cbo/trunk/CBO_1_0.owl#ExistentialCellProcesses"/>
        <rdfs:isDefinedBy>urn:miriam:obo.go:0051301</rdfs:isDefinedBy>
        <dc:creator>jps</dc:creator>
        <dc:date>24 Aug. 2011</dc:date>
        <dc:description>CellDivision is an ExistentialCellProcess involving the Creation of two new cells (daughters) from a single parent cell. GO: The process resulting in the physical partitioning and separation of a cell into daughter cells.</dc:description>
    </Class>
    


    <!-- http://cbo.biocomplexity.indiana.edu/svn/cbo/trunk/CBO_1_0.owl#CellEnvironmentProcess -->

    <Class rdf:about="http://cbo.biocomplexity.indiana.edu/svn/cbo/trunk/CBO_1_0.owl#CellEnvironmentProcess">
        <rdfs:label>CellEnvironmentProcess</rdfs:label>
        <rdfs:subClassOf rdf:resource="http://cbo.biocomplexity.indiana.edu/svn/cbo/trunk/CBO_1_0.owl#CellProcess"/>
        <dc:date>24 Aug. 2011</dc:date>
        <dc:description>CellEnvironmentProcess is an ExistentialCellProcess involving the interaction between a cell and a component of the environment, where the environment includes other cells. For example, adhesion of a cell to a basement membrane.</dc:description>
        <dc:creator>jps</dc:creator>
    </Class>
    


    <!-- http://cbo.biocomplexity.indiana.edu/svn/cbo/trunk/CBO_1_0.owl#CellExport -->

    <Class rdf:about="http://cbo.biocomplexity.indiana.edu/svn/cbo/trunk/CBO_1_0.owl#CellExport">
        <rdfs:label>CellExport</rdfs:label>
        <rdfs:subClassOf rdf:resource="http://cbo.biocomplexity.indiana.edu/svn/cbo/trunk/CBO_1_0.owl#CellRelatedTransport"/>
        <disjointWith rdf:resource="http://cbo.biocomplexity.indiana.edu/svn/cbo/trunk/CBO_1_0.owl#CellImport"/>
        <dc:date>24 Aug. 2011</dc:date>
        <dc:creator>jps</dc:creator>
        <dc:description>CellExport is a CellRelatedTransport involving Movement of an entity across the cell membrane from the inside of the cell to the outside of the cell. For passive (e.g., diffusive) Transport see CBO:BarrierCrossing.</dc:description>
    </Class>
    


    <!-- http://cbo.biocomplexity.indiana.edu/svn/cbo/trunk/CBO_1_0.owl#CellFusion -->

    <Class rdf:about="http://cbo.biocomplexity.indiana.edu/svn/cbo/trunk/CBO_1_0.owl#CellFusion">
        <rdfs:label>CellFusion</rdfs:label>
        <rdfs:subClassOf rdf:resource="http://cbo.biocomplexity.indiana.edu/svn/cbo/trunk/CBO_1_0.owl#ExistentialCellProcesses"/>
        <dc:creator>jps</dc:creator>
        <rdfs:isDefinedBy>urn:miriam:obo.go:0000768</rdfs:isDefinedBy>
        <dc:description>CellFusion is an existential_CellProcess involving the merging of two or more cells into a single giant cell containing multiple nuclei. GO: The formation of a syncytium, a mass of cytoplasm containing several nuclei enclosed within a single plasma membrane, by the fusion of the plasma membranes of two or more individual cells.</dc:description>
        <dc:date>24 Aug. 2011</dc:date>
    </Class>
    


    <!-- http://cbo.biocomplexity.indiana.edu/svn/cbo/trunk/CBO_1_0.owl#CellGrowth -->

    <Class rdf:about="http://cbo.biocomplexity.indiana.edu/svn/cbo/trunk/CBO_1_0.owl#CellGrowth">
        <rdfs:label>CellGrowth</rdfs:label>
        <rdfs:subClassOf rdf:resource="http://cbo.biocomplexity.indiana.edu/svn/cbo/trunk/CBO_1_0.owl#ExistentialCellProcesses"/>
        <dc:creator>jps</dc:creator>
        <rdfs:seeAlso>subclass of: BFO:span:fiat_process_part</rdfs:seeAlso>
        <dc:description>CellGrowth is a CellProcess that changes the Volume of a cell. CellGrowth includes both an increase and a decrease in the cell&apos;s Volume. (Similar to, but here specific to a CBO:Cell) to CBO:VolumeChange.  This definition differs from that in GO:0016049 The process in which a cell irreversibly increases in size over time by accretion and biosynthetic production of matter similar to that already present.</dc:description>
        <rdfs:isDefinedBy>urn:miriam:obo.go:0016049</rdfs:isDefinedBy>
        <dc:date>24 Aug. 2011</dc:date>
        <rdfs:isDefinedBy>PATO:0001489</rdfs:isDefinedBy>
    </Class>
    


    <!-- http://cbo.biocomplexity.indiana.edu/svn/cbo/trunk/CBO_1_0.owl#CellImport -->

    <Class rdf:about="http://cbo.biocomplexity.indiana.edu/svn/cbo/trunk/CBO_1_0.owl#CellImport">
        <rdfs:label>CellImport</rdfs:label>
        <rdfs:subClassOf rdf:resource="http://cbo.biocomplexity.indiana.edu/svn/cbo/trunk/CBO_1_0.owl#CellRelatedTransport"/>
        <dc:description>CellImport is a CellRelatedTransport involving Movement of an entity across the cell membrane from the outside of the cell to the inside of the cell. For passive (e.g., diffusive) Transport see CBO:BarrierCrossing.</dc:description>
        <dc:creator>jps</dc:creator>
        <dc:date>24 Aug. 2011</dc:date>
    </Class>
    


    <!-- http://cbo.biocomplexity.indiana.edu/svn/cbo/trunk/CBO_1_0.owl#CellInterstitialMatrixAdhesion -->

    <Class rdf:about="http://cbo.biocomplexity.indiana.edu/svn/cbo/trunk/CBO_1_0.owl#CellInterstitialMatrixAdhesion">
        <rdfs:label>CellInterstitialMatrixAdhesion</rdfs:label>
        <rdfs:subClassOf rdf:resource="http://cbo.biocomplexity.indiana.edu/svn/cbo/trunk/CBO_1_0.owl#CellNonCellAdhesion"/>
        <dc:date>24 Aug. 2011</dc:date>
        <dc:description>CellInterstitialMatrixAdhesion is a CellNonCellAdhesion involving the adhesive interaction between a cell and the interstitial matrix.  Note that adhesion is distinct from contact (see CBO:CellContact) but that adhesion requires contact.</dc:description>
        <dc:creator>jps</dc:creator>
    </Class>
    


    <!-- http://cbo.biocomplexity.indiana.edu/svn/cbo/trunk/CBO_1_0.owl#CellInterstitialMatrixContact -->

    <Class rdf:about="http://cbo.biocomplexity.indiana.edu/svn/cbo/trunk/CBO_1_0.owl#CellInterstitialMatrixContact">
        <rdfs:label>CellInterstitialMatrixContact</rdfs:label>
        <rdfs:subClassOf rdf:resource="http://cbo.biocomplexity.indiana.edu/svn/cbo/trunk/CBO_1_0.owl#CellNonCellContact"/>
        <dc:description>CellInterstitialMatrixContact is a CellNonCellContact involving the direct contact between a cell and a component of the interstitial matrix.  Note that contact is a distinct process from adhesion (see CBO:CellAdhesion).</dc:description>
        <dc:date>24 Aug. 2011</dc:date>
        <dc:creator>jps</dc:creator>
    </Class>
    


    <!-- http://cbo.biocomplexity.indiana.edu/svn/cbo/trunk/CBO_1_0.owl#CellMembrane -->

    <Class rdf:about="http://cbo.biocomplexity.indiana.edu/svn/cbo/trunk/CBO_1_0.owl#CellMembrane">
        <rdfs:label>CellMembrane</rdfs:label>
        <rdfs:subClassOf rdf:resource="http://cbo.biocomplexity.indiana.edu/svn/cbo/trunk/CBO_1_0.owl#CellBorder"/>
        <disjointWith rdf:resource="http://cbo.biocomplexity.indiana.edu/svn/cbo/trunk/CBO_1_0.owl#CellWall"/>
        <rdfs:isDefinedBy>urn:miriam:obo.fma:63841</rdfs:isDefinedBy>
        <rdfs:isDefinedBy>urn:miriam:obo.go:0005886</rdfs:isDefinedBy>
        <dc:date>24 Aug. 2011</dc:date>
        <dc:creator>jps</dc:creator>
        <dc:description>CellMembrane is a CBO:CellBorder consisting of (MeSH) the lipid- and protein-containing, selectively permeable membrane that surrounds the Cytoplasm in prokaryotic and eukaryotic Cells. </dc:description>
    </Class>
    


    <!-- http://cbo.biocomplexity.indiana.edu/svn/cbo/trunk/CBO_1_0.owl#CellMembraneLocalStructure -->

    <Class rdf:about="http://cbo.biocomplexity.indiana.edu/svn/cbo/trunk/CBO_1_0.owl#CellMembraneLocalStructure">
        <rdfs:label>CellMembraneLocalStructure</rdfs:label>
        <rdfs:subClassOf rdf:resource="http://cbo.biocomplexity.indiana.edu/svn/cbo/trunk/CBO_1_0.owl#CBO_Object"/>
        <dc:creator>jps</dc:creator>
        <dc:date>24 Aug. 2011</dc:date>
        <dc:description>A CellMembraneLocalStructure is a CBO_Object that includes the various topological patterns found, often transiently, on Cell walls. For example, filopodia. MeSH: Specialized structures of the Cell that extend the Cell membrane and project out from the Cell surface. GO: A prolongation or process extending from a Cell, e.g. a flagellum or axon.
</dc:description>
        <rdfs:seeAlso>subclass of: BFO:snap:specifically_dependent_continuant</rdfs:seeAlso>
        <rdfs:isDefinedBy>urn:miriam:obo.go:0042995</rdfs:isDefinedBy>
    </Class>
    


    <!-- http://cbo.biocomplexity.indiana.edu/svn/cbo/trunk/CBO_1_0.owl#CellMembranePart -->

    <Class rdf:about="http://cbo.biocomplexity.indiana.edu/svn/cbo/trunk/CBO_1_0.owl#CellMembranePart">
        <rdfs:label>CellMembranePart</rdfs:label>
        <rdfs:subClassOf rdf:resource="http://cbo.biocomplexity.indiana.edu/svn/cbo/trunk/CBO_1_0.owl#CellPart"/>
        <dc:creator>jps</dc:creator>
        <rdfs:isDefinedBy>urn:miriam:obo.go:0044459</rdfs:isDefinedBy>
        <dc:date>24 Aug. 2011</dc:date>
        <rdfs:seeAlso>subclass of: BFO:snap:specifically_dependent_continuant</rdfs:seeAlso>
        <dc:description>CellMembranePart is a CBO:CellPart class that includes the various proteinaceous parts commonly found on a Cell membrane. Note that this class does not include topological features such as axons or filopodia. GO: plasma membrane part; Any constituent part of the plasma membrane, the membrane surrounding a Cell that separates the Cell from its external environment.</dc:description>
    </Class>
    


    <!-- http://cbo.biocomplexity.indiana.edu/svn/cbo/trunk/CBO_1_0.owl#CellMotility -->

    <Class rdf:about="http://cbo.biocomplexity.indiana.edu/svn/cbo/trunk/CBO_1_0.owl#CellMotility">
        <rdfs:label>CellMotility</rdfs:label>
        <rdfs:subClassOf rdf:resource="http://cbo.biocomplexity.indiana.edu/svn/cbo/trunk/CBO_1_0.owl#CellMovement"/>
        <rdfs:isDefinedBy>urn:miriam:obo.go:0048870</rdfs:isDefinedBy>
        <dc:creator>jps</dc:creator>
        <dc:description>CellMotility is a CellMovement involving an Energy dependent self-propelled displacement of a cell&apos;s center of mass or center of volume. GO: Any process involved in the controlled self-propelled Movement of a cell that results in translocation of the cell from one place to another.</dc:description>
        <dc:date>24 Aug. 2011</dc:date>
    </Class>
    


    <!-- http://cbo.biocomplexity.indiana.edu/svn/cbo/trunk/CBO_1_0.owl#CellMovement -->

    <Class rdf:about="http://cbo.biocomplexity.indiana.edu/svn/cbo/trunk/CBO_1_0.owl#CellMovement">
        <rdfs:label>CellMovement</rdfs:label>
        <rdfs:subClassOf rdf:resource="http://cbo.biocomplexity.indiana.edu/svn/cbo/trunk/CBO_1_0.owl#GeometricalCellProcess"/>
        <dc:creator>jps</dc:creator>
        <dc:description>CellMovement is a GeometricalCellProcess that results in a change in the location or orientation of a cell. Note that this definition is incompatible with GO:0006928 cell Movement.</dc:description>
        <dc:date>24 Aug. 2011</dc:date>
    </Class>
    


    <!-- http://cbo.biocomplexity.indiana.edu/svn/cbo/trunk/CBO_1_0.owl#CellNonCellAdhesion -->

    <Class rdf:about="http://cbo.biocomplexity.indiana.edu/svn/cbo/trunk/CBO_1_0.owl#CellNonCellAdhesion">
        <rdfs:label>CellNonCellAdhesion</rdfs:label>
        <rdfs:subClassOf rdf:resource="http://cbo.biocomplexity.indiana.edu/svn/cbo/trunk/CBO_1_0.owl#CellAdhesion"/>
        <dc:date>24 Aug. 2011</dc:date>
        <rdfs:isDefinedBy>urn:miriam:obo.go:0031589</rdfs:isDefinedBy>
        <dc:description>CellNonCellAdhesion is a CellAdhesion involving the adhesive interaction between a cell and another physical object where the second object is not itself a cell.  Note that adhesion is distinct from contact (see CBO:CellContact) but that adhesion requires contact.</dc:description>
        <dc:creator>jps</dc:creator>
    </Class>
    


    <!-- http://cbo.biocomplexity.indiana.edu/svn/cbo/trunk/CBO_1_0.owl#CellNonCellContact -->

    <Class rdf:about="http://cbo.biocomplexity.indiana.edu/svn/cbo/trunk/CBO_1_0.owl#CellNonCellContact">
        <rdfs:label>CellNonCellContact</rdfs:label>
        <rdfs:subClassOf rdf:resource="http://cbo.biocomplexity.indiana.edu/svn/cbo/trunk/CBO_1_0.owl#CellContact"/>
        <dc:creator>jps</dc:creator>
        <dc:date>24 Aug. 2011</dc:date>
        <dc:description>CellNonCellContact is a CellContact involving direct  physical contact between a cell and another physical object where the second object is not itself a cell.  Note that contact is a distinct process from adhesion (see CBO:CellAdhesion).</dc:description>
    </Class>
    


    <!-- http://cbo.biocomplexity.indiana.edu/svn/cbo/trunk/CBO_1_0.owl#CellOrientationChange -->

    <Class rdf:about="http://cbo.biocomplexity.indiana.edu/svn/cbo/trunk/CBO_1_0.owl#CellOrientationChange">
        <rdfs:label>CellOrientationChange</rdfs:label>
        <rdfs:subClassOf rdf:resource="http://cbo.biocomplexity.indiana.edu/svn/cbo/trunk/CBO_1_0.owl#GeometricalCellProcess"/>
        <dc:description>CellOrientationChange is a GeometricalCellProcess that changes the relationship between the cell&apos;s internal axis and the environments axis. For example, a change in the alignment between a cell&apos;s apical-basal axis and the organismal animal-vegetal axis.</dc:description>
        <dc:creator>jps</dc:creator>
        <dc:date>24 Aug. 2011</dc:date>
    </Class>
    


    <!-- http://cbo.biocomplexity.indiana.edu/svn/cbo/trunk/CBO_1_0.owl#CellPart -->

    <Class rdf:about="http://cbo.biocomplexity.indiana.edu/svn/cbo/trunk/CBO_1_0.owl#CellPart">
        <rdfs:label>CellPart</rdfs:label>
        <rdfs:subClassOf rdf:resource="http://cbo.biocomplexity.indiana.edu/svn/cbo/trunk/CBO_1_0.owl#CBO_Object"/>
        <rdfs:seeAlso>subclass of: BFO:snap:specifically_dependent_continuant</rdfs:seeAlso>
        <dc:creator>jps</dc:creator>
        <dc:date>24 Aug. 2011</dc:date>
        <rdfs:isDefinedBy>urn:miriam:obo.fma:61764</rdfs:isDefinedBy>
        <dc:description>CellPart is a CBO_Object including any constituent part of a Cell.</dc:description>
    </Class>
    


    <!-- http://cbo.biocomplexity.indiana.edu/svn/cbo/trunk/CBO_1_0.owl#CellProcess -->

    <Class rdf:about="http://cbo.biocomplexity.indiana.edu/svn/cbo/trunk/CBO_1_0.owl#CellProcess">
        <rdfs:label>CellProcess</rdfs:label>
        <rdfs:subClassOf rdf:resource="http://cbo.biocomplexity.indiana.edu/svn/cbo/trunk/CBO_1_0.owl#CBO_Process"/>
        <dc:date>24 Aug. 2011</dc:date>
        <dc:creator>jps</dc:creator>
        <dc:description>CellProcess is a CBO_Process (snap:process) describing a process characteristic of a CBO:Cell.</dc:description>
        <rdfs:seeAlso>subclass of: BFO:span:process</rdfs:seeAlso>
    </Class>
    


    <!-- http://cbo.biocomplexity.indiana.edu/svn/cbo/trunk/CBO_1_0.owl#CellRegion -->

    <Class rdf:about="http://cbo.biocomplexity.indiana.edu/svn/cbo/trunk/CBO_1_0.owl#CellRegion">
        <rdfs:label>CellRegion</rdfs:label>
        <rdfs:subClassOf rdf:resource="http://cbo.biocomplexity.indiana.edu/svn/cbo/trunk/CBO_1_0.owl#GeometricalEntity"/>
        <dc:description>CellRegion is a CBL:GeometricalEntity class that includes descriptors for various fiat regions. (A fiat region generally does not have clear boundaries.)</dc:description>
        <dc:date>24 Aug. 2011</dc:date>
        <dc:creator>jps</dc:creator>
        <rdfs:seeAlso>subclass of: BFO:snap:fiat_object_part</rdfs:seeAlso>
    </Class>
    


    <!-- http://cbo.biocomplexity.indiana.edu/svn/cbo/trunk/CBO_1_0.owl#CellRelatedTransport -->

    <Class rdf:about="http://cbo.biocomplexity.indiana.edu/svn/cbo/trunk/CBO_1_0.owl#CellRelatedTransport">
        <rdfs:label>CellRelatedTransport</rdfs:label>
        <rdfs:subClassOf rdf:resource="http://cbo.biocomplexity.indiana.edu/svn/cbo/trunk/CBO_1_0.owl#CellEnvironmentProcess"/>
        <dc:description>CellRelatedTransport is a CellEnvironmentProcess involving Movement of an entity across the cell&apos;s membrane. The moving entity becomes contained in the cell but is not partOf the cell. CellRelatedTransport includes active and selective processes. For passive (e.g., diffusive) Transport see CBO:BarrierCrossing.</dc:description>
        <dc:creator>jps</dc:creator>
        <rdfs:isDefinedBy>urn:miriam:obo.go:0006810</rdfs:isDefinedBy>
        <dc:date>24 Aug. 2011</dc:date>
    </Class>
    


    <!-- http://cbo.biocomplexity.indiana.edu/svn/cbo/trunk/CBO_1_0.owl#CellRotation -->

    <Class rdf:about="http://cbo.biocomplexity.indiana.edu/svn/cbo/trunk/CBO_1_0.owl#CellRotation">
        <rdfs:label>CellRotation</rdfs:label>
        <rdfs:subClassOf rdf:resource="http://cbo.biocomplexity.indiana.edu/svn/cbo/trunk/CBO_1_0.owl#CellMovement"/>
        <rdfs:isDefinedBy>urn:miriam:obo.pato:0001599</rdfs:isDefinedBy>
        <dc:description>CellRotation is a CellMovement resulting in a Rotation of a cell about it center (center of mass or center of Volume).</dc:description>
        <dc:creator>jps</dc:creator>
        <dc:date>24 Aug. 2011</dc:date>
    </Class>
    


    <!-- http://cbo.biocomplexity.indiana.edu/svn/cbo/trunk/CBO_1_0.owl#CellShapeChange -->

    <Class rdf:about="http://cbo.biocomplexity.indiana.edu/svn/cbo/trunk/CBO_1_0.owl#CellShapeChange">
        <rdfs:label>CellShapeChange</rdfs:label>
        <rdfs:subClassOf rdf:resource="http://cbo.biocomplexity.indiana.edu/svn/cbo/trunk/CBO_1_0.owl#GeometricalCellProcess"/>
        <dc:date>24 Aug. 2011</dc:date>
        <dc:creator>jps</dc:creator>
        <dc:description>CellShapeChange is a GeometricalCellProcess that results in a change in Shape of the bounding surface of the cell defined by the cell wall or cell membrane.</dc:description>
    </Class>
    


    <!-- http://cbo.biocomplexity.indiana.edu/svn/cbo/trunk/CBO_1_0.owl#CellState -->

    <Class rdf:about="http://cbo.biocomplexity.indiana.edu/svn/cbo/trunk/CBO_1_0.owl#CellState">
        <rdfs:label>CellState</rdfs:label>
        <rdfs:subClassOf rdf:resource="http://cbo.biocomplexity.indiana.edu/svn/cbo/trunk/CBO_1_0.owl#CBO_Object"/>
        <dc:date>24 Aug. 2011</dc:date>
        <dc:description>A CellState is aCBO_Object (BFO:snap:continuant:dependent_continuant:specifically_dependent_continuant:quality) describing the biological state of a cell at a particular time. CellState includes concepts such as &quot;quiescent&quot;, &quot;growing&quot;, &quot;necrotic&quot; (dying) etc.</dc:description>
        <rdfs:seeAlso>subclass of: BFO:snap:quality</rdfs:seeAlso>
        <dc:creator>jps</dc:creator>
    </Class>
    


    <!-- http://cbo.biocomplexity.indiana.edu/svn/cbo/trunk/CBO_1_0.owl#CellVolumeChange -->

    <Class rdf:about="http://cbo.biocomplexity.indiana.edu/svn/cbo/trunk/CBO_1_0.owl#CellVolumeChange">
        <rdfs:label>CellVolumeChange</rdfs:label>
        <rdfs:subClassOf rdf:resource="http://cbo.biocomplexity.indiana.edu/svn/cbo/trunk/CBO_1_0.owl#GeometricalCellProcess"/>
        <dc:description>deprecated</dc:description>
        <dc:creator>jps</dc:creator>
        <dc:date>24 Aug. 2011</dc:date>
    </Class>
    


    <!-- http://cbo.biocomplexity.indiana.edu/svn/cbo/trunk/CBO_1_0.owl#CellWall -->

    <Class rdf:about="http://cbo.biocomplexity.indiana.edu/svn/cbo/trunk/CBO_1_0.owl#CellWall">
        <rdfs:label>CellWall</rdfs:label>
        <rdfs:subClassOf rdf:resource="http://cbo.biocomplexity.indiana.edu/svn/cbo/trunk/CBO_1_0.owl#CellBorder"/>
        <rdfs:isDefinedBy>urn:miriam:obo.go:0005618</rdfs:isDefinedBy>
        <dc:date>24 Aug. 2011</dc:date>
        <dc:description>CellWall is a CBO:CellBorder consisting of (MeSH) the outermost layer of a Cell in most PLANTS; BACTERIA; FUNGI; and ALGAE. The Cell wall is usually a rigid structure that lies external to the Cell MEMBRANE, and provides a protective barrier against physical or chemical agents. (GO)  The rigid or semi-rigid envelope lying outside the Cell membrane of plant, fungal, and most prokaryotic Cells, maintaining their Shape and protecting them from osmotic lysis. In plants it is made of Cellulose and, often, lignin; in fungi it is composed largely of polysaccharides; in bacteria it is composed of peptidoglycan.

It is unclear if CellWall is a CellPart of if CellWall should be classified as a type of extracellular matrix. Is a particular portion of CellWall &quot;owned&quot; by a single cell or is it &quot;owned&quot; and maintained by the two or more cells on either side?</dc:description>
        <dc:creator>jps</dc:creator>
    </Class>
    


    <!-- http://cbo.biocomplexity.indiana.edu/svn/cbo/trunk/CBO_1_0.owl#CellularChemicalProcess -->

    <Class rdf:about="http://cbo.biocomplexity.indiana.edu/svn/cbo/trunk/CBO_1_0.owl#CellularChemicalProcess">
        <rdfs:label>CellularChemicalProcess</rdfs:label>
        <rdfs:subClassOf rdf:resource="http://cbo.biocomplexity.indiana.edu/svn/cbo/trunk/CBO_1_0.owl#CellEnvironmentProcess"/>
        <dc:date>24 Aug. 2011</dc:date>
        <dc:creator>jps</dc:creator>
        <dc:description>CellularChemicalProcess is a CellEnvironmentProcess in which an environmental (local) chemical (or chemical gradient) changes a process or quality of a cell. </dc:description>
    </Class>
    


    <!-- http://cbo.biocomplexity.indiana.edu/svn/cbo/trunk/CBO_1_0.owl#CellularElectricalProcess -->

    <Class rdf:about="http://cbo.biocomplexity.indiana.edu/svn/cbo/trunk/CBO_1_0.owl#CellularElectricalProcess">
        <rdfs:label>CellularElectricalProcess</rdfs:label>
        <rdfs:subClassOf rdf:resource="http://cbo.biocomplexity.indiana.edu/svn/cbo/trunk/CBO_1_0.owl#CellEnvironmentProcess"/>
        <dc:description>CellularElectricalProcess is a CellEnvironmentProcess that results in a change in an electrical quality of the cell.</dc:description>
        <dc:creator>jps</dc:creator>
        <dc:date>24 Aug. 2011</dc:date>
    </Class>
    


    <!-- http://cbo.biocomplexity.indiana.edu/svn/cbo/trunk/CBO_1_0.owl#CellularKineticProcess -->

    <Class rdf:about="http://cbo.biocomplexity.indiana.edu/svn/cbo/trunk/CBO_1_0.owl#CellularKineticProcess">
        <rdfs:label>CellularKineticProcess</rdfs:label>
        <rdfs:subClassOf rdf:resource="http://cbo.biocomplexity.indiana.edu/svn/cbo/trunk/CBO_1_0.owl#CellularPropertyProcess"/>
        <dc:creator>jps</dc:creator>
        <dc:date>24 Aug. 2011</dc:date>
        <dc:description>CellularKineticProcess is a CellularPropertyProcess that changes a kinetic dependence.</dc:description>
    </Class>
    


    <!-- http://cbo.biocomplexity.indiana.edu/svn/cbo/trunk/CBO_1_0.owl#CellularMechanicalProcess -->

    <Class rdf:about="http://cbo.biocomplexity.indiana.edu/svn/cbo/trunk/CBO_1_0.owl#CellularMechanicalProcess">
        <rdfs:label>CellularMechanicalProcess</rdfs:label>
        <rdfs:subClassOf rdf:resource="http://cbo.biocomplexity.indiana.edu/svn/cbo/trunk/CBO_1_0.owl#CellularPropertyProcess"/>
        <dc:description>CellularMechanicalProcess is a CellularPropertyProcess that results in a change in a mechanical property of a cell.</dc:description>
        <dc:date>24 Aug. 2011</dc:date>
        <dc:creator>jps</dc:creator>
    </Class>
    


    <!-- http://cbo.biocomplexity.indiana.edu/svn/cbo/trunk/CBO_1_0.owl#CellularPropertyProcess -->

    <Class rdf:about="http://cbo.biocomplexity.indiana.edu/svn/cbo/trunk/CBO_1_0.owl#CellularPropertyProcess">
        <rdfs:label>CellularPropertyProcess</rdfs:label>
        <rdfs:subClassOf rdf:resource="http://cbo.biocomplexity.indiana.edu/svn/cbo/trunk/CBO_1_0.owl#CellProcess"/>
        <dc:creator>jps</dc:creator>
        <dc:description>CellularPropertyProcess is a CellProcess that results in a change in a property of a cell. For example, CellMovement changes the property of location. </dc:description>
        <dc:date>24 Aug. 2011</dc:date>
    </Class>
    


    <!-- http://cbo.biocomplexity.indiana.edu/svn/cbo/trunk/CBO_1_0.owl#CenterModelPlatform -->

    <Class rdf:about="http://cbo.biocomplexity.indiana.edu/svn/cbo/trunk/CBO_1_0.owl#CenterModelPlatform">
        <rdfs:label>CenterModelPlatform</rdfs:label>
        <rdfs:subClassOf rdf:resource="http://cbo.biocomplexity.indiana.edu/svn/cbo/trunk/CBO_1_0.owl#ComputationalPlatformQualities"/>
        <disjointWith rdf:resource="http://cbo.biocomplexity.indiana.edu/svn/cbo/trunk/CBO_1_0.owl#ContinousPlatform"/>
        <dc:date>23 Jul. 2012</dc:date>
        <dc:description>CenterModelPlatform is a CBO:ComputationalPlatformQuality class for computational platforms which describe a cell (or other CBO:CorpuscularEntity) primarily as the center point of an object. The extent of the object are described by other characteristics and often the complete extent of an object can only be described by reference to other (adjacent) objects. Unlike DiscreteModelPlatform a CenterModelPlatform does not impose a regular grid on the location of objects and does not contain pixels/voxels.</dc:description>
        <dc:creator>jps</dc:creator>
    </Class>
    


    <!-- http://cbo.biocomplexity.indiana.edu/svn/cbo/trunk/CBO_1_0.owl#CenterOfMass -->

    <Class rdf:about="http://cbo.biocomplexity.indiana.edu/svn/cbo/trunk/CBO_1_0.owl#CenterOfMass">
        <rdfs:label>CenterOfMass</rdfs:label>
        <rdfs:subClassOf rdf:resource="http://cbo.biocomplexity.indiana.edu/svn/cbo/trunk/CBO_1_0.owl#Location"/>
        <disjointWith rdf:resource="http://cbo.biocomplexity.indiana.edu/svn/cbo/trunk/CBO_1_0.owl#CenterOfVolume"/>
        <dc:date>24 Aug. 2011</dc:date>
        <dc:description>The CenterOfMass is a CBO:position that describes the center of Mass of a spatially extended object at a particular time. The CenterOfMass inherits the CBO:Dimensionality of the particular object or CBO:Dimensionality of the CBO:System object. See also CenterOfVolume which may be, for practical purposes, identical.</dc:description>
        <dc:creator>jps</dc:creator>
    </Class>
    


    <!-- http://cbo.biocomplexity.indiana.edu/svn/cbo/trunk/CBO_1_0.owl#CenterOfVolume -->

    <Class rdf:about="http://cbo.biocomplexity.indiana.edu/svn/cbo/trunk/CBO_1_0.owl#CenterOfVolume">
        <rdfs:label>CenterOfVolume</rdfs:label>
        <rdfs:subClassOf rdf:resource="http://cbo.biocomplexity.indiana.edu/svn/cbo/trunk/CBO_1_0.owl#Location"/>
        <dc:description>The CenterOfVolume is a CBO:position that describes the center of Volume of a spatially extended object at a particular time. The CenterOfVolume inherits the CBO:Dimensionality of the particular object or CBO:Dimensionality of the CBO:System object. See also CenterOfMass which may be, for practical purposes, identical.</dc:description>
        <dc:date>24 Aug. 2011</dc:date>
        <dc:creator>jps</dc:creator>
    </Class>
    


    <!-- http://cbo.biocomplexity.indiana.edu/svn/cbo/trunk/CBO_1_0.owl#Charge -->

    <Class rdf:about="http://cbo.biocomplexity.indiana.edu/svn/cbo/trunk/CBO_1_0.owl#Charge">
        <rdfs:label>Charge</rdfs:label>
        <rdfs:subClassOf rdf:resource="http://cbo.biocomplexity.indiana.edu/svn/cbo/trunk/CBO_1_0.owl#ElectricalProperty"/>
        <dc:creator>jps</dc:creator>
        <dc:description>Charge is a CBO:ElectricalProperty describing the overall electrical charge of an entitiy. PATO: A molecular quality that inheres in a molecular entity by virtue of the overall electric charge of the molecule, which is due to a comparison between the total number of electrons and the total number of protons.</dc:description>
        <dc:date>24 Aug. 2011</dc:date>
        <rdfs:isDefinedBy>urn:miriam:obo:pato:0002193</rdfs:isDefinedBy>
        <rdfs:isDefinedBy>urn:miriam:opb:&apos;Charge amount&apos;</rdfs:isDefinedBy>
    </Class>
    


    <!-- http://cbo.biocomplexity.indiana.edu/svn/cbo/trunk/CBO_1_0.owl#ChemicalAffinity -->

    <Class rdf:about="http://cbo.biocomplexity.indiana.edu/svn/cbo/trunk/CBO_1_0.owl#ChemicalAffinity">
        <rdfs:label>ChemicalAffinity</rdfs:label>
        <rdfs:subClassOf rdf:resource="http://cbo.biocomplexity.indiana.edu/svn/cbo/trunk/CBO_1_0.owl#ChemicalProperty"/>
        <dc:description>ChemicalAffinity is a ChemicalProperty that describes an affinity (atraction, repulsion) between a molecule and another object.</dc:description>
        <dc:creator>jps</dc:creator>
        <dc:date>24 Aug. 2011</dc:date>
    </Class>
    


    <!-- http://cbo.biocomplexity.indiana.edu/svn/cbo/trunk/CBO_1_0.owl#ChemicalDensity -->

    <Class rdf:about="http://cbo.biocomplexity.indiana.edu/svn/cbo/trunk/CBO_1_0.owl#ChemicalDensity">
        <rdfs:label>ChemicalDensity</rdfs:label>
        <rdfs:subClassOf rdf:resource="http://cbo.biocomplexity.indiana.edu/svn/cbo/trunk/CBO_1_0.owl#ChemicalProperty"/>
        <dc:creator>jps</dc:creator>
        <dc:description>ChemicalDensity is a ChemicalProperty that describes the concentration (mass or number of molecules) per unit volume.</dc:description>
        <dc:date>24 Aug. 2011</dc:date>
    </Class>
    


    <!-- http://cbo.biocomplexity.indiana.edu/svn/cbo/trunk/CBO_1_0.owl#ChemicalLocalization -->

    <Class rdf:about="http://cbo.biocomplexity.indiana.edu/svn/cbo/trunk/CBO_1_0.owl#ChemicalLocalization">
        <rdfs:label>ChemicalLocalization</rdfs:label>
        <rdfs:subClassOf rdf:resource="http://cbo.biocomplexity.indiana.edu/svn/cbo/trunk/CBO_1_0.owl#ChemicalProperty"/>
        <dc:date>24 Aug. 2011</dc:date>
        <dc:description>ChemicalLocalization is a ChemicalProperty that describes a tendency for the chemical species to localize in a particular region (e.g., cell membrane).</dc:description>
        <dc:creator>jps</dc:creator>
    </Class>
    


    <!-- http://cbo.biocomplexity.indiana.edu/svn/cbo/trunk/CBO_1_0.owl#ChemicalPattern -->

    <Class rdf:about="http://cbo.biocomplexity.indiana.edu/svn/cbo/trunk/CBO_1_0.owl#ChemicalPattern">
        <rdfs:label>ChemicalPattern</rdfs:label>
        <rdfs:subClassOf rdf:resource="http://cbo.biocomplexity.indiana.edu/svn/cbo/trunk/CBO_1_0.owl#ChemicalProperty"/>
        <dc:date>24 Aug. 2011</dc:date>
        <dc:creator>jps</dc:creator>
        <dc:description>ChemicalPattern is a ChemicalProperty that describes a tendency for the chemical species to organize or partition in a particular pattern.</dc:description>
    </Class>
    


    <!-- http://cbo.biocomplexity.indiana.edu/svn/cbo/trunk/CBO_1_0.owl#ChemicalPatternGradient -->

    <Class rdf:about="http://cbo.biocomplexity.indiana.edu/svn/cbo/trunk/CBO_1_0.owl#ChemicalPatternGradient">
        <rdfs:label>ChemicalPatternGradient</rdfs:label>
        <rdfs:subClassOf rdf:resource="http://cbo.biocomplexity.indiana.edu/svn/cbo/trunk/CBO_1_0.owl#ChemicalPattern"/>
        <dc:creator>jps</dc:creator>
        <dc:description>ChemicalPatternGradient is a ChemicalPattern that describes a tendency for the chemical species to organize or partition in a particular pattern that includes a gradient in concentration.</dc:description>
        <dc:date>24 Aug. 2011</dc:date>
    </Class>
    


    <!-- http://cbo.biocomplexity.indiana.edu/svn/cbo/trunk/CBO_1_0.owl#ChemicalProperty -->

    <Class rdf:about="http://cbo.biocomplexity.indiana.edu/svn/cbo/trunk/CBO_1_0.owl#ChemicalProperty">
        <rdfs:label>ChemicalProperty</rdfs:label>
        <rdfs:subClassOf rdf:resource="http://cbo.biocomplexity.indiana.edu/svn/cbo/trunk/CBO_1_0.owl#PhysicalObjectQuality"/>
        <dc:date>24 Aug. 2011</dc:date>
        <dc:description>ChemicalProperty is a CBO:PhysicalObjectQuality class that includes a variety of parameters describing the physical behavior of chemicals ChemicalProperty(ies) are intrinsic to the object.</dc:description>
        <dc:creator>jps</dc:creator>
    </Class>
    


    <!-- http://cbo.biocomplexity.indiana.edu/svn/cbo/trunk/CBO_1_0.owl#Chemotaxis -->

    <Class rdf:about="http://cbo.biocomplexity.indiana.edu/svn/cbo/trunk/CBO_1_0.owl#Chemotaxis">
        <rdfs:label>Chemotaxis</rdfs:label>
        <rdfs:subClassOf rdf:resource="http://cbo.biocomplexity.indiana.edu/svn/cbo/trunk/CBO_1_0.owl#CellMovement"/>
        <rdfs:isDefinedBy>urn:miriam:obo.go:0006935</rdfs:isDefinedBy>
        <dc:description>Chemotaxis is a CellMovement in which an Energy dependent process gives a directed Movement of the cell relative to an external gradient. GO: The directed Movement of a motile cell or organism, or the directed growth of a cell guided by a specific chemical concentration gradient. Movement may be towards a higher concentration (positive Chemotaxis) or towards a lower concentration (negative Chemotaxis).</dc:description>
        <rdfs:isDefinedBy> </rdfs:isDefinedBy>
        <rdfs:isDefinedBy>urn:miriam:obo.go:0060326 </rdfs:isDefinedBy>
        <dc:date>24 Aug. 2011</dc:date>
        <dc:creator>jps</dc:creator>
    </Class>
    


    <!-- http://cbo.biocomplexity.indiana.edu/svn/cbo/trunk/CBO_1_0.owl#Compucell3D -->

    <Class rdf:about="http://cbo.biocomplexity.indiana.edu/svn/cbo/trunk/CBO_1_0.owl#Compucell3D">
        <rdfs:label>Compucell3D</rdfs:label>
        <rdfs:subClassOf rdf:resource="http://cbo.biocomplexity.indiana.edu/svn/cbo/trunk/CBO_1_0.owl#ComputationalPlatform"/>
        <dc:date>23 Jul. 2012</dc:date>
        <dc:description>Compucell3D is a CBO:ComputationalPlatform class describing a particular compuational platform for preforming multicell modeling. See www.Compucell3D.org</dc:description>
        <dc:creator>jps</dc:creator>
    </Class>
    


    <!-- http://cbo.biocomplexity.indiana.edu/svn/cbo/trunk/CBO_1_0.owl#ComputationalPlatform -->

    <Class rdf:about="http://cbo.biocomplexity.indiana.edu/svn/cbo/trunk/CBO_1_0.owl#ComputationalPlatform">
        <rdfs:label>ComputationalPlatform</rdfs:label>
        <rdfs:subClassOf rdf:resource="http://cbo.biocomplexity.indiana.edu/svn/cbo/trunk/CBO_1_0.owl#SystemQualities"/>
        <dc:creator>jps</dc:creator>
        <dc:description>ComputationalPlatform is a SystemQuality class describing a particular computational platform.</dc:description>
        <dc:date>23 Jul. 2012</dc:date>
    </Class>
    


    <!-- http://cbo.biocomplexity.indiana.edu/svn/cbo/trunk/CBO_1_0.owl#ComputationalPlatformQualities -->

    <Class rdf:about="http://cbo.biocomplexity.indiana.edu/svn/cbo/trunk/CBO_1_0.owl#ComputationalPlatformQualities">
        <rdfs:label>ComputationalPlatformQuality</rdfs:label>
        <rdfs:subClassOf rdf:resource="http://cbo.biocomplexity.indiana.edu/svn/cbo/trunk/CBO_1_0.owl#SystemQualities"/>
        <dc:creator>jps</dc:creator>
        <dc:date>27 Jul. 2012</dc:date>
        <dc:description>ComputationalPlatformQuality is a CBO class describing qualities of computational platforms for preforming multicell modeling.</dc:description>
    </Class>
    


    <!-- http://cbo.biocomplexity.indiana.edu/svn/cbo/trunk/CBO_1_0.owl#ContactSurfaceArea -->

    <Class rdf:about="http://cbo.biocomplexity.indiana.edu/svn/cbo/trunk/CBO_1_0.owl#ContactSurfaceArea">
        <rdfs:label>ContactSurfaceArea</rdfs:label>
        <rdfs:subClassOf rdf:resource="http://cbo.biocomplexity.indiana.edu/svn/cbo/trunk/CBO_1_0.owl#GeometricalProperty"/>
        <dc:creator>jps</dc:creator>
        <dc:description>ContactSurfaceArea is a CBO:GeometricalProperty describing the scalar value of two objects contact surface area at a particular instant in time.</dc:description>
        <dc:date>24 Aug. 2011</dc:date>
    </Class>
    


    <!-- http://cbo.biocomplexity.indiana.edu/svn/cbo/trunk/CBO_1_0.owl#ContinousPlatform -->

    <Class rdf:about="http://cbo.biocomplexity.indiana.edu/svn/cbo/trunk/CBO_1_0.owl#ContinousPlatform">
        <rdfs:label>DiscreteModelPlatform</rdfs:label>
        <rdfs:subClassOf rdf:resource="http://cbo.biocomplexity.indiana.edu/svn/cbo/trunk/CBO_1_0.owl#ComputationalPlatformQualities"/>
        <dc:description>DiscreteModelPlatform is a CBO:ComputationalPlatformQuality class for computational platforms which describe a cell (or other CBO:CorpuscularEntity) in a discretized coordinate system (a regular grid) of voxels or pixels. Unlike DiscreteModelPlatform a</dc:description>
        <dc:creator>jps</dc:creator>
        <dc:date>23 Jul. 2012</dc:date>
    </Class>
    


    <!-- http://cbo.biocomplexity.indiana.edu/svn/cbo/trunk/CBO_1_0.owl#ContinuousEntity -->

    <Class rdf:about="http://cbo.biocomplexity.indiana.edu/svn/cbo/trunk/CBO_1_0.owl#ContinuousEntity">
        <rdfs:label>ContinuousEntity</rdfs:label>
        <rdfs:subClassOf rdf:resource="http://cbo.biocomplexity.indiana.edu/svn/cbo/trunk/CBO_1_0.owl#PhysicalEntityType"/>
        <dc:description>A ContinuousEntity is a PhysicalEntityType (BFO:snap:object) that has a particular extent at a particular time but which also may extend beyond the limits of the view or model. ContinuousEntities are spatially exclusive and do not overlap. Unlike a CorpuscularEntity, a ContinuousEntity is geometrically divisible without a fundamental change in characteristics, qualities or identity. For example, a portion of a basement membrane, Cell wall, or medium (e.g., water).</dc:description>
        <dc:creator>jps</dc:creator>
        <dc:date>24 Aug. 2011</dc:date>
    </Class>
    


    <!-- http://cbo.biocomplexity.indiana.edu/svn/cbo/trunk/CBO_1_0.owl#ContinuousExtent -->

    <Class rdf:about="http://cbo.biocomplexity.indiana.edu/svn/cbo/trunk/CBO_1_0.owl#ContinuousExtent">
        <rdfs:label>ContinuousExtent</rdfs:label>
        <rdfs:subClassOf rdf:resource="http://cbo.biocomplexity.indiana.edu/svn/cbo/trunk/CBO_1_0.owl#ExtentGeometrical"/>
        <disjointWith rdf:resource="http://cbo.biocomplexity.indiana.edu/svn/cbo/trunk/CBO_1_0.owl#DiscreteExtent"/>
        <dc:creator>jps</dc:creator>
        <dc:description>ContinousExtent is a CBO:ExtentGeometrical for a position, Location, or otherwise positionaly sensitive quantity in an infinitely finely grained coordinate System. Compare with DiscreteExtent.</dc:description>
        <dc:date>24 Aug. 2011</dc:date>
    </Class>
    


    <!-- http://cbo.biocomplexity.indiana.edu/svn/cbo/trunk/CBO_1_0.owl#Contraction -->

    <Class rdf:about="http://cbo.biocomplexity.indiana.edu/svn/cbo/trunk/CBO_1_0.owl#Contraction">
        <rdfs:label>Contraction</rdfs:label>
        <rdfs:subClassOf rdf:resource="http://cbo.biocomplexity.indiana.edu/svn/cbo/trunk/CBO_1_0.owl#VolumeChange"/>
        <disjointWith rdf:resource="http://cbo.biocomplexity.indiana.edu/svn/cbo/trunk/CBO_1_0.owl#Expansion"/>
        <dc:date>24 Aug. 2011</dc:date>
        <dc:description>Contraction is a VolumeChange resulting in a decrease in Volume occupied by an object.</dc:description>
        <dc:creator>jps</dc:creator>
    </Class>
    


    <!-- http://cbo.biocomplexity.indiana.edu/svn/cbo/trunk/CBO_1_0.owl#CorpuscularEntity -->

    <Class rdf:about="http://cbo.biocomplexity.indiana.edu/svn/cbo/trunk/CBO_1_0.owl#CorpuscularEntity">
        <rdfs:label>CorpuscularEntity</rdfs:label>
        <rdfs:subClassOf rdf:resource="http://cbo.biocomplexity.indiana.edu/svn/cbo/trunk/CBO_1_0.owl#PhysicalEntityType"/>
        <dc:creator>jps</dc:creator>
        <dc:description>A CorpuscularEntity is a PhysicalEntityType (BFO:snap:object) that has a particular Location and Volume at a particular time. Corpuscular_entities are spatially exclusive and do not overlap. Furthermore, a CorpuscularEntity is not divisible without a fundamental change in characteristics, qualities or identity. For example, an individual Cell.</dc:description>
        <dc:date>24 Aug. 2011</dc:date>
    </Class>
    


    <!-- http://cbo.biocomplexity.indiana.edu/svn/cbo/trunk/CBO_1_0.owl#Creation -->

    <Class rdf:about="http://cbo.biocomplexity.indiana.edu/svn/cbo/trunk/CBO_1_0.owl#Creation">
        <rdfs:label>Creation</rdfs:label>
        <rdfs:subClassOf rdf:resource="http://cbo.biocomplexity.indiana.edu/svn/cbo/trunk/CBO_1_0.owl#FundamentalPhysicalProcess"/>
        <dc:date>24 Aug. 2011</dc:date>
        <dc:description>Creation is a FundamentalPhysicalProcess resulting in the Creation of a new object. Often this will involve an increase in count of an object. </dc:description>
        <dc:creator>jps</dc:creator>
    </Class>
    


    <!-- http://cbo.biocomplexity.indiana.edu/svn/cbo/trunk/CBO_1_0.owl#Cytoplasm -->

    <Class rdf:about="http://cbo.biocomplexity.indiana.edu/svn/cbo/trunk/CBO_1_0.owl#Cytoplasm">
        <rdfs:label>Cytoplasm</rdfs:label>
        <rdfs:subClassOf rdf:resource="http://cbo.biocomplexity.indiana.edu/svn/cbo/trunk/CBO_1_0.owl#CellPart"/>
        <dc:date>24 Aug. 2011</dc:date>
        <dc:description>FMA: Cell component which consists of cytosol and Cytoplasmic organelles.</dc:description>
        <dc:creator>jps</dc:creator>
    </Class>
    


    <!-- http://cbo.biocomplexity.indiana.edu/svn/cbo/trunk/CBO_1_0.owl#Deletion -->

    <Class rdf:about="http://cbo.biocomplexity.indiana.edu/svn/cbo/trunk/CBO_1_0.owl#Deletion">
        <rdfs:label>Deletion</rdfs:label>
        <rdfs:subClassOf rdf:resource="http://cbo.biocomplexity.indiana.edu/svn/cbo/trunk/CBO_1_0.owl#FundamentalPhysicalProcess"/>
        <dc:creator>jps</dc:creator>
        <dc:description>Deletion is a FundamentalPhysicalProcess resulting in the Deletion of an object. Often this will involve a decrease in count of an object. </dc:description>
        <dc:date>24 Aug. 2011</dc:date>
    </Class>
    


    <!-- http://cbo.biocomplexity.indiana.edu/svn/cbo/trunk/CBO_1_0.owl#DiffuseEntity -->

    <Class rdf:about="http://cbo.biocomplexity.indiana.edu/svn/cbo/trunk/CBO_1_0.owl#DiffuseEntity">
        <rdfs:label>DiffuseEntity</rdfs:label>
        <rdfs:subClassOf rdf:resource="http://cbo.biocomplexity.indiana.edu/svn/cbo/trunk/CBO_1_0.owl#PhysicalEntityType"/>
        <dc:description>A DiffuseEntity is a PhysicalEntityType (BFO:snap:object) that spans a particular extent at a particular time but is not spatially exclusive and may, and generally does, overlap with other PhysicalEntityTypes at a particular time. In addition, a DiffuseEntity may be described as having a position dependent concentration or density function. Unlike a CorpuscularEntity, a ContinuousEntity is geometrically divisible without a fundamental change in characteristics or identity. A DiffuseEntity may be restricted to exist along with another PhysicalEntityType, such as the case of a cell membrane bound receptor (DiffuseEntity) distributed on the cell membrane of a particular cell (a CorpuscularEntity). For example, a portion of a chemical field distributed across the interstitial space of a region.</dc:description>
        <dc:date>24 Aug. 2011</dc:date>
        <dc:creator>jps</dc:creator>
    </Class>
    


    <!-- http://cbo.biocomplexity.indiana.edu/svn/cbo/trunk/CBO_1_0.owl#Diffusion -->

    <Class rdf:about="http://cbo.biocomplexity.indiana.edu/svn/cbo/trunk/CBO_1_0.owl#Diffusion">
        <rdfs:label>Diffusion</rdfs:label>
        <rdfs:subClassOf rdf:resource="http://cbo.biocomplexity.indiana.edu/svn/cbo/trunk/CBO_1_0.owl#Movement"/>
        <dc:date>24 Aug. 2011</dc:date>
        <dc:description>Diffusion is a Movement arising from random motion, either thermal or motive (cf. motility), of an object.</dc:description>
        <dc:creator>jps</dc:creator>
    </Class>
    


    <!-- http://cbo.biocomplexity.indiana.edu/svn/cbo/trunk/CBO_1_0.owl#Dimension1d -->

    <Class rdf:about="http://cbo.biocomplexity.indiana.edu/svn/cbo/trunk/CBO_1_0.owl#Dimension1d">
        <rdfs:label>Dimension1d</rdfs:label>
        <rdfs:subClassOf rdf:resource="http://cbo.biocomplexity.indiana.edu/svn/cbo/trunk/CBO_1_0.owl#Dimensionality"/>
        <rdfs:isDefinedBy>urn:miriam:opb:&apos;One dimensional spatial coordinate System&apos;</rdfs:isDefinedBy>
        <dc:creator>jps</dc:creator>
        <dc:description>Dimension1d is a CBO:Dimensionality quality for a System with one spatial dimension.</dc:description>
        <dc:date>24 Aug. 2011</dc:date>
    </Class>
    


    <!-- http://cbo.biocomplexity.indiana.edu/svn/cbo/trunk/CBO_1_0.owl#Dimension2d -->

    <Class rdf:about="http://cbo.biocomplexity.indiana.edu/svn/cbo/trunk/CBO_1_0.owl#Dimension2d">
        <rdfs:label>Dimension2d</rdfs:label>
        <rdfs:subClassOf rdf:resource="http://cbo.biocomplexity.indiana.edu/svn/cbo/trunk/CBO_1_0.owl#Dimensionality"/>
        <dc:creator>jps</dc:creator>
        <dc:description>Dimension2d is a CBO:Dimensionality quality for a System with two spatial dimensions.</dc:description>
        <dc:date>24 Aug. 2011</dc:date>
        <rdfs:isDefinedBy>urn:miriam:opb:&apos;Two dimensional spatial coordinate System&apos;</rdfs:isDefinedBy>
    </Class>
    


    <!-- http://cbo.biocomplexity.indiana.edu/svn/cbo/trunk/CBO_1_0.owl#Dimension3d -->

    <Class rdf:about="http://cbo.biocomplexity.indiana.edu/svn/cbo/trunk/CBO_1_0.owl#Dimension3d">
        <rdfs:label>Dimension3d</rdfs:label>
        <rdfs:subClassOf rdf:resource="http://cbo.biocomplexity.indiana.edu/svn/cbo/trunk/CBO_1_0.owl#Dimensionality"/>
        <dc:creator>jps</dc:creator>
        <rdfs:isDefinedBy>urn:miriam:opb:&apos;Three dimensional spatial coordinate System&apos;</rdfs:isDefinedBy>
        <dc:description>Dimension3d is a CBO:Dimensionality quality for a System with three spatial dimensions.</dc:description>
        <dc:date>24 Aug. 2011</dc:date>
    </Class>
    


    <!-- http://cbo.biocomplexity.indiana.edu/svn/cbo/trunk/CBO_1_0.owl#Dimensionality -->

    <Class rdf:about="http://cbo.biocomplexity.indiana.edu/svn/cbo/trunk/CBO_1_0.owl#Dimensionality">
        <rdfs:label>Dimensionality</rdfs:label>
        <rdfs:subClassOf rdf:resource="http://cbo.biocomplexity.indiana.edu/svn/cbo/trunk/CBO_1_0.owl#GeometricalProperty"/>
        <dc:date>24 Aug. 2011</dc:date>
        <dc:description>Dimensionality is a CBO:GeometricalProperty that describes the number of independent spatial axis in a model or System. </dc:description>
        <dc:creator>jps</dc:creator>
        <rdfs:isDefinedBy>urn:miriam:opb:&apos;Spatial coordinate System&apos;</rdfs:isDefinedBy>
    </Class>
    


    <!-- http://cbo.biocomplexity.indiana.edu/svn/cbo/trunk/CBO_1_0.owl#DiscreteExtent -->

    <Class rdf:about="http://cbo.biocomplexity.indiana.edu/svn/cbo/trunk/CBO_1_0.owl#DiscreteExtent">
        <rdfs:label>DiscreteExtent</rdfs:label>
        <rdfs:subClassOf rdf:resource="http://cbo.biocomplexity.indiana.edu/svn/cbo/trunk/CBO_1_0.owl#ExtentGeometrical"/>
        <dc:description>DiscreteExtent is a CBO:ExtentGeometrical for a position, Location, or otherwise positionally sensitive quantity in a finitely grained coordinate System. Compare with ContinuousExtent.</dc:description>
        <dc:creator>jps</dc:creator>
        <dc:date>24 Aug. 2011</dc:date>
    </Class>
    


    <!-- http://cbo.biocomplexity.indiana.edu/svn/cbo/trunk/CBO_1_0.owl#Divisible -->

    <Class rdf:about="http://cbo.biocomplexity.indiana.edu/svn/cbo/trunk/CBO_1_0.owl#Divisible">
        <rdfs:label>Divisible</rdfs:label>
        <rdfs:subClassOf rdf:resource="http://cbo.biocomplexity.indiana.edu/svn/cbo/trunk/CBO_1_0.owl#PhysicalObjectQuality"/>
        <dc:date>24 Aug. 2011</dc:date>
        <dc:creator>jps</dc:creator>
        <dc:description>A Divisible quality is a CBO:PhysicalObjectQuality for objects which can be divided, conceptually or for ease of representation, without a fundamental change in the character or qualites of the object. For example, the fluid (medium, CBO:ExtraCellularFluid) surronding a cell. Physical objects with the Divisible quality can often be treated as portionsOf, the individual protions behave as does the bulk object with only changes in, for  example, the location, extent and identifier for the portionOfs.</dc:description>
    </Class>
    


    <!-- http://cbo.biocomplexity.indiana.edu/svn/cbo/trunk/CBO_1_0.owl#Dorsal -->

    <Class rdf:about="http://cbo.biocomplexity.indiana.edu/svn/cbo/trunk/CBO_1_0.owl#Dorsal">
        <rdfs:label>Dorsal</rdfs:label>
        <rdfs:subClassOf rdf:resource="http://cbo.biocomplexity.indiana.edu/svn/cbo/trunk/CBO_1_0.owl#OrganismalRegion"/>
        <disjointWith rdf:resource="http://cbo.biocomplexity.indiana.edu/svn/cbo/trunk/CBO_1_0.owl#Ventral"/>
        <rdfs:isDefinedBy>urn:miriam:obo.fma:74535</rdfs:isDefinedBy>
        <dc:description>Dorsal is a CBO:OrganismalRegion characteristic of the back of an object relative to the body it is contained in. For example Dorsal fin.</dc:description>
        <dc:creator>jps</dc:creator>
        <dc:date>24 Aug. 2011</dc:date>
    </Class>
    


    <!-- http://cbo.biocomplexity.indiana.edu/svn/cbo/trunk/CBO_1_0.owl#ElectricalProperty -->

    <Class rdf:about="http://cbo.biocomplexity.indiana.edu/svn/cbo/trunk/CBO_1_0.owl#ElectricalProperty">
        <rdfs:label>ElectricalProperty</rdfs:label>
        <rdfs:subClassOf rdf:resource="http://cbo.biocomplexity.indiana.edu/svn/cbo/trunk/CBO_1_0.owl#PhysicalObjectQuality"/>
        <dc:date>24 Aug. 2011</dc:date>
        <dc:creator>jps</dc:creator>
        <rdfs:isDefinedBy>urn:miriam:opb:&apos;Electrical entity&apos;</rdfs:isDefinedBy>
        <dc:description>ElectricalProperty is a CBO:PhysicalObjectQuality class that includes a variety of parameters describing the electrical qualities of objects. ElectricalProperty are intrinsic to the object.</dc:description>
    </Class>
    


    <!-- http://cbo.biocomplexity.indiana.edu/svn/cbo/trunk/CBO_1_0.owl#ElectromechanicalField -->

    <Class rdf:about="http://cbo.biocomplexity.indiana.edu/svn/cbo/trunk/CBO_1_0.owl#ElectromechanicalField">
        <rdfs:label>ElectromechanicalField</rdfs:label>
        <rdfs:subClassOf rdf:resource="http://cbo.biocomplexity.indiana.edu/svn/cbo/trunk/CBO_1_0.owl#Field"/>
        <dc:date>8/1/2012</dc:date>
        <dc:description>A ElectromechanicalField is a CBO:Field class for the description of electric and mechanical fields that span a particular extent at a particular time but is not spatially exclusive and may, and generally does, overlap with other PhysicalEntityTypes at a particular time. In addition, a ElectromechanicalField may be described as having a position dependent concentration or density function. Unlike a CBO:Cell, a ElectromechanicalField is geometrically divisible without a fundamental change in characteristics or identity. (Division down to the scale of an individual molecule is outside the distance scale covered by the CBO.) A ElectromechanicalField may be restricted to a particular region or part of a physical object  (CBO:PhysicalEntityType:CorpuscularEntity or CBO:PhysicalEntityType:ContinousEntity), such as the case of a transmembrane electrical field.</dc:description>
        <dc:creator>jps</dc:creator>
    </Class>
    


    <!-- http://cbo.biocomplexity.indiana.edu/svn/cbo/trunk/CBO_1_0.owl#Energy -->

    <Class rdf:about="http://cbo.biocomplexity.indiana.edu/svn/cbo/trunk/CBO_1_0.owl#Energy">
        <rdfs:label>Energy</rdfs:label>
        <rdfs:subClassOf rdf:resource="http://cbo.biocomplexity.indiana.edu/svn/cbo/trunk/CBO_1_0.owl#PhysicalObjectQuality"/>
        <dc:date>24 Aug. 2011</dc:date>
        <dc:description>An Energy is a CBO:PhysicalObjectQuality is the Energy of the object for which it is a quality. </dc:description>
        <rdfs:isDefinedBy>urn:miriam:opb:&apos;Energy amount&apos;</rdfs:isDefinedBy>
        <dc:creator>jps</dc:creator>
    </Class>
    


    <!-- http://cbo.biocomplexity.indiana.edu/svn/cbo/trunk/CBO_1_0.owl#EnergyFunction -->

    <Class rdf:about="http://cbo.biocomplexity.indiana.edu/svn/cbo/trunk/CBO_1_0.owl#EnergyFunction">
        <rdfs:label>EnergyFunction</rdfs:label>
        <rdfs:subClassOf rdf:resource="http://cbo.biocomplexity.indiana.edu/svn/cbo/trunk/CBO_1_0.owl#CBO_Object"/>
        <dc:creator>jps</dc:creator>
        <rdfs:seeAlso>subclass of: BFO:snap:quality</rdfs:seeAlso>
        <dc:date>24 Aug. 2011</dc:date>
        <dc:description>An EnergyFunction is a CBO_Object (BFO:snap:continuant:dependent_continuant:specifically_dependent_continuant:quality) describing the mathematical form used to define a particular EnergyQuality.</dc:description>
    </Class>
    


    <!-- http://cbo.biocomplexity.indiana.edu/svn/cbo/trunk/CBO_1_0.owl#EnergyQuality -->

    <Class rdf:about="http://cbo.biocomplexity.indiana.edu/svn/cbo/trunk/CBO_1_0.owl#EnergyQuality">
        <rdfs:label>EnergyQuality</rdfs:label>
        <rdfs:subClassOf rdf:resource="http://cbo.biocomplexity.indiana.edu/svn/cbo/trunk/CBO_1_0.owl#CBO_Object"/>
        <dc:date>24 Aug. 2011</dc:date>
        <rdfs:seeAlso>subclass of: BFO:snap:quality</rdfs:seeAlso>
        <dc:creator>jps</dc:creator>
        <dc:description>A EnergyQuality is a CBO_Object (BFO:snap:continuant:dependent_continuant:specifically_dependent_continuant:quality) of the energy qualities of physical objects. For example, the energy of a particular cell, at a particular cell in a particular environment.</dc:description>
    </Class>
    


    <!-- http://cbo.biocomplexity.indiana.edu/svn/cbo/trunk/CBO_1_0.owl#ExistentialCellProcesses -->

    <Class rdf:about="http://cbo.biocomplexity.indiana.edu/svn/cbo/trunk/CBO_1_0.owl#ExistentialCellProcesses">
        <rdfs:label>ExistentialCellProcesses</rdfs:label>
        <rdfs:subClassOf rdf:resource="http://cbo.biocomplexity.indiana.edu/svn/cbo/trunk/CBO_1_0.owl#CellProcess"/>
        <dc:date>24 Aug. 2011</dc:date>
        <dc:description>ExistentialCellProcesses is a CellProcess that is assumed, without formal proof, to be a process of a cell.</dc:description>
        <dc:creator>jps</dc:creator>
    </Class>
    


    <!-- http://cbo.biocomplexity.indiana.edu/svn/cbo/trunk/CBO_1_0.owl#Expansion -->

    <Class rdf:about="http://cbo.biocomplexity.indiana.edu/svn/cbo/trunk/CBO_1_0.owl#Expansion">
        <rdfs:label>Expansion</rdfs:label>
        <rdfs:subClassOf rdf:resource="http://cbo.biocomplexity.indiana.edu/svn/cbo/trunk/CBO_1_0.owl#VolumeChange"/>
        <dc:description>Expansion is a VolumeChange resulting in an increase in Volume occupied by an object.</dc:description>
        <dc:creator>jps</dc:creator>
        <dc:date>24 Aug. 2011</dc:date>
    </Class>
    


    <!-- http://cbo.biocomplexity.indiana.edu/svn/cbo/trunk/CBO_1_0.owl#ExtentGeometrical -->

    <Class rdf:about="http://cbo.biocomplexity.indiana.edu/svn/cbo/trunk/CBO_1_0.owl#ExtentGeometrical">
        <rdfs:label>ExtentGeometrical</rdfs:label>
        <rdfs:subClassOf rdf:resource="http://cbo.biocomplexity.indiana.edu/svn/cbo/trunk/CBO_1_0.owl#GeometricalProperty"/>
        <dc:date>24 Aug. 2011</dc:date>
        <dc:description>ExtentGeometrical is a CBO:GeometricalProperty that describes the basic granularity of the coordinate System.</dc:description>
        <dc:creator>jps</dc:creator>
    </Class>
    


    <!-- http://cbo.biocomplexity.indiana.edu/svn/cbo/trunk/CBO_1_0.owl#ExtraCellularFluid -->

    <Class rdf:about="http://cbo.biocomplexity.indiana.edu/svn/cbo/trunk/CBO_1_0.owl#ExtraCellularFluid">
        <rdfs:label>ExtraCellularFluid</rdfs:label>
        <rdfs:subClassOf rdf:resource="http://cbo.biocomplexity.indiana.edu/svn/cbo/trunk/CBO_1_0.owl#BioEntityType"/>
        <dc:description>ExtracellularFluid is a CBO:BioEntityType for the fluids that exist outsides of cells.
MeSH: The fluid of the body that is outside of Cells. It is the external environment for the Cells. </dc:description>
        <rdfs:seeAlso>subclass of: BFO:snap:object</rdfs:seeAlso>
        <dc:creator>jps</dc:creator>
        <dc:date>24 Aug. 2011</dc:date>
    </Class>
    


    <!-- http://cbo.biocomplexity.indiana.edu/svn/cbo/trunk/CBO_1_0.owl#ExtraCellularMatrix -->

    <Class rdf:about="http://cbo.biocomplexity.indiana.edu/svn/cbo/trunk/CBO_1_0.owl#ExtraCellularMatrix">
        <rdfs:label>ExtraCellularMatrix</rdfs:label>
        <rdfs:subClassOf rdf:resource="http://cbo.biocomplexity.indiana.edu/svn/cbo/trunk/CBO_1_0.owl#BioEntityType"/>
        <rdfs:seeAlso>subclass of: BFO:snap:object</rdfs:seeAlso>
        <dc:date>24 Aug. 2011</dc:date>
        <dc:description>ExtraCellularMatrix is a CBO:BioEntityType that includes all physical entities that are discrete (though possible of considerable extent) that are distinct from Cell and media. The ExtraCellularMatrix provides support and restricts movement of objects. </dc:description>
        <rdfs:isDefinedBy>urn:miriam:obo.fma:9672</rdfs:isDefinedBy>
        <rdfs:isDefinedBy>urn:miriam:obo.go:0031012</rdfs:isDefinedBy>
        <dc:creator>jps</dc:creator>
    </Class>
    


    <!-- http://cbo.biocomplexity.indiana.edu/svn/cbo/trunk/CBO_1_0.owl#ExtracellularMatrixProcess -->

    <Class rdf:about="http://cbo.biocomplexity.indiana.edu/svn/cbo/trunk/CBO_1_0.owl#ExtracellularMatrixProcess">
        <rdfs:label>ExtracellularMatrixProcess</rdfs:label>
        <rdfs:subClassOf rdf:resource="http://cbo.biocomplexity.indiana.edu/svn/cbo/trunk/CBO_1_0.owl#CBO_Process"/>
        <dc:creator>jps</dc:creator>
        <dc:description>ExtracellularMatrixProcess is a CBO_Process involving a change in the qualities, or quantity of extracellular matrix and its components.</dc:description>
        <rdfs:seeAlso>subclass of: BFO:span:process</rdfs:seeAlso>
        <dc:date>24 Aug. 2011</dc:date>
    </Class>
    


    <!-- http://cbo.biocomplexity.indiana.edu/svn/cbo/trunk/CBO_1_0.owl#Field -->

    <Class rdf:about="http://cbo.biocomplexity.indiana.edu/svn/cbo/trunk/CBO_1_0.owl#Field">
        <rdfs:subClassOf rdf:resource="http://cbo.biocomplexity.indiana.edu/svn/cbo/trunk/CBO_1_0.owl#CBO_Object"/>
        <dc:creator rdf:datatype="&rdfs;Literal">jps</dc:creator>
        <dc:date>19 Jul. 2012</dc:date>
        <dc:description>A Field is a CBO_Object for the description of entities that span a particular extent at a particular time but are not spatially exclusive and may, and generally do, overlap with other PhysicalEntityTypes at a particular time. In addition, a Field may be described as having a position dependent concentration, density or value function. Unlike a CBO:Cell, a Field is geometrically divisible without a fundamental change in characteristics or identity. (Division down to the scale of an individual molecule is outside the distance scale covered by the CBO.) A Field may be restricted to a particular region or part of a physical object  (CBO:PhysicalEntityType:CorpuscularEntity or CBO:PhysicalEntityType:ContinousEntity), such as the case of an electromagnetic field. Or, a portion of a chemical field distributed across the interstitial space of a region.</dc:description>
    </Class>
    


    <!-- http://cbo.biocomplexity.indiana.edu/svn/cbo/trunk/CBO_1_0.owl#FieldProcess -->

    <Class rdf:about="http://cbo.biocomplexity.indiana.edu/svn/cbo/trunk/CBO_1_0.owl#FieldProcess">
        <rdfs:label>FieldProcess</rdfs:label>
        <rdfs:subClassOf rdf:resource="http://cbo.biocomplexity.indiana.edu/svn/cbo/trunk/CBO_1_0.owl#CBO_Process"/>
        <dc:creator>jps</dc:creator>
        <dc:description>FieldProcess is a CBO_Process (snap:process) describing a process characteristic of a CBO:Field.</dc:description>
        <dc:date>11/8/2012</dc:date>
    </Class>
    


    <!-- http://cbo.biocomplexity.indiana.edu/svn/cbo/trunk/CBO_1_0.owl#FieldQuality -->

    <Class rdf:about="http://cbo.biocomplexity.indiana.edu/svn/cbo/trunk/CBO_1_0.owl#FieldQuality">
        <rdfs:label>FieldQuality</rdfs:label>
        <rdfs:subClassOf rdf:resource="http://cbo.biocomplexity.indiana.edu/svn/cbo/trunk/CBO_1_0.owl#CBO_Object"/>
        <dc:description>A FieldQuality is a CBO_Object (BFO:snap:continuant:dependent_continuant:specifically_dependent_continuant:quality) of the qualities of field objects. BFO uses QUALITY, OPB uses PROPERTY. For example, quality is a characteristic of a physical object such as Location, Volume, Energy, type etc.</dc:description>
        <dc:date>11/8/2012</dc:date>
        <dc:creator>jps</dc:creator>
    </Class>
    


    <!-- http://cbo.biocomplexity.indiana.edu/svn/cbo/trunk/CBO_1_0.owl#Fill -->

    <Class rdf:about="http://cbo.biocomplexity.indiana.edu/svn/cbo/trunk/CBO_1_0.owl#Fill">
        <rdfs:label>Fill</rdfs:label>
        <rdfs:subClassOf rdf:resource="http://cbo.biocomplexity.indiana.edu/svn/cbo/trunk/CBO_1_0.owl#PhysicalObjectQuality"/>
        <dc:creator>jps</dc:creator>
        <dc:date>24 Aug. 2011</dc:date>
        <dc:description>A Fill quality is a CBO:PhysicalObjectQuality for objects that can be understood to fill all available space. An object with the Fill quality also has the SpatialExclusive quality. Examples include the medium (CBO:ExtraCellularFluid) or the air inside the lungs.</dc:description>
    </Class>
    


    <!-- http://cbo.biocomplexity.indiana.edu/svn/cbo/trunk/CBO_1_0.owl#Filopodium -->

    <Class rdf:about="http://cbo.biocomplexity.indiana.edu/svn/cbo/trunk/CBO_1_0.owl#Filopodium">
        <rdfs:label>Filopodium</rdfs:label>
        <rdfs:subClassOf rdf:resource="http://cbo.biocomplexity.indiana.edu/svn/cbo/trunk/CBO_1_0.owl#CellMembraneLocalStructure"/>
        <disjointWith rdf:resource="http://cbo.biocomplexity.indiana.edu/svn/cbo/trunk/CBO_1_0.owl#Pseudopodium"/>
        <dc:description>A Filopodium is a CBO:CellMembraneLocalStructure and is a thin, stiff Protrusion extended by the leading edge of a motile Cell such as a crawling fibroblast or amoeba, or an axonal growth cone. GO: Thin, stiff Protrusion extended by the leading edge of a motile Cell such as a crawling fibroblast or amoeba, or an axonal growth cone; usually approximately 0.1 um wide, 5-10 um long, can be up to 50 um long in axon growth cones; contains a loose bundle of about 20 actin filaments oriented with their plus ends pointing outward.
MeSH: A dynamic actin-rich extension of the surface of an animal Cell used for locomotion or prehension of food.
AKA: Axopodia, Filopodia, Lamellipodia, Lobopodia, Pseudopodium, Reticulopodia</dc:description>
        <dc:creator>jps</dc:creator>
        <rdfs:isDefinedBy>urn:miriam:obo.go:0030175</rdfs:isDefinedBy>
        <dc:date>24 Aug. 2011</dc:date>
    </Class>
    


    <!-- http://cbo.biocomplexity.indiana.edu/svn/cbo/trunk/CBO_1_0.owl#FirstOrderRate -->

    <Class rdf:about="http://cbo.biocomplexity.indiana.edu/svn/cbo/trunk/CBO_1_0.owl#FirstOrderRate">
        <rdfs:label>FirstOrderRate</rdfs:label>
        <rdfs:subClassOf rdf:resource="http://cbo.biocomplexity.indiana.edu/svn/cbo/trunk/CBO_1_0.owl#RateFunction"/>
        <disjointWith rdf:resource="http://cbo.biocomplexity.indiana.edu/svn/cbo/trunk/CBO_1_0.owl#SecondOrderRate"/>
        <disjointWith rdf:resource="http://cbo.biocomplexity.indiana.edu/svn/cbo/trunk/CBO_1_0.owl#ZerothOrderRate"/>
        <dc:creator>jps</dc:creator>
        <dc:date>24 Aug. 2011</dc:date>
        <dc:description>A FirstOrderRate is a CBO:RateFunction describing the mathematical form used to define a first order rate of change of a quality with respect to time. For quality n; dn/dt=k*n, where k is the rate constant.</dc:description>
    </Class>
    


    <!-- http://cbo.biocomplexity.indiana.edu/svn/cbo/trunk/CBO_1_0.owl#Fission -->

    <Class rdf:about="http://cbo.biocomplexity.indiana.edu/svn/cbo/trunk/CBO_1_0.owl#Fission">
        <rdfs:label>Fission</rdfs:label>
        <rdfs:subClassOf rdf:resource="http://cbo.biocomplexity.indiana.edu/svn/cbo/trunk/CBO_1_0.owl#CellDivision"/>
        <dc:creator>jps</dc:creator>
        <dc:date>24 Aug. 2011</dc:date>
        <dc:description>Fission is an ExistentialCellProcess of bacterial cells resulting in the Creation of two daughter cells from a single parent cell. Fission is specific to bacterial cells.</dc:description>
    </Class>
    


    <!-- http://cbo.biocomplexity.indiana.edu/svn/cbo/trunk/CBO_1_0.owl#FundamentalPhysicalProcess -->

    <Class rdf:about="http://cbo.biocomplexity.indiana.edu/svn/cbo/trunk/CBO_1_0.owl#FundamentalPhysicalProcess">
        <rdfs:label>FundamentalPhysicalProcess</rdfs:label>
        <rdfs:subClassOf rdf:resource="http://cbo.biocomplexity.indiana.edu/svn/cbo/trunk/CBO_1_0.owl#CBO_Process"/>
        <dc:description>A FundamentalPhysicalProcess is a CBO_Process (snap:Process) that changes a quality or characteristic of an object.</dc:description>
        <rdfs:isDefinedBy>urn:miriam:dummy:1</rdfs:isDefinedBy>
        <dc:date>24 Aug. 2011</dc:date>
        <rdfs:isDefinedBy>urn:miriam:dummy:3</rdfs:isDefinedBy>
        <rdfs:isDefinedBy>urn:miriam:dummy:2</rdfs:isDefinedBy>
        <dc:creator>jps</dc:creator>
        <rdfs:seeAlso>subclass of: BFO:span:process</rdfs:seeAlso>
    </Class>
    


    <!-- http://cbo.biocomplexity.indiana.edu/svn/cbo/trunk/CBO_1_0.owl#GapJunction -->

    <Class rdf:about="http://cbo.biocomplexity.indiana.edu/svn/cbo/trunk/CBO_1_0.owl#GapJunction">
        <rdfs:label>GapJunction</rdfs:label>
        <rdfs:subClassOf rdf:resource="http://cbo.biocomplexity.indiana.edu/svn/cbo/trunk/CBO_1_0.owl#CellMembranePart"/>
        <dc:description>GapJunction is a CBO:CellMembranePart that acts as a connection between, and adhesion mediator, between two Cells. In addition, the gap allows for the transfer of small Molecules (hence information) between two adjacent Cells.
MeSH:  Connections between Cells which allow passage of small Molecules and electric current. Gap junctions were first described anatomically as regions of close apposition between Cells with a narrow (1-2 nm) gap between Cell membranes. The variety in the properties of gap junctions is reflected in the number of CONNEXINS, the family of proteins which form the junctions.</dc:description>
        <rdfs:isDefinedBy>urn:miriam:obo.fma:67423</rdfs:isDefinedBy>
        <dc:creator>jps</dc:creator>
        <rdfs:isDefinedBy>urn:miriam:obo.go:0005921</rdfs:isDefinedBy>
        <dc:date>24 Aug. 2011</dc:date>
    </Class>
    


    <!-- http://cbo.biocomplexity.indiana.edu/svn/cbo/trunk/CBO_1_0.owl#GenerationalAge -->

    <Class rdf:about="http://cbo.biocomplexity.indiana.edu/svn/cbo/trunk/CBO_1_0.owl#GenerationalAge">
        <rdfs:label>GenerationalAge</rdfs:label>
        <rdfs:subClassOf rdf:resource="http://cbo.biocomplexity.indiana.edu/svn/cbo/trunk/CBO_1_0.owl#Age"/>
        <disjointWith rdf:resource="http://cbo.biocomplexity.indiana.edu/svn/cbo/trunk/CBO_1_0.owl#TemporalAge"/>
        <dc:description>GenerationalAge is a CBO:Age that describes the number of generations that have passed for a particular Cell within its lineage. For example, a mesenchymal Cell derived from a stem cell would have GenerationalAge equal to one. When that mesenchymal cell divides both daughter cells would have GenerationalAge of 2.
GO:0001302 replicative cell aging, namespace: biological_process
def: The process associated with progression of the Cell from its inception to the end of its lifespan that occurs as the Cell continues cycles of growth and division.</dc:description>
        <dc:creator>jps</dc:creator>
        <dc:date>24 Aug. 2011</dc:date>
        <rdfs:isDefinedBy>urn:miriam:obo.go:0001302</rdfs:isDefinedBy>
    </Class>
    


    <!-- http://cbo.biocomplexity.indiana.edu/svn/cbo/trunk/CBO_1_0.owl#GeometricalCellProcess -->

    <Class rdf:about="http://cbo.biocomplexity.indiana.edu/svn/cbo/trunk/CBO_1_0.owl#GeometricalCellProcess">
        <rdfs:label>GeometricalCellProcess</rdfs:label>
        <rdfs:subClassOf rdf:resource="http://cbo.biocomplexity.indiana.edu/svn/cbo/trunk/CBO_1_0.owl#CellularPropertyProcess"/>
        <dc:description>GeometricalCellProcess is a CellularPropertyProcess that results in a change in the geometry of a cell.</dc:description>
        <dc:creator>jps</dc:creator>
        <dc:date>24 Aug. 2011</dc:date>
    </Class>
    


    <!-- http://cbo.biocomplexity.indiana.edu/svn/cbo/trunk/CBO_1_0.owl#GeometricalEntity -->

    <Class rdf:about="http://cbo.biocomplexity.indiana.edu/svn/cbo/trunk/CBO_1_0.owl#GeometricalEntity">
        <rdfs:label>GeometricalEntity</rdfs:label>
        <rdfs:subClassOf rdf:resource="http://cbo.biocomplexity.indiana.edu/svn/cbo/trunk/CBO_1_0.owl#CBO_Object"/>
        <dc:creator>jps</dc:creator>
        <rdfs:seeAlso>subclass of: BFO:snap:independent_continuant</rdfs:seeAlso>
        <dc:description>GeometricalEntity is a CBO_Object for sub-regions and boundaries of objects. The regions, and boundaries, may be fiat or bona fide regions.</dc:description>
        <dc:date>24 Aug. 2011</dc:date>
    </Class>
    


    <!-- http://cbo.biocomplexity.indiana.edu/svn/cbo/trunk/CBO_1_0.owl#GeometricalProperty -->

    <Class rdf:about="http://cbo.biocomplexity.indiana.edu/svn/cbo/trunk/CBO_1_0.owl#GeometricalProperty">
        <rdfs:label>GeometricalProperty</rdfs:label>
        <rdfs:subClassOf rdf:resource="http://cbo.biocomplexity.indiana.edu/svn/cbo/trunk/CBO_1_0.owl#PhysicalObjectQuality"/>
        <dc:date>24 Aug. 2011</dc:date>
        <dc:description>GeometricalProperty are CBO:physical_object_qualities that define the geometrical qualities of an object at a particular time. This includes the Shape, extents, position etc. of an abject. </dc:description>
        <dc:creator>jps</dc:creator>
    </Class>
    


    <!-- http://cbo.biocomplexity.indiana.edu/svn/cbo/trunk/CBO_1_0.owl#GradientTexture -->

    <Class rdf:about="http://cbo.biocomplexity.indiana.edu/svn/cbo/trunk/CBO_1_0.owl#GradientTexture">
        <rdfs:label>GradientTexture</rdfs:label>
        <rdfs:subClassOf rdf:resource="http://cbo.biocomplexity.indiana.edu/svn/cbo/trunk/CBO_1_0.owl#Texture"/>
        <dc:date>24 Aug. 2011</dc:date>
        <dc:description>GradientTexture is a CBO:Texture consisting of a Texture description that varies smoothly across one or more dimensions.</dc:description>
        <dc:creator>jps</dc:creator>
    </Class>
    


    <!-- http://cbo.biocomplexity.indiana.edu/svn/cbo/trunk/CBO_1_0.owl#Hamlitonian -->

    <Class rdf:about="http://cbo.biocomplexity.indiana.edu/svn/cbo/trunk/CBO_1_0.owl#Hamlitonian">
        <rdfs:label>Hamiltonian</rdfs:label>
        <rdfs:subClassOf rdf:resource="http://cbo.biocomplexity.indiana.edu/svn/cbo/trunk/CBO_1_0.owl#EnergyQuality"/>
        <dc:description>A Hamiltonian is a CBO:PhysicalObjectQuality is the total energy associated with a physical object. The Hamiltonian is the algebraic sum of the energies associated with the physical object.</dc:description>
        <dc:creator>jps</dc:creator>
        <dc:date>24 Aug. 2011</dc:date>
    </Class>
    


    <!-- http://cbo.biocomplexity.indiana.edu/svn/cbo/trunk/CBO_1_0.owl#Haptotaxis -->

    <Class rdf:about="http://cbo.biocomplexity.indiana.edu/svn/cbo/trunk/CBO_1_0.owl#Haptotaxis">
        <rdfs:label>Haptotaxis</rdfs:label>
        <rdfs:subClassOf rdf:resource="http://cbo.biocomplexity.indiana.edu/svn/cbo/trunk/CBO_1_0.owl#CellMovement"/>
        <dc:description>Haptotaxis is a CellMovement in which an Energy dependent process gives a directed Movement of the cell relative to an external matrix such as interstitial fibrils or a basement membrane.</dc:description>
        <dc:date>24 Aug. 2011</dc:date>
        <dc:creator>jps</dc:creator>
    </Class>
    


    <!-- http://cbo.biocomplexity.indiana.edu/svn/cbo/trunk/CBO_1_0.owl#HarmonicEnergy -->

    <Class rdf:about="http://cbo.biocomplexity.indiana.edu/svn/cbo/trunk/CBO_1_0.owl#HarmonicEnergy">
        <rdfs:label>HarmonicEnergy</rdfs:label>
        <rdfs:subClassOf rdf:resource="http://cbo.biocomplexity.indiana.edu/svn/cbo/trunk/CBO_1_0.owl#EnergyFunction"/>
        <dc:creator>jps</dc:creator>
        <dc:description>A HarmonicEnergy function is a CBO:EnergyFunction describing the mathematical form used to define a harmonic relationship used to calculate a particular energyQuality. The equation is of the form E = k(target value - current value)^2, where k is a scaling canstant and target value and current value are qualities of a particular physical object. This HarmonicEnergy function is Hooke&apos;s Law in the energy domain.</dc:description>
        <dc:date>24 Aug. 2011</dc:date>
    </Class>
    


    <!-- http://cbo.biocomplexity.indiana.edu/svn/cbo/trunk/CBO_1_0.owl#InterentityExport -->

    <Class rdf:about="http://cbo.biocomplexity.indiana.edu/svn/cbo/trunk/CBO_1_0.owl#InterentityExport">
        <rdfs:label>InterentityExport</rdfs:label>
        <rdfs:subClassOf rdf:resource="http://cbo.biocomplexity.indiana.edu/svn/cbo/trunk/CBO_1_0.owl#InterentityTransport"/>
        <disjointWith rdf:resource="http://cbo.biocomplexity.indiana.edu/svn/cbo/trunk/CBO_1_0.owl#InterentityImport"/>
        <dc:date>24 Aug. 2011</dc:date>
        <dc:description>InterentityExport is an InterentityTransport of an object across a bona fide boundary in which the Transporting entity is moving out of another object. For example, from inside of a bone to the outside of the bone.</dc:description>
        <dc:creator>jps</dc:creator>
    </Class>
    


    <!-- http://cbo.biocomplexity.indiana.edu/svn/cbo/trunk/CBO_1_0.owl#InterentityImport -->

    <Class rdf:about="http://cbo.biocomplexity.indiana.edu/svn/cbo/trunk/CBO_1_0.owl#InterentityImport">
        <rdfs:label>InterentityImport</rdfs:label>
        <rdfs:subClassOf rdf:resource="http://cbo.biocomplexity.indiana.edu/svn/cbo/trunk/CBO_1_0.owl#InterentityTransport"/>
        <dc:creator>jps</dc:creator>
        <dc:date>24 Aug. 2011</dc:date>
        <dc:description>InterentityImport is an InterentityTransport of an object across a bona fide boundary in which the Transporting entity is moving into (containedIn) another object. For example, from the space outside of a bone to within the bone.</dc:description>
    </Class>
    


    <!-- http://cbo.biocomplexity.indiana.edu/svn/cbo/trunk/CBO_1_0.owl#InterentityTransport -->

    <Class rdf:about="http://cbo.biocomplexity.indiana.edu/svn/cbo/trunk/CBO_1_0.owl#InterentityTransport">
        <rdfs:label>InterentityTransport</rdfs:label>
        <rdfs:subClassOf rdf:resource="http://cbo.biocomplexity.indiana.edu/svn/cbo/trunk/CBO_1_0.owl#Transport"/>
        <disjointWith rdf:resource="http://cbo.biocomplexity.indiana.edu/svn/cbo/trunk/CBO_1_0.owl#IntraentityTransport"/>
        <dc:description>InterentityTransport is a Transport of an object across a bona fide boundary. For example, from within a bone to the space outside the bone.</dc:description>
        <dc:creator>jps</dc:creator>
        <rdfs:seeAlso>subclass of: BFO:span:process</rdfs:seeAlso>
        <dc:date>24 Aug. 2011</dc:date>
    </Class>
    


    <!-- http://cbo.biocomplexity.indiana.edu/svn/cbo/trunk/CBO_1_0.owl#InterstitialMatrix -->

    <Class rdf:about="http://cbo.biocomplexity.indiana.edu/svn/cbo/trunk/CBO_1_0.owl#InterstitialMatrix">
        <rdfs:label>InterstitialMatrix</rdfs:label>
        <rdfs:subClassOf rdf:resource="http://cbo.biocomplexity.indiana.edu/svn/cbo/trunk/CBO_1_0.owl#ExtraCellularMatrix"/>
        <dc:description>GO:  A type of extracellular matrix found in interstitial connective tissue, characterized by the presence of fibronectins, proteoglycans, and types I, III, V, VI, VII and XII collagens.</dc:description>
        <dc:date>24 Aug. 2011</dc:date>
        <dc:creator>jps</dc:creator>
        <rdfs:isDefinedBy>urn:miriam:obo.go:0005614</rdfs:isDefinedBy>
    </Class>
    


    <!-- http://cbo.biocomplexity.indiana.edu/svn/cbo/trunk/CBO_1_0.owl#InterstitialMatrixChange -->

    <Class rdf:about="http://cbo.biocomplexity.indiana.edu/svn/cbo/trunk/CBO_1_0.owl#InterstitialMatrixChange">
        <rdfs:label>InterstitialMatrixChange</rdfs:label>
        <rdfs:subClassOf rdf:resource="http://cbo.biocomplexity.indiana.edu/svn/cbo/trunk/CBO_1_0.owl#InterstitialMatrixProcess"/>
        <dc:creator>jps</dc:creator>
        <dc:description>InterstitialMatrixChange is an InterstitialMatrixProcess involving a change in the components or characteristics of the interstitial matrix components.</dc:description>
        <dc:date>24 Aug. 2011</dc:date>
    </Class>
    


    <!-- http://cbo.biocomplexity.indiana.edu/svn/cbo/trunk/CBO_1_0.owl#InterstitialMatrixCreation -->

    <Class rdf:about="http://cbo.biocomplexity.indiana.edu/svn/cbo/trunk/CBO_1_0.owl#InterstitialMatrixCreation">
        <rdfs:label>InterstitialMatrixCreation</rdfs:label>
        <rdfs:subClassOf rdf:resource="http://cbo.biocomplexity.indiana.edu/svn/cbo/trunk/CBO_1_0.owl#InterstitialMatrixProcess"/>
        <dc:date>24 Aug. 2011</dc:date>
        <dc:description>InterstitialMatrixCreation is an InterstitialMatrixProcess involving an increase in the quantity of the interstitial matrix and its components.</dc:description>
        <dc:creator>jps</dc:creator>
    </Class>
    


    <!-- http://cbo.biocomplexity.indiana.edu/svn/cbo/trunk/CBO_1_0.owl#InterstitialMatrixDeletion -->

    <Class rdf:about="http://cbo.biocomplexity.indiana.edu/svn/cbo/trunk/CBO_1_0.owl#InterstitialMatrixDeletion">
        <rdfs:label>InterstitialMatrixDeletion</rdfs:label>
        <rdfs:subClassOf rdf:resource="http://cbo.biocomplexity.indiana.edu/svn/cbo/trunk/CBO_1_0.owl#InterstitialMatrixProcess"/>
        <dc:description>InterstitialMatrixDeletion is an InterstitialMatrixProcess involving a decrease in the quantity of the interstitial matrix and its components.</dc:description>
        <dc:creator>jps</dc:creator>
        <dc:date>24 Aug. 2011</dc:date>
    </Class>
    


    <!-- http://cbo.biocomplexity.indiana.edu/svn/cbo/trunk/CBO_1_0.owl#InterstitialMatrixProcess -->

    <Class rdf:about="http://cbo.biocomplexity.indiana.edu/svn/cbo/trunk/CBO_1_0.owl#InterstitialMatrixProcess">
        <rdfs:label>InterstitialMatrixProcess</rdfs:label>
        <rdfs:subClassOf rdf:resource="http://cbo.biocomplexity.indiana.edu/svn/cbo/trunk/CBO_1_0.owl#ExtracellularMatrixProcess"/>
        <dc:description>InterstitialMatrixProcess is an ExtracellularMatrixProcess involving a change in the qualities, or quantity of interstitial matrix and its components.</dc:description>
        <dc:creator>jps</dc:creator>
        <dc:date>24 Aug. 2011</dc:date>
    </Class>
    


    <!-- http://cbo.biocomplexity.indiana.edu/svn/cbo/trunk/CBO_1_0.owl#IntraentityTransport -->

    <Class rdf:about="http://cbo.biocomplexity.indiana.edu/svn/cbo/trunk/CBO_1_0.owl#IntraentityTransport">
        <rdfs:label>IntraentityTransport</rdfs:label>
        <rdfs:subClassOf rdf:resource="http://cbo.biocomplexity.indiana.edu/svn/cbo/trunk/CBO_1_0.owl#Transport"/>
        <dc:description>IntraentityTransport is a Transport of an entity from one place within a containing object to another place within the same object. For example, Movement of an mRNA from the nucleus to the cytosol.</dc:description>
        <dc:creator>jps</dc:creator>
        <dc:date>24 Aug. 2011</dc:date>
    </Class>
    


    <!-- http://cbo.biocomplexity.indiana.edu/svn/cbo/trunk/CBO_1_0.owl#IonChannel -->

    <Class rdf:about="http://cbo.biocomplexity.indiana.edu/svn/cbo/trunk/CBO_1_0.owl#IonChannel">
        <rdfs:label>IonChannel</rdfs:label>
        <rdfs:subClassOf rdf:resource="http://cbo.biocomplexity.indiana.edu/svn/cbo/trunk/CBO_1_0.owl#CellMembranePart"/>
        <rdfs:isDefinedBy>urn:miriam:obo.go:0022831</rdfs:isDefinedBy>
        <dc:description>An IonChannel  is a CBO:CellMembranePart that is a membrane bound protein that transfers ions across the Cell membrane against the natural diffusion gradient direction or transfers an ion across a membrane that would normally be impervious to the ion. MeSH: Membrane proteins whose primary function is to facilitate the transport of Molecules across a biological membrane. Included in this broad category are proteins involved in active transport ( BIOLOGICAL TRANSPORT, ACTIVE), facilitated transport and ION CHANNELS. GO:  Enables the transport of a solute across a membrane via a narrow pore channel that opens in response to a particular stimulus.</dc:description>
        <dc:date>24 Aug. 2011</dc:date>
        <dc:creator>jps</dc:creator>
    </Class>
    


    <!-- http://cbo.biocomplexity.indiana.edu/svn/cbo/trunk/CBO_1_0.owl#IsApoptotic -->

    <Class rdf:about="http://cbo.biocomplexity.indiana.edu/svn/cbo/trunk/CBO_1_0.owl#IsApoptotic">
        <rdfs:label>IsApoptotic</rdfs:label>
        <rdfs:subClassOf rdf:resource="http://cbo.biocomplexity.indiana.edu/svn/cbo/trunk/CBO_1_0.owl#CellState"/>
        <dc:description>IsApoptotic is a CBO:CellState describing a biological state of apoptotic (programmed) dying of a cell at a particular time. This is a boolean (true/false) concept.</dc:description>
        <dc:creator>jps</dc:creator>
        <dc:date>24 Aug. 2011</dc:date>
    </Class>
    


    <!-- http://cbo.biocomplexity.indiana.edu/svn/cbo/trunk/CBO_1_0.owl#IsDebris -->

    <Class rdf:about="http://cbo.biocomplexity.indiana.edu/svn/cbo/trunk/CBO_1_0.owl#IsDebris">
        <rdfs:label>IsDebris</rdfs:label>
        <rdfs:subClassOf rdf:resource="http://cbo.biocomplexity.indiana.edu/svn/cbo/trunk/CBO_1_0.owl#CellState"/>
        <dc:description>IsDebris is a CBO:CellState describing a biologicaly dead cell at a particular time. IsDebris is used to represent the material left over after a cell dies. This is a boolean (true/false) concept.</dc:description>
        <dc:creator>jps</dc:creator>
        <dc:date>24 Aug. 2011</dc:date>
    </Class>
    


    <!-- http://cbo.biocomplexity.indiana.edu/svn/cbo/trunk/CBO_1_0.owl#IsGrowing -->

    <Class rdf:about="http://cbo.biocomplexity.indiana.edu/svn/cbo/trunk/CBO_1_0.owl#IsGrowing">
        <rdfs:label>IsGrowing</rdfs:label>
        <rdfs:subClassOf rdf:resource="http://cbo.biocomplexity.indiana.edu/svn/cbo/trunk/CBO_1_0.owl#CellState"/>
        <dc:date>24 Aug. 2011</dc:date>
        <dc:description>IsGrowing is a CBO:CellState describing a biological state of a cell that is growing at a particular time. This is a boolean (true/false) concept.</dc:description>
        <dc:creator>jps</dc:creator>
    </Class>
    


    <!-- http://cbo.biocomplexity.indiana.edu/svn/cbo/trunk/CBO_1_0.owl#IsHypoxic -->

    <Class rdf:about="http://cbo.biocomplexity.indiana.edu/svn/cbo/trunk/CBO_1_0.owl#IsHypoxic">
        <rdfs:label>IsHypoxic</rdfs:label>
        <rdfs:subClassOf rdf:resource="http://cbo.biocomplexity.indiana.edu/svn/cbo/trunk/CBO_1_0.owl#CellState"/>
        <dc:date>24 Aug. 2011</dc:date>
        <dc:creator>jps</dc:creator>
        <dc:description>IsHypoxic is a CBO:CellState describing a biological state of oxygen deprivation of a cell at a particular time. This is a boolean (true/false) concept. Also known as anoxic or anoxia.</dc:description>
    </Class>
    


    <!-- http://cbo.biocomplexity.indiana.edu/svn/cbo/trunk/CBO_1_0.owl#IsNecrotic -->

    <Class rdf:about="http://cbo.biocomplexity.indiana.edu/svn/cbo/trunk/CBO_1_0.owl#IsNecrotic">
        <rdfs:label>IsNecrotic</rdfs:label>
        <rdfs:subClassOf rdf:resource="http://cbo.biocomplexity.indiana.edu/svn/cbo/trunk/CBO_1_0.owl#CellState"/>
        <dc:date>24 Aug. 2011</dc:date>
        <dc:creator>jps</dc:creator>
        <dc:description>IsNerotic is a CBO:CellState describing a biological state of dying of a cell at a particular time. This is a boolean (true/false) concept. See also IsApoptotic.</dc:description>
    </Class>
    


    <!-- http://cbo.biocomplexity.indiana.edu/svn/cbo/trunk/CBO_1_0.owl#IsQuiescent -->

    <Class rdf:about="http://cbo.biocomplexity.indiana.edu/svn/cbo/trunk/CBO_1_0.owl#IsQuiescent">
        <rdfs:label>IsQuiescent</rdfs:label>
        <rdfs:subClassOf rdf:resource="http://cbo.biocomplexity.indiana.edu/svn/cbo/trunk/CBO_1_0.owl#CellState"/>
        <dc:creator>jps</dc:creator>
        <dc:date>24 Aug. 2011</dc:date>
        <dc:description>IsQuiescent is a CBO:CellState describing a biological state of resting (minimal growth or other characteristic cellular processing) of a cell at a particular time. This is a boolean (true/false) concept.</dc:description>
    </Class>
    


    <!-- http://cbo.biocomplexity.indiana.edu/svn/cbo/trunk/CBO_1_0.owl#Isotropy -->

    <Class rdf:about="http://cbo.biocomplexity.indiana.edu/svn/cbo/trunk/CBO_1_0.owl#Isotropy">
        <rdfs:label>Isotropy</rdfs:label>
        <rdfs:subClassOf rdf:resource="http://cbo.biocomplexity.indiana.edu/svn/cbo/trunk/CBO_1_0.owl#BodyShape"/>
        <dc:creator>jps</dc:creator>
        <dc:description>Isotropy is a GeometricalProperty describing the lack of a directionality of a directionally dependent quality of the object. This is the opposite of CBO:Anisotropy.</dc:description>
        <dc:date>24 Aug. 2011</dc:date>
    </Class>
    


    <!-- http://cbo.biocomplexity.indiana.edu/svn/cbo/trunk/CBO_1_0.owl#KineticProperty -->

    <Class rdf:about="http://cbo.biocomplexity.indiana.edu/svn/cbo/trunk/CBO_1_0.owl#KineticProperty">
        <rdfs:label>KineticProperty</rdfs:label>
        <rdfs:subClassOf rdf:resource="http://cbo.biocomplexity.indiana.edu/svn/cbo/trunk/CBO_1_0.owl#PhysicalObjectQuality"/>
        <rdfs:isDefinedBy>urn:miriam:opb:&apos;Kinetic manifestation&apos;</rdfs:isDefinedBy>
        <dc:date>24 Aug. 2011</dc:date>
        <dc:description>KineticProperty is a CBO:PhysicalObjectQuality describing a kinetic characteristic of an object. </dc:description>
        <dc:creator>jps</dc:creator>
    </Class>
    


    <!-- http://cbo.biocomplexity.indiana.edu/svn/cbo/trunk/CBO_1_0.owl#LJ_6_12Energy -->

    <Class rdf:about="http://cbo.biocomplexity.indiana.edu/svn/cbo/trunk/CBO_1_0.owl#LJ_6_12Energy">
        <rdfs:label>LJ_6_12Energy</rdfs:label>
        <rdfs:subClassOf rdf:resource="http://cbo.biocomplexity.indiana.edu/svn/cbo/trunk/CBO_1_0.owl#EnergyFunction"/>
        <dc:creator>jps</dc:creator>
        <dc:date>24 Aug. 2011</dc:date>
        <dc:description>A LJ_6_12Energy function is a CBO:EnergyFunction describing the mathematical form used to define a Leonard-Jones energy potential used to calculate a particular energyQuality. The equation is of the form E = e((rm/r)^12 - 2(rm/r)^6), where e is the depth of the potential well, rm is the value of the quality at which the potential is a mimimum and r is the current value of the quality.</dc:description>
    </Class>
    


    <!-- http://cbo.biocomplexity.indiana.edu/svn/cbo/trunk/CBO_1_0.owl#LateralPart -->

    <Class rdf:about="http://cbo.biocomplexity.indiana.edu/svn/cbo/trunk/CBO_1_0.owl#LateralPart">
        <rdfs:label>LateralPart</rdfs:label>
        <rdfs:subClassOf rdf:resource="http://cbo.biocomplexity.indiana.edu/svn/cbo/trunk/CBO_1_0.owl#CellRegion"/>
        <dc:date>24 Aug. 2011</dc:date>
        <dc:creator>jps</dc:creator>
        <dc:description>LateralPart is a CBO:CellRegion that is between the CBO:BasalPart and CBO:LateralPart.</dc:description>
    </Class>
    


    <!-- http://cbo.biocomplexity.indiana.edu/svn/cbo/trunk/CBO_1_0.owl#LinearEnergy -->

    <Class rdf:about="http://cbo.biocomplexity.indiana.edu/svn/cbo/trunk/CBO_1_0.owl#LinearEnergy">
        <rdfs:label>LinearEnergy</rdfs:label>
        <rdfs:subClassOf rdf:resource="http://cbo.biocomplexity.indiana.edu/svn/cbo/trunk/CBO_1_0.owl#EnergyFunction"/>
        <dc:date>24 Aug. 2011</dc:date>
        <dc:creator>jps</dc:creator>
        <dc:description>A LinearEnergy function is a CBO:EnergyFunction describing the mathematical form used to define a linear relationship used to calculate a particular energyQuality.  The equation is of the form E = mX + b, where m is a scaling constant, X is the value quality of a particular physical object and b is an offset. A LinearEnergy fucntion is often used to describe the energy of adhesions between, for example, two cells. For cell-cell adhesion m might represent the cell type(s) specific adhesion energy and X the contact area between the two cells.</dc:description>
    </Class>
    


    <!-- http://cbo.biocomplexity.indiana.edu/svn/cbo/trunk/CBO_1_0.owl#Location -->

    <Class rdf:about="http://cbo.biocomplexity.indiana.edu/svn/cbo/trunk/CBO_1_0.owl#Location">
        <rdfs:label>Location</rdfs:label>
        <rdfs:subClassOf rdf:resource="http://cbo.biocomplexity.indiana.edu/svn/cbo/trunk/CBO_1_0.owl#GeometricalProperty"/>
        <dc:creator>jps</dc:creator>
        <dc:date>24 Aug. 2011</dc:date>
        <dc:description>Location is a GeometricalProperty of a mathematical point. Depending on the CBO:Dimensionality of the System this may have one, two or three dataProperty values.
AKA: position</dc:description>
    </Class>
    


    <!-- http://cbo.biocomplexity.indiana.edu/svn/cbo/trunk/CBO_1_0.owl#Mass -->

    <Class rdf:about="http://cbo.biocomplexity.indiana.edu/svn/cbo/trunk/CBO_1_0.owl#Mass">
        <rdfs:label>Mass</rdfs:label>
        <rdfs:subClassOf rdf:resource="http://cbo.biocomplexity.indiana.edu/svn/cbo/trunk/CBO_1_0.owl#PhysicalObjectQuality"/>
        <dc:description>Mass is a CBO:PhysicalObjectQuality describing the Mass of the object.</dc:description>
        <rdfs:isDefinedBy>PATO:0000125</rdfs:isDefinedBy>
        <dc:date>24 Aug. 2011</dc:date>
        <dc:creator>jps</dc:creator>
        <rdfs:isDefinedBy>urn:miriam:opb:&apos;Discrete solid Mass&apos;</rdfs:isDefinedBy>
    </Class>
    


    <!-- http://cbo.biocomplexity.indiana.edu/svn/cbo/trunk/CBO_1_0.owl#MechanicalProperty -->

    <Class rdf:about="http://cbo.biocomplexity.indiana.edu/svn/cbo/trunk/CBO_1_0.owl#MechanicalProperty">
        <rdfs:label>MechanicalProperty</rdfs:label>
        <rdfs:subClassOf rdf:resource="http://cbo.biocomplexity.indiana.edu/svn/cbo/trunk/CBO_1_0.owl#PhysicalObjectQuality"/>
        <dc:creator>jps</dc:creator>
        <dc:description>MechanicalProperty is a CBO:PhysicalObjectQuality class that includes a variety of parameters describing the physical behavior of objects. MechanicalProperty(ies) are intrinsic to the object.</dc:description>
        <dc:date>24 Aug. 2011</dc:date>
    </Class>
    


    <!-- http://cbo.biocomplexity.indiana.edu/svn/cbo/trunk/CBO_1_0.owl#MedialPart -->

    <Class rdf:about="http://cbo.biocomplexity.indiana.edu/svn/cbo/trunk/CBO_1_0.owl#MedialPart">
        <rdfs:label>MedialPart</rdfs:label>
        <rdfs:subClassOf rdf:resource="http://cbo.biocomplexity.indiana.edu/svn/cbo/trunk/CBO_1_0.owl#CellRegion"/>
        <dc:description>MedialPart is a CBO:CellRegion located near the center of the Cell.</dc:description>
        <dc:date>24 Aug. 2011</dc:date>
        <dc:creator>jps</dc:creator>
    </Class>
    


    <!-- http://cbo.biocomplexity.indiana.edu/svn/cbo/trunk/CBO_1_0.owl#Meiosis -->

    <Class rdf:about="http://cbo.biocomplexity.indiana.edu/svn/cbo/trunk/CBO_1_0.owl#Meiosis">
        <rdfs:label>Meiosis</rdfs:label>
        <rdfs:subClassOf rdf:resource="http://cbo.biocomplexity.indiana.edu/svn/cbo/trunk/CBO_1_0.owl#CellDivision"/>
        <dc:date>24 Aug. 2011</dc:date>
        <rdfs:isDefinedBy>urn:miriam:obo.go:0007126</rdfs:isDefinedBy>
        <dc:creator>jps</dc:creator>
        <dc:description>Meiosis is a CellDivision specific to meiotic cells. GO: A cell cycle process comprising the steps by which a cell progresses through the nuclear division phase of a meiotic cell cycle, the specialized nuclear and cell division in which a single diploid cell undergoes two nuclear divisions following a single round of DNA replication in order to produce four daughter cells that contain half the number of chromosomes as the diploid cell. Meiotic division occurs during the formation of gametes from diploid organisms and at the beginning of haplophase in those organisms that alternate between diploid and haploid generations.</dc:description>
    </Class>
    


    <!-- http://cbo.biocomplexity.indiana.edu/svn/cbo/trunk/CBO_1_0.owl#MembraneReceptor -->

    <Class rdf:about="http://cbo.biocomplexity.indiana.edu/svn/cbo/trunk/CBO_1_0.owl#MembraneReceptor">
        <rdfs:label>MembraneReceptor</rdfs:label>
        <rdfs:subClassOf rdf:resource="http://cbo.biocomplexity.indiana.edu/svn/cbo/trunk/CBO_1_0.owl#CellMembranePart"/>
        <dc:creator>jps</dc:creator>
        <dc:description>MembraneReceptor is a CBO:CellMembranePart that is a protein embedded in the CellMembrane that interacts with extracellular Molecules. Binding (or occupancy) of the receptor results in a signal to the Cell. A protein Molecule (or assembly of proteins) that is permanently attached or firmly anchored in the plasma membrane via its hydrophobic domains interacting with the membrane phospholipids which can transfer information from the Cell exterior to its interior.</dc:description>
        <dc:date>24 Aug. 2011</dc:date>
    </Class>
    


    <!-- http://cbo.biocomplexity.indiana.edu/svn/cbo/trunk/CBO_1_0.owl#MinimizationAcceptanceFunction -->

    <Class rdf:about="http://cbo.biocomplexity.indiana.edu/svn/cbo/trunk/CBO_1_0.owl#MinimizationAcceptanceFunction">
        <rdfs:label>MinimizationAcceptanceFunction</rdfs:label>
        <rdfs:subClassOf rdf:resource="http://cbo.biocomplexity.indiana.edu/svn/cbo/trunk/CBO_1_0.owl#AcceptanceFunction"/>
        <dc:description>A MinimizationAcceptanceFunction is a CBO:EnergyFunction:AcceptanceFunction describing an acceptance criteria that requires that the energy of the new state is less than the energy of the previous state.</dc:description>
        <dc:creator>jps</dc:creator>
        <dc:date>24 Aug. 2011</dc:date>
    </Class>
    


    <!-- http://cbo.biocomplexity.indiana.edu/svn/cbo/trunk/CBO_1_0.owl#Mitosis -->

    <Class rdf:about="http://cbo.biocomplexity.indiana.edu/svn/cbo/trunk/CBO_1_0.owl#Mitosis">
        <rdfs:label>Mitosis</rdfs:label>
        <rdfs:subClassOf rdf:resource="http://cbo.biocomplexity.indiana.edu/svn/cbo/trunk/CBO_1_0.owl#CellDivision"/>
        <dc:date>24 Aug. 2011</dc:date>
        <rdfs:isDefinedBy>urn:miriam:obo.go:0007067</rdfs:isDefinedBy>
        <dc:creator>jps</dc:creator>
        <dc:description>Mitosis is a CellDivision resulting in the Creation of two daughter cells from a single parent cell. Mitosis is specific to eukaryotic cells. GO: A cell cycle process comprising the steps by which the nucleus of a eukaryotic cell divides; the process involves condensation of chromosomal DNA into a highly compacted form. Canonically, Mitosis produces two daughter nuclei whose chromosome complement is identical to that of the parent cell.</dc:description>
    </Class>
    


    <!-- http://cbo.biocomplexity.indiana.edu/svn/cbo/trunk/CBO_1_0.owl#MolecularField -->

    <Class rdf:about="http://cbo.biocomplexity.indiana.edu/svn/cbo/trunk/CBO_1_0.owl#MolecularField">
        <rdfs:label>MolecularField</rdfs:label>
        <rdfs:subClassOf rdf:resource="http://cbo.biocomplexity.indiana.edu/svn/cbo/trunk/CBO_1_0.owl#Field"/>
        <dc:description>A MolecularField is a CBO:Field class for the description of moleules (or sets of molecules) that spans a particular extent at a particular time but is not spatially exclusive and may, and generally does, overlap with other PhysicalEntityTypes at a particular time. In addition, a MolecularField may be described as having a position dependent concentration or density function. Unlike a CBO:Cell, a MolecularField is geometrically divisible without a fundamental change in characteristics or identity. (Division down to the scale of an individual molecule is outside the distance scale covered by the CBO.) A MolecularField may be restricted to a particular region or part of a physical object  (CBO:PhysicalEntityType:CorpuscularEntity or CBO:PhysicalEntityType:ContinousEntity), such as the case of a cell membrane bound receptor molecule distributed on the cell membrane of a particular cell (a CorpuscularEntity). Or, a portion of a chemical field distributed across the interstitial space of a region.</dc:description>
        <dc:creator>jps</dc:creator>
        <dc:date>24 Aug. 2011</dc:date>
        <rdfs:seeAlso>subclass of: BFO:snap:object</rdfs:seeAlso>
    </Class>
    


    <!-- http://cbo.biocomplexity.indiana.edu/svn/cbo/trunk/CBO_1_0.owl#MolecularTargeting -->

    <Class rdf:about="http://cbo.biocomplexity.indiana.edu/svn/cbo/trunk/CBO_1_0.owl#MolecularTargeting">
        <rdfs:label>MolecularTargeting</rdfs:label>
        <rdfs:subClassOf rdf:resource="http://cbo.biocomplexity.indiana.edu/svn/cbo/trunk/CBO_1_0.owl#IntraentityTransport"/>
        <dc:creator>jps</dc:creator>
        <dc:date>24 Aug. 2011</dc:date>
        <rdfs:isDefinedBy>urn:miriam:obo.go:0006605</rdfs:isDefinedBy>
        <dc:description>MolecularTargeting is an IntraentityTransport in which a molecule is actively directed from one place in a cell to another.</dc:description>
    </Class>
    


    <!-- http://cbo.biocomplexity.indiana.edu/svn/cbo/trunk/CBO_1_0.owl#Molecule -->

    <Class rdf:about="http://cbo.biocomplexity.indiana.edu/svn/cbo/trunk/CBO_1_0.owl#Molecule">
        <rdfs:label>Molecule</rdfs:label>
        <rdfs:subClassOf rdf:resource="http://cbo.biocomplexity.indiana.edu/svn/cbo/trunk/CBO_1_0.owl#BioEntityType"/>
        <rdfs:seeAlso>subclass of: BFO:snap:object</rdfs:seeAlso>
        <dc:date>24 Aug. 2011</dc:date>
        <dc:description>Molecule is a CBO:BioEntityType class  OPB: ...that is a polyatomic entity.</dc:description>
        <rdfs:isDefinedBy>urn:miriam:opb:&apos;Molecule&apos;</rdfs:isDefinedBy>
        <dc:creator>jps</dc:creator>
    </Class>
    


    <!-- http://cbo.biocomplexity.indiana.edu/svn/cbo/trunk/CBO_1_0.owl#MoleculeBarrierCrossing -->

    <Class rdf:about="http://cbo.biocomplexity.indiana.edu/svn/cbo/trunk/CBO_1_0.owl#MoleculeBarrierCrossing">
        <rdfs:label>MoleculeBarrierCrossing</rdfs:label>
        <rdfs:subClassOf rdf:resource="http://cbo.biocomplexity.indiana.edu/svn/cbo/trunk/CBO_1_0.owl#MoleculeProcess"/>
        <dc:date>24 Aug. 2011</dc:date>
        <dc:creator>jps</dc:creator>
        <dc:description>MoleculeBarrierCrossing is a MoleculeProcess describing the transfer of a molecule across a bona fide boundary such as a basement membrane or a cell wall.</dc:description>
    </Class>
    


    <!-- http://cbo.biocomplexity.indiana.edu/svn/cbo/trunk/CBO_1_0.owl#MoleculeChange -->

    <Class rdf:about="http://cbo.biocomplexity.indiana.edu/svn/cbo/trunk/CBO_1_0.owl#MoleculeChange">
        <rdfs:label>MoleculeChange</rdfs:label>
        <rdfs:subClassOf rdf:resource="http://cbo.biocomplexity.indiana.edu/svn/cbo/trunk/CBO_1_0.owl#MoleculeProcess"/>
        <dc:creator>jps</dc:creator>
        <dc:description>MoleculeChange is a MoleculeProcess that results in a phenotypic change in the molecule. For example, changes in the ionization state of an acid.</dc:description>
        <dc:date>24 Aug. 2011</dc:date>
    </Class>
    


    <!-- http://cbo.biocomplexity.indiana.edu/svn/cbo/trunk/CBO_1_0.owl#MoleculeCreation -->

    <Class rdf:about="http://cbo.biocomplexity.indiana.edu/svn/cbo/trunk/CBO_1_0.owl#MoleculeCreation">
        <rdfs:label>MoleculeCreation</rdfs:label>
        <rdfs:subClassOf rdf:resource="http://cbo.biocomplexity.indiana.edu/svn/cbo/trunk/CBO_1_0.owl#MoleculeProcess"/>
        <dc:description>MoleculeCreation is a MoleculeProcess that results in the Creation of a new molecule or an increase in a molecule&apos;s concentration.</dc:description>
        <dc:creator>jps</dc:creator>
        <dc:date>24 Aug. 2011</dc:date>
    </Class>
    


    <!-- http://cbo.biocomplexity.indiana.edu/svn/cbo/trunk/CBO_1_0.owl#MoleculeDeletion -->

    <Class rdf:about="http://cbo.biocomplexity.indiana.edu/svn/cbo/trunk/CBO_1_0.owl#MoleculeDeletion">
        <rdfs:label>MoleculeDeletion</rdfs:label>
        <rdfs:subClassOf rdf:resource="http://cbo.biocomplexity.indiana.edu/svn/cbo/trunk/CBO_1_0.owl#MoleculeProcess"/>
        <dc:date>24 Aug. 2011</dc:date>
        <dc:description>MoleculeDeletion is a MoleculeProcess that results in the Deletion of a molecule, or a decrease in a molecule&apos;s concentration.</dc:description>
        <dc:creator>jps</dc:creator>
    </Class>
    


    <!-- http://cbo.biocomplexity.indiana.edu/svn/cbo/trunk/CBO_1_0.owl#MoleculeDiffusion -->

    <Class rdf:about="http://cbo.biocomplexity.indiana.edu/svn/cbo/trunk/CBO_1_0.owl#MoleculeDiffusion">
        <rdfs:label>MoleculeDiffusion</rdfs:label>
        <rdfs:subClassOf rdf:resource="http://cbo.biocomplexity.indiana.edu/svn/cbo/trunk/CBO_1_0.owl#MoleculeProcess"/>
        <dc:description>MoleculeDiffusion is a MoleculeProcess in which a molecule passively diffuses through the medium, a cell cytosol of the interstitial space. For Diffusion across a bone fide boundary see CBO:MoleculeBarrierCrossing.</dc:description>
        <rdfs:seeAlso>subclass of: BFO:span:fiat_process_part</rdfs:seeAlso>
        <dc:creator>jps</dc:creator>
        <dc:date>24 Aug. 2011</dc:date>
    </Class>
    


    <!-- http://cbo.biocomplexity.indiana.edu/svn/cbo/trunk/CBO_1_0.owl#MoleculeMoleculeAdhesion -->

    <Class rdf:about="http://cbo.biocomplexity.indiana.edu/svn/cbo/trunk/CBO_1_0.owl#MoleculeMoleculeAdhesion">
        <rdfs:label>MoleculeMoleculeAdhesion</rdfs:label>
        <rdfs:subClassOf rdf:resource="http://cbo.biocomplexity.indiana.edu/svn/cbo/trunk/CBO_1_0.owl#MoleculeProcess"/>
        <dc:creator>jps</dc:creator>
        <dc:date>24 Aug. 2011</dc:date>
        <dc:description>MoleculeMoleculeAdhesion is a MoleculeProcess that describes the interaction Energy (or interaction equilibrium) between a pair of molecules. The molecules may be of the same or different types. One or both of the molecules may be associated with another object. For example, the adhesive interaction between a pair of cellular adhesion molecules each located (embedded, bound) to the cell membranes of different cells.</dc:description>
    </Class>
    


    <!-- http://cbo.biocomplexity.indiana.edu/svn/cbo/trunk/CBO_1_0.owl#MoleculeProcess -->

    <Class rdf:about="http://cbo.biocomplexity.indiana.edu/svn/cbo/trunk/CBO_1_0.owl#MoleculeProcess">
        <rdfs:label>MoleculeProcess</rdfs:label>
        <rdfs:subClassOf rdf:resource="http://cbo.biocomplexity.indiana.edu/svn/cbo/trunk/CBO_1_0.owl#CBO_Process"/>
        <dc:date>24 Aug. 2011</dc:date>
        <dc:description>MoleculeProcess is a CBO_Process that involves a molecule.</dc:description>
        <dc:creator>jps</dc:creator>
        <rdfs:seeAlso>subclass of: BFO:span:process</rdfs:seeAlso>
    </Class>
    


    <!-- http://cbo.biocomplexity.indiana.edu/svn/cbo/trunk/CBO_1_0.owl#Movement -->

    <Class rdf:about="http://cbo.biocomplexity.indiana.edu/svn/cbo/trunk/CBO_1_0.owl#Movement">
        <rdfs:label>Movement</rdfs:label>
        <rdfs:subClassOf rdf:resource="http://cbo.biocomplexity.indiana.edu/svn/cbo/trunk/CBO_1_0.owl#FundamentalPhysicalProcess"/>
        <dc:date>24 Aug. 2011</dc:date>
        <dc:creator>jps</dc:creator>
        <dc:description>Movement is a FundamentalPhysicalProcess resulting in the change in location or Shape of a physical object.</dc:description>
        <rdfs:seeAlso>subclass of: BFO:span:fiat_process_part</rdfs:seeAlso>
    </Class>
    


    <!-- http://cbo.biocomplexity.indiana.edu/svn/cbo/trunk/CBO_1_0.owl#MovementField -->

    <Class rdf:about="http://cbo.biocomplexity.indiana.edu/svn/cbo/trunk/CBO_1_0.owl#MovementField">
        <rdfs:label>MovementField</rdfs:label>
        <rdfs:subClassOf rdf:resource="http://cbo.biocomplexity.indiana.edu/svn/cbo/trunk/CBO_1_0.owl#PhysicalObjectQuality"/>
        <dc:date>24 Aug. 2011</dc:date>
        <dc:description>MovementField is a CBO:PhysicalObjectProperty describing the movement of a physical object or aggregate of physical objects. For example, blood flow through a blood vessel is a MovementField capable of carrying physical objects such as cells.</dc:description>
        <dc:creator>jps</dc:creator>
    </Class>
    


    <!-- http://cbo.biocomplexity.indiana.edu/svn/cbo/trunk/CBO_1_0.owl#Necrosis -->

    <Class rdf:about="http://cbo.biocomplexity.indiana.edu/svn/cbo/trunk/CBO_1_0.owl#Necrosis">
        <rdfs:label>Necrosis</rdfs:label>
        <rdfs:subClassOf rdf:resource="http://cbo.biocomplexity.indiana.edu/svn/cbo/trunk/CBO_1_0.owl#CellDeath"/>
        <dc:creator>jps</dc:creator>
        <dc:description>Necrosis is a CellDeath caused by a lack of nutrient, physical process (such as heat or mechanical disruption) or toxin.</dc:description>
        <dc:date>24 Aug. 2011</dc:date>
        <rdfs:isDefinedBy>PATO:0000647</rdfs:isDefinedBy>
    </Class>
    


    <!-- http://cbo.biocomplexity.indiana.edu/svn/cbo/trunk/CBO_1_0.owl#Nucleus -->

    <Class rdf:about="http://cbo.biocomplexity.indiana.edu/svn/cbo/trunk/CBO_1_0.owl#Nucleus">
        <rdfs:label>Nucleus</rdfs:label>
        <rdfs:subClassOf rdf:resource="http://cbo.biocomplexity.indiana.edu/svn/cbo/trunk/CBO_1_0.owl#CellPart"/>
        <dc:date>24 Aug. 2011</dc:date>
        <rdfs:isDefinedBy>urn:miriam:obo.go:0005634</rdfs:isDefinedBy>
        <rdfs:isDefinedBy>urn:miriam:obo.fma:63840</rdfs:isDefinedBy>
        <dc:creator>jps</dc:creator>
        <dc:description>GO: A membrane-bounded organelle of eukaryotic Cells in which chromosomes are housed and replicated. In most Cells, the Nucleus contains all of the Cell&apos;s chromosomes except the organellar chromosomes, and is the site of RNA synthesis and processing. In some species, or in specialized Cell types, RNA metabolism or DNA replication may be absent.</dc:description>
    </Class>
    


    <!-- http://cbo.biocomplexity.indiana.edu/svn/cbo/trunk/CBO_1_0.owl#OpenAlea -->

    <Class rdf:about="http://cbo.biocomplexity.indiana.edu/svn/cbo/trunk/CBO_1_0.owl#OpenAlea">
        <rdfs:label>OpenAlea</rdfs:label>
        <rdfs:subClassOf rdf:resource="http://cbo.biocomplexity.indiana.edu/svn/cbo/trunk/CBO_1_0.owl#ComputationalPlatform"/>
        <dc:date>23 Jul. 2012</dc:date>
        <dc:description>OpenAlea is a CBO:ComputationalPlatform class describing a particular compuational platform for preforming multicell modeling. OpenALea is targeted to plant modeling. See http://openalea.gforge.inria.fr/dokuwiki/doku.php?id=openalea</dc:description>
        <dc:creator>jps</dc:creator>
    </Class>
    


    <!-- http://cbo.biocomplexity.indiana.edu/svn/cbo/trunk/CBO_1_0.owl#OpenSourcePlatform -->

    <Class rdf:about="http://cbo.biocomplexity.indiana.edu/svn/cbo/trunk/CBO_1_0.owl#OpenSourcePlatform">
        <rdfs:label>OpenSourceModelPlatform</rdfs:label>
        <rdfs:subClassOf rdf:resource="http://cbo.biocomplexity.indiana.edu/svn/cbo/trunk/CBO_1_0.owl#ComputationalPlatformQualities"/>
        <dc:date>23 Jul. 2012</dc:date>
        <dc:description>OpenSourceModelPlatform is a CBO:ComputationalPlatformQuality class for compuational platforms which are open source.</dc:description>
        <dc:creator>jps</dc:creator>
    </Class>
    


    <!-- http://cbo.biocomplexity.indiana.edu/svn/cbo/trunk/CBO_1_0.owl#OrganismalRegion -->

    <Class rdf:about="http://cbo.biocomplexity.indiana.edu/svn/cbo/trunk/CBO_1_0.owl#OrganismalRegion">
        <rdfs:label>OrganismalRegion</rdfs:label>
        <rdfs:subClassOf rdf:resource="http://cbo.biocomplexity.indiana.edu/svn/cbo/trunk/CBO_1_0.owl#GeometricalEntity"/>
        <rdfs:seeAlso>subclass of: BFO:snap:fiat_object_part</rdfs:seeAlso>
        <dc:date>24 Aug. 2011</dc:date>
        <dc:description>OrganismalRegion is a CBO:GeometricalEntity class for regions of an animal.</dc:description>
        <dc:creator>jps</dc:creator>
    </Class>
    


    <!-- http://cbo.biocomplexity.indiana.edu/svn/cbo/trunk/CBO_1_0.owl#Orientation -->

    <Class rdf:about="http://cbo.biocomplexity.indiana.edu/svn/cbo/trunk/CBO_1_0.owl#Orientation">
        <rdfs:label>Orientation</rdfs:label>
        <rdfs:subClassOf rdf:resource="http://cbo.biocomplexity.indiana.edu/svn/cbo/trunk/CBO_1_0.owl#GeometricalProperty"/>
        <dc:date>24 Aug. 2011</dc:date>
        <dc:creator>jps</dc:creator>
        <dc:description>Orientation is a CBO:GeometricalProperty describing the directionality of a quality of an object. The directionality of the Orientation may be described in terms of the CBO:System axis or Isotropy of the objects local environment or by the Isotropy of the object itself.</dc:description>
    </Class>
    


    <!-- http://cbo.biocomplexity.indiana.edu/svn/cbo/trunk/CBO_1_0.owl#Other -->

    <Class rdf:about="http://cbo.biocomplexity.indiana.edu/svn/cbo/trunk/CBO_1_0.owl#Other">
        <rdfs:label>OtherComputationalPlatform</rdfs:label>
        <rdfs:subClassOf rdf:resource="http://cbo.biocomplexity.indiana.edu/svn/cbo/trunk/CBO_1_0.owl#ComputationalPlatform"/>
        <dc:description>OtherComputationalPlatform is a CBO:ComputationalPlatform class describing a particular compuational platform for preforming multicell modeling. This is a &quot;cover-all&quot; class for platforms which do not have a specific name.</dc:description>
        <dc:date>23 Jul. 2012</dc:date>
        <dc:creator>jps</dc:creator>
    </Class>
    


    <!-- http://cbo.biocomplexity.indiana.edu/svn/cbo/trunk/CBO_1_0.owl#OtherPublicationReference -->

    <Class rdf:about="http://cbo.biocomplexity.indiana.edu/svn/cbo/trunk/CBO_1_0.owl#OtherPublicationReference">
        <rdfs:label>OtherPublicationReference</rdfs:label>
        <rdfs:subClassOf rdf:resource="http://cbo.biocomplexity.indiana.edu/svn/cbo/trunk/CBO_1_0.owl#ComputationalPlatformQualities"/>
        <dc:creator>jps</dc:creator>
        <dc:description>OtherPublicationReference is a CBO:ComputationalPlatformQuality class for computational platforms referenced only by a literature citation.</dc:description>
        <dc:date>23 Jul. 2012</dc:date>
    </Class>
    


    <!-- http://cbo.biocomplexity.indiana.edu/svn/cbo/trunk/CBO_1_0.owl#PatternTexture -->

    <Class rdf:about="http://cbo.biocomplexity.indiana.edu/svn/cbo/trunk/CBO_1_0.owl#PatternTexture">
        <rdfs:label>PatternTexture</rdfs:label>
        <rdfs:subClassOf rdf:resource="http://cbo.biocomplexity.indiana.edu/svn/cbo/trunk/CBO_1_0.owl#Texture"/>
        <dc:description>PatternTexture is a CBO:Texture consisting of a positionally repetitive Texture description.</dc:description>
        <dc:date>24 Aug. 2011</dc:date>
        <dc:creator>jps</dc:creator>
    </Class>
    


    <!-- http://cbo.biocomplexity.indiana.edu/svn/cbo/trunk/CBO_1_0.owl#PhenotypicChange -->

    <Class rdf:about="http://cbo.biocomplexity.indiana.edu/svn/cbo/trunk/CBO_1_0.owl#PhenotypicChange">
        <rdfs:label>PhenotypicChange</rdfs:label>
        <rdfs:subClassOf rdf:resource="http://cbo.biocomplexity.indiana.edu/svn/cbo/trunk/CBO_1_0.owl#FundamentalPhysicalProcess"/>
        <dc:creator>jps</dc:creator>
        <dc:date>24 Aug. 2011</dc:date>
        <dc:description>PhenotypicChange is a FundamentalPhysicalProcess resulting in the change of type of an object. PhenotypicChange applies to both the normally defined phenotypic change of a cell and also includes molecular changes such as ionization.</dc:description>
    </Class>
    


    <!-- http://cbo.biocomplexity.indiana.edu/svn/cbo/trunk/CBO_1_0.owl#PhysicalEntityType -->

    <Class rdf:about="http://cbo.biocomplexity.indiana.edu/svn/cbo/trunk/CBO_1_0.owl#PhysicalEntityType">
        <rdfs:label>PhysicalEntityType</rdfs:label>
        <rdfs:subClassOf rdf:resource="http://cbo.biocomplexity.indiana.edu/svn/cbo/trunk/CBO_1_0.owl#CBO_Object"/>
        <rdfs:seeAlso>subclass of: BFO:snap:quality</rdfs:seeAlso>
        <rdfs:isDefinedBy>urn:miriam:dummy:3</rdfs:isDefinedBy>
        <rdfs:isDefinedBy>urn:miriam:dummy:2</rdfs:isDefinedBy>
        <rdfs:isDefinedBy>urn:miriam:dummy:1</rdfs:isDefinedBy>
        <dc:creator>jps</dc:creator>
        <dc:description>A PhysicalEntityType is a CBO_Object class of physical objects. For example, a Cell, a basement membrane of a diffusible Molecule.</dc:description>
        <dc:date>24 Aug. 2011</dc:date>
    </Class>
    


    <!-- http://cbo.biocomplexity.indiana.edu/svn/cbo/trunk/CBO_1_0.owl#PhysicalObjectQuality -->

    <Class rdf:about="http://cbo.biocomplexity.indiana.edu/svn/cbo/trunk/CBO_1_0.owl#PhysicalObjectQuality">
        <rdfs:label>PhysicalObjectQuality</rdfs:label>
        <rdfs:subClassOf rdf:resource="http://cbo.biocomplexity.indiana.edu/svn/cbo/trunk/CBO_1_0.owl#CBO_Object"/>
        <dc:date>24 Aug. 2011</dc:date>
        <dc:creator>jps</dc:creator>
        <rdfs:seeAlso>subclass of: BFO:snap:quality</rdfs:seeAlso>
        <dc:description>A PhysicalObjectQuality is a CBO_Object (BFO:snap:continuant:dependent_continuant:specifically_dependent_continuant:quality) of the qualities of physical objects. BFO uses QUALITY, OPB uses PROPERTY. For example, quality is a characteristic of a physical object such as Location, Volume, Energy, type etc.</dc:description>
    </Class>
    


    <!-- http://cbo.biocomplexity.indiana.edu/svn/cbo/trunk/CBO_1_0.owl#PoissonRatio -->

    <Class rdf:about="http://cbo.biocomplexity.indiana.edu/svn/cbo/trunk/CBO_1_0.owl#PoissonRatio">
        <rdfs:label>PoissonRatio</rdfs:label>
        <rdfs:subClassOf rdf:resource="http://cbo.biocomplexity.indiana.edu/svn/cbo/trunk/CBO_1_0.owl#MechanicalProperty"/>
        <dc:description>PoissonRatio is a CBO:MechanicalProperty that describes the ratio, when an object is stretched, of the contraction or transverse strain (perpendicular to the applied load), to the extension or axial strain (in the direction of the applied load).</dc:description>
        <dc:creator>jps</dc:creator>
        <dc:date>24 Aug. 2011</dc:date>
    </Class>
    


    <!-- http://cbo.biocomplexity.indiana.edu/svn/cbo/trunk/CBO_1_0.owl#PressureMechanical -->

    <Class rdf:about="http://cbo.biocomplexity.indiana.edu/svn/cbo/trunk/CBO_1_0.owl#PressureMechanical">
        <rdfs:label>PressureMechanical</rdfs:label>
        <rdfs:subClassOf rdf:resource="http://cbo.biocomplexity.indiana.edu/svn/cbo/trunk/CBO_1_0.owl#MechanicalProperty"/>
        <dc:description>PressureMechanical is a CBO:MechanicalProperty describing the barometric pressure of an object or Location in space.</dc:description>
        <dc:creator>jps</dc:creator>
        <dc:date>24 Aug. 2011</dc:date>
    </Class>
    


    <!-- http://cbo.biocomplexity.indiana.edu/svn/cbo/trunk/CBO_1_0.owl#Protrusion -->

    <Class rdf:about="http://cbo.biocomplexity.indiana.edu/svn/cbo/trunk/CBO_1_0.owl#Protrusion">
        <rdfs:label>Protrusion</rdfs:label>
        <rdfs:subClassOf rdf:resource="http://cbo.biocomplexity.indiana.edu/svn/cbo/trunk/CBO_1_0.owl#Shape"/>
        <dc:creator>jps</dc:creator>
        <dc:description>Protrusion  is a GeometricalProperty describing an extension from an otherwise simpler CBO:BodyShape description. For example, a transient pseudopodia or a persistent neuronal axon.</dc:description>
        <dc:date>24 Aug. 2011</dc:date>
    </Class>
    


    <!-- http://cbo.biocomplexity.indiana.edu/svn/cbo/trunk/CBO_1_0.owl#Pseudopodium -->

    <Class rdf:about="http://cbo.biocomplexity.indiana.edu/svn/cbo/trunk/CBO_1_0.owl#Pseudopodium">
        <rdfs:label>Pseudopodium</rdfs:label>
        <rdfs:subClassOf rdf:resource="http://cbo.biocomplexity.indiana.edu/svn/cbo/trunk/CBO_1_0.owl#CellMembraneLocalStructure"/>
        <rdfs:isDefinedBy>urn:miriam:obo.go:0031143</rdfs:isDefinedBy>
        <dc:date>24 Aug. 2011</dc:date>
        <dc:creator>jps</dc:creator>
        <dc:description>A Pseudopodium is a CBO:CellMembraneLocalStructure characterized by a transient extension of the Cell wall. MeSH: A dynamic actin-rich extension of the surface of an animal Cell used for locomotion or prehension of food. GO: A temporary Protrusion or retractile process of a Cell, associated with flowing movements of the protoplasm, and serving for locomotion and feeding.
AKA: pseudopodia</dc:description>
    </Class>
    


    <!-- http://cbo.biocomplexity.indiana.edu/svn/cbo/trunk/CBO_1_0.owl#Pump -->

    <Class rdf:about="http://cbo.biocomplexity.indiana.edu/svn/cbo/trunk/CBO_1_0.owl#Pump">
        <rdfs:label>Pump</rdfs:label>
        <rdfs:subClassOf rdf:resource="http://cbo.biocomplexity.indiana.edu/svn/cbo/trunk/CBO_1_0.owl#CellMembranePart"/>
        <dc:description>A Pump is a CBO:CellMembranePart that is a membrane bound protein that transfers ions and Molecules across the Cell membrane against the natural diffusion gradient direction.
MeSH: Membrane proteins whose primary function is to facilitate the transport of Molecules across a biological membrane. Included in this broad category are proteins involved in active transport ( BIOLOGICAL TRANSPORT, ACTIVE), facilitated transport and ION CHANNELS.</dc:description>
        <rdfs:isDefinedBy>MeSH: D12.776.157.530</rdfs:isDefinedBy>
        <dc:date>24 Aug. 2011</dc:date>
        <rdfs:isDefinedBy>MeSH:&apos;Membrane Transport Proteins&apos;</rdfs:isDefinedBy>
        <dc:creator>jps</dc:creator>
    </Class>
    


    <!-- http://cbo.biocomplexity.indiana.edu/svn/cbo/trunk/CBO_1_0.owl#Random -->

    <Class rdf:about="http://cbo.biocomplexity.indiana.edu/svn/cbo/trunk/CBO_1_0.owl#Random">
        <rdfs:label>Random</rdfs:label>
        <rdfs:subClassOf rdf:resource="http://cbo.biocomplexity.indiana.edu/svn/cbo/trunk/CBO_1_0.owl#StatisticalProperty"/>
        <dc:description>Random is a CBO:StatisticalProperty class that describes a quality of randomness to an object or process.</dc:description>
        <dc:creator>jps</dc:creator>
        <dc:date>24 Aug. 2011</dc:date>
    </Class>
    


    <!-- http://cbo.biocomplexity.indiana.edu/svn/cbo/trunk/CBO_1_0.owl#RateFunction -->

    <Class rdf:about="http://cbo.biocomplexity.indiana.edu/svn/cbo/trunk/CBO_1_0.owl#RateFunction">
        <rdfs:label>RateFunction</rdfs:label>
        <rdfs:subClassOf rdf:resource="http://cbo.biocomplexity.indiana.edu/svn/cbo/trunk/CBO_1_0.owl#CBO_Object"/>
        <dc:creator>jps</dc:creator>
        <rdfs:seeAlso>subclass of: BFO:snap:quality</rdfs:seeAlso>
        <dc:description>An RateFunction is a CBO_Object (BFO:snap:continuant:dependent_continuant:specifically_dependent_continuant:quality) describing the mathematical form used to define a changes in a particular Quality as a function of time.</dc:description>
        <dc:date>24 Aug. 2011</dc:date>
    </Class>
    


    <!-- http://cbo.biocomplexity.indiana.edu/svn/cbo/trunk/CBO_1_0.owl#Rotation -->

    <Class rdf:about="http://cbo.biocomplexity.indiana.edu/svn/cbo/trunk/CBO_1_0.owl#Rotation">
        <rdfs:label>Rotation</rdfs:label>
        <rdfs:subClassOf rdf:resource="http://cbo.biocomplexity.indiana.edu/svn/cbo/trunk/CBO_1_0.owl#Movement"/>
        <dc:date>24 Aug. 2011</dc:date>
        <dc:description>Rotation is a Movement resulting in a change in orientation of an object.</dc:description>
        <dc:creator>jps</dc:creator>
    </Class>
    


    <!-- http://cbo.biocomplexity.indiana.edu/svn/cbo/trunk/CBO_1_0.owl#SecondOrderRate -->

    <Class rdf:about="http://cbo.biocomplexity.indiana.edu/svn/cbo/trunk/CBO_1_0.owl#SecondOrderRate">
        <rdfs:label>SecondOrderRate</rdfs:label>
        <rdfs:subClassOf rdf:resource="http://cbo.biocomplexity.indiana.edu/svn/cbo/trunk/CBO_1_0.owl#RateFunction"/>
        <dc:description>A SecondOrderRate is a CBO:RateFunction describing the mathematical form used to define a second order rate of change of a quality with respect to time. For quality n (and m); dn/dt=k*n^2, or dn/dt=k*n*m, where k is the rate constant.</dc:description>
        <dc:date>24 Aug. 2011</dc:date>
        <dc:creator>jps</dc:creator>
    </Class>
    


    <!-- http://cbo.biocomplexity.indiana.edu/svn/cbo/trunk/CBO_1_0.owl#Shape -->

    <Class rdf:about="http://cbo.biocomplexity.indiana.edu/svn/cbo/trunk/CBO_1_0.owl#Shape">
        <rdfs:label>Shape</rdfs:label>
        <rdfs:subClassOf rdf:resource="http://cbo.biocomplexity.indiana.edu/svn/cbo/trunk/CBO_1_0.owl#GeometricalProperty"/>
        <dc:description>Shape is a GeometricalProperty describing the spatial (2 or 3 dimensions) of a region of spaced occupied by an object at a particular instant in time.</dc:description>
        <rdfs:isDefinedBy>PATO:0000052</rdfs:isDefinedBy>
        <dc:creator>jps</dc:creator>
        <dc:date>24 Aug. 2011</dc:date>
        <rdfs:isDefinedBy>urn:miriam:opb:&apos;bounded Volume Shape&apos;</rdfs:isDefinedBy>
    </Class>
    


    <!-- http://cbo.biocomplexity.indiana.edu/svn/cbo/trunk/CBO_1_0.owl#ShapeChange -->

    <Class rdf:about="http://cbo.biocomplexity.indiana.edu/svn/cbo/trunk/CBO_1_0.owl#ShapeChange">
        <rdfs:label>ShapeChange</rdfs:label>
        <rdfs:subClassOf rdf:resource="http://cbo.biocomplexity.indiana.edu/svn/cbo/trunk/CBO_1_0.owl#FundamentalPhysicalProcess"/>
        <dc:description>ShapeChange is a FundamentalPhysicalProcess resulting in the change in the Shape, including extents, of an object.</dc:description>
        <rdfs:seeAlso>subclass of: BFO:span:fiat_process_part</rdfs:seeAlso>
        <dc:date>24 Aug. 2011</dc:date>
        <dc:creator>jps</dc:creator>
    </Class>
    


    <!-- http://cbo.biocomplexity.indiana.edu/svn/cbo/trunk/CBO_1_0.owl#SpacialExclusive -->

    <Class rdf:about="http://cbo.biocomplexity.indiana.edu/svn/cbo/trunk/CBO_1_0.owl#SpacialExclusive">
        <rdfs:label>SpacialExclusive</rdfs:label>
        <rdfs:subClassOf rdf:resource="http://cbo.biocomplexity.indiana.edu/svn/cbo/trunk/CBO_1_0.owl#PhysicalObjectQuality"/>
        <dc:date>24 Aug. 2011</dc:date>
        <dc:creator>jps</dc:creator>
        <dc:description>A SpatialExclusive quality is a CBO:PhysicalObjectQuality for objects that can be the only occupier of a particular point or region of space for the set of all objects with the SpatialExclusive quality. For example, CBO:Cell and medium (CBO:ExtracellularFluid)  generally will individually have the SpatialExclusive quality and hence individual cells and medium cannot occupy the same region of space at the same time. Objects without the SpatialExclusive quality, for example a chemical field (CBO:DiffuseEntity, CBO:SoluteMaterialType), can overlay objects with the SpatialExclusive quality. That is fields and solutes do not generally have the SpatialExclusive quality.</dc:description>
    </Class>
    


    <!-- http://cbo.biocomplexity.indiana.edu/svn/cbo/trunk/CBO_1_0.owl#StatisticalProperty -->

    <Class rdf:about="http://cbo.biocomplexity.indiana.edu/svn/cbo/trunk/CBO_1_0.owl#StatisticalProperty">
        <rdfs:label>StatisticalProperty</rdfs:label>
        <rdfs:subClassOf rdf:resource="http://cbo.biocomplexity.indiana.edu/svn/cbo/trunk/CBO_1_0.owl#PhysicalObjectQuality"/>
        <dc:date>24 Aug. 2011</dc:date>
        <dc:creator>jps</dc:creator>
        <dc:description>StatisticalProperty is a CBO:PhysicalObjectQuality class that includes a variety of parameters describing the statistical qualities of objects. StatisticalProperty are intrinsic to the object.</dc:description>
    </Class>
    


    <!-- http://cbo.biocomplexity.indiana.edu/svn/cbo/trunk/CBO_1_0.owl#StiffnessMechanical -->

    <Class rdf:about="http://cbo.biocomplexity.indiana.edu/svn/cbo/trunk/CBO_1_0.owl#StiffnessMechanical">
        <rdfs:label>StiffnessMechanical</rdfs:label>
        <rdfs:subClassOf rdf:resource="http://cbo.biocomplexity.indiana.edu/svn/cbo/trunk/CBO_1_0.owl#MechanicalProperty"/>
        <dc:date>24 Aug. 2011</dc:date>
        <dc:description>StiffnessMechanical is a CBO:MechanicalProperty that describes an elastic object&apos;s resistance  to deformation by an applied force along a given direction.</dc:description>
        <dc:creator>jps</dc:creator>
    </Class>
    


    <!-- http://cbo.biocomplexity.indiana.edu/svn/cbo/trunk/CBO_1_0.owl#StructuralProcess -->

    <Class rdf:about="http://cbo.biocomplexity.indiana.edu/svn/cbo/trunk/CBO_1_0.owl#StructuralProcess">
        <rdfs:label>StructuralProcess</rdfs:label>
        <rdfs:subClassOf rdf:resource="http://cbo.biocomplexity.indiana.edu/svn/cbo/trunk/CBO_1_0.owl#CBO_Process"/>
        <dc:creator>jps</dc:creator>
        <dc:date>24 Aug. 2011</dc:date>
        <rdfs:seeAlso>subclass of: BFO:span:process</rdfs:seeAlso>
        <dc:description>StructuralProcess is a CBO_Process (snap:process) that results does not result in a change in the identity of the Object, but the Object does change in its DATA structure. </dc:description>
    </Class>
    


    <!-- http://cbo.biocomplexity.indiana.edu/svn/cbo/trunk/CBO_1_0.owl#SurfaceArea -->

    <Class rdf:about="http://cbo.biocomplexity.indiana.edu/svn/cbo/trunk/CBO_1_0.owl#SurfaceArea">
        <rdfs:label>SurfaceArea</rdfs:label>
        <rdfs:subClassOf rdf:resource="http://cbo.biocomplexity.indiana.edu/svn/cbo/trunk/CBO_1_0.owl#GeometricalProperty"/>
        <dc:creator>jps</dc:creator>
        <dc:date>24 Aug. 2011</dc:date>
        <dc:description>SurfaceArea is a CBO:GeometricalProperty describing the scalar value of the object&apos;s surface area at a particular instant in time.</dc:description>
        <rdfs:isDefinedBy>urn:miriam:opb:&apos;Area of surface region&apos;</rdfs:isDefinedBy>
    </Class>
    


    <!-- http://cbo.biocomplexity.indiana.edu/svn/cbo/trunk/CBO_1_0.owl#SymmetricCellDivisionOrientedCleavagePlane -->

    <Class rdf:about="http://cbo.biocomplexity.indiana.edu/svn/cbo/trunk/CBO_1_0.owl#SymmetricCellDivisionOrientedCleavagePlane">
        <rdfs:label>SymmetricCellDivisionOrientedCleavagePlane</rdfs:label>
        <rdfs:subClassOf rdf:resource="http://cbo.biocomplexity.indiana.edu/svn/cbo/trunk/CBO_1_0.owl#Mitosis"/>
        <dc:description>SymmetricCellDivisionOrientedCleavagePlane is a Mitosis characterized by the Creation of two identical daughter cells from a single parent cell. In addition, the cleavage plane of the division process is oriented  with respect to either the environment or the characteristics of the parent cell.</dc:description>
        <dc:creator>jps</dc:creator>
        <dc:date>24 Aug. 2011</dc:date>
    </Class>
    


    <!-- http://cbo.biocomplexity.indiana.edu/svn/cbo/trunk/CBO_1_0.owl#SymmetricCellDivisionRandomCleavagePlane -->

    <Class rdf:about="http://cbo.biocomplexity.indiana.edu/svn/cbo/trunk/CBO_1_0.owl#SymmetricCellDivisionRandomCleavagePlane">
        <rdfs:label>SymmetricCellDivisionRandomCleavagePlane</rdfs:label>
        <rdfs:subClassOf rdf:resource="http://cbo.biocomplexity.indiana.edu/svn/cbo/trunk/CBO_1_0.owl#Mitosis"/>
        <dc:creator>jps</dc:creator>
        <dc:description>SymmetricCellDivisionRandomCleavagePlane is a Mitosis characterized by the Creation of two identical daughter cells from a single parent cell. In addition, the cleavage plane of the division process is randomly oriented with respect to both the environment and the characteristics of the parent cell.</dc:description>
        <dc:date>24 Aug. 2011</dc:date>
    </Class>
    


    <!-- http://cbo.biocomplexity.indiana.edu/svn/cbo/trunk/CBO_1_0.owl#System -->

    <Class rdf:about="http://cbo.biocomplexity.indiana.edu/svn/cbo/trunk/CBO_1_0.owl#System">
        <rdfs:label>System</rdfs:label>
        <rdfs:subClassOf rdf:resource="http://cbo.biocomplexity.indiana.edu/svn/cbo/trunk/CBO_1_0.owl#CBO_Object"/>
        <dc:description>System is a CBO_Object that describes and includes the universe described by the model or experiment. In general cell instances and fields are &quot;contained_In&quot; (inverse of &quot;contains&quot;) a CBO:System as opposed to &quot;part_Of&quot; a CBO:System since cells, fields, etc. may come and go during a simulation.</dc:description>
        <dc:date>24 Aug. 2011</dc:date>
        <dc:creator>jps</dc:creator>
        <rdfs:seeAlso>subclass of: BFO:snap:object</rdfs:seeAlso>
    </Class>
    


    <!-- http://cbo.biocomplexity.indiana.edu/svn/cbo/trunk/CBO_1_0.owl#SystemBoundary -->

    <Class rdf:about="http://cbo.biocomplexity.indiana.edu/svn/cbo/trunk/CBO_1_0.owl#SystemBoundary">
        <rdfs:label>SystemBoundary</rdfs:label>
        <rdfs:subClassOf rdf:resource="http://cbo.biocomplexity.indiana.edu/svn/cbo/trunk/CBO_1_0.owl#SystemQualities"/>
        <dc:description>SystemBoundary is a SystemQuality that describes the edges (boundary) of a computational model.</dc:description>
        <dc:creator>jps</dc:creator>
        <dc:date>25 Jul. 2012</dc:date>
    </Class>
    


    <!-- http://cbo.biocomplexity.indiana.edu/svn/cbo/trunk/CBO_1_0.owl#SystemExtent -->

    <Class rdf:about="http://cbo.biocomplexity.indiana.edu/svn/cbo/trunk/CBO_1_0.owl#SystemExtent">
        <rdfs:label>SystemExtent</rdfs:label>
        <rdfs:subClassOf rdf:resource="http://cbo.biocomplexity.indiana.edu/svn/cbo/trunk/CBO_1_0.owl#SystemQualities"/>
        <dc:creator>jps</dc:creator>
        <dc:description>SystemExtent classes are SystemQualties the describe the extent of the model in two or three dimensions. SystemExtent can be expressed as a distance (e.g., 100uM) or in pixel or voxel extents.</dc:description>
        <dc:date>25 Jul. 2012</dc:date>
    </Class>
    


    <!-- http://cbo.biocomplexity.indiana.edu/svn/cbo/trunk/CBO_1_0.owl#SystemExtentX -->

    <Class rdf:about="http://cbo.biocomplexity.indiana.edu/svn/cbo/trunk/CBO_1_0.owl#SystemExtentX">
        <rdfs:label>SystemExtentX</rdfs:label>
        <rdfs:subClassOf rdf:resource="http://cbo.biocomplexity.indiana.edu/svn/cbo/trunk/CBO_1_0.owl#SystemExtent"/>
        <dc:date>25 Jul. 2012</dc:date>
        <dc:creator>jps</dc:creator>
        <dc:description>SystemExtentX is a are SystemExtent the describe the extent of the model in the X dimension. SystemExtent classes can be expressed as a distance (e.g., 100uM) or in pixel or voxel extents.</dc:description>
    </Class>
    


    <!-- http://cbo.biocomplexity.indiana.edu/svn/cbo/trunk/CBO_1_0.owl#SystemExtentY -->

    <Class rdf:about="http://cbo.biocomplexity.indiana.edu/svn/cbo/trunk/CBO_1_0.owl#SystemExtentY">
        <rdfs:label>SystemExtentY</rdfs:label>
        <rdfs:subClassOf rdf:resource="http://cbo.biocomplexity.indiana.edu/svn/cbo/trunk/CBO_1_0.owl#SystemExtent"/>
        <dc:description>SystemExtentY is a are SystemExtent the describe the extent of the model in the Y dimension. SystemExtent classes can be expressed as a distance (e.g., 100uM) or in pixel or voxel extents.</dc:description>
        <dc:date>25 Jul. 2012</dc:date>
        <dc:creator>jps</dc:creator>
    </Class>
    


    <!-- http://cbo.biocomplexity.indiana.edu/svn/cbo/trunk/CBO_1_0.owl#SystemExtentZ -->

    <Class rdf:about="http://cbo.biocomplexity.indiana.edu/svn/cbo/trunk/CBO_1_0.owl#SystemExtentZ">
        <rdfs:label>SystemExtentZ</rdfs:label>
        <rdfs:subClassOf rdf:resource="http://cbo.biocomplexity.indiana.edu/svn/cbo/trunk/CBO_1_0.owl#SystemExtent"/>
        <dc:description>SystemExtentZ is a are SystemExtent the describe the extent of the model in the Y dimension. SystemExtent classes can be expressed as a distance (e.g., 100uM) or in pixel or voxel extents.</dc:description>
        <dc:date>25 Jul. 2012</dc:date>
        <dc:creator>jps</dc:creator>
    </Class>
    


    <!-- http://cbo.biocomplexity.indiana.edu/svn/cbo/trunk/CBO_1_0.owl#SystemPeriodic -->

    <Class rdf:about="http://cbo.biocomplexity.indiana.edu/svn/cbo/trunk/CBO_1_0.owl#SystemPeriodic">
        <rdfs:label>SystemPeriodic</rdfs:label>
        <rdfs:subClassOf rdf:resource="http://cbo.biocomplexity.indiana.edu/svn/cbo/trunk/CBO_1_0.owl#SystemBoundary"/>
        <disjointWith rdf:resource="http://cbo.biocomplexity.indiana.edu/svn/cbo/trunk/CBO_1_0.owl#SystemWall"/>
        <dc:description>SystemPeriodic is a SystemBoundary that describes the edges (boundary) of a computational model as being a periodic edge. Objects that extend beyond a periodic edge are assumed to wrap around the model to the other side.</dc:description>
        <dc:date>25 Jul. 2012</dc:date>
        <dc:creator>jps</dc:creator>
    </Class>
    


    <!-- http://cbo.biocomplexity.indiana.edu/svn/cbo/trunk/CBO_1_0.owl#SystemPeriodicX -->

    <Class rdf:about="http://cbo.biocomplexity.indiana.edu/svn/cbo/trunk/CBO_1_0.owl#SystemPeriodicX">
        <rdfs:label>SystemPeriodicX</rdfs:label>
        <rdfs:subClassOf rdf:resource="http://cbo.biocomplexity.indiana.edu/svn/cbo/trunk/CBO_1_0.owl#SystemPeriodic"/>
        <dc:date>25 Jul. 2012</dc:date>
        <dc:creator>jpos</dc:creator>
        <dc:description>SystemPeriodicX is a SystemPeriodic that describes the edges (boundary) of a computational model as being a periodic edge (or face) that is perpendicular to the X-axis. Objects that extend beyond a periodic edge are assumed to wrap around the model to the other side.</dc:description>
    </Class>
    


    <!-- http://cbo.biocomplexity.indiana.edu/svn/cbo/trunk/CBO_1_0.owl#SystemPeriodicY -->

    <Class rdf:about="http://cbo.biocomplexity.indiana.edu/svn/cbo/trunk/CBO_1_0.owl#SystemPeriodicY">
        <rdfs:label>SystemPeriodicY</rdfs:label>
        <rdfs:subClassOf rdf:resource="http://cbo.biocomplexity.indiana.edu/svn/cbo/trunk/CBO_1_0.owl#SystemPeriodic"/>
        <dc:description>SystemPeriodicY is a SystemPeriodic that describes the edges (boundary) of a computational model as being a periodic edge (or face) that is perpendicular to the Y-axis. Objects that extend beyond a periodic edge are assumed to wrap around the model to the other side.</dc:description>
        <dc:date>25 Jul. 2012</dc:date>
        <dc:creator>jps</dc:creator>
    </Class>
    


    <!-- http://cbo.biocomplexity.indiana.edu/svn/cbo/trunk/CBO_1_0.owl#SystemPeriodicZ -->

    <Class rdf:about="http://cbo.biocomplexity.indiana.edu/svn/cbo/trunk/CBO_1_0.owl#SystemPeriodicZ">
        <rdfs:label>SystemPeriodicZ</rdfs:label>
        <rdfs:subClassOf rdf:resource="http://cbo.biocomplexity.indiana.edu/svn/cbo/trunk/CBO_1_0.owl#SystemPeriodic"/>
        <dc:creator>jps</dc:creator>
        <dc:date>25 Jul. 2012</dc:date>
        <dc:description>SystemPeriodicZ is a SystemPeriodic that describes the edges (boundary) of a computational model as being a periodic edge (or face) that is perpendicular to the Z-axis. Objects that extend beyond a periodic edge are assumed to wrap around the model to the other side.</dc:description>
    </Class>
    


    <!-- http://cbo.biocomplexity.indiana.edu/svn/cbo/trunk/CBO_1_0.owl#SystemPixelDistanceScale -->

    <Class rdf:about="http://cbo.biocomplexity.indiana.edu/svn/cbo/trunk/CBO_1_0.owl#SystemPixelDistanceScale">
        <rdfs:label>SystemPixel2DistanceScale</rdfs:label>
        <rdfs:subClassOf rdf:resource="http://cbo.biocomplexity.indiana.edu/svn/cbo/trunk/CBO_1_0.owl#SystemQualities"/>
        <dc:creator>jps</dc:creator>
        <dc:description>SystemPixel2DistanceScale is a SystemQualties that describes the relationship between the size of a voxel (or pixel) and a length measurement. In general, SystemPixel2Distance will point to a floating point number that, when multiplied by a number of pixels will return a distance. For example, a SystemPixel2DistanceScale=2um/pix indicates that each pixel is 2 micrometers wide.</dc:description>
        <dc:date>25 Jul. 2012</dc:date>
    </Class>
    


    <!-- http://cbo.biocomplexity.indiana.edu/svn/cbo/trunk/CBO_1_0.owl#SystemQualities -->

    <Class rdf:about="http://cbo.biocomplexity.indiana.edu/svn/cbo/trunk/CBO_1_0.owl#SystemQualities">
        <rdfs:label>SystemQuality</rdfs:label>
        <rdfs:subClassOf rdf:resource="http://cbo.biocomplexity.indiana.edu/svn/cbo/trunk/CBO_1_0.owl#CBO_Object"/>
        <dc:creator>jps</dc:creator>
        <dc:description>SystemQualities is CBO_Object class that describes the computational platform (suite of code or a standalone computational tool) and instantiation of a particular model.</dc:description>
        <dc:date>24 Jul. 2012</dc:date>
    </Class>
    


    <!-- http://cbo.biocomplexity.indiana.edu/svn/cbo/trunk/CBO_1_0.owl#SystemWall -->

    <Class rdf:about="http://cbo.biocomplexity.indiana.edu/svn/cbo/trunk/CBO_1_0.owl#SystemWall">
        <rdfs:label>SystemWall</rdfs:label>
        <rdfs:subClassOf rdf:resource="http://cbo.biocomplexity.indiana.edu/svn/cbo/trunk/CBO_1_0.owl#SystemBoundary"/>
        <dc:creator>jps</dc:creator>
        <dc:date>25 Jul. 2012</dc:date>
        <dc:description>SystemWall is a SystemBoundary that describes the edges (boundary) of a computational model as being an impenetrable wall. Objects are not allowed to penetrate or extend beyond a SystemWall though they may interact with a SystemWall.</dc:description>
    </Class>
    


    <!-- http://cbo.biocomplexity.indiana.edu/svn/cbo/trunk/CBO_1_0.owl#SystemWallX -->

    <Class rdf:about="http://cbo.biocomplexity.indiana.edu/svn/cbo/trunk/CBO_1_0.owl#SystemWallX">
        <rdfs:label>SystemWallX</rdfs:label>
        <rdfs:subClassOf rdf:resource="http://cbo.biocomplexity.indiana.edu/svn/cbo/trunk/CBO_1_0.owl#SystemWall"/>
        <dc:creator>jps</dc:creator>
        <dc:date>25 Jul. 2012</dc:date>
        <dc:description>SystemWallX is a SystemWall that describes the edges (boundary) of a computational model as being an impenetrable wall that is perpendicular to the X-axis. Objects are not allowed to penetrate or extend beyond a SystemWall though they may interact with a SystemWall.</dc:description>
    </Class>
    


    <!-- http://cbo.biocomplexity.indiana.edu/svn/cbo/trunk/CBO_1_0.owl#SystemWallY -->

    <Class rdf:about="http://cbo.biocomplexity.indiana.edu/svn/cbo/trunk/CBO_1_0.owl#SystemWallY">
        <rdfs:label>SystemWallY</rdfs:label>
        <rdfs:subClassOf rdf:resource="http://cbo.biocomplexity.indiana.edu/svn/cbo/trunk/CBO_1_0.owl#SystemWall"/>
        <dc:description>SystemWallY is a SystemWall that describes the edges (boundary) of a computational model as being an impenetrable wall that is perpendicular to the Y-axis. Objects are not allowed to penetrate or extend beyond a SystemWall though they may interact with a SystemWall.</dc:description>
        <dc:creator>jps</dc:creator>
        <dc:date>25 Jul. 2012</dc:date>
    </Class>
    


    <!-- http://cbo.biocomplexity.indiana.edu/svn/cbo/trunk/CBO_1_0.owl#SystemWallZ -->

    <Class rdf:about="http://cbo.biocomplexity.indiana.edu/svn/cbo/trunk/CBO_1_0.owl#SystemWallZ">
        <rdfs:label>SystemWallZ</rdfs:label>
        <rdfs:subClassOf rdf:resource="http://cbo.biocomplexity.indiana.edu/svn/cbo/trunk/CBO_1_0.owl#SystemWall"/>
        <dc:creator>jps</dc:creator>
        <dc:date>25 Jul. 2012</dc:date>
        <dc:description>SystemWallZ is a SystemWall that describes the edges (boundary) of a computational model as being an impenetrable wall that is perpendicular to the Z-axis. Objects are not allowed to penetrate or extend beyond a SystemWall though they may interact with a SystemWall.</dc:description>
    </Class>
    


    <!-- http://cbo.biocomplexity.indiana.edu/svn/cbo/trunk/CBO_1_0.owl#TemperatureField -->

    <Class rdf:about="http://cbo.biocomplexity.indiana.edu/svn/cbo/trunk/CBO_1_0.owl#TemperatureField">
        <rdfs:label>TemperatureField</rdfs:label>
        <rdfs:subClassOf rdf:resource="http://cbo.biocomplexity.indiana.edu/svn/cbo/trunk/CBO_1_0.owl#Field"/>
        <rdfs:comment>A TemperatureField is a CBO:Field class for the description of the temperature that spans a particular extent at a particular time but is not spatially exclusive and may, and generally does, overlap with other PhysicalEntityTypes at a particular time. In addition, a TemperatureField may be described as having a position dependent intensity function. Unlike a CBO:Cell, a TemperatureField is geometrically divisible without a fundamental change in characteristics or identity. (Division down to the scale of an individual molecule is outside the distance scale covered by the CBO.)</rdfs:comment>
        <dc:date>19 Jul. 2012</dc:date>
        <dc:creator>jps</dc:creator>
        <dc:description>A TemperatureField is a CBO:Field class for the description of the temperature that spans a particular extent at a particular time but is not spatially exclusive and may, and generally does, overlap with other PhysicalEntityTypes at a particular time. In addition, a TemperatureField may be described as having a position dependent intensity function. Unlike a CBO:Cell, a TemperatureField is geometrically divisible without a fundamental change in characteristics or identity. (Division down to the scale of an individual molecule is outside the distance scale covered by the CBO.)</dc:description>
    </Class>
    


    <!-- http://cbo.biocomplexity.indiana.edu/svn/cbo/trunk/CBO_1_0.owl#TemporalAge -->

    <Class rdf:about="http://cbo.biocomplexity.indiana.edu/svn/cbo/trunk/CBO_1_0.owl#TemporalAge">
        <rdfs:label>TemporalAge</rdfs:label>
        <rdfs:subClassOf rdf:resource="http://cbo.biocomplexity.indiana.edu/svn/cbo/trunk/CBO_1_0.owl#Age"/>
        <rdfs:isDefinedBy>urn:miriam:obo.pato:0000011</rdfs:isDefinedBy>
        <dc:creator>jps</dc:creator>
        <dc:date>24 Aug. 2011</dc:date>
        <dc:description>TemporalAge is a CBO:Age that describes the time interval between the time of the objects creation and the current time. PATO: A time quality inhering in a bearer by virtue of how long the bearer has existed.</dc:description>
    </Class>
    


    <!-- http://cbo.biocomplexity.indiana.edu/svn/cbo/trunk/CBO_1_0.owl#TemporalEntity -->

    <Class rdf:about="http://cbo.biocomplexity.indiana.edu/svn/cbo/trunk/CBO_1_0.owl#TemporalEntity">
        <rdfs:label>TemporalEntity</rdfs:label>
        <rdfs:subClassOf rdf:resource="http://cbo.biocomplexity.indiana.edu/svn/cbo/trunk/CBO_1_0.owl#CBO_Object"/>
        <dc:description>TemporalEntity is a CBO_Object that OPB: ...is a moment or span of time.</dc:description>
        <rdfs:seeAlso>subclass of: BFO:span:connected_temporal_region</rdfs:seeAlso>
        <rdfs:isDefinedBy>urn:miriam:opb:&apos;temporal entity&apos;</rdfs:isDefinedBy>
        <dc:date>24 Aug. 2011</dc:date>
        <dc:creator>jps</dc:creator>
    </Class>
    


    <!-- http://cbo.biocomplexity.indiana.edu/svn/cbo/trunk/CBO_1_0.owl#TemporalInstant -->

    <Class rdf:about="http://cbo.biocomplexity.indiana.edu/svn/cbo/trunk/CBO_1_0.owl#TemporalInstant">
        <rdfs:label>TemporalInstant</rdfs:label>
        <rdfs:subClassOf rdf:resource="http://cbo.biocomplexity.indiana.edu/svn/cbo/trunk/CBO_1_0.owl#TemporalEntity"/>
        <disjointWith rdf:resource="http://cbo.biocomplexity.indiana.edu/svn/cbo/trunk/CBO_1_0.owl#TemporalInterval"/>
        <dc:description>OPB: ...is a point in time.</dc:description>
        <rdfs:seeAlso>subclass of: BFO:snap:TemporalInstant</rdfs:seeAlso>
        <dc:date>24 Aug. 2011</dc:date>
        <dc:creator>jps</dc:creator>
        <rdfs:isDefinedBy>urn:miriam:opb:&apos;temporal instant&apos;</rdfs:isDefinedBy>
    </Class>
    


    <!-- http://cbo.biocomplexity.indiana.edu/svn/cbo/trunk/CBO_1_0.owl#TemporalInterval -->

    <Class rdf:about="http://cbo.biocomplexity.indiana.edu/svn/cbo/trunk/CBO_1_0.owl#TemporalInterval">
        <rdfs:label>TemporalInterval</rdfs:label>
        <rdfs:subClassOf rdf:resource="http://cbo.biocomplexity.indiana.edu/svn/cbo/trunk/CBO_1_0.owl#TemporalEntity"/>
        <dc:creator>jps</dc:creator>
        <rdfs:seeAlso>subclass of: BFO:snap:TemporalInterval</rdfs:seeAlso>
        <dc:description>OPB: ...is a period of time bounded by two temporal moments (that may be the same moment).</dc:description>
        <dc:date>24 Aug. 2011</dc:date>
        <rdfs:isDefinedBy>urn:miriam:opb:&apos;temporal interval&apos;</rdfs:isDefinedBy>
    </Class>
    


    <!-- http://cbo.biocomplexity.indiana.edu/svn/cbo/trunk/CBO_1_0.owl#TensionMechanical -->

    <Class rdf:about="http://cbo.biocomplexity.indiana.edu/svn/cbo/trunk/CBO_1_0.owl#TensionMechanical">
        <rdfs:label>TensionMechanical</rdfs:label>
        <rdfs:subClassOf rdf:resource="http://cbo.biocomplexity.indiana.edu/svn/cbo/trunk/CBO_1_0.owl#MechanicalProperty"/>
        <dc:date>24 Aug. 2011</dc:date>
        <dc:description>TensionMechanical is a CBO:MechanicalProperty that describes the pulling force exerted on an entity (a stretching or distorting force).</dc:description>
        <dc:creator>jps</dc:creator>
    </Class>
    


    <!-- http://cbo.biocomplexity.indiana.edu/svn/cbo/trunk/CBO_1_0.owl#Texture -->

    <Class rdf:about="http://cbo.biocomplexity.indiana.edu/svn/cbo/trunk/CBO_1_0.owl#Texture">
        <rdfs:label>Texture</rdfs:label>
        <rdfs:subClassOf rdf:resource="http://cbo.biocomplexity.indiana.edu/svn/cbo/trunk/CBO_1_0.owl#GeometricalProperty"/>
        <dc:description>Texture is a CBO:GeometricalProperty describing the characteristics of a surface Texture.</dc:description>
        <dc:date>24 Aug. 2011</dc:date>
        <dc:creator>jps</dc:creator>
    </Class>
    


    <!-- http://cbo.biocomplexity.indiana.edu/svn/cbo/trunk/CBO_1_0.owl#TightJunction -->

    <Class rdf:about="http://cbo.biocomplexity.indiana.edu/svn/cbo/trunk/CBO_1_0.owl#TightJunction">
        <rdfs:label>TightJunction</rdfs:label>
        <rdfs:subClassOf rdf:resource="http://cbo.biocomplexity.indiana.edu/svn/cbo/trunk/CBO_1_0.owl#CellMembranePart"/>
        <dc:description>GO: An occluding Cell-Cell junction that is composed of a branching network of sealing strands that completely encircles the apical end of each Cell in an epithelial sheet; the outer leaflets of the two interacting plasma membranes are seen to be tightly apposed where sealing strands are present. Each sealing strand is composed of a long row of transmembrane adhesion proteins embedded in each of the two interacting plasma membranes.
Cell-Cell junctions that seal adjacent epithelial Cells together, preventing the passage of most dissolved Molecules from one side of the epithelial sheet to the other. (Alberts et al., Molecular Biology of the Cell, 2nd ed, p22)</dc:description>
        <dc:creator>jps</dc:creator>
        <rdfs:isDefinedBy>urn:miriam:obo.go:0005923</rdfs:isDefinedBy>
        <dc:date>24 Aug. 2011</dc:date>
    </Class>
    


    <!-- http://cbo.biocomplexity.indiana.edu/svn/cbo/trunk/CBO_1_0.owl#Translation -->

    <Class rdf:about="http://cbo.biocomplexity.indiana.edu/svn/cbo/trunk/CBO_1_0.owl#Translation">
        <rdfs:label>Translation</rdfs:label>
        <rdfs:subClassOf rdf:resource="http://cbo.biocomplexity.indiana.edu/svn/cbo/trunk/CBO_1_0.owl#Movement"/>
        <dc:date>24 Aug. 2011</dc:date>
        <dc:description>Translation is a Movement resulting in a change in the spatial location of an object.</dc:description>
        <dc:creator>jps</dc:creator>
    </Class>
    


    <!-- http://cbo.biocomplexity.indiana.edu/svn/cbo/trunk/CBO_1_0.owl#Transport -->

    <Class rdf:about="http://cbo.biocomplexity.indiana.edu/svn/cbo/trunk/CBO_1_0.owl#Transport">
        <rdfs:label>Transport</rdfs:label>
        <rdfs:subClassOf rdf:resource="http://cbo.biocomplexity.indiana.edu/svn/cbo/trunk/CBO_1_0.owl#CBO_Process"/>
        <dc:creator>jps</dc:creator>
        <dc:date>24 Aug. 2011</dc:date>
        <dc:description>Transport is a CBO_Process describing the general case of Movement of an object across space, a fiat boundary or a bona fide boundary. For example, Transport of oxygen from the outside of an animal to the inside of the animal. Note that there are specific terms elsewhere for Transport across cell boundaries (CBO:CellImport and CBO:CellExport) and for molecules (CBO:MoleculeBarrierCrossing).</dc:description>
    </Class>
    


    <!-- http://cbo.biocomplexity.indiana.edu/svn/cbo/trunk/CBO_1_0.owl#UniformTexture -->

    <Class rdf:about="http://cbo.biocomplexity.indiana.edu/svn/cbo/trunk/CBO_1_0.owl#UniformTexture">
        <rdfs:label>UniformTexture</rdfs:label>
        <rdfs:subClassOf rdf:resource="http://cbo.biocomplexity.indiana.edu/svn/cbo/trunk/CBO_1_0.owl#Texture"/>
        <dc:date>24 Aug. 2011</dc:date>
        <dc:creator>jps</dc:creator>
        <dc:description>UniformTexture is a CBO:Texture consisting of a positionally independent Texture description.</dc:description>
    </Class>
    


    <!-- http://cbo.biocomplexity.indiana.edu/svn/cbo/trunk/CBO_1_0.owl#VTK_FileName -->

    <Class rdf:about="http://cbo.biocomplexity.indiana.edu/svn/cbo/trunk/CBO_1_0.owl#VTK_FileName">
        <rdfs:label>VTK_FileName</rdfs:label>
        <rdfs:subClassOf rdf:resource="http://cbo.biocomplexity.indiana.edu/svn/cbo/trunk/CBO_1_0.owl#VTK_Quality"/>
        <dc:creator>JPS</dc:creator>
        <dc:description>VTK_FileName is a CBO:SystemQuality:VTK_Quality giving a full file name (which may or may not by a URI, IRI, or fully qualified path+filename to the local file system) for a snapshot VTK file giving the cells, cell extents, cell types, fields etc of the model at a particular point in simulated time.

Recommended file name structure:
         ModelName_TimeStamp_runID_time.vtk
where;
&quot;ModelName&quot; is the same string used for the CBO_System instant that encompasses the entire model. This should also be the name of the OWL ontology for the model.
&quot;TimeStamp&quot; is the wall clock time that the simulation that created the VTK was started. Resommended format of YYYYMMDDhhmmss.
&quot;runID&quot; is an additional qualifier to differentiate multiple runs of the  same model that may have been started at the same wall clock time. Often this may be assumed to be &quot;1&quot;.
&quot;time&quot; is the simulated time for this particular snapshot of the system. It is recomended that the &quot;time&quot; be a zero filled string, for example 000000010, for the file created after the simulated time of 10*VTK_FileTimeStep in the simulation.</dc:description>
        <dc:date>10/25/2012</dc:date>
    </Class>
    


    <!-- http://cbo.biocomplexity.indiana.edu/svn/cbo/trunk/CBO_1_0.owl#VTK_FileRoot -->

    <Class rdf:about="http://cbo.biocomplexity.indiana.edu/svn/cbo/trunk/CBO_1_0.owl#VTK_FileRoot">
        <rdfs:label>VTK_FileRoot</rdfs:label>
        <rdfs:subClassOf rdf:resource="http://cbo.biocomplexity.indiana.edu/svn/cbo/trunk/CBO_1_0.owl#VTK_Quality"/>
        <dc:description>VTK_FileRoot is a CBO:SystemQuality:VTK_Quality giving the root name for the VTK files associated with the particular model.</dc:description>
        <dc:creator>JPS</dc:creator>
        <dc:date>10/25/2012</dc:date>
    </Class>
    


    <!-- http://cbo.biocomplexity.indiana.edu/svn/cbo/trunk/CBO_1_0.owl#VTK_FileTimeStep -->

    <Class rdf:about="http://cbo.biocomplexity.indiana.edu/svn/cbo/trunk/CBO_1_0.owl#VTK_FileTimeStep">
        <rdfs:label>VTK_FileTimeStep</rdfs:label>
        <rdfs:subClassOf rdf:resource="http://cbo.biocomplexity.indiana.edu/svn/cbo/trunk/CBO_1_0.owl#VTK_Quality"/>
        <dc:date>10/25/2012</dc:date>
        <dc:description>VTK_FileTimeStep is a CBO:SystemQuality:VTK_Quality that carries the time scale for the VTK files. The value of the VTK_FileTimeStep instance, when multiplied by it&apos;s units and then by the numeric part of the VTK_FileName gives the simulated time offset from the start of the simulated time.

For example;
VTK_fts  instanceOf  VTK_FileTimeStep
VTK_fts  hasFloatValue  100
VTK_fts  hasUnit   UO:milliseconds
and the VTK file name &quot;MySim_20121024112233_1_000250.vtk
is understood to represent the simulated time of (100)(250)milliseconds = 25 seconds

Often the instance of VTK_FileTimeStep will have a numeric value of 1 and most of the time information will be carried by the units (seconds, minutes, days, ...) and the numeric part of the VTK file name (000250 in the example above).</dc:description>
        <dc:creator>JPS</dc:creator>
    </Class>
    


    <!-- http://cbo.biocomplexity.indiana.edu/svn/cbo/trunk/CBO_1_0.owl#VTK_InitialCondition -->

    <Class rdf:about="http://cbo.biocomplexity.indiana.edu/svn/cbo/trunk/CBO_1_0.owl#VTK_InitialCondition">
        <rdfs:label>VTK_InitialCondition</rdfs:label>
        <rdfs:subClassOf rdf:resource="http://cbo.biocomplexity.indiana.edu/svn/cbo/trunk/CBO_1_0.owl#VTK_Quality"/>
        <dc:date>10/25/2012</dc:date>
        <dc:creator>jps</dc:creator>
        <dc:description>VTK_InitialCondition is a CBO:SystemQuality:VTK_Quality that points at a VTK file giving the initial configuration of the model. Typically this configuration represents time=0 in the model.</dc:description>
    </Class>
    


    <!-- http://cbo.biocomplexity.indiana.edu/svn/cbo/trunk/CBO_1_0.owl#VTK_Quality -->

    <Class rdf:about="http://cbo.biocomplexity.indiana.edu/svn/cbo/trunk/CBO_1_0.owl#VTK_Quality">
        <rdfs:label>VTK_Quality</rdfs:label>
        <rdfs:subClassOf rdf:resource="http://cbo.biocomplexity.indiana.edu/svn/cbo/trunk/CBO_1_0.owl#SystemQualities"/>
        <dc:description>VTK_Quality is a CBO:SystemQuality that includes classes for specificying the name, ilneage and time of a VTK snap(shot) of the simulation.</dc:description>
        <dc:date>10/29/2012</dc:date>
        <dc:creator>JPS</dc:creator>
    </Class>
    


    <!-- http://cbo.biocomplexity.indiana.edu/svn/cbo/trunk/CBO_1_0.owl#Ventral -->

    <Class rdf:about="http://cbo.biocomplexity.indiana.edu/svn/cbo/trunk/CBO_1_0.owl#Ventral">
        <rdfs:label>Ventral</rdfs:label>
        <rdfs:subClassOf rdf:resource="http://cbo.biocomplexity.indiana.edu/svn/cbo/trunk/CBO_1_0.owl#OrganismalRegion"/>
        <dc:date>24 Aug. 2011</dc:date>
        <dc:creator>jps</dc:creator>
        <dc:description>Ventral is a CBO:OrganismalRegion characteristic of the front of an object relative to the body it is contained in.
EFO: Ventral is a geometric modifier describing parts pertaining to the front or anterior of any structure for example Ventral striatum.</dc:description>
    </Class>
    


    <!-- http://cbo.biocomplexity.indiana.edu/svn/cbo/trunk/CBO_1_0.owl#Volume -->

    <Class rdf:about="http://cbo.biocomplexity.indiana.edu/svn/cbo/trunk/CBO_1_0.owl#Volume">
        <rdfs:label>Volume</rdfs:label>
        <rdfs:subClassOf rdf:resource="http://cbo.biocomplexity.indiana.edu/svn/cbo/trunk/CBO_1_0.owl#GeometricalProperty"/>
        <dc:creator>jps</dc:creator>
        <dc:date>24 Aug. 2011</dc:date>
        <dc:description>Volume is a GeometricalProperty describing the total Volume of spaced occupied by the object at a particular instant in time.</dc:description>
        <rdfs:isDefinedBy>urn:miriam:opb:&apos;Volume of Volume region&apos;</rdfs:isDefinedBy>
        <rdfs:isDefinedBy>PATO:0000918</rdfs:isDefinedBy>
    </Class>
    


    <!-- http://cbo.biocomplexity.indiana.edu/svn/cbo/trunk/CBO_1_0.owl#VolumeChange -->

    <Class rdf:about="http://cbo.biocomplexity.indiana.edu/svn/cbo/trunk/CBO_1_0.owl#VolumeChange">
        <rdfs:label>VolumeChange</rdfs:label>
        <rdfs:subClassOf rdf:resource="http://cbo.biocomplexity.indiana.edu/svn/cbo/trunk/CBO_1_0.owl#FundamentalPhysicalProcess"/>
        <dc:date>24 Aug. 2011</dc:date>
        <dc:description>VolumeChange is a FundamentalPhysicalProcess resulting in a change, an increase or decrease, in the Volume occupied by an object.</dc:description>
        <rdfs:seeAlso>subclass of: BFO:span:fiat_process_part</rdfs:seeAlso>
        <dc:creator>jps</dc:creator>
    </Class>
    


    <!-- http://cbo.biocomplexity.indiana.edu/svn/cbo/trunk/CBO_1_0.owl#VolumeEnergy -->

    <Class rdf:about="http://cbo.biocomplexity.indiana.edu/svn/cbo/trunk/CBO_1_0.owl#VolumeEnergy">
        <rdfs:label>VolumeEnergy</rdfs:label>
        <rdfs:subClassOf rdf:resource="http://cbo.biocomplexity.indiana.edu/svn/cbo/trunk/CBO_1_0.owl#EnergyQuality"/>
        <dc:creator>jps</dc:creator>
        <dc:date>24 Aug. 2011</dc:date>
        <dc:description>A VolumeEnergy is a CBO:EnergyQuality representing the energy associated with a given volume entity. </dc:description>
    </Class>
    


    <!-- http://cbo.biocomplexity.indiana.edu/svn/cbo/trunk/CBO_1_0.owl#YieldingThreshold -->

    <Class rdf:about="http://cbo.biocomplexity.indiana.edu/svn/cbo/trunk/CBO_1_0.owl#YieldingThreshold">
        <rdfs:label>YieldingThreshold</rdfs:label>
        <rdfs:subClassOf rdf:resource="http://cbo.biocomplexity.indiana.edu/svn/cbo/trunk/CBO_1_0.owl#MechanicalProperty"/>
        <dc:date>24 Aug. 2011</dc:date>
        <dc:description>YieldingThreshold (Yield stress threshold, Y) is a CBO:MechanicalProperty describing the rheological yield stress of an object.</dc:description>
        <dc:creator>jps</dc:creator>
    </Class>
    


    <!-- http://cbo.biocomplexity.indiana.edu/svn/cbo/trunk/CBO_1_0.owl#YoungsModulus -->

    <Class rdf:about="http://cbo.biocomplexity.indiana.edu/svn/cbo/trunk/CBO_1_0.owl#YoungsModulus">
        <rdfs:label>YoungsModulus</rdfs:label>
        <rdfs:subClassOf rdf:resource="http://cbo.biocomplexity.indiana.edu/svn/cbo/trunk/CBO_1_0.owl#MechanicalProperty"/>
        <dc:description>YoungsModulus (Young&apos;s modulus, tensile modulus) is a numerical CBO:PhysicalObjectQuality indicating the measure of stiffness in a material. It is defined by the ratio of stress in a unit area of substance to the resulting deformation (strain). This allows the behavior of a material under load (such as bone) to be calculated. (From Mesh)</dc:description>
        <dc:date>24 Aug. 2011</dc:date>
        <dc:creator>jps</dc:creator>
    </Class>
    


    <!-- http://cbo.biocomplexity.indiana.edu/svn/cbo/trunk/CBO_1_0.owl#ZerothOrderRate -->

    <Class rdf:about="http://cbo.biocomplexity.indiana.edu/svn/cbo/trunk/CBO_1_0.owl#ZerothOrderRate">
        <rdfs:label>ZerothOrderRate</rdfs:label>
        <rdfs:subClassOf rdf:resource="http://cbo.biocomplexity.indiana.edu/svn/cbo/trunk/CBO_1_0.owl#RateFunction"/>
        <dc:creator>jps</dc:creator>
        <dc:date>24 Aug. 2011</dc:date>
        <dc:description>A ZerothOrderRate is a CBO:RateFunction describing the mathematical form used to define a constant rate of change of a quality with respect to time. For quality n; dn/dt=k, where k is a constant.</dc:description>
    </Class>
    


    <!-- 
    ///////////////////////////////////////////////////////////////////////////////////////
    //
    // Annotations
    //
    ///////////////////////////////////////////////////////////////////////////////////////
     -->

    <rdf:Description rdf:about="&owl;topObjectProperty">
        <rdfs:comment>Note that OWL DL does not support antiymetric properties so those have been removed from the OBO Relation defintiions for the properties.
</rdfs:comment>
    </rdf:Description>
    <rdf:Description rdf:about="&snap;IndependentContinuant">
        <dc:description>CBO_Process is the top level CBO class for processes and process qualities. CBO_Object is BFO:continuant (endurant). CBO_Process is euivalent to BFO:occurrent.</dc:description>
    </rdf:Description>
    


    <!-- 
    ///////////////////////////////////////////////////////////////////////////////////////
    //
    // General axioms
    //
    ///////////////////////////////////////////////////////////////////////////////////////
     -->

    <rdf:Description>
        <rdf:type rdf:resource="&owl;AllDisjointClasses"/>
        <members rdf:parseType="Collection">
            <rdf:Description rdf:about="http://cbo.biocomplexity.indiana.edu/svn/cbo/trunk/CBO_1_0.owl#Fission"/>
            <rdf:Description rdf:about="http://cbo.biocomplexity.indiana.edu/svn/cbo/trunk/CBO_1_0.owl#Meiosis"/>
            <rdf:Description rdf:about="http://cbo.biocomplexity.indiana.edu/svn/cbo/trunk/CBO_1_0.owl#Mitosis"/>
        </members>
    </rdf:Description>
    <rdf:Description>
        <rdf:type rdf:resource="&owl;AllDisjointClasses"/>
        <members rdf:parseType="Collection">
            <rdf:Description rdf:about="http://cbo.biocomplexity.indiana.edu/svn/cbo/trunk/CBO_1_0.owl#Age"/>
            <rdf:Description rdf:about="http://cbo.biocomplexity.indiana.edu/svn/cbo/trunk/CBO_1_0.owl#ChemicalProperty"/>
            <rdf:Description rdf:about="http://cbo.biocomplexity.indiana.edu/svn/cbo/trunk/CBO_1_0.owl#Divisible"/>
            <rdf:Description rdf:about="http://cbo.biocomplexity.indiana.edu/svn/cbo/trunk/CBO_1_0.owl#ElectricalProperty"/>
            <rdf:Description rdf:about="http://cbo.biocomplexity.indiana.edu/svn/cbo/trunk/CBO_1_0.owl#Energy"/>
            <rdf:Description rdf:about="http://cbo.biocomplexity.indiana.edu/svn/cbo/trunk/CBO_1_0.owl#Fill"/>
            <rdf:Description rdf:about="http://cbo.biocomplexity.indiana.edu/svn/cbo/trunk/CBO_1_0.owl#GeometricalProperty"/>
            <rdf:Description rdf:about="http://cbo.biocomplexity.indiana.edu/svn/cbo/trunk/CBO_1_0.owl#KineticProperty"/>
            <rdf:Description rdf:about="http://cbo.biocomplexity.indiana.edu/svn/cbo/trunk/CBO_1_0.owl#Mass"/>
            <rdf:Description rdf:about="http://cbo.biocomplexity.indiana.edu/svn/cbo/trunk/CBO_1_0.owl#MechanicalProperty"/>
            <rdf:Description rdf:about="http://cbo.biocomplexity.indiana.edu/svn/cbo/trunk/CBO_1_0.owl#MovementField"/>
            <rdf:Description rdf:about="http://cbo.biocomplexity.indiana.edu/svn/cbo/trunk/CBO_1_0.owl#SpacialExclusive"/>
            <rdf:Description rdf:about="http://cbo.biocomplexity.indiana.edu/svn/cbo/trunk/CBO_1_0.owl#StatisticalProperty"/>
        </members>
    </rdf:Description>
    <rdf:Description>
        <rdf:type rdf:resource="&owl;AllDisjointClasses"/>
        <members rdf:parseType="Collection">
            <rdf:Description rdf:about="http://cbo.biocomplexity.indiana.edu/svn/cbo/trunk/CBO_1_0.owl#ChemicalAffinity"/>
            <rdf:Description rdf:about="http://cbo.biocomplexity.indiana.edu/svn/cbo/trunk/CBO_1_0.owl#ChemicalDensity"/>
            <rdf:Description rdf:about="http://cbo.biocomplexity.indiana.edu/svn/cbo/trunk/CBO_1_0.owl#ChemicalLocalization"/>
            <rdf:Description rdf:about="http://cbo.biocomplexity.indiana.edu/svn/cbo/trunk/CBO_1_0.owl#ChemicalPattern"/>
        </members>
    </rdf:Description>
    <rdf:Description>
        <rdf:type rdf:resource="&owl;AllDisjointClasses"/>
        <members rdf:parseType="Collection">
            <rdf:Description rdf:about="http://cbo.biocomplexity.indiana.edu/svn/cbo/trunk/CBO_1_0.owl#CellularKineticProcess"/>
            <rdf:Description rdf:about="http://cbo.biocomplexity.indiana.edu/svn/cbo/trunk/CBO_1_0.owl#CellularMechanicalProcess"/>
            <rdf:Description rdf:about="http://cbo.biocomplexity.indiana.edu/svn/cbo/trunk/CBO_1_0.owl#GeometricalCellProcess"/>
        </members>
    </rdf:Description>
    <rdf:Description>
        <rdf:type rdf:resource="&owl;AllDisjointClasses"/>
        <members rdf:parseType="Collection">
            <rdf:Description rdf:about="http://cbo.biocomplexity.indiana.edu/svn/cbo/trunk/CBO_1_0.owl#AdhesiveProperty"/>
            <rdf:Description rdf:about="http://cbo.biocomplexity.indiana.edu/svn/cbo/trunk/CBO_1_0.owl#PoissonRatio"/>
            <rdf:Description rdf:about="http://cbo.biocomplexity.indiana.edu/svn/cbo/trunk/CBO_1_0.owl#PressureMechanical"/>
            <rdf:Description rdf:about="http://cbo.biocomplexity.indiana.edu/svn/cbo/trunk/CBO_1_0.owl#StiffnessMechanical"/>
            <rdf:Description rdf:about="http://cbo.biocomplexity.indiana.edu/svn/cbo/trunk/CBO_1_0.owl#TensionMechanical"/>
            <rdf:Description rdf:about="http://cbo.biocomplexity.indiana.edu/svn/cbo/trunk/CBO_1_0.owl#YieldingThreshold"/>
            <rdf:Description rdf:about="http://cbo.biocomplexity.indiana.edu/svn/cbo/trunk/CBO_1_0.owl#YoungsModulus"/>
        </members>
    </rdf:Description>
    <rdf:Description>
        <rdf:type rdf:resource="&owl;AllDisjointClasses"/>
        <members rdf:parseType="Collection">
            <rdf:Description rdf:about="http://cbo.biocomplexity.indiana.edu/svn/cbo/trunk/CBO_1_0.owl#Boundary"/>
            <rdf:Description rdf:about="http://cbo.biocomplexity.indiana.edu/svn/cbo/trunk/CBO_1_0.owl#CellRegion"/>
            <rdf:Description rdf:about="http://cbo.biocomplexity.indiana.edu/svn/cbo/trunk/CBO_1_0.owl#OrganismalRegion"/>
        </members>
    </rdf:Description>
    <rdf:Description>
        <rdf:type rdf:resource="&owl;AllDisjointClasses"/>
        <members rdf:parseType="Collection">
            <rdf:Description rdf:about="http://cbo.biocomplexity.indiana.edu/svn/cbo/trunk/CBO_1_0.owl#MoleculeBarrierCrossing"/>
            <rdf:Description rdf:about="http://cbo.biocomplexity.indiana.edu/svn/cbo/trunk/CBO_1_0.owl#MoleculeChange"/>
            <rdf:Description rdf:about="http://cbo.biocomplexity.indiana.edu/svn/cbo/trunk/CBO_1_0.owl#MoleculeCreation"/>
            <rdf:Description rdf:about="http://cbo.biocomplexity.indiana.edu/svn/cbo/trunk/CBO_1_0.owl#MoleculeDeletion"/>
            <rdf:Description rdf:about="http://cbo.biocomplexity.indiana.edu/svn/cbo/trunk/CBO_1_0.owl#MoleculeDiffusion"/>
            <rdf:Description rdf:about="http://cbo.biocomplexity.indiana.edu/svn/cbo/trunk/CBO_1_0.owl#MoleculeMoleculeAdhesion"/>
        </members>
    </rdf:Description>
    <rdf:Description>
        <rdf:type rdf:resource="&owl;AllDisjointClasses"/>
        <members rdf:parseType="Collection">
            <rdf:Description rdf:about="http://cbo.biocomplexity.indiana.edu/svn/cbo/trunk/CBO_1_0.owl#AcceptanceFunction"/>
            <rdf:Description rdf:about="http://cbo.biocomplexity.indiana.edu/svn/cbo/trunk/CBO_1_0.owl#HarmonicEnergy"/>
            <rdf:Description rdf:about="http://cbo.biocomplexity.indiana.edu/svn/cbo/trunk/CBO_1_0.owl#LJ_6_12Energy"/>
            <rdf:Description rdf:about="http://cbo.biocomplexity.indiana.edu/svn/cbo/trunk/CBO_1_0.owl#LinearEnergy"/>
        </members>
    </rdf:Description>
    <rdf:Description>
        <rdf:type rdf:resource="&owl;AllDisjointClasses"/>
        <members rdf:parseType="Collection">
            <rdf:Description rdf:about="http://cbo.biocomplexity.indiana.edu/svn/cbo/trunk/CBO_1_0.owl#VTK_FileName"/>
            <rdf:Description rdf:about="http://cbo.biocomplexity.indiana.edu/svn/cbo/trunk/CBO_1_0.owl#VTK_FileRoot"/>
            <rdf:Description rdf:about="http://cbo.biocomplexity.indiana.edu/svn/cbo/trunk/CBO_1_0.owl#VTK_FileTimeStep"/>
            <rdf:Description rdf:about="http://cbo.biocomplexity.indiana.edu/svn/cbo/trunk/CBO_1_0.owl#VTK_InitialCondition"/>
        </members>
    </rdf:Description>
    <rdf:Description>
        <rdf:type rdf:resource="&owl;AllDisjointClasses"/>
        <members rdf:parseType="Collection">
            <rdf:Description rdf:about="http://cbo.biocomplexity.indiana.edu/svn/cbo/trunk/CBO_1_0.owl#SystemExtentX"/>
            <rdf:Description rdf:about="http://cbo.biocomplexity.indiana.edu/svn/cbo/trunk/CBO_1_0.owl#SystemExtentY"/>
            <rdf:Description rdf:about="http://cbo.biocomplexity.indiana.edu/svn/cbo/trunk/CBO_1_0.owl#SystemExtentZ"/>
        </members>
    </rdf:Description>
    <rdf:Description>
        <rdf:type rdf:resource="&owl;AllDisjointClasses"/>
        <members rdf:parseType="Collection">
            <rdf:Description rdf:about="http://cbo.biocomplexity.indiana.edu/svn/cbo/trunk/CBO_1_0.owl#CHASTEcenter"/>
            <rdf:Description rdf:about="http://cbo.biocomplexity.indiana.edu/svn/cbo/trunk/CBO_1_0.owl#Compucell3D"/>
            <rdf:Description rdf:about="http://cbo.biocomplexity.indiana.edu/svn/cbo/trunk/CBO_1_0.owl#OpenAlea"/>
            <rdf:Description rdf:about="http://cbo.biocomplexity.indiana.edu/svn/cbo/trunk/CBO_1_0.owl#Other"/>
        </members>
    </rdf:Description>
    <rdf:Description>
        <rdf:type rdf:resource="&owl;AllDisjointClasses"/>
        <members rdf:parseType="Collection">
            <rdf:Description rdf:about="http://cbo.biocomplexity.indiana.edu/svn/cbo/trunk/CBO_1_0.owl#CellAdvection"/>
            <rdf:Description rdf:about="http://cbo.biocomplexity.indiana.edu/svn/cbo/trunk/CBO_1_0.owl#CellDisplacement"/>
            <rdf:Description rdf:about="http://cbo.biocomplexity.indiana.edu/svn/cbo/trunk/CBO_1_0.owl#CellMotility"/>
            <rdf:Description rdf:about="http://cbo.biocomplexity.indiana.edu/svn/cbo/trunk/CBO_1_0.owl#CellRotation"/>
            <rdf:Description rdf:about="http://cbo.biocomplexity.indiana.edu/svn/cbo/trunk/CBO_1_0.owl#Chemotaxis"/>
            <rdf:Description rdf:about="http://cbo.biocomplexity.indiana.edu/svn/cbo/trunk/CBO_1_0.owl#Haptotaxis"/>
        </members>
    </rdf:Description>
    <rdf:Description>
        <rdf:type rdf:resource="&owl;AllDisjointClasses"/>
        <members rdf:parseType="Collection">
            <rdf:Description rdf:about="http://cbo.biocomplexity.indiana.edu/svn/cbo/trunk/CBO_1_0.owl#ElectromechanicalField"/>
            <rdf:Description rdf:about="http://cbo.biocomplexity.indiana.edu/svn/cbo/trunk/CBO_1_0.owl#MolecularField"/>
            <rdf:Description rdf:about="http://cbo.biocomplexity.indiana.edu/svn/cbo/trunk/CBO_1_0.owl#TemperatureField"/>
        </members>
    </rdf:Description>
    <rdf:Description>
        <rdf:type rdf:resource="&owl;AllDisjointClasses"/>
        <members rdf:parseType="Collection">
            <rdf:Description rdf:about="http://cbo.biocomplexity.indiana.edu/svn/cbo/trunk/CBO_1_0.owl#CellBorder"/>
            <rdf:Description rdf:about="http://cbo.biocomplexity.indiana.edu/svn/cbo/trunk/CBO_1_0.owl#CellMembranePart"/>
            <rdf:Description rdf:about="http://cbo.biocomplexity.indiana.edu/svn/cbo/trunk/CBO_1_0.owl#Cytoplasm"/>
            <rdf:Description rdf:about="http://cbo.biocomplexity.indiana.edu/svn/cbo/trunk/CBO_1_0.owl#Nucleus"/>
        </members>
    </rdf:Description>
    <rdf:Description>
        <rdf:type rdf:resource="&owl;AllDisjointClasses"/>
        <members rdf:parseType="Collection">
            <rdf:Description rdf:about="http://cbo.biocomplexity.indiana.edu/svn/cbo/trunk/CBO_1_0.owl#Cell"/>
            <rdf:Description rdf:about="http://cbo.biocomplexity.indiana.edu/svn/cbo/trunk/CBO_1_0.owl#ExtraCellularFluid"/>
            <rdf:Description rdf:about="http://cbo.biocomplexity.indiana.edu/svn/cbo/trunk/CBO_1_0.owl#ExtraCellularMatrix"/>
            <rdf:Description rdf:about="http://cbo.biocomplexity.indiana.edu/svn/cbo/trunk/CBO_1_0.owl#Molecule"/>
        </members>
    </rdf:Description>
    <rdf:Description>
        <rdf:type rdf:resource="&owl;AllDisjointClasses"/>
        <members rdf:parseType="Collection">
            <rdf:Description rdf:about="http://cbo.biocomplexity.indiana.edu/svn/cbo/trunk/CBO_1_0.owl#CellMovement"/>
            <rdf:Description rdf:about="http://cbo.biocomplexity.indiana.edu/svn/cbo/trunk/CBO_1_0.owl#CellOrientationChange"/>
            <rdf:Description rdf:about="http://cbo.biocomplexity.indiana.edu/svn/cbo/trunk/CBO_1_0.owl#CellShapeChange"/>
            <rdf:Description rdf:about="http://cbo.biocomplexity.indiana.edu/svn/cbo/trunk/CBO_1_0.owl#CellVolumeChange"/>
        </members>
    </rdf:Description>
    <rdf:Description>
        <rdf:type rdf:resource="&owl;AllDisjointClasses"/>
        <members rdf:parseType="Collection">
            <rdf:Description rdf:about="http://cbo.biocomplexity.indiana.edu/svn/cbo/trunk/CBO_1_0.owl#AdhesionMolecule"/>
            <rdf:Description rdf:about="http://cbo.biocomplexity.indiana.edu/svn/cbo/trunk/CBO_1_0.owl#GapJunction"/>
            <rdf:Description rdf:about="http://cbo.biocomplexity.indiana.edu/svn/cbo/trunk/CBO_1_0.owl#IonChannel"/>
            <rdf:Description rdf:about="http://cbo.biocomplexity.indiana.edu/svn/cbo/trunk/CBO_1_0.owl#MembraneReceptor"/>
            <rdf:Description rdf:about="http://cbo.biocomplexity.indiana.edu/svn/cbo/trunk/CBO_1_0.owl#Pump"/>
            <rdf:Description rdf:about="http://cbo.biocomplexity.indiana.edu/svn/cbo/trunk/CBO_1_0.owl#TightJunction"/>
        </members>
    </rdf:Description>
    <rdf:Description>
        <rdf:type rdf:resource="&owl;AllDisjointClasses"/>
        <members rdf:parseType="Collection">
            <rdf:Description rdf:about="http://cbo.biocomplexity.indiana.edu/svn/cbo/trunk/CBO_1_0.owl#CellDeath"/>
            <rdf:Description rdf:about="http://cbo.biocomplexity.indiana.edu/svn/cbo/trunk/CBO_1_0.owl#CellDifferentiation"/>
            <rdf:Description rdf:about="http://cbo.biocomplexity.indiana.edu/svn/cbo/trunk/CBO_1_0.owl#CellDivision"/>
            <rdf:Description rdf:about="http://cbo.biocomplexity.indiana.edu/svn/cbo/trunk/CBO_1_0.owl#CellFusion"/>
            <rdf:Description rdf:about="http://cbo.biocomplexity.indiana.edu/svn/cbo/trunk/CBO_1_0.owl#CellGrowth"/>
        </members>
    </rdf:Description>
    <rdf:Description>
        <rdf:type rdf:resource="&owl;AllDisjointClasses"/>
        <members rdf:parseType="Collection">
            <rdf:Description rdf:about="http://cbo.biocomplexity.indiana.edu/svn/cbo/trunk/CBO_1_0.owl#Apoptosis"/>
            <rdf:Description rdf:about="http://cbo.biocomplexity.indiana.edu/svn/cbo/trunk/CBO_1_0.owl#AutophagicDeath"/>
            <rdf:Description rdf:about="http://cbo.biocomplexity.indiana.edu/svn/cbo/trunk/CBO_1_0.owl#Necrosis"/>
        </members>
    </rdf:Description>
    <rdf:Description>
        <rdf:type rdf:resource="&owl;AllDisjointClasses"/>
        <members rdf:parseType="Collection">
            <rdf:Description rdf:about="http://cbo.biocomplexity.indiana.edu/svn/cbo/trunk/CBO_1_0.owl#CellCellProcess"/>
            <rdf:Description rdf:about="http://cbo.biocomplexity.indiana.edu/svn/cbo/trunk/CBO_1_0.owl#CellEnvironmentProcess"/>
            <rdf:Description rdf:about="http://cbo.biocomplexity.indiana.edu/svn/cbo/trunk/CBO_1_0.owl#CellularPropertyProcess"/>
            <rdf:Description rdf:about="http://cbo.biocomplexity.indiana.edu/svn/cbo/trunk/CBO_1_0.owl#ExistentialCellProcesses"/>
        </members>
    </rdf:Description>
    <rdf:Description>
        <rdf:type rdf:resource="&owl;AllDisjointClasses"/>
        <members rdf:parseType="Collection">
            <rdf:Description rdf:about="http://cbo.biocomplexity.indiana.edu/svn/cbo/trunk/CBO_1_0.owl#SystemPeriodicX"/>
            <rdf:Description rdf:about="http://cbo.biocomplexity.indiana.edu/svn/cbo/trunk/CBO_1_0.owl#SystemPeriodicY"/>
            <rdf:Description rdf:about="http://cbo.biocomplexity.indiana.edu/svn/cbo/trunk/CBO_1_0.owl#SystemPeriodicZ"/>
        </members>
    </rdf:Description>
    <rdf:Description>
        <rdf:type rdf:resource="&owl;AllDisjointClasses"/>
        <members rdf:parseType="Collection">
            <rdf:Description rdf:about="http://cbo.biocomplexity.indiana.edu/svn/cbo/trunk/CBO_1_0.owl#BarrierCrossing"/>
            <rdf:Description rdf:about="http://cbo.biocomplexity.indiana.edu/svn/cbo/trunk/CBO_1_0.owl#Creation"/>
            <rdf:Description rdf:about="http://cbo.biocomplexity.indiana.edu/svn/cbo/trunk/CBO_1_0.owl#Deletion"/>
            <rdf:Description rdf:about="http://cbo.biocomplexity.indiana.edu/svn/cbo/trunk/CBO_1_0.owl#Movement"/>
            <rdf:Description rdf:about="http://cbo.biocomplexity.indiana.edu/svn/cbo/trunk/CBO_1_0.owl#PhenotypicChange"/>
            <rdf:Description rdf:about="http://cbo.biocomplexity.indiana.edu/svn/cbo/trunk/CBO_1_0.owl#ShapeChange"/>
            <rdf:Description rdf:about="http://cbo.biocomplexity.indiana.edu/svn/cbo/trunk/CBO_1_0.owl#VolumeChange"/>
        </members>
    </rdf:Description>
    <rdf:Description>
        <rdf:type rdf:resource="&owl;AllDisjointClasses"/>
        <members rdf:parseType="Collection">
            <rdf:Description rdf:about="http://cbo.biocomplexity.indiana.edu/svn/cbo/trunk/CBO_1_0.owl#Dimension1d"/>
            <rdf:Description rdf:about="http://cbo.biocomplexity.indiana.edu/svn/cbo/trunk/CBO_1_0.owl#Dimension2d"/>
            <rdf:Description rdf:about="http://cbo.biocomplexity.indiana.edu/svn/cbo/trunk/CBO_1_0.owl#Dimension3d"/>
        </members>
    </rdf:Description>
    <rdf:Description>
        <rdf:type rdf:resource="&owl;AllDisjointClasses"/>
        <members rdf:parseType="Collection">
            <rdf:Description rdf:about="http://cbo.biocomplexity.indiana.edu/svn/cbo/trunk/CBO_1_0.owl#GradientTexture"/>
            <rdf:Description rdf:about="http://cbo.biocomplexity.indiana.edu/svn/cbo/trunk/CBO_1_0.owl#PatternTexture"/>
            <rdf:Description rdf:about="http://cbo.biocomplexity.indiana.edu/svn/cbo/trunk/CBO_1_0.owl#UniformTexture"/>
        </members>
    </rdf:Description>
    <rdf:Description>
        <rdf:type rdf:resource="&owl;AllDisjointClasses"/>
        <members rdf:parseType="Collection">
            <rdf:Description rdf:about="http://cbo.biocomplexity.indiana.edu/svn/cbo/trunk/CBO_1_0.owl#ApicalPart"/>
            <rdf:Description rdf:about="http://cbo.biocomplexity.indiana.edu/svn/cbo/trunk/CBO_1_0.owl#BasalPart"/>
            <rdf:Description rdf:about="http://cbo.biocomplexity.indiana.edu/svn/cbo/trunk/CBO_1_0.owl#LateralPart"/>
            <rdf:Description rdf:about="http://cbo.biocomplexity.indiana.edu/svn/cbo/trunk/CBO_1_0.owl#MedialPart"/>
        </members>
    </rdf:Description>
    <rdf:Description>
        <rdf:type rdf:resource="&owl;AllDisjointClasses"/>
        <members rdf:parseType="Collection">
            <rdf:Description rdf:about="http://cbo.biocomplexity.indiana.edu/svn/cbo/trunk/CBO_1_0.owl#Advection"/>
            <rdf:Description rdf:about="http://cbo.biocomplexity.indiana.edu/svn/cbo/trunk/CBO_1_0.owl#Diffusion"/>
            <rdf:Description rdf:about="http://cbo.biocomplexity.indiana.edu/svn/cbo/trunk/CBO_1_0.owl#Rotation"/>
            <rdf:Description rdf:about="http://cbo.biocomplexity.indiana.edu/svn/cbo/trunk/CBO_1_0.owl#Translation"/>
        </members>
    </rdf:Description>
    <rdf:Description>
        <rdf:type rdf:resource="&owl;AllDisjointClasses"/>
        <members rdf:parseType="Collection">
            <rdf:Description rdf:about="http://cbo.biocomplexity.indiana.edu/svn/cbo/trunk/CBO_1_0.owl#CellAdhesion"/>
            <rdf:Description rdf:about="http://cbo.biocomplexity.indiana.edu/svn/cbo/trunk/CBO_1_0.owl#CellContact"/>
            <rdf:Description rdf:about="http://cbo.biocomplexity.indiana.edu/svn/cbo/trunk/CBO_1_0.owl#CellRelatedTransport"/>
            <rdf:Description rdf:about="http://cbo.biocomplexity.indiana.edu/svn/cbo/trunk/CBO_1_0.owl#CellularChemicalProcess"/>
            <rdf:Description rdf:about="http://cbo.biocomplexity.indiana.edu/svn/cbo/trunk/CBO_1_0.owl#CellularElectricalProcess"/>
        </members>
    </rdf:Description>
    <rdf:Description>
        <rdf:type rdf:resource="&owl;AllDisjointClasses"/>
        <members rdf:parseType="Collection">
            <rdf:Description rdf:about="http://cbo.biocomplexity.indiana.edu/svn/cbo/trunk/CBO_1_0.owl#BasementLaminaChange"/>
            <rdf:Description rdf:about="http://cbo.biocomplexity.indiana.edu/svn/cbo/trunk/CBO_1_0.owl#BasementLaminaCreation"/>
            <rdf:Description rdf:about="http://cbo.biocomplexity.indiana.edu/svn/cbo/trunk/CBO_1_0.owl#BasementLaminaDeletion"/>
        </members>
    </rdf:Description>
    <rdf:Description>
        <rdf:type rdf:resource="&owl;AllDisjointClasses"/>
        <members rdf:parseType="Collection">
            <rdf:Description rdf:about="http://cbo.biocomplexity.indiana.edu/svn/cbo/trunk/CBO_1_0.owl#AsymmetricCellDivisionOrientedCleavagePlane"/>
            <rdf:Description rdf:about="http://cbo.biocomplexity.indiana.edu/svn/cbo/trunk/CBO_1_0.owl#AsymmetricCellDivisionRandomCleavagePlane"/>
            <rdf:Description rdf:about="http://cbo.biocomplexity.indiana.edu/svn/cbo/trunk/CBO_1_0.owl#SymmetricCellDivisionOrientedCleavagePlane"/>
            <rdf:Description rdf:about="http://cbo.biocomplexity.indiana.edu/svn/cbo/trunk/CBO_1_0.owl#SymmetricCellDivisionRandomCleavagePlane"/>
        </members>
    </rdf:Description>
    <rdf:Description>
        <rdf:type rdf:resource="&owl;AllDisjointClasses"/>
        <members rdf:parseType="Collection">
            <rdf:Description rdf:about="http://cbo.biocomplexity.indiana.edu/svn/cbo/trunk/CBO_1_0.owl#AdhesionEnergy"/>
            <rdf:Description rdf:about="http://cbo.biocomplexity.indiana.edu/svn/cbo/trunk/CBO_1_0.owl#AreaEnergy"/>
            <rdf:Description rdf:about="http://cbo.biocomplexity.indiana.edu/svn/cbo/trunk/CBO_1_0.owl#Hamlitonian"/>
            <rdf:Description rdf:about="http://cbo.biocomplexity.indiana.edu/svn/cbo/trunk/CBO_1_0.owl#VolumeEnergy"/>
        </members>
    </rdf:Description>
    <rdf:Description>
        <rdf:type rdf:resource="&owl;AllDisjointClasses"/>
        <members rdf:parseType="Collection">
            <rdf:Description rdf:about="http://cbo.biocomplexity.indiana.edu/svn/cbo/trunk/CBO_1_0.owl#IsApoptotic"/>
            <rdf:Description rdf:about="http://cbo.biocomplexity.indiana.edu/svn/cbo/trunk/CBO_1_0.owl#IsDebris"/>
            <rdf:Description rdf:about="http://cbo.biocomplexity.indiana.edu/svn/cbo/trunk/CBO_1_0.owl#IsGrowing"/>
            <rdf:Description rdf:about="http://cbo.biocomplexity.indiana.edu/svn/cbo/trunk/CBO_1_0.owl#IsHypoxic"/>
            <rdf:Description rdf:about="http://cbo.biocomplexity.indiana.edu/svn/cbo/trunk/CBO_1_0.owl#IsNecrotic"/>
            <rdf:Description rdf:about="http://cbo.biocomplexity.indiana.edu/svn/cbo/trunk/CBO_1_0.owl#IsQuiescent"/>
        </members>
    </rdf:Description>
    <rdf:Description>
        <rdf:type rdf:resource="&owl;AllDisjointClasses"/>
        <members rdf:parseType="Collection">
            <rdf:Description rdf:about="http://cbo.biocomplexity.indiana.edu/svn/cbo/trunk/CBO_1_0.owl#InterstitialMatrixChange"/>
            <rdf:Description rdf:about="http://cbo.biocomplexity.indiana.edu/svn/cbo/trunk/CBO_1_0.owl#InterstitialMatrixCreation"/>
            <rdf:Description rdf:about="http://cbo.biocomplexity.indiana.edu/svn/cbo/trunk/CBO_1_0.owl#InterstitialMatrixDeletion"/>
        </members>
    </rdf:Description>
    <rdf:Description>
        <rdf:type rdf:resource="&owl;AllDisjointClasses"/>
        <members rdf:parseType="Collection">
            <rdf:Description rdf:about="http://cbo.biocomplexity.indiana.edu/svn/cbo/trunk/CBO_1_0.owl#ContinuousEntity"/>
            <rdf:Description rdf:about="http://cbo.biocomplexity.indiana.edu/svn/cbo/trunk/CBO_1_0.owl#CorpuscularEntity"/>
            <rdf:Description rdf:about="http://cbo.biocomplexity.indiana.edu/svn/cbo/trunk/CBO_1_0.owl#DiffuseEntity"/>
        </members>
    </rdf:Description>
    <rdf:Description>
        <rdf:type rdf:resource="&owl;AllDisjointClasses"/>
        <members rdf:parseType="Collection">
            <rdf:Description rdf:about="http://cbo.biocomplexity.indiana.edu/svn/cbo/trunk/CBO_1_0.owl#ComputationalPlatform"/>
            <rdf:Description rdf:about="http://cbo.biocomplexity.indiana.edu/svn/cbo/trunk/CBO_1_0.owl#SystemBoundary"/>
            <rdf:Description rdf:about="http://cbo.biocomplexity.indiana.edu/svn/cbo/trunk/CBO_1_0.owl#SystemExtent"/>
            <rdf:Description rdf:about="http://cbo.biocomplexity.indiana.edu/svn/cbo/trunk/CBO_1_0.owl#SystemPixelDistanceScale"/>
            <rdf:Description rdf:about="http://cbo.biocomplexity.indiana.edu/svn/cbo/trunk/CBO_1_0.owl#VTK_Quality"/>
        </members>
    </rdf:Description>
    <rdf:Description>
        <rdf:type rdf:resource="&owl;AllDisjointClasses"/>
        <members rdf:parseType="Collection">
            <rdf:Description rdf:about="http://cbo.biocomplexity.indiana.edu/svn/cbo/trunk/CBO_1_0.owl#SystemWallX"/>
            <rdf:Description rdf:about="http://cbo.biocomplexity.indiana.edu/svn/cbo/trunk/CBO_1_0.owl#SystemWallY"/>
            <rdf:Description rdf:about="http://cbo.biocomplexity.indiana.edu/svn/cbo/trunk/CBO_1_0.owl#SystemWallZ"/>
        </members>
    </rdf:Description>
    <rdf:Description>
        <rdf:type rdf:resource="&owl;AllDisjointClasses"/>
        <members rdf:parseType="Collection">
            <rdf:Description rdf:about="http://cbo.biocomplexity.indiana.edu/svn/cbo/trunk/CBO_1_0.owl#ContactSurfaceArea"/>
            <rdf:Description rdf:about="http://cbo.biocomplexity.indiana.edu/svn/cbo/trunk/CBO_1_0.owl#Dimensionality"/>
            <rdf:Description rdf:about="http://cbo.biocomplexity.indiana.edu/svn/cbo/trunk/CBO_1_0.owl#ExtentGeometrical"/>
            <rdf:Description rdf:about="http://cbo.biocomplexity.indiana.edu/svn/cbo/trunk/CBO_1_0.owl#Location"/>
            <rdf:Description rdf:about="http://cbo.biocomplexity.indiana.edu/svn/cbo/trunk/CBO_1_0.owl#Orientation"/>
            <rdf:Description rdf:about="http://cbo.biocomplexity.indiana.edu/svn/cbo/trunk/CBO_1_0.owl#Shape"/>
            <rdf:Description rdf:about="http://cbo.biocomplexity.indiana.edu/svn/cbo/trunk/CBO_1_0.owl#SurfaceArea"/>
            <rdf:Description rdf:about="http://cbo.biocomplexity.indiana.edu/svn/cbo/trunk/CBO_1_0.owl#Texture"/>
            <rdf:Description rdf:about="http://cbo.biocomplexity.indiana.edu/svn/cbo/trunk/CBO_1_0.owl#Volume"/>
        </members>
    </rdf:Description>
</rdf:RDF>


<!-- Generated by the OWL API (version 3.3.1957) http://owlapi.sourceforge.net -->
