# Supplementary material for: The cell behavior ontology: describing the intrinsic biological behaviors of real and model cells seen as active agents
Source: Bioinformatics. 2014 Apr 22;30(16):2367–74. doi: 10.1093/bioinformatics/btu210 (PMC4133580; doi:10.1093/bioinformatics/btu210)
Supplement: Supplementary Data [file supp_btu210_Supplemental_Material.zip › Supplemental Material/CBO_Step_by_step/VascularTumor/Compucell3D Files/Simulation/Glucose_300.dat]

0 0 0 4.46762
1 0 0 4.46781
2 0 0 4.46827
3 0 0 4.469
4 0 0 4.47
5 0 0 4.47123
6 0 0 4.4727
7 0 0 4.47438
8 0 0 4.47624
9 0 0 4.47827
10 0 0 4.48044
11 0 0 4.4827
12 0 0 4.48503
13 0 0 4.4874
14 0 0 4.48977
15 0 0 4.49209
16 0 0 4.49434
17 0 0 4.49647
18 0 0 4.49845
19 0 0 4.50023
20 0 0 4.5018
21 0 0 4.50311
22 0 0 4.50415
23 0 0 4.50489
24 0 0 4.50532
25 0 0 4.50543
26 0 0 4.50522
27 0 0 4.5047
28 0 0 4.50386
29 0 0 4.50274
30 0 0 4.50134
31 0 0 4.4997
32 0 0 4.49785
33 0 0 4.49581
34 0 0 4.49363
35 0 0 4.49135
36 0 0 4.489
37 0 0 4.48662
38 0 0 4.48425
39 0 0 4.48192
40 0 0 4.47968
41 0 0 4.47755
42 0 0 4.47557
43 0 0 4.47376
44 0 0 4.47215
45 0 0 4.47076
46 0 0 4.46961
47 0 0 4.46871
48 0 0 4.46807
49 0 0 4.46771
0 1 0 4.4676
1 1 0 4.4678
2 1 0 4.46827
3 1 0 4.46901
4 1 0 4.47002
5 1 0 4.47126
6 1 0 4.47274
7 1 0 4.47443
8 1 0 4.47631
9 1 0 4.47835
10 1 0 4.48053
11 1 0 4.4828
12 1 0 4.48515
13 1 0 4.48752
14 1 0 4.4899
15 1 0 4.49223
16 1 0 4.49448
17 1 0 4.49661
18 1 0 4.49859
19 1 0 4.50037
20 1 0 4.50193
21 1 0 4.50324
22 1 0 4.50428
23 1 0 4.50501
24 1 0 4.50544
25 1 0 4.50554
26 1 0 4.50532
27 1 0 4.50479
28 1 0 4.50394
29 1 0 4.5028
30 1 0 4.50139
31 1 0 4.49974
32 1 0 4.49788
33 1 0 4.49583
34 1 0 4.49364
35 1 0 4.49135
36 1 0 4.48899
37 1 0 4.4866
38 1 0 4.48422
39 1 0 4.48189
40 1 0 4.47964
41 1 0 4.47751
42 1 0 4.47552
43 1 0 4.47371
44 1 0 4.4721
45 1 0 4.47071
46 1 0 4.46956
47 1 0 4.46867
48 1 0 4.46804
49 1 0 4.46768
0 2 0 4.46786
1 2 0 4.46807
2 2 0 4.46855
3 2 0 4.46931
4 2 0 4.47032
5 2 0 4.47158
6 2 0 4.47307
7 2 0 4.47478
8 2 0 4.47667
9 2 0 4.47872
10 2 0 4.4809
11 2 0 4.48318
12 2 0 4.48553
13 2 0 4.48792
14 2 0 4.49029
15 2 0 4.49263
16 2 0 4.49488
17 2 0 4.49701
18 2 0 4.49899
19 2 0 4.50077
20 2 0 4.50233
21 2 0 4.50363
22 2 0 4.50466
23 2 0 4.50539
24 2 0 4.5058
25 2 0 4.5059
26 2 0 4.50567
27 2 0 4.50512
28 2 0 4.50427
29 2 0 4.50312
30 2 0 4.5017
31 2 0 4.50004
32 2 0 4.49816
33 2 0 4.4961
34 2 0 4.4939
35 2 0 4.4916
36 2 0 4.48923
37 2 0 4.48684
38 2 0 4.48445
39 2 0 4.48212
40 2 0 4.47987
41 2 0 4.47773
42 2 0 4.47575
43 2 0 4.47394
44 2 0 4.47233
45 2 0 4.47094
46 2 0 4.4698
47 2 0 4.46891
48 2 0 4.46828
49 2 0 4.46793
0 3 0 4.46841
1 3 0 4.46863
2 3 0 4.46912
3 3 0 4.46989
4 3 0 4.47091
5 3 0 4.47218
6 3 0 4.47369
7 3 0 4.4754
8 3 0 4.4773
9 3 0 4.47936
10 3 0 4.48155
11 3 0 4.48384
12 3 0 4.4862
13 3 0 4.48858
14 3 0 4.49096
15 3 0 4.4933
16 3 0 4.49555
17 3 0 4.49768
18 3 0 4.49965
19 3 0 4.50143
20 3 0 4.50298
21 3 0 4.50428
22 3 0 4.5053
23 3 0 4.50601
24 3 0 4.50642
25 3 0 4.5065
26 3 0 4.50626
27 3 0 4.5057
28 3 0 4.50484
29 3 0 4.50368
30 3 0 4.50225
31 3 0 4.50058
32 3 0 4.49869
33 3 0 4.49663
34 3 0 4.49442
35 3 0 4.49211
36 3 0 4.48973
37 3 0 4.48733
38 3 0 4.48495
39 3 0 4.48261
40 3 0 4.48036
41 3 0 4.47822
42 3 0 4.47624
43 3 0 4.47443
44 3 0 4.47283
45 3 0 4.47145
46 3 0 4.47031
47 3 0 4.46943
48 3 0 4.46881
49 3 0 4.46847
0 4 0 4.46923
1 4 0 4.46946
2 4 0 4.46996
3 4 0 4.47074
4 4 0 4.47178
5 4 0 4.47306
6 4 0 4.47457
7 4 0 4.47629
8 4 0 4.4782
9 4 0 4.48027
10 4 0 4.48246
11 4 0 4.48476
12 4 0 4.48712
13 4 0 4.48951
14 4 0 4.49189
15 4 0 4.49422
16 4 0 4.49647
17 4 0 4.4986
18 4 0 4.50056
19 4 0 4.50233
20 4 0 4.50388
21 4 0 4.50516
22 4 0 4.50617
23 4 0 4.50688
24 4 0 4.50727
25 4 0 4.50734
26 4 0 4.50709
27 4 0 4.50652
28 4 0 4.50564
29 4 0 4.50448
30 4 0 4.50304
31 4 0 4.50135
32 4 0 4.49946
33 4 0 4.49739
34 4 0 4.49518
35 4 0 4.49286
36 4 0 4.49048
37 4 0 4.48808
38 4 0 4.48569
39 4 0 4.48336
40 4 0 4.48111
41 4 0 4.47898
42 4 0 4.477
43 4 0 4.47519
44 4 0 4.4736
45 4 0 4.47222
46 4 0 4.47109
47 4 0 4.47022
48 4 0 4.46961
49 4 0 4.46928
0 5 0 4.47031
1 5 0 4.47055
2 5 0 4.47107
3 5 0 4.47186
4 5 0 4.47291
5 5 0 4.4742
6 5 0 4.47572
7 5 0 4.47745
8 5 0 4.47936
9 5 0 4.48144
10 5 0 4.48364
11 5 0 4.48594
12 5 0 4.4883
13 5 0 4.49069
14 5 0 4.49307
15 5 0 4.4954
16 5 0 4.49764
17 5 0 4.49976
18 5 0 4.50171
19 5 0 4.50347
20 5 0 4.50501
21 5 0 4.50628
22 5 0 4.50728
23 5 0 4.50797
24 5 0 4.50835
25 5 0 4.50841
26 5 0 4.50815
27 5 0 4.50757
28 5 0 4.50668
29 5 0 4.5055
30 5 0 4.50405
31 5 0 4.50236
32 5 0 4.50046
33 5 0 4.49839
34 5 0 4.49617
35 5 0 4.49385
36 5 0 4.49147
37 5 0 4.48907
38 5 0 4.48668
39 5 0 4.48435
40 5 0 4.4821
41 5 0 4.47998
42 5 0 4.478
43 5 0 4.47621
44 5 0 4.47462
45 5 0 4.47325
46 5 0 4.47213
47 5 0 4.47127
48 5 0 4.47067
49 5 0 4.47035
0 6 0 4.47165
1 6 0 4.4719
2 6 0 4.47243
3 6 0 4.47323
4 6 0 4.47428
5 6 0 4.47559
6 6 0 4.47712
7 6 0 4.47885
8 6 0 4.48077
9 6 0 4.48285
10 6 0 4.48506
11 6 0 4.48736
12 6 0 4.48972
13 6 0 4.4921
14 6 0 4.49448
15 6 0 4.4968
16 6 0 4.49903
17 6 0 4.50114
18 6 0 4.50309
19 6 0 4.50484
20 6 0 4.50636
21 6 0 4.50762
22 6 0 4.5086
23 6 0 4.50928
24 6 0 4.50965
25 6 0 4.50969
26 6 0 4.50942
27 6 0 4.50882
28 6 0 4.50793
29 6 0 4.50674
30 6 0 4.50528
31 6 0 4.50359
32 6 0 4.50168
33 6 0 4.4996
34 6 0 4.49738
35 6 0 4.49507
36 6 0 4.49269
37 6 0 4.49029
38 6 0 4.4879
39 6 0 4.48557
40 6 0 4.48333
41 6 0 4.48122
42 6 0 4.47925
43 6 0 4.47747
44 6 0 4.47588
45 6 0 4.47453
46 6 0 4.47342
47 6 0 4.47257
48 6 0 4.47198
49 6 0 4.47167
0 7 0 4.47321
1 7 0 4.47348
2 7 0 4.47402
3 7 0 4.47483
4 7 0 4.47589
5 7 0 4.47721
6 7 0 4.47874
7 7 0 4.48049
8 7 0 4.48241
9 7 0 4.48449
10 7 0 4.4867
11 7 0 4.489
12 7 0 4.49135
13 7 0 4.49373
14 7 0 4.4961
15 7 0 4.49842
16 7 0 4.50064
17 7 0 4.50274
18 7 0 4.50467
19 7 0 4.50641
20 7 0 4.50791
21 7 0 4.50916
22 7 0 4.51012
23 7 0 4.51079
24 7 0 4.51114
25 7 0 4.51117
26 7 0 4.51088
27 7 0 4.51028
28 7 0 4.50937
29 7 0 4.50817
30 7 0 4.50671
31 7 0 4.50501
32 7 0 4.5031
33 7 0 4.50102
34 7 0 4.4988
35 7 0 4.49649
36 7 0 4.49411
37 7 0 4.49172
38 7 0 4.48934
39 7 0 4.48702
40 7 0 4.48478
41 7 0 4.48267
42 7 0 4.48072
43 7 0 4.47895
44 7 0 4.47738
45 7 0 4.47603
46 7 0 4.47494
47 7 0 4.4741
48 7 0 4.47352
49 7 0 4.47323
0 8 0 4.47499
1 8 0 4.47527
2 8 0 4.47582
3 8 0 4.47664
4 8 0 4.47772
5 8 0 4.47903
6 8 0 4.48058
7 8 0 4.48233
8 8 0 4.48425
9 8 0 4.48634
10 8 0 4.48854
11 8 0 4.49084
12 8 0 4.49319
13 8 0 4.49556
14 8 0 4.49792
15 8 0 4.50023
16 8 0 4.50244
17 8 0 4.50452
18 8 0 4.50644
19 8 0 4.50816
20 8 0 4.50965
21 8 0 4.51088
22 8 0 4.51182
23 8 0 4.51247
24 8 0 4.51281
25 8 0 4.51283
26 8 0 4.51252
27 8 0 4.51191
28 8 0 4.51099
29 8 0 4.50978
30 8 0 4.50831
31 8 0 4.50661
32 8 0 4.5047
33 8 0 4.50262
34 8 0 4.5004
35 8 0 4.49809
36 8 0 4.49572
37 8 0 4.49333
38 8 0 4.49096
39 8 0 4.48865
40 8 0 4.48643
41 8 0 4.48433
42 8 0 4.48239
43 8 0 4.48063
44 8 0 4.47907
45 8 0 4.47775
46 8 0 4.47666
47 8 0 4.47583
48 8 0 4.47528
49 8 0 4.475
0 9 0 4.47696
1 9 0 4.47725
2 9 0 4.47781
3 9 0 4.47864
4 9 0 4.47972
5 9 0 4.48105
6 9 0 4.4826
7 9 0 4.48435
8 9 0 4.48628
9 9 0 4.48836
10 9 0 4.49056
11 9 0 4.49285
12 9 0 4.4952
13 9 0 4.49756
14 9 0 4.49991
15 9 0 4.5022
16 9 0 4.5044
17 9 0 4.50647
18 9 0 4.50837
19 9 0 4.51007
20 9 0 4.51154
21 9 0 4.51275
22 9 0 4.51368
23 9 0 4.51431
24 9 0 4.51463
25 9 0 4.51463
26 9 0 4.51432
27 9 0 4.51369
28 9 0 4.51276
29 9 0 4.51155
30 9 0 4.51008
31 9 0 4.50837
32 9 0 4.50646
33 9 0 4.50438
34 9 0 4.50217
35 9 0 4.49986
36 9 0 4.4975
37 9 0 4.49512
38 9 0 4.49276
39 9 0 4.49046
40 9 0 4.48825
41 9 0 4.48617
42 9 0 4.48424
43 9 0 4.4825
44 9 0 4.48096
45 9 0 4.47964
46 9 0 4.47857
47 9 0 4.47776
48 9 0 4.47722
49 9 0 4.47695
0 10 0 4.47908
1 10 0 4.47938
2 10 0 4.47996
3 10 0 4.48079
4 10 0 4.48189
5 10 0 4.48322
6 10 0 4.48477
7 10 0 4.48652
8 10 0 4.48845
9 10 0 4.49053
10 10 0 4.49273
11 10 0 4.49501
12 10 0 4.49735
13 10 0 4.49971
14 10 0 4.50204
15 10 0 4.50432
16 10 0 4.5065
17 10 0 4.50855
18 10 0 4.51043
19 10 0 4.51211
20 10 0 4.51356
21 10 0 4.51475
22 10 0 4.51566
23 10 0 4.51628
24 10 0 4.51658
25 10 0 4.51657
26 10 0 4.51624
27 10 0 4.5156
28 10 0 4.51466
29 10 0 4.51344
30 10 0 4.51197
31 10 0 4.51026
32 10 0 4.50835
33 10 0 4.50627
34 10 0 4.50407
35 10 0 4.50177
36 10 0 4.49942
37 10 0 4.49705
38 10 0 4.49471
39 10 0 4.49242
40 10 0 4.49023
41 10 0 4.48816
42 10 0 4.48625
43 10 0 4.48452
44 10 0 4.48299
45 10 0 4.48169
46 10 0 4.48064
47 10 0 4.47984
48 10 0 4.47932
49 10 0 4.47906
0 11 0 4.48134
1 11 0 4.48165
2 11 0 4.48223
3 11 0 4.48308
4 11 0 4.48418
5 11 0 4.48551
6 11 0 4.48707
7 11 0 4.48882
8 11 0 4.49075
9 11 0 4.49283
10 11 0 4.49502
11 11 0 4.49729
12 11 0 4.49962
13 11 0 4.50196
14 11 0 4.50428
15 11 0 4.50654
16 11 0 4.5087
17 11 0 4.51073
18 11 0 4.51259
19 11 0 4.51426
20 11 0 4.51568
21 11 0 4.51686
22 11 0 4.51775
23 11 0 4.51834
24 11 0 4.51863
25 11 0 4.5186
26 11 0 4.51826
27 11 0 4.51761
28 11 0 4.51666
29 11 0 4.51544
30 11 0 4.51396
31 11 0 4.51225
32 11 0 4.51035
33 11 0 4.50828
34 11 0 4.50608
35 11 0 4.5038
36 11 0 4.50146
37 11 0 4.4991
38 11 0 4.49677
39 11 0 4.4945
40 11 0 4.49233
41 11 0 4.49027
42 11 0 4.48838
43 11 0 4.48667
44 11 0 4.48516
45 11 0 4.48388
46 11 0 4.48284
47 11 0 4.48206
48 11 0 4.48154
49 11 0 4.4813
0 12 0 4.48369
1 12 0 4.48402
2 12 0 4.48461
3 12 0 4.48546
4 12 0 4.48656
5 12 0 4.4879
6 12 0 4.48946
7 12 0 4.49121
8 12 0 4.49314
9 12 0 4.4952
10 12 0 4.49739
11 12 0 4.49965
12 12 0 4.50197
13 12 0 4.50429
14 12 0 4.5066
15 12 0 4.50884
16 12 0 4.51098
17 12 0 4.51299
18 12 0 4.51483
19 12 0 4.51647
20 12 0 4.51788
21 12 0 4.51902
22 12 0 4.5199
23 12 0 4.52047
24 12 0 4.52074
25 12 0 4.5207
26 12 0 4.52035
27 12 0 4.51969
28 12 0 4.51873
29 12 0 4.51751
30 12 0 4.51603
31 12 0 4.51432
32 12 0 4.51242
33 12 0 4.51036
34 12 0 4.50818
35 12 0 4.5059
36 12 0 4.50358
37 12 0 4.50124
38 12 0 4.49893
39 12 0 4.49667
40 12 0 4.49451
41 12 0 4.49248
42 12 0 4.49061
43 12 0 4.48891
44 12 0 4.48742
45 12 0 4.48616
46 12 0 4.48514
47 12 0 4.48437
48 12 0 4.48387
49 12 0 4.48365
0 13 0 4.48611
1 13 0 4.48644
2 13 0 4.48704
3 13 0 4.4879
4 13 0 4.48901
5 13 0 4.49035
6 13 0 4.4919
7 13 0 4.49365
8 13 0 4.49557
9 13 0 4.49763
10 13 0 4.49981
11 13 0 4.50206
12 13 0 4.50436
13 13 0 4.50667
14 13 0 4.50895
15 13 0 4.51117
16 13 0 4.5133
17 13 0 4.51528
18 13 0 4.5171
19 13 0 4.51871
20 13 0 4.5201
21 13 0 4.52123
22 13 0 4.52208
23 13 0 4.52264
24 13 0 4.52289
25 13 0 4.52283
26 13 0 4.52247
27 13 0 4.5218
28 13 0 4.52084
29 13 0 4.51962
30 13 0 4.51814
31 13 0 4.51644
32 13 0 4.51454
33 13 0 4.51249
34 13 0 4.51032
35 13 0 4.50806
36 13 0 4.50575
37 13 0 4.50343
38 13 0 4.50113
39 13 0 4.4989
40 13 0 4.49676
41 13 0 4.49475
42 13 0 4.49289
43 13 0 4.49122
44 13 0 4.48975
45 13 0 4.4885
46 13 0 4.4875
47 13 0 4.48675
48 13 0 4.48626
49 13 0 4.48605
0 14 0 4.48855
1 14 0 4.48889
2 14 0 4.4895
3 14 0 4.49036
4 14 0 4.49147
5 14 0 4.49281
6 14 0 4.49437
7 14 0 4.49611
8 14 0 4.49802
9 14 0 4.50007
10 14 0 4.50223
11 14 0 4.50447
12 14 0 4.50676
13 14 0 4.50905
14 14 0 4.51131
15 14 0 4.51351
16 14 0 4.51561
17 14 0 4.51757
18 14 0 4.51937
19 14 0 4.52096
20 14 0 4.52232
21 14 0 4.52343
22 14 0 4.52426
23 14 0 4.5248
24 14 0 4.52504
25 14 0 4.52497
26 14 0 4.52459
27 14 0 4.52392
28 14 0 4.52296
29 14 0 4.52173
30 14 0 4.52026
31 14 0 4.51856
32 14 0 4.51668
33 14 0 4.51464
34 14 0 4.51248
35 14 0 4.51023
36 14 0 4.50794
37 14 0 4.50564
38 14 0 4.50337
39 14 0 4.50116
40 14 0 4.49904
41 14 0 4.49705
42 14 0 4.49521
43 14 0 4.49355
44 14 0 4.4921
45 14 0 4.49088
46 14 0 4.48989
47 14 0 4.48915
48 14 0 4.48868
49 14 0 4.48848
0 15 0 4.49098
1 15 0 4.49133
2 15 0 4.49194
3 15 0 4.49281
4 15 0 4.49392
5 15 0 4.49526
6 15 0 4.49681
7 15 0 4.49854
8 15 0 4.50045
9 15 0 4.50249
10 15 0 4.50463
11 15 0 4.50686
12 15 0 4.50912
13 15 0 4.51139
14 15 0 4.51364
15 15 0 4.51581
16 15 0 4.51789
17 15 0 4.51983
18 15 0 4.5216
19 15 0 4.52317
20 15 0 4.52451
21 15 0 4.52559
22 15 0 4.5264
23 15 0 4.52693
24 15 0 4.52715
25 15 0 4.52707
26 15 0 4.52668
27 15 0 4.52601
28 15 0 4.52504
29 15 0 4.52382
30 15 0 4.52235
31 15 0 4.52066
32 15 0 4.51879
33 15 0 4.51677
34 15 0 4.51462
35 15 0 4.5124
36 15 0 4.51012
37 15 0 4.50784
38 15 0 4.50559
39 15 0 4.5034
40 15 0 4.5013
41 15 0 4.49933
42 15 0 4.49752
43 15 0 4.49588
44 15 0 4.49445
45 15 0 4.49324
46 15 0 4.49227
47 15 0 4.49155
48 15 0 4.49109
49 15 0 4.4909
0 16 0 4.49336
1 16 0 4.49372
2 16 0 4.49433
3 16 0 4.4952
4 16 0 4.49631
5 16 0 4.49764
6 16 0 4.49919
7 16 0 4.50091
8 16 0 4.50281
9 16 0 4.50483
10 16 0 4.50696
11 16 0 4.50917
12 16 0 4.51142
13 16 0 4.51367
14 16 0 4.51589
15 16 0 4.51804
16 16 0 4.52009
17 16 0 4.52201
18 16 0 4.52375
19 16 0 4.5253
20 16 0 4.52661
21 16 0 4.52768
22 16 0 4.52847
23 16 0 4.52898
24 16 0 4.52919
25 16 0 4.5291
26 16 0 4.52871
27 16 0 4.52803
28 16 0 4.52707
29 16 0 4.52584
30 16 0 4.52438
31 16 0 4.52271
32 16 0 4.52085
33 16 0 4.51884
34 16 0 4.51671
35 16 0 4.51451
36 16 0 4.51226
37 16 0 4.51
38 16 0 4.50777
39 16 0 4.5056
40 16 0 4.50353
41 16 0 4.50158
42 16 0 4.49978
43 16 0 4.49817
44 16 0 4.49675
45 16 0 4.49556
46 16 0 4.49461
47 16 0 4.4939
48 16 0 4.49346
49 16 0 4.49328
0 17 0 4.49565
1 17 0 4.49601
2 17 0 4.49662
3 17 0 4.49749
4 17 0 4.4986
5 17 0 4.49993
6 17 0 4.50146
7 17 0 4.50318
8 17 0 4.50506
9 17 0 4.50707
10 17 0 4.50919
11 17 0 4.51137
12 17 0 4.5136
13 17 0 4.51583
14 17 0 4.51802
15 17 0 4.52015
16 17 0 4.52218
17 17 0 4.52407
18 17 0 4.52579
19 17 0 4.52732
20 17 0 4.52861
21 17 0 4.52966
22 17 0 4.53043
23 17 0 4.53092
24 17 0 4.53112
25 17 0 4.53103
26 17 0 4.53063
27 17 0 4.52995
28 17 0 4.52899
29 17 0 4.52778
30 17 0 4.52632
31 17 0 4.52466
32 17 0 4.52282
33 17 0 4.52083
34 17 0 4.51872
35 17 0 4.51653
36 17 0 4.51431
37 17 0 4.51207
38 17 0 4.50986
39 17 0 4.50772
40 17 0 4.50566
41 17 0 4.50374
42 17 0 4.50196
43 17 0 4.50037
44 17 0 4.49897
45 17 0 4.4978
46 17 0 4.49686
47 17 0 4.49616
48 17 0 4.49573
49 17 0 4.49556
0 18 0 4.49781
1 18 0 4.49817
2 18 0 4.49879
3 18 0 4.49965
4 18 0 4.50075
5 18 0 4.50207
6 18 0 4.5036
7 18 0 4.50531
8 18 0 4.50717
9 18 0 4.50916
10 18 0 4.51126
11 18 0 4.51343
12 18 0 4.51563
13 18 0 4.51784
14 18 0 4.52001
15 18 0 4.52212
16 18 0 4.52412
17 18 0 4.52599
18 18 0 4.52768
19 18 0 4.52918
20 18 0 4.53046
21 18 0 4.53149
22 18 0 4.53225
23 18 0 4.53273
24 18 0 4.53292
25 18 0 4.53282
26 18 0 4.53242
27 18 0 4.53174
28 18 0 4.53079
29 18 0 4.52958
30 18 0 4.52814
31 18 0 4.52649
32 18 0 4.52466
33 18 0 4.52269
34 18 0 4.52061
35 18 0 4.51844
36 18 0 4.51624
37 18 0 4.51402
38 18 0 4.51184
39 18 0 4.50972
40 18 0 4.50769
41 18 0 4.50578
42 18 0 4.50403
43 18 0 4.50245
44 18 0 4.50107
45 18 0 4.49991
46 18 0 4.49898
47 18 0 4.4983
48 18 0 4.49788
49 18 0 4.49771
0 19 0 4.4998
1 19 0 4.50016
2 19 0 4.50078
3 19 0 4.50164
4 19 0 4.50273
5 19 0 4.50404
6 19 0 4.50556
7 19 0 4.50725
8 19 0 4.5091
9 19 0 4.51107
10 19 0 4.51315
11 19 0 4.5153
12 19 0 4.51748
13 19 0 4.51966
14 19 0 4.52181
15 19 0 4.52389
16 19 0 4.52587
17 19 0 4.52771
18 19 0 4.52939
19 19 0 4.53087
20 19 0 4.53213
21 19 0 4.53314
22 19 0 4.53389
23 19 0 4.53436
24 19 0 4.53454
25 19 0 4.53444
26 19 0 4.53404
27 19 0 4.53337
28 19 0 4.53242
29 19 0 4.53122
30 19 0 4.5298
31 19 0 4.52816
32 19 0 4.52636
33 19 0 4.5244
34 19 0 4.52234
35 19 0 4.5202
36 19 0 4.51802
37 19 0 4.51583
38 19 0 4.51367
39 19 0 4.51157
40 19 0 4.50956
41 19 0 4.50767
42 19 0 4.50594
43 19 0 4.50438
44 19 0 4.50302
45 19 0 4.50187
46 19 0 4.50095
47 19 0 4.50028
48 19 0 4.49986
49 19 0 4.4997
0 20 0 4.5016
1 20 0 4.50195
2 20 0 4.50256
3 20 0 4.50342
4 20 0 4.5045
5 20 0 4.5058
6 20 0 4.5073
7 20 0 4.50898
8 20 0 4.51081
9 20 0 4.51277
10 20 0 4.51482
11 20 0 4.51695
12 20 0 4.5191
13 20 0 4.52126
14 20 0 4.52339
15 20 0 4.52545
16 20 0 4.5274
17 20 0 4.52923
18 20 0 4.53088
19 20 0 4.53235
20 20 0 4.53359
21 20 0 4.53459
22 20 0 4.53533
23 20 0 4.53579
24 20 0 4.53597
25 20 0 4.53586
26 20 0 4.53547
27 20 0 4.5348
28 20 0 4.53386
29 20 0 4.53268
30 20 0 4.53127
31 20 0 4.52965
32 20 0 4.52786
33 20 0 4.52593
34 20 0 4.52389
35 20 0 4.52177
36 20 0 4.51961
37 20 0 4.51745
38 20 0 4.51531
39 20 0 4.51323
40 20 0 4.51124
41 20 0 4.50938
42 20 0 4.50766
43 20 0 4.50612
44 20 0 4.50477
45 20 0 4.50363
46 20 0 4.50273
47 20 0 4.50207
48 20 0 4.50165
49 20 0 4.50149
0 21 0 4.50315
1 21 0 4.50351
2 21 0 4.50411
3 21 0 4.50495
4 21 0 4.50603
5 21 0 4.50731
6 21 0 4.5088
7 21 0 4.51046
8 21 0 4.51227
9 21 0 4.51421
10 21 0 4.51624
11 21 0 4.51835
12 21 0 4.52048
13 21 0 4.52262
14 21 0 4.52472
15 21 0 4.52676
16 21 0 4.52869
17 21 0 4.5305
18 21 0 4.53214
19 21 0 4.53358
20 21 0 4.53481
21 21 0 4.5358
22 21 0 4.53653
23 21 0 4.53699
24 21 0 4.53717
25 21 0 4.53706
26 21 0 4.53668
27 21 0 4.53601
28 21 0 4.53509
29 21 0 4.53392
30 21 0 4.53253
31 21 0 4.53093
32 21 0 4.52916
33 21 0 4.52725
34 21 0 4.52523
35 21 0 4.52314
36 21 0 4.521
37 21 0 4.51886
38 21 0 4.51674
39 21 0 4.51468
40 21 0 4.51272
41 21 0 4.51087
42 21 0 4.50917
43 21 0 4.50764
44 21 0 4.5063
45 21 0 4.50518
46 21 0 4.50428
47 21 0 4.50362
48 21 0 4.50321
49 21 0 4.50305
0 22 0 4.50444
1 22 0 4.50479
2 22 0 4.50539
3 22 0 4.50622
4 22 0 4.50728
5 22 0 4.50855
6 22 0 4.51002
7 22 0 4.51167
8 22 0 4.51346
9 22 0 4.51538
10 22 0 4.51739
11 22 0 4.51947
12 22 0 4.52158
13 22 0 4.5237
14 22 0 4.52578
15 22 0 4.52779
16 22 0 4.52971
17 22 0 4.5315
18 22 0 4.53312
19 22 0 4.53455
20 22 0 4.53577
21 22 0 4.53675
22 22 0 4.53748
23 22 0 4.53794
24 22 0 4.53812
25 22 0 4.53802
26 22 0 4.53764
27 22 0 4.53699
28 22 0 4.53608
29 22 0 4.53493
30 22 0 4.53355
31 22 0 4.53197
32 22 0 4.53023
33 22 0 4.52834
34 22 0 4.52634
35 22 0 4.52427
36 22 0 4.52215
37 22 0 4.52003
38 22 0 4.51793
39 22 0 4.5159
40 22 0 4.51395
41 22 0 4.51211
42 22 0 4.51043
43 22 0 4.50891
44 22 0 4.50758
45 22 0 4.50646
46 22 0 4.50557
47 22 0 4.50492
48 22 0 4.50451
49 22 0 4.50435
0 23 0 4.50545
1 23 0 4.50579
2 23 0 4.50637
3 23 0 4.50719
4 23 0 4.50824
5 23 0 4.5095
6 23 0 4.51095
7 23 0 4.51257
8 23 0 4.51435
9 23 0 4.51624
10 23 0 4.51824
11 23 0 4.52029
12 23 0 4.52239
13 23 0 4.52448
14 23 0 4.52654
15 23 0 4.52854
16 23 0 4.53044
17 23 0 4.53221
18 23 0 4.53382
19 23 0 4.53525
20 23 0 4.53646
21 23 0 4.53743
22 23 0 4.53816
23 23 0 4.53862
24 23 0 4.5388
25 23 0 4.53871
26 23 0 4.53834
27 23 0 4.53771
28 23 0 4.53681
29 23 0 4.53568
30 23 0 4.53432
31 23 0 4.53276
32 23 0 4.53104
33 23 0 4.52917
34 23 0 4.52719
35 23 0 4.52514
36 23 0 4.52305
37 23 0 4.52095
38 23 0 4.51887
39 23 0 4.51685
40 23 0 4.51491
41 23 0 4.51309
42 23 0 4.51142
43 23 0 4.50991
44 23 0 4.50859
45 23 0 4.50748
46 23 0 4.50659
47 23 0 4.50593
48 23 0 4.50552
49 23 0 4.50536
0 24 0 4.50614
1 24 0 4.50647
2 24 0 4.50704
3 24 0 4.50785
4 24 0 4.50888
5 24 0 4.51013
6 24 0 4.51156
7 24 0 4.51316
8 24 0 4.51492
9 24 0 4.5168
10 24 0 4.51877
11 24 0 4.52081
12 24 0 4.52288
13 24 0 4.52495
14 24 0 4.527
15 24 0 4.52898
16 24 0 4.53087
17 24 0 4.53263
18 24 0 4.53423
19 24 0 4.53564
20 24 0 4.53685
21 24 0 4.53782
22 24 0 4.53855
23 24 0 4.53901
24 24 0 4.53921
25 24 0 4.53913
26 24 0 4.53877
27 24 0 4.53815
28 24 0 4.53727
29 24 0 4.53615
30 24 0 4.53482
31 24 0 4.53328
32 24 0 4.53158
33 24 0 4.52973
34 24 0 4.52778
35 24 0 4.52574
36 24 0 4.52367
37 24 0 4.52158
38 24 0 4.51952
39 24 0 4.51751
40 24 0 4.51559
41 24 0 4.51378
42 24 0 4.51212
43 24 0 4.51062
44 24 0 4.5093
45 24 0 4.50819
46 24 0 4.5073
47 24 0 4.50665
48 24 0 4.50623
49 24 0 4.50606
0 25 0 4.50652
1 25 0 4.50683
2 25 0 4.50739
3 25 0 4.50819
4 25 0 4.5092
5 25 0 4.51043
6 25 0 4.51184
7 25 0 4.51343
8 25 0 4.51516
9 25 0 4.51702
10 25 0 4.51898
11 25 0 4.52099
12 25 0 4.52305
13 25 0 4.52511
14 25 0 4.52714
15 25 0 4.52911
16 25 0 4.53098
17 25 0 4.53273
18 25 0 4.53433
19 25 0 4.53574
20 25 0 4.53695
21 25 0 4.53792
22 25 0 4.53866
23 25 0 4.53913
24 25 0 4.53933
25 25 0 4.53926
26 25 0 4.53892
27 25 0 4.53832
28 25 0 4.53745
29 25 0 4.53636
30 25 0 4.53504
31 25 0 4.53352
32 25 0 4.53184
33 25 0 4.53001
34 25 0 4.52807
35 25 0 4.52606
36 25 0 4.524
37 25 0 4.52193
38 25 0 4.51988
39 25 0 4.51789
40 25 0 4.51597
41 25 0 4.51417
42 25 0 4.51251
43 25 0 4.51102
44 25 0 4.50971
45 25 0 4.50859
46 25 0 4.5077
47 25 0 4.50704
48 25 0 4.50662
49 25 0 4.50645
0 26 0 4.50656
1 26 0 4.50686
2 26 0 4.50741
3 26 0 4.50819
4 26 0 4.50919
5 26 0 4.51039
6 26 0 4.51179
7 26 0 4.51336
8 26 0 4.51508
9 26 0 4.51692
10 26 0 4.51885
11 26 0 4.52086
12 26 0 4.5229
13 26 0 4.52494
14 26 0 4.52696
15 26 0 4.52892
16 26 0 4.53079
17 26 0 4.53253
18 26 0 4.53412
19 26 0 4.53554
20 26 0 4.53675
21 26 0 4.53773
22 26 0 4.53847
23 26 0 4.53895
24 26 0 4.53917
25 26 0 4.53911
26 26 0 4.53879
27 26 0 4.5382
28 26 0 4.53736
29 26 0 4.53627
30 26 0 4.53498
31 26 0 4.53348
32 26 0 4.53181
33 26 0 4.53
34 26 0 4.52808
35 26 0 4.52608
36 26 0 4.52404
37 26 0 4.52198
38 26 0 4.51994
39 26 0 4.51796
40 26 0 4.51605
41 26 0 4.51426
42 26 0 4.5126
43 26 0 4.51111
44 26 0 4.50979
45 26 0 4.50868
46 26 0 4.50778
47 26 0 4.50712
48 26 0 4.50669
49 26 0 4.5065
0 27 0 4.50627
1 27 0 4.50656
2 27 0 4.50709
3 27 0 4.50785
4 27 0 4.50884
5 27 0 4.51003
6 27 0 4.51141
7 27 0 4.51296
8 27 0 4.51466
9 27 0 4.51648
10 27 0 4.51841
11 27 0 4.5204
12 27 0 4.52242
13 27 0 4.52446
14 27 0 4.52647
15 27 0 4.52842
16 27 0 4.53028
17 27 0 4.53203
18 27 0 4.53362
19 27 0 4.53504
20 27 0 4.53625
21 27 0 4.53724
22 27 0 4.53799
23 27 0 4.53849
24 27 0 4.53872
25 27 0 4.53868
26 27 0 4.53837
27 27 0 4.5378
28 27 0 4.53698
29 27 0 4.53591
30 27 0 4.53463
31 27 0 4.53315
32 27 0 4.5315
33 27 0 4.52971
34 27 0 4.5278
35 27 0 4.52582
36 27 0 4.52378
37 27 0 4.52173
38 27 0 4.5197
39 27 0 4.51772
40 27 0 4.51582
41 27 0 4.51403
42 27 0 4.51237
43 27 0 4.51088
44 27 0 4.50956
45 27 0 4.50844
46 27 0 4.50754
47 27 0 4.50686
48 27 0 4.50642
49 27 0 4.50623
0 28 0 4.50566
1 28 0 4.50594
2 28 0 4.50645
3 28 0 4.5072
4 28 0 4.50816
5 28 0 4.50934
6 28 0 4.5107
7 28 0 4.51224
8 28 0 4.51392
9 28 0 4.51573
10 28 0 4.51764
11 28 0 4.51962
12 28 0 4.52164
13 28 0 4.52367
14 28 0 4.52567
15 28 0 4.52762
16 28 0 4.52948
17 28 0 4.53123
18 28 0 4.53283
19 28 0 4.53425
20 28 0 4.53548
21 28 0 4.53648
22 28 0 4.53724
23 28 0 4.53775
24 28 0 4.538
25 28 0 4.53797
26 28 0 4.53769
27 28 0 4.53713
28 28 0 4.53632
29 28 0 4.53528
30 28 0 4.53401
31 28 0 4.53255
32 28 0 4.53091
33 28 0 4.52913
34 28 0 4.52724
35 28 0 4.52526
36 28 0 4.52323
37 28 0 4.52119
38 28 0 4.51917
39 28 0 4.51719
40 28 0 4.51529
41 28 0 4.5135
42 28 0 4.51184
43 28 0 4.51033
44 28 0 4.50901
45 28 0 4.50789
46 28 0 4.50698
47 28 0 4.50629
48 28 0 4.50584
49 28 0 4.50563
0 29 0 4.50473
1 29 0 4.50499
2 29 0 4.50549
3 29 0 4.50622
4 29 0 4.50717
5 29 0 4.50833
6 29 0 4.50968
7 29 0 4.5112
8 29 0 4.51288
9 29 0 4.51468
10 29 0 4.51657
11 29 0 4.51855
12 29 0 4.52056
13 29 0 4.52258
14 29 0 4.52459
15 29 0 4.52654
16 29 0 4.5284
17 29 0 4.53016
18 29 0 4.53176
19 29 0 4.5332
20 29 0 4.53443
21 29 0 4.53545
22 29 0 4.53623
23 29 0 4.53675
24 29 0 4.53702
25 29 0 4.53701
26 29 0 4.53674
27 29 0 4.5362
28 29 0 4.53541
29 29 0 4.53438
30 29 0 4.53313
31 29 0 4.53168
32 29 0 4.53005
33 29 0 4.52828
34 29 0 4.52639
35 29 0 4.52443
36 29 0 4.5224
37 29 0 4.52036
38 29 0 4.51834
39 29 0 4.51636
40 29 0 4.51446
41 29 0 4.51266
42 29 0 4.511
43 29 0 4.50949
44 29 0 4.50816
45 29 0 4.50702
46 29 0 4.5061
47 29 0 4.5054
48 29 0 4.50494
49 29 0 4.50471
0 30 0 4.50351
1 30 0 4.50375
2 30 0 4.50424
3 30 0 4.50495
4 30 0 4.50589
5 30 0 4.50703
6 30 0 4.50837
7 30 0 4.50988
8 30 0 4.51154
9 30 0 4.51333
10 30 0 4.51523
11 30 0 4.51719
12 30 0 4.5192
13 30 0 4.52123
14 30 0 4.52323
15 30 0 4.52519
16 30 0 4.52706
17 30 0 4.52882
18 30 0 4.53044
19 30 0 4.53189
20 30 0 4.53314
21 30 0 4.53417
22 30 0 4.53497
23 30 0 4.53551
24 30 0 4.53579
25 30 0 4.53581
26 30 0 4.53555
27 30 0 4.53503
28 30 0 4.53426
29 30 0 4.53324
30 30 0 4.532
31 30 0 4.53056
32 30 0 4.52894
33 30 0 4.52718
34 30 0 4.5253
35 30 0 4.52333
36 30 0 4.52131
37 30 0 4.51927
38 30 0 4.51724
39 30 0 4.51526
40 30 0 4.51335
41 30 0 4.51155
42 30 0 4.50988
43 30 0 4.50836
44 30 0 4.50702
45 30 0 4.50587
46 30 0 4.50493
47 30 0 4.50422
48 30 0 4.50374
49 30 0 4.50351
0 31 0 4.50201
1 31 0 4.50224
2 31 0 4.50271
3 31 0 4.50341
4 31 0 4.50433
5 31 0 4.50547
6 31 0 4.50679
7 31 0 4.5083
8 31 0 4.50995
9 31 0 4.51174
10 31 0 4.51362
11 31 0 4.51559
12 31 0 4.5176
13 31 0 4.51963
14 31 0 4.52164
15 31 0 4.52361
16 31 0 4.52549
17 31 0 4.52726
18 31 0 4.5289
19 31 0 4.53036
20 31 0 4.53163
21 31 0 4.53268
22 31 0 4.53349
23 31 0 4.53406
24 31 0 4.53435
25 31 0 4.53439
26 31 0 4.53415
27 31 0 4.53364
28 31 0 4.53288
29 31 0 4.53187
30 31 0 4.53064
31 31 0 4.52921
32 31 0 4.5276
33 31 0 4.52584
34 31 0 4.52396
35 31 0 4.52199
36 31 0 4.51997
37 31 0 4.51792
38 31 0 4.51589
39 31 0 4.5139
40 31 0 4.51199
41 31 0 4.51017
42 31 0 4.50849
43 31 0 4.50696
44 31 0 4.5056
45 31 0 4.50445
46 31 0 4.5035
47 31 0 4.50277
48 31 0 4.50228
49 31 0 4.50202
0 32 0 4.50027
1 32 0 4.50048
2 32 0 4.50094
3 32 0 4.50163
4 32 0 4.50254
5 32 0 4.50366
6 32 0 4.50498
7 32 0 4.50647
8 32 0 4.50813
9 32 0 4.50991
10 32 0 4.5118
11 32 0 4.51376
12 32 0 4.51578
13 32 0 4.51782
14 32 0 4.51984
15 32 0 4.52181
16 32 0 4.52371
17 32 0 4.5255
18 32 0 4.52715
19 32 0 4.52863
20 32 0 4.52992
21 32 0 4.53099
22 32 0 4.53183
23 32 0 4.53241
24 32 0 4.53272
25 32 0 4.53277
26 32 0 4.53255
27 32 0 4.53205
28 32 0 4.5313
29 32 0 4.53031
30 32 0 4.52908
31 32 0 4.52766
32 32 0 4.52605
33 32 0 4.52429
34 32 0 4.5224
35 32 0 4.52043
36 32 0 4.5184
37 32 0 4.51635
38 32 0 4.51431
39 32 0 4.51231
40 32 0 4.51039
41 32 0 4.50856
42 32 0 4.50686
43 32 0 4.50532
44 32 0 4.50395
45 32 0 4.50278
46 32 0 4.50181
47 32 0 4.50107
48 32 0 4.50056
49 32 0 4.50029
0 33 0 4.49831
1 33 0 4.49851
2 33 0 4.49895
3 33 0 4.49963
4 33 0 4.50053
5 33 0 4.50165
6 33 0 4.50296
7 33 0 4.50445
8 33 0 4.5061
9 33 0 4.50789
10 33 0 4.50978
11 33 0 4.51175
12 33 0 4.51377
13 33 0 4.51582
14 33 0 4.51786
15 33 0 4.51985
16 33 0 4.52176
17 33 0 4.52357
18 33 0 4.52524
19 33 0 4.52674
20 33 0 4.52805
21 33 0 4.52914
22 33 0 4.52999
23 33 0 4.53059
24 33 0 4.53093
25 33 0 4.53099
26 33 0 4.53078
27 33 0 4.5303
28 33 0 4.52956
29 33 0 4.52857
30 33 0 4.52735
31 33 0 4.52592
32 33 0 4.52431
33 33 0 4.52255
34 33 0 4.52066
35 33 0 4.51868
36 33 0 4.51665
37 33 0 4.51459
38 33 0 4.51253
39 33 0 4.51052
40 33 0 4.50858
41 33 0 4.50674
42 33 0 4.50503
43 33 0 4.50347
44 33 0 4.50208
45 33 0 4.50089
46 33 0 4.49991
47 33 0 4.49916
48 33 0 4.49863
49 33 0 4.49835
0 34 0 4.49617
1 34 0 4.49636
2 34 0 4.49679
3 34 0 4.49746
4 34 0 4.49836
5 34 0 4.49947
6 34 0 4.50078
7 34 0 4.50227
8 34 0 4.50392
9 34 0 4.5057
10 34 0 4.5076
11 34 0 4.50958
12 34 0 4.51162
13 34 0 4.51368
14 34 0 4.51573
15 34 0 4.51774
16 34 0 4.51967
17 34 0 4.5215
18 34 0 4.52319
19 34 0 4.52472
20 34 0 4.52605
21 34 0 4.52716
22 34 0 4.52803
23 34 0 4.52865
24 34 0 4.529
25 34 0 4.52908
26 34 0 4.52888
27 34 0 4.52841
28 34 0 4.52768
29 34 0 4.52669
30 34 0 4.52547
31 34 0 4.52405
32 34 0 4.52243
33 34 0 4.52066
34 34 0 4.51877
35 34 0 4.51678
36 34 0 4.51473
37 34 0 4.51266
38 34 0 4.51059
39 34 0 4.50856
40 34 0 4.50661
41 34 0 4.50475
42 34 0 4.50302
43 34 0 4.50144
44 34 0 4.50004
45 34 0 4.49883
46 34 0 4.49784
47 34 0 4.49706
48 34 0 4.49652
49 34 0 4.49622
0 35 0 4.49389
1 35 0 4.49407
2 35 0 4.4945
3 35 0 4.49516
4 35 0 4.49605
5 35 0 4.49715
6 35 0 4.49846
7 35 0 4.49995
8 35 0 4.50161
9 35 0 4.5034
10 35 0 4.50531
11 35 0 4.5073
12 35 0 4.50935
13 35 0 4.51143
14 35 0 4.5135
15 35 0 4.51553
16 35 0 4.51748
17 35 0 4.51933
18 35 0 4.52105
19 35 0 4.5226
20 35 0 4.52395
21 35 0 4.52508
22 35 0 4.52598
23 35 0 4.52661
24 35 0 4.52698
25 35 0 4.52707
26 35 0 4.52688
27 35 0 4.52642
28 35 0 4.52569
29 35 0 4.52471
30 35 0 4.52349
31 35 0 4.52205
32 35 0 4.52043
33 35 0 4.51865
34 35 0 4.51675
35 35 0 4.51475
36 35 0 4.51268
37 35 0 4.51059
38 35 0 4.50851
39 35 0 4.50647
40 35 0 4.50449
41 35 0 4.50262
42 35 0 4.50087
43 35 0 4.49927
44 35 0 4.49786
45 35 0 4.49663
46 35 0 4.49562
47 35 0 4.49483
48 35 0 4.49427
49 35 0 4.49396
0 36 0 4.49151
1 36 0 4.49168
2 36 0 4.4921
3 36 0 4.49276
4 36 0 4.49364
5 36 0 4.49475
6 36 0 4.49606
7 36 0 4.49756
8 36 0 4.49922
9 36 0 4.50102
10 36 0 4.50294
11 36 0 4.50495
12 36 0 4.50701
13 36 0 4.50911
14 36 0 4.5112
15 36 0 4.51325
16 36 0 4.51523
17 36 0 4.5171
18 36 0 4.51884
19 36 0 4.52041
20 36 0 4.52179
21 36 0 4.52294
22 36 0 4.52386
23 36 0 4.52451
24 36 0 4.52489
25 36 0 4.52499
26 36 0 4.52481
27 36 0 4.52436
28 36 0 4.52363
29 36 0 4.52264
30 36 0 4.52142
31 36 0 4.51998
32 36 0 4.51835
33 36 0 4.51656
34 36 0 4.51464
35 36 0 4.51262
36 36 0 4.51054
37 36 0 4.50844
38 36 0 4.50633
39 36 0 4.50427
40 36 0 4.50228
41 36 0 4.50038
42 36 0 4.49862
43 36 0 4.497
44 36 0 4.49556
45 36 0 4.49432
46 36 0 4.49329
47 36 0 4.49249
48 36 0 4.49192
49 36 0 4.49159
0 37 0 4.48907
1 37 0 4.48924
2 37 0 4.48965
3 37 0 4.4903
4 37 0 4.49119
5 37 0 4.49229
6 37 0 4.49361
7 37 0 4.49511
8 37 0 4.49678
9 37 0 4.4986
10 37 0 4.50053
11 37 0 4.50255
12 37 0 4.50464
13 37 0 4.50675
14 37 0 4.50887
15 37 0 4.51094
16 37 0 4.51294
17 37 0 4.51484
18 37 0 4.5166
19 37 0 4.5182
20 37 0 4.5196
21 37 0 4.52077
22 37 0 4.52171
23 37 0 4.52238
24 37 0 4.52277
25 37 0 4.52288
26 37 0 4.52271
27 37 0 4.52226
28 37 0 4.52153
29 37 0 4.52054
30 37 0 4.51931
31 37 0 4.51786
32 37 0 4.51622
33 37 0 4.51442
34 37 0 4.51248
35 37 0 4.51045
36 37 0 4.50835
37 37 0 4.50622
38 37 0 4.5041
39 37 0 4.50201
40 37 0 4.5
41 37 0 4.49808
42 37 0 4.4963
43 37 0 4.49466
44 37 0 4.49321
45 37 0 4.49195
46 37 0 4.4909
47 37 0 4.49008
48 37 0 4.4895
49 37 0 4.48916
0 38 0 4.48661
1 38 0 4.48677
2 38 0 4.48718
3 38 0 4.48783
4 38 0 4.48872
5 38 0 4.48983
6 38 0 4.49115
7 38 0 4.49266
8 38 0 4.49434
9 38 0 4.49617
10 38 0 4.49812
11 38 0 4.50016
12 38 0 4.50227
13 38 0 4.5044
14 38 0 4.50654
15 38 0 4.50864
16 38 0 4.51067
17 38 0 4.51259
18 38 0 4.51438
19 38 0 4.51599
20 38 0 4.51742
21 38 0 4.51861
22 38 0 4.51956
23 38 0 4.52025
24 38 0 4.52065
25 38 0 4.52077
26 38 0 4.52061
27 38 0 4.52016
28 38 0 4.51943
29 38 0 4.51843
30 38 0 4.5172
31 38 0 4.51574
32 38 0 4.51408
33 38 0 4.51226
34 38 0 4.5103
35 38 0 4.50825
36 38 0 4.50613
37 38 0 4.50398
38 38 0 4.50184
39 38 0 4.49973
40 38 0 4.49769
41 38 0 4.49576
42 38 0 4.49395
43 38 0 4.4923
44 38 0 4.49083
45 38 0 4.48955
46 38 0 4.48849
47 38 0 4.48765
48 38 0 4.48706
49 38 0 4.48671
0 39 0 4.48417
1 39 0 4.48432
2 39 0 4.48473
3 39 0 4.48538
4 39 0 4.48627
5 39 0 4.48739
6 39 0 4.48871
7 39 0 4.49024
8 39 0 4.49193
9 39 0 4.49377
10 39 0 4.49574
11 39 0 4.4978
12 39 0 4.49993
13 39 0 4.50209
14 39 0 4.50425
15 39 0 4.50638
16 39 0 4.50843
17 39 0 4.51038
18 39 0 4.51219
19 39 0 4.51383
20 39 0 4.51527
21 39 0 4.51649
22 39 0 4.51745
23 39 0 4.51815
24 39 0 4.51857
25 39 0 4.5187
26 39 0 4.51854
27 39 0 4.51808
28 39 0 4.51735
29 39 0 4.51635
30 39 0 4.5151
31 39 0 4.51363
32 39 0 4.51196
33 39 0 4.51012
34 39 0 4.50815
35 39 0 4.50607
36 39 0 4.50393
37 39 0 4.50176
38 39 0 4.49959
39 39 0 4.49746
40 39 0 4.4954
41 39 0 4.49345
42 39 0 4.49162
43 39 0 4.48995
44 39 0 4.48846
45 39 0 4.48716
46 39 0 4.48608
47 39 0 4.48524
48 39 0 4.48463
49 39 0 4.48428
0 40 0 4.48179
1 40 0 4.48194
2 40 0 4.48234
3 40 0 4.48299
4 40 0 4.48389
5 40 0 4.48501
6 40 0 4.48635
7 40 0 4.48788
8 40 0 4.48959
9 40 0 4.49145
10 40 0 4.49344
11 40 0 4.49552
12 40 0 4.49767
13 40 0 4.49986
14 40 0 4.50204
15 40 0 4.50419
16 40 0 4.50627
17 40 0 4.50824
18 40 0 4.51008
19 40 0 4.51174
20 40 0 4.5132
21 40 0 4.51443
22 40 0 4.51542
23 40 0 4.51613
24 40 0 4.51655
25 40 0 4.51669
26 40 0 4.51653
27 40 0 4.51607
28 40 0 4.51533
29 40 0 4.51432
30 40 0 4.51307
31 40 0 4.51158
32 40 0 4.50989
33 40 0 4.50803
34 40 0 4.50604
35 40 0 4.50394
36 40 0 4.50178
37 40 0 4.49958
38 40 0 4.49739
39 40 0 4.49524
40 40 0 4.49316
41 40 0 4.49118
42 40 0 4.48934
43 40 0 4.48765
44 40 0 4.48614
45 40 0 4.48483
46 40 0 4.48373
47 40 0 4.48288
48 40 0 4.48226
49 40 0 4.4819
0 41 0 4.4795
1 41 0 4.47964
2 41 0 4.48005
3 41 0 4.48071
4 41 0 4.48161
5 41 0 4.48274
6 41 0 4.48408
7 41 0 4.48563
8 41 0 4.48736
9 41 0 4.48923
10 41 0 4.49124
11 41 0 4.49335
12 41 0 4.49552
13 41 0 4.49773
14 41 0 4.49993
15 41 0 4.50211
16 41 0 4.50421
17 41 0 4.50621
18 41 0 4.50807
19 41 0 4.50975
20 41 0 4.51123
21 41 0 4.51248
22 41 0 4.51348
23 41 0 4.5142
24 41 0 4.51463
25 41 0 4.51477
26 41 0 4.51461
27 41 0 4.51415
28 41 0 4.51341
29 41 0 4.51239
30 41 0 4.51112
31 41 0 4.50961
32 41 0 4.50791
33 41 0 4.50603
34 41 0 4.50401
35 41 0 4.5019
36 41 0 4.49971
37 41 0 4.49749
38 41 0 4.49528
39 41 0 4.4931
40 41 0 4.491
41 41 0 4.489
42 41 0 4.48714
43 41 0 4.48543
44 41 0 4.4839
45 41 0 4.48258
46 41 0 4.48147
47 41 0 4.4806
48 41 0 4.47998
49 41 0 4.47961
0 42 0 4.47733
1 42 0 4.47748
2 42 0 4.47789
3 42 0 4.47855
4 42 0 4.47945
5 42 0 4.4806
6 42 0 4.48196
7 42 0 4.48352
8 42 0 4.48526
9 42 0 4.48715
10 42 0 4.48918
11 42 0 4.49131
12 42 0 4.4935
13 42 0 4.49573
14 42 0 4.49797
15 42 0 4.50016
16 42 0 4.50229
17 42 0 4.50431
18 42 0 4.50619
19 42 0 4.50789
20 42 0 4.50939
21 42 0 4.51066
22 42 0 4.51166
23 42 0 4.51239
24 42 0 4.51283
25 42 0 4.51297
26 42 0 4.51281
27 42 0 4.51235
28 42 0 4.5116
29 42 0 4.51057
30 42 0 4.50928
31 42 0 4.50776
32 42 0 4.50604
33 42 0 4.50414
34 42 0 4.5021
35 42 0 4.49996
36 42 0 4.49775
37 42 0 4.49551
38 42 0 4.49328
39 42 0 4.49108
40 42 0 4.48896
41 42 0 4.48694
42 42 0 4.48505
43 42 0 4.48333
44 42 0 4.48178
45 42 0 4.48045
46 42 0 4.47933
47 42 0 4.47845
48 42 0 4.47782
49 42 0 4.47745
0 43 0 4.47532
1 43 0 4.47547
2 43 0 4.47588
3 43 0 4.47655
4 43 0 4.47747
5 43 0 4.47862
6 43 0 4.47999
7 43 0 4.48157
8 43 0 4.48333
9 43 0 4.48524
10 43 0 4.48729
11 43 0 4.48943
12 43 0 4.49165
13 43 0 4.4939
14 43 0 4.49616
15 43 0 4.49838
16 43 0 4.50053
17 43 0 4.50257
18 43 0 4.50447
19 43 0 4.50619
20 43 0 4.5077
21 43 0 4.50898
22 43 0 4.51
23 43 0 4.51074
24 43 0 4.51118
25 43 0 4.51132
26 43 0 4.51116
27 43 0 4.51069
28 43 0 4.50993
29 43 0 4.50889
30 43 0 4.50759
31 43 0 4.50605
32 43 0 4.50431
33 43 0 4.50239
34 43 0 4.50034
35 43 0 4.49817
36 43 0 4.49594
37 43 0 4.49368
38 43 0 4.49142
39 43 0 4.4892
40 43 0 4.48706
41 43 0 4.48502
42 43 0 4.48312
43 43 0 4.48137
44 43 0 4.47982
45 43 0 4.47847
46 43 0 4.47734
47 43 0 4.47645
48 43 0 4.47582
49 43 0 4.47544
0 44 0 4.4735
1 44 0 4.47365
2 44 0 4.47407
3 44 0 4.47474
4 44 0 4.47567
5 44 0 4.47683
6 44 0 4.47822
7 44 0 4.47981
8 44 0 4.48158
9 44 0 4.48352
10 44 0 4.48558
11 44 0 4.48775
12 44 0 4.48999
13 44 0 4.49227
14 44 0 4.49454
15 44 0 4.49678
16 44 0 4.49895
17 44 0 4.50101
18 44 0 4.50293
19 44 0 4.50467
20 44 0 4.50619
21 44 0 4.50748
22 44 0 4.50851
23 44 0 4.50925
24 44 0 4.5097
25 44 0 4.50984
26 44 0 4.50967
27 44 0 4.5092
28 44 0 4.50843
29 44 0 4.50737
30 44 0 4.50606
31 44 0 4.50451
32 44 0 4.50275
33 44 0 4.50081
34 44 0 4.49873
35 44 0 4.49655
36 44 0 4.4943
37 44 0 4.49201
38 44 0 4.48973
39 44 0 4.48749
40 44 0 4.48533
41 44 0 4.48327
42 44 0 4.48135
43 44 0 4.4796
44 44 0 4.47803
45 44 0 4.47667
46 44 0 4.47553
47 44 0 4.47464
48 44 0 4.474
49 44 0 4.47362
0 45 0 4.47189
1 45 0 4.47205
2 45 0 4.47247
3 45 0 4.47315
4 45 0 4.47409
5 45 0 4.47526
6 45 0 4.47666
7 45 0 4.47827
8 45 0 4.48006
9 45 0 4.48201
10 45 0 4.4841
11 45 0 4.48628
12 45 0 4.48854
13 45 0 4.49084
14 45 0 4.49313
15 45 0 4.49539
16 45 0 4.49758
17 45 0 4.49966
18 45 0 4.50159
19 45 0 4.50334
20 45 0 4.50488
21 45 0 4.50618
22 45 0 4.50721
23 45 0 4.50796
24 45 0 4.50841
25 45 0 4.50855
26 45 0 4.50837
27 45 0 4.50789
28 45 0 4.50711
29 45 0 4.50605
30 45 0 4.50472
31 45 0 4.50315
32 45 0 4.50137
33 45 0 4.49942
34 45 0 4.49732
35 45 0 4.49511
36 45 0 4.49284
37 45 0 4.49054
38 45 0 4.48824
39 45 0 4.48598
40 45 0 4.4838
41 45 0 4.48173
42 45 0 4.47979
43 45 0 4.47802
44 45 0 4.47644
45 45 0 4.47507
46 45 0 4.47393
47 45 0 4.47303
48 45 0 4.47239
49 45 0 4.472
0 46 0 4.47051
1 46 0 4.47067
2 46 0 4.4711
3 46 0 4.47179
4 46 0 4.47274
5 46 0 4.47393
6 46 0 4.47534
7 46 0 4.47696
8 46 0 4.47877
9 46 0 4.48074
10 46 0 4.48284
11 46 0 4.48505
12 46 0 4.48732
13 46 0 4.48964
14 46 0 4.49195
15 46 0 4.49423
16 46 0 4.49643
17 46 0 4.49853
18 46 0 4.50047
19 46 0 4.50223
20 46 0 4.50378
21 46 0 4.50509
22 46 0 4.50613
23 46 0 4.50688
24 46 0 4.50732
25 46 0 4.50746
26 46 0 4.50728
27 46 0 4.50679
28 46 0 4.506
29 46 0 4.50492
30 46 0 4.50358
31 46 0 4.502
32 46 0 4.5002
33 46 0 4.49823
34 46 0 4.49611
35 46 0 4.49389
36 46 0 4.4916
37 46 0 4.48927
38 46 0 4.48695
39 46 0 4.48468
40 46 0 4.48248
41 46 0 4.4804
42 46 0 4.47845
43 46 0 4.47667
44 46 0 4.47508
45 46 0 4.4737
46 46 0 4.47255
47 46 0 4.47165
48 46 0 4.471
49 46 0 4.47062
0 47 0 4.46938
1 47 0 4.46955
2 47 0 4.46998
3 47 0 4.47069
4 47 0 4.47164
5 47 0 4.47284
6 47 0 4.47427
7 47 0 4.47591
8 47 0 4.47773
9 47 0 4.47972
10 47 0 4.48184
11 47 0 4.48406
12 47 0 4.48635
13 47 0 4.48868
14 47 0 4.49101
15 47 0 4.49331
16 47 0 4.49552
17 47 0 4.49763
18 47 0 4.49959
19 47 0 4.50136
20 47 0 4.50292
21 47 0 4.50423
22 47 0 4.50527
23 47 0 4.50602
24 47 0 4.50646
25 47 0 4.5066
26 47 0 4.50641
27 47 0 4.50591
28 47 0 4.50511
29 47 0 4.50402
30 47 0 4.50266
31 47 0 4.50106
32 47 0 4.49925
33 47 0 4.49726
34 47 0 4.49513
35 47 0 4.49289
36 47 0 4.49058
37 47 0 4.48824
38 47 0 4.4859
39 47 0 4.48361
40 47 0 4.4814
41 47 0 4.4793
42 47 0 4.47734
43 47 0 4.47555
44 47 0 4.47395
45 47 0 4.47257
46 47 0 4.47142
47 47 0 4.47051
48 47 0 4.46987
49 47 0 4.46949
0 48 0 4.46852
1 48 0 4.46869
2 48 0 4.46914
3 48 0 4.46985
4 48 0 4.47081
5 48 0 4.47203
6 48 0 4.47347
7 48 0 4.47512
8 48 0 4.47696
9 48 0 4.47896
10 48 0 4.48109
11 48 0 4.48333
12 48 0 4.48564
13 48 0 4.48799
14 48 0 4.49033
15 48 0 4.49264
16 48 0 4.49487
17 48 0 4.49698
18 48 0 4.49895
19 48 0 4.50073
20 48 0 4.50229
21 48 0 4.5036
22 48 0 4.50465
23 48 0 4.5054
24 48 0 4.50584
25 48 0 4.50596
26 48 0 4.50577
27 48 0 4.50526
28 48 0 4.50445
29 48 0 4.50335
30 48 0 4.50198
31 48 0 4.50037
32 48 0 4.49854
33 48 0 4.49653
34 48 0 4.49438
35 48 0 4.49212
36 48 0 4.4898
37 48 0 4.48744
38 48 0 4.4851
39 48 0 4.48279
40 48 0 4.48057
41 48 0 4.47846
42 48 0 4.47649
43 48 0 4.47469
44 48 0 4.47308
45 48 0 4.4717
46 48 0 4.47054
47 48 0 4.46964
48 48 0 4.469
49 48 0 4.46862
0 49 0 4.46793
1 49 0 4.46811
2 49 0 4.46856
3 49 0 4.46928
4 49 0 4.47026
5 49 0 4.47149
6 49 0 4.47294
7 49 0 4.47461
8 49 0 4.47646
9 49 0 4.47848
10 49 0 4.48063
11 49 0 4.48288
12 49 0 4.4852
13 49 0 4.48756
14 49 0 4.48991
15 49 0 4.49223
16 49 0 4.49447
17 49 0 4.4966
18 49 0 4.49857
19 49 0 4.50035
20 49 0 4.50191
21 49 0 4.50323
22 49 0 4.50427
23 49 0 4.50502
24 49 0 4.50545
25 49 0 4.50557
26 49 0 4.50537
27 49 0 4.50486
28 49 0 4.50403
29 49 0 4.50292
30 49 0 4.50154
31 49 0 4.49991
32 49 0 4.49807
33 49 0 4.49605
34 49 0 4.49388
35 49 0 4.49161
36 49 0 4.48927
37 49 0 4.4869
38 49 0 4.48454
39 49 0 4.48223
40 49 0 4.47999
41 49 0 4.47787
42 49 0 4.47589
43 49 0 4.47409
44 49 0 4.47248
45 49 0 4.47109
46 49 0 4.46994
47 49 0 4.46904
48 49 0 4.46839
49 49 0 4.46802
0 0 1 4.48694
1 0 1 4.48715
2 0 1 4.48766
3 0 1 4.48848
4 0 1 4.48959
5 0 1 4.49097
6 0 1 4.49261
7 0 1 4.49449
8 0 1 4.49659
9 0 1 4.49886
10 0 1 4.50129
11 0 1 4.50384
12 0 1 4.50648
13 0 1 4.50915
14 0 1 4.51183
15 0 1 4.51446
16 0 1 4.51701
17 0 1 4.51943
18 0 1 4.52168
19 0 1 4.52371
20 0 1 4.5255
21 0 1 4.527
22 0 1 4.52819
23 0 1 4.52904
24 0 1 4.52954
25 0 1 4.52967
26 0 1 4.52944
27 0 1 4.52884
28 0 1 4.52789
29 0 1 4.52661
30 0 1 4.52503
31 0 1 4.52316
32 0 1 4.52105
33 0 1 4.51874
34 0 1 4.51627
35 0 1 4.51368
36 0 1 4.51102
37 0 1 4.50833
38 0 1 4.50565
39 0 1 4.50303
40 0 1 4.5005
41 0 1 4.49811
42 0 1 4.49588
43 0 1 4.49385
44 0 1 4.49204
45 0 1 4.49048
46 0 1 4.48918
47 0 1 4.48817
48 0 1 4.48745
49 0 1 4.48704
0 1 1 4.48691
1 1 1 4.48713
2 1 1 4.48766
3 1 1 4.48849
4 1 1 4.48961
5 1 1 4.491
6 1 1 4.49266
7 1 1 4.49455
8 1 1 4.49666
9 1 1 4.49895
10 1 1 4.5014
11 1 1 4.50396
12 1 1 4.5066
13 1 1 4.50929
14 1 1 4.51197
15 1 1 4.51461
16 1 1 4.51716
17 1 1 4.51959
18 1 1 4.52184
19 1 1 4.52387
20 1 1 4.52565
21 1 1 4.52715
22 1 1 4.52834
23 1 1 4.52918
24 1 1 4.52967
25 1 1 4.52979
26 1 1 4.52955
27 1 1 4.52894
28 1 1 4.52798
29 1 1 4.52668
30 1 1 4.52508
31 1 1 4.5232
32 1 1 4.52108
33 1 1 4.51876
34 1 1 4.51628
35 1 1 4.51368
36 1 1 4.511
37 1 1 4.5083
38 1 1 4.50561
39 1 1 4.50298
40 1 1 4.50045
41 1 1 4.49805
42 1 1 4.49582
43 1 1 4.49378
44 1 1 4.49197
45 1 1 4.49041
46 1 1 4.48912
47 1 1 4.48812
48 1 1 4.48741
49 1 1 4.487
0 2 1 4.4872
1 2 1 4.48743
2 2 1 4.48797
3 2 1 4.48881
4 2 1 4.48995
5 2 1 4.49136
6 2 1 4.49303
7 2 1 4.49493
8 2 1 4.49705
9 2 1 4.49936
10 2 1 4.50181
11 2 1 4.50439
12 2 1 4.50704
13 2 1 4.50973
14 2 1 4.51242
15 2 1 4.51506
16 2 1 4.51762
17 2 1 4.52004
18 2 1 4.52229
19 2 1 4.52432
20 2 1 4.5261
21 2 1 4.52759
22 2 1 4.52876
23 2 1 4.5296
24 2 1 4.53008
25 2 1 4.53019
26 2 1 4.52993
27 2 1 4.52931
28 2 1 4.52834
29 2 1 4.52703
30 2 1 4.52542
31 2 1 4.52353
32 2 1 4.52139
33 2 1 4.51906
34 2 1 4.51656
35 2 1 4.51395
36 2 1 4.51127
37 2 1 4.50856
38 2 1 4.50587
39 2 1 4.50323
40 2 1 4.5007
41 2 1 4.49829
42 2 1 4.49606
43 2 1 4.49403
44 2 1 4.49222
45 2 1 4.49066
46 2 1 4.48938
47 2 1 4.48838
48 2 1 4.48768
49 2 1 4.48728
0 3 1 4.48781
1 3 1 4.48805
2 3 1 4.4886
3 3 1 4.48946
4 3 1 4.4906
5 3 1 4.49203
6 3 1 4.49371
7 3 1 4.49563
8 3 1 4.49776
9 3 1 4.50007
10 3 1 4.50254
11 3 1 4.50512
12 3 1 4.50778
13 3 1 4.51047
14 3 1 4.51317
15 3 1 4.51581
16 3 1 4.51837
17 3 1 4.52078
18 3 1 4.52303
19 3 1 4.52505
20 3 1 4.52682
21 3 1 4.52831
22 3 1 4.52947
23 3 1 4.53029
24 3 1 4.53076
25 3 1 4.53086
26 3 1 4.53059
27 3 1 4.52996
28 3 1 4.52897
29 3 1 4.52765
30 3 1 4.52603
31 3 1 4.52413
32 3 1 4.52198
33 3 1 4.51964
34 3 1 4.51713
35 3 1 4.51451
36 3 1 4.51183
37 3 1 4.50911
38 3 1 4.50641
39 3 1 4.50378
40 3 1 4.50124
41 3 1 4.49884
42 3 1 4.49661
43 3 1 4.49457
44 3 1 4.49277
45 3 1 4.49122
46 3 1 4.48994
47 3 1 4.48895
48 3 1 4.48826
49 3 1 4.48788
0 4 1 4.48872
1 4 1 4.48898
2 4 1 4.48954
3 4 1 4.49041
4 4 1 4.49157
5 4 1 4.493
6 4 1 4.4947
7 4 1 4.49663
8 4 1 4.49877
9 4 1 4.50109
10 4 1 4.50357
11 4 1 4.50615
12 4 1 4.50881
13 4 1 4.51151
14 4 1 4.5142
15 4 1 4.51685
16 4 1 4.5194
17 4 1 4.52181
18 4 1 4.52405
19 4 1 4.52606
20 4 1 4.52782
21 4 1 4.5293
22 4 1 4.53045
23 4 1 4.53126
24 4 1 4.53171
25 4 1 4.5318
26 4 1 4.53152
27 4 1 4.53087
28 4 1 4.52987
29 4 1 4.52854
30 4 1 4.5269
31 4 1 4.52499
32 4 1 4.52284
33 4 1 4.52048
34 4 1 4.51797
35 4 1 4.51535
36 4 1 4.51266
37 4 1 4.50994
38 4 1 4.50724
39 4 1 4.5046
40 4 1 4.50207
41 4 1 4.49967
42 4 1 4.49744
43 4 1 4.49542
44 4 1 4.49362
45 4 1 4.49208
46 4 1 4.49081
47 4 1 4.48983
48 4 1 4.48915
49 4 1 4.48878
0 5 1 4.48993
1 5 1 4.4902
2 5 1 4.49078
3 5 1 4.49166
4 5 1 4.49283
5 5 1 4.49428
6 5 1 4.49598
7 5 1 4.49792
8 5 1 4.50007
9 5 1 4.5024
10 5 1 4.50488
11 5 1 4.50747
12 5 1 4.51014
13 5 1 4.51283
14 5 1 4.51552
15 5 1 4.51816
16 5 1 4.5207
17 5 1 4.52311
18 5 1 4.52534
19 5 1 4.52734
20 5 1 4.52909
21 5 1 4.53054
22 5 1 4.53168
23 5 1 4.53248
24 5 1 4.53292
25 5 1 4.53299
26 5 1 4.53269
27 5 1 4.53203
28 5 1 4.53102
29 5 1 4.52968
30 5 1 4.52803
31 5 1 4.52611
32 5 1 4.52395
33 5 1 4.52159
34 5 1 4.51908
35 5 1 4.51645
36 5 1 4.51376
37 5 1 4.51104
38 5 1 4.50834
39 5 1 4.50571
40 5 1 4.50318
41 5 1 4.50078
42 5 1 4.49856
43 5 1 4.49655
44 5 1 4.49476
45 5 1 4.49323
46 5 1 4.49197
47 5 1 4.491
48 5 1 4.49033
49 5 1 4.48998
0 6 1 4.49142
1 6 1 4.4917
2 6 1 4.4923
3 6 1 4.49319
4 6 1 4.49437
5 6 1 4.49583
6 6 1 4.49755
7 6 1 4.4995
8 6 1 4.50165
9 6 1 4.50399
10 6 1 4.50647
11 6 1 4.50906
12 6 1 4.51172
13 6 1 4.51442
14 6 1 4.5171
15 6 1 4.51973
16 6 1 4.52227
17 6 1 4.52466
18 6 1 4.52688
19 6 1 4.52887
20 6 1 4.5306
21 6 1 4.53204
22 6 1 4.53316
23 6 1 4.53394
24 6 1 4.53436
25 6 1 4.53442
26 6 1 4.5341
27 6 1 4.53343
28 6 1 4.53241
29 6 1 4.53105
30 6 1 4.5294
31 6 1 4.52747
32 6 1 4.5253
33 6 1 4.52294
34 6 1 4.52042
35 6 1 4.5178
36 6 1 4.5151
37 6 1 4.51239
38 6 1 4.5097
39 6 1 4.50707
40 6 1 4.50454
41 6 1 4.50216
42 6 1 4.49995
43 6 1 4.49794
44 6 1 4.49617
45 6 1 4.49465
46 6 1 4.49341
47 6 1 4.49245
48 6 1 4.4918
49 6 1 4.49145
0 7 1 4.49317
1 7 1 4.49347
2 7 1 4.49407
3 7 1 4.49498
4 7 1 4.49618
5 7 1 4.49765
6 7 1 4.49937
7 7 1 4.50133
8 7 1 4.50349
9 7 1 4.50583
10 7 1 4.50831
11 7 1 4.5109
12 7 1 4.51356
13 7 1 4.51625
14 7 1 4.51893
15 7 1 4.52155
16 7 1 4.52407
17 7 1 4.52645
18 7 1 4.52865
19 7 1 4.53062
20 7 1 4.53234
21 7 1 4.53376
22 7 1 4.53486
23 7 1 4.53562
24 7 1 4.53603
25 7 1 4.53606
26 7 1 4.53574
27 7 1 4.53505
28 7 1 4.53401
29 7 1 4.53265
30 7 1 4.53098
31 7 1 4.52905
32 7 1 4.52688
33 7 1 4.52452
34 7 1 4.522
35 7 1 4.51938
36 7 1 4.51669
37 7 1 4.51398
38 7 1 4.51129
39 7 1 4.50867
40 7 1 4.50616
41 7 1 4.50379
42 7 1 4.50159
43 7 1 4.49959
44 7 1 4.49783
45 7 1 4.49633
46 7 1 4.4951
47 7 1 4.49416
48 7 1 4.49352
49 7 1 4.49319
0 8 1 4.49516
1 8 1 4.49547
2 8 1 4.49609
3 8 1 4.49701
4 8 1 4.49822
5 8 1 4.4997
6 8 1 4.50143
7 8 1 4.50339
8 8 1 4.50556
9 8 1 4.5079
10 8 1 4.51038
11 8 1 4.51297
12 8 1 4.51562
13 8 1 4.5183
14 8 1 4.52097
15 8 1 4.52358
16 8 1 4.52609
17 8 1 4.52845
18 8 1 4.53063
19 8 1 4.53259
20 8 1 4.53428
21 8 1 4.53568
22 8 1 4.53676
23 8 1 4.5375
24 8 1 4.53789
25 8 1 4.53791
26 8 1 4.53757
27 8 1 4.53686
28 8 1 4.53582
29 8 1 4.53444
30 8 1 4.53277
31 8 1 4.53083
32 8 1 4.52866
33 8 1 4.5263
34 8 1 4.52378
35 8 1 4.52116
36 8 1 4.51848
37 8 1 4.51578
38 8 1 4.51311
39 8 1 4.5105
40 8 1 4.508
41 8 1 4.50564
42 8 1 4.50345
43 8 1 4.50147
44 8 1 4.49973
45 8 1 4.49824
46 8 1 4.49703
47 8 1 4.4961
48 8 1 4.49548
49 8 1 4.49517
0 9 1 4.49737
1 9 1 4.49769
2 9 1 4.49832
3 9 1 4.49925
4 9 1 4.50047
5 9 1 4.50196
6 9 1 4.5037
7 9 1 4.50566
8 9 1 4.50783
9 9 1 4.51017
10 9 1 4.51265
11 9 1 4.51523
12 9 1 4.51788
13 9 1 4.52055
14 9 1 4.52321
15 9 1 4.5258
16 9 1 4.52829
17 9 1 4.53064
18 9 1 4.53279
19 9 1 4.53473
20 9 1 4.5364
21 9 1 4.53778
22 9 1 4.53884
23 9 1 4.53956
24 9 1 4.53993
25 9 1 4.53993
26 9 1 4.53957
27 9 1 4.53885
28 9 1 4.53779
29 9 1 4.53641
30 9 1 4.53474
31 9 1 4.53279
32 9 1 4.53062
33 9 1 4.52826
34 9 1 4.52575
35 9 1 4.52314
36 9 1 4.52047
37 9 1 4.51778
38 9 1 4.51511
39 9 1 4.51252
40 9 1 4.51003
41 9 1 4.50769
42 9 1 4.50552
43 9 1 4.50356
44 9 1 4.50183
45 9 1 4.50036
46 9 1 4.49916
47 9 1 4.49826
48 9 1 4.49765
49 9 1 4.49735
0 10 1 4.49975
1 10 1 4.50009
2 10 1 4.50073
3 10 1 4.50168
4 10 1 4.5029
5 10 1 4.5044
6 10 1 4.50614
7 10 1 4.50811
8 10 1 4.51028
9 10 1 4.51262
10 10 1 4.51509
11 10 1 4.51767
12 10 1 4.5203
13 10 1 4.52296
14 10 1 4.5256
15 10 1 4.52818
16 10 1 4.53065
17 10 1 4.53297
18 10 1 4.53511
19 10 1 4.53702
20 10 1 4.53867
21 10 1 4.54003
22 10 1 4.54106
23 10 1 4.54176
24 10 1 4.54211
25 10 1 4.54209
26 10 1 4.54172
27 10 1 4.54099
28 10 1 4.53992
29 10 1 4.53853
30 10 1 4.53684
31 10 1 4.5349
32 10 1 4.53273
33 10 1 4.53037
34 10 1 4.52787
35 10 1 4.52527
36 10 1 4.52261
37 10 1 4.51993
38 10 1 4.51729
39 10 1 4.51471
40 10 1 4.51224
41 10 1 4.50991
42 10 1 4.50777
43 10 1 4.50582
44 10 1 4.50411
45 10 1 4.50266
46 10 1 4.50148
47 10 1 4.50059
48 10 1 4.5
49 10 1 4.49972
0 11 1 4.50229
1 11 1 4.50264
2 11 1 4.5033
3 11 1 4.50425
4 11 1 4.50548
5 11 1 4.50698
6 11 1 4.50873
7 11 1 4.5107
8 11 1 4.51287
9 11 1 4.5152
10 11 1 4.51767
11 11 1 4.52023
12 11 1 4.52286
13 11 1 4.5255
14 11 1 4.52812
15 11 1 4.53068
16 11 1 4.53313
17 11 1 4.53543
18 11 1 4.53754
19 11 1 4.53943
20 11 1 4.54105
21 11 1 4.54239
22 11 1 4.5434
23 11 1 4.54407
24 11 1 4.5444
25 11 1 4.54436
26 11 1 4.54397
27 11 1 4.54323
28 11 1 4.54215
29 11 1 4.54076
30 11 1 4.53907
31 11 1 4.53713
32 11 1 4.53496
33 11 1 4.53261
34 11 1 4.53012
35 11 1 4.52753
36 11 1 4.52488
37 11 1 4.52222
38 11 1 4.5196
39 11 1 4.51704
40 11 1 4.51459
41 11 1 4.51228
42 11 1 4.51015
43 11 1 4.50823
44 11 1 4.50654
45 11 1 4.50511
46 11 1 4.50395
47 11 1 4.50308
48 11 1 4.50251
49 11 1 4.50224
0 12 1 4.50494
1 12 1 4.5053
2 12 1 4.50597
3 12 1 4.50693
4 12 1 4.50817
5 12 1 4.50967
6 12 1 4.51142
7 12 1 4.51339
8 12 1 4.51556
9 12 1 4.51788
10 12 1 4.52034
11 12 1 4.5229
12 12 1 4.52551
13 12 1 4.52813
14 12 1 4.53073
15 12 1 4.53327
16 12 1 4.5357
17 12 1 4.53797
18 12 1 4.54006
19 12 1 4.54192
20 12 1 4.54352
21 12 1 4.54482
22 12 1 4.54581
23 12 1 4.54646
24 12 1 4.54677
25 12 1 4.54672
26 12 1 4.54631
27 12 1 4.54556
28 12 1 4.54447
29 12 1 4.54307
30 12 1 4.54138
31 12 1 4.53944
32 12 1 4.53728
33 12 1 4.53494
34 12 1 4.53246
35 12 1 4.52989
36 12 1 4.52726
37 12 1 4.52462
38 12 1 4.52201
39 12 1 4.51947
40 12 1 4.51704
41 12 1 4.51476
42 12 1 4.51265
43 12 1 4.51075
44 12 1 4.50908
45 12 1 4.50767
46 12 1 4.50653
47 12 1 4.50568
48 12 1 4.50513
49 12 1 4.50488
0 13 1 4.50766
1 13 1 4.50804
2 13 1 4.50871
3 13 1 4.50968
4 13 1 4.51093
5 13 1 4.51243
6 13 1 4.51418
7 13 1 4.51615
8 13 1 4.51831
9 13 1 4.52063
10 13 1 4.52307
11 13 1 4.52561
12 13 1 4.52821
13 13 1 4.53081
14 13 1 4.53339
15 13 1 4.53591
16 13 1 4.53831
17 13 1 4.54056
18 13 1 4.54262
19 13 1 4.54445
20 13 1 4.54602
21 13 1 4.5473
22 13 1 4.54826
23 13 1 4.54889
24 13 1 4.54918
25 13 1 4.54911
26 13 1 4.54869
27 13 1 4.54792
28 13 1 4.54683
29 13 1 4.54543
30 13 1 4.54374
31 13 1 4.54181
32 13 1 4.53966
33 13 1 4.53733
34 13 1 4.53486
35 13 1 4.5323
36 13 1 4.52969
37 13 1 4.52707
38 13 1 4.52449
39 13 1 4.52197
40 13 1 4.51957
41 13 1 4.51731
42 13 1 4.51522
43 13 1 4.51335
44 13 1 4.5117
45 13 1 4.51031
46 13 1 4.50919
47 13 1 4.50836
48 13 1 4.50782
49 13 1 4.50759
0 14 1 4.51042
1 14 1 4.5108
2 14 1 4.51149
3 14 1 4.51246
4 14 1 4.51371
5 14 1 4.51522
6 14 1 4.51696
7 14 1 4.51893
8 14 1 4.52108
9 14 1 4.52339
10 14 1 4.52582
11 14 1 4.52834
12 14 1 4.53092
13 14 1 4.5335
14 14 1 4.53606
15 14 1 4.53855
16 14 1 4.54092
17 14 1 4.54314
18 14 1 4.54518
19 14 1 4.54698
20 14 1 4.54852
21 14 1 4.54978
22 14 1 4.55071
23 14 1 4.55132
24 14 1 4.55159
25 14 1 4.5515
26 14 1 4.55107
27 14 1 4.5503
28 14 1 4.5492
29 14 1 4.5478
30 14 1 4.54612
31 14 1 4.54419
32 14 1 4.54205
33 14 1 4.53973
34 14 1 4.53728
35 14 1 4.53474
36 14 1 4.53215
37 14 1 4.52956
38 14 1 4.52699
39 14 1 4.5245
40 14 1 4.52212
41 14 1 4.51989
42 14 1 4.51783
43 14 1 4.51598
44 14 1 4.51435
45 14 1 4.51298
46 14 1 4.51188
47 14 1 4.51107
48 14 1 4.51055
49 14 1 4.51033
0 15 1 4.51316
1 15 1 4.51356
2 15 1 4.51425
3 15 1 4.51523
4 15 1 4.51648
5 15 1 4.51798
6 15 1 4.51973
7 15 1 4.52168
8 15 1 4.52382
9 15 1 4.52612
10 15 1 4.52854
11 15 1 4.53104
12 15 1 4.5336
13 15 1 4.53616
14 15 1 4.53869
15 15 1 4.54115
16 15 1 4.5435
17 15 1 4.54569
18 15 1 4.54769
19 15 1 4.54947
20 15 1 4.55098
21 15 1 4.55221
22 15 1 4.55313
23 15 1 4.55371
24 15 1 4.55396
25 15 1 4.55386
26 15 1 4.55342
27 15 1 4.55264
28 15 1 4.55154
29 15 1 4.55014
30 15 1 4.54846
31 15 1 4.54654
32 15 1 4.54442
33 15 1 4.54212
34 15 1 4.53969
35 15 1 4.53717
36 15 1 4.53461
37 15 1 4.53203
38 15 1 4.5295
39 15 1 4.52703
40 15 1 4.52468
41 15 1 4.52247
42 15 1 4.52043
43 15 1 4.5186
44 15 1 4.517
45 15 1 4.51565
46 15 1 4.51457
47 15 1 4.51378
48 15 1 4.51327
49 15 1 4.51307
0 16 1 4.51586
1 16 1 4.51626
2 16 1 4.51696
3 16 1 4.51794
4 16 1 4.51918
5 16 1 4.52069
6 16 1 4.52242
7 16 1 4.52437
8 16 1 4.5265
9 16 1 4.52878
10 16 1 4.53118
11 16 1 4.53366
12 16 1 4.53619
13 16 1 4.53873
14 16 1 4.54124
15 16 1 4.54367
16 16 1 4.54599
17 16 1 4.54815
18 16 1 4.55013
19 16 1 4.55187
20 16 1 4.55336
21 16 1 4.55456
22 16 1 4.55546
23 16 1 4.55602
24 16 1 4.55625
25 16 1 4.55614
26 16 1 4.55569
27 16 1 4.55491
28 16 1 4.55381
29 16 1 4.55241
30 16 1 4.55075
31 16 1 4.54884
32 16 1 4.54673
33 16 1 4.54445
34 16 1 4.54204
35 16 1 4.53955
36 16 1 4.53701
37 16 1 4.53446
38 16 1 4.53195
39 16 1 4.52951
40 16 1 4.52718
41 16 1 4.525
42 16 1 4.52299
43 16 1 4.52118
44 16 1 4.5196
45 16 1 4.51828
46 16 1 4.51722
47 16 1 4.51643
48 16 1 4.51594
49 16 1 4.51575
0 17 1 4.51845
1 17 1 4.51886
2 17 1 4.51956
3 17 1 4.52054
4 17 1 4.52178
5 17 1 4.52328
6 17 1 4.52501
7 17 1 4.52694
8 17 1 4.52906
9 17 1 4.53132
10 17 1 4.5337
11 17 1 4.53616
12 17 1 4.53867
13 17 1 4.54118
14 17 1 4.54366
15 17 1 4.54606
16 17 1 4.54835
17 17 1 4.55049
18 17 1 4.55243
19 17 1 4.55415
20 17 1 4.55561
21 17 1 4.55679
22 17 1 4.55766
23 17 1 4.55821
24 17 1 4.55843
25 17 1 4.55831
26 17 1 4.55785
27 17 1 4.55707
28 17 1 4.55597
29 17 1 4.55458
30 17 1 4.55293
31 17 1 4.55104
32 17 1 4.54894
33 17 1 4.54669
34 17 1 4.5443
35 17 1 4.54183
36 17 1 4.53932
37 17 1 4.5368
38 17 1 4.53431
39 17 1 4.5319
40 17 1 4.5296
41 17 1 4.52744
42 17 1 4.52546
43 17 1 4.52367
44 17 1 4.52212
45 17 1 4.52081
46 17 1 4.51976
47 17 1 4.519
48 17 1 4.51852
49 17 1 4.51834
0 18 1 4.52091
1 18 1 4.52132
2 18 1 4.52202
3 18 1 4.52299
4 18 1 4.52423
5 18 1 4.52572
6 18 1 4.52744
7 18 1 4.52936
8 18 1 4.53145
9 18 1 4.5337
10 18 1 4.53606
11 18 1 4.5385
12 18 1 4.54098
13 18 1 4.54346
14 18 1 4.54591
15 18 1 4.54829
16 18 1 4.55055
17 18 1 4.55265
18 18 1 4.55457
19 18 1 4.55626
20 18 1 4.5577
21 18 1 4.55886
22 18 1 4.55971
23 18 1 4.56025
24 18 1 4.56045
25 18 1 4.56032
26 18 1 4.55986
27 18 1 4.55908
28 18 1 4.55799
29 18 1 4.55661
30 18 1 4.55497
31 18 1 4.5531
32 18 1 4.55102
33 18 1 4.54879
34 18 1 4.54643
35 18 1 4.54398
36 18 1 4.5415
37 18 1 4.539
38 18 1 4.53655
39 18 1 4.53416
40 18 1 4.53189
41 18 1 4.52976
42 18 1 4.5278
43 18 1 4.52604
44 18 1 4.5245
45 18 1 4.52321
46 18 1 4.52218
47 18 1 4.52143
48 18 1 4.52096
49 18 1 4.52079
0 19 1 4.52317
1 19 1 4.52359
2 19 1 4.52428
3 19 1 4.52525
4 19 1 4.52649
5 19 1 4.52796
6 19 1 4.52967
7 19 1 4.53157
8 19 1 4.53365
9 19 1 4.53587
10 19 1 4.53821
11 19 1 4.54062
12 19 1 4.54307
13 19 1 4.54553
14 19 1 4.54795
15 19 1 4.5503
16 19 1 4.55253
17 19 1 4.55461
18 19 1 4.5565
19 19 1 4.55817
20 19 1 4.55958
21 19 1 4.56072
22 19 1 4.56156
23 19 1 4.56208
24 19 1 4.56228
25 19 1 4.56215
26 19 1 4.56169
27 19 1 4.56091
28 19 1 4.55983
29 19 1 4.55846
30 19 1 4.55684
31 19 1 4.55498
32 19 1 4.55293
33 19 1 4.55072
34 19 1 4.54839
35 19 1 4.54597
36 19 1 4.54351
37 19 1 4.54105
38 19 1 4.53862
39 19 1 4.53626
40 19 1 4.53401
41 19 1 4.5319
42 19 1 4.52996
43 19 1 4.52822
44 19 1 4.52671
45 19 1 4.52543
46 19 1 4.52442
47 19 1 4.52368
48 19 1 4.52322
49 19 1 4.52305
0 20 1 4.52522
1 20 1 4.52563
2 20 1 4.52632
3 20 1 4.52728
4 20 1 4.5285
5 20 1 4.52997
6 20 1 4.53165
7 20 1 4.53354
8 20 1 4.5356
9 20 1 4.5378
10 20 1 4.54011
11 20 1 4.5425
12 20 1 4.54492
13 20 1 4.54735
14 20 1 4.54975
15 20 1 4.55206
16 20 1 4.55427
17 20 1 4.55632
18 20 1 4.55819
19 20 1 4.55983
20 20 1 4.56123
21 20 1 4.56235
22 20 1 4.56318
23 20 1 4.56369
24 20 1 4.56388
25 20 1 4.56375
26 20 1 4.56329
27 20 1 4.56252
28 20 1 4.56145
29 20 1 4.5601
30 20 1 4.5585
31 20 1 4.55666
32 20 1 4.55464
33 20 1 4.55245
34 20 1 4.55014
35 20 1 4.54776
36 20 1 4.54532
37 20 1 4.54289
38 20 1 4.54048
39 20 1 4.53815
40 20 1 4.53593
41 20 1 4.53384
42 20 1 4.53193
43 20 1 4.5302
44 20 1 4.5287
45 20 1 4.52744
46 20 1 4.52644
47 20 1 4.52571
48 20 1 4.52526
49 20 1 4.52509
0 21 1 4.52699
1 21 1 4.5274
2 21 1 4.52808
3 21 1 4.52904
4 21 1 4.53024
5 21 1 4.53169
6 21 1 4.53336
7 21 1 4.53523
8 21 1 4.53726
9 21 1 4.53944
10 21 1 4.54173
11 21 1 4.54409
12 21 1 4.54649
13 21 1 4.54889
14 21 1 4.55126
15 21 1 4.55355
16 21 1 4.55573
17 21 1 4.55776
18 21 1 4.5596
19 21 1 4.56123
20 21 1 4.56261
21 21 1 4.56371
22 21 1 4.56453
23 21 1 4.56504
24 21 1 4.56523
25 21 1 4.5651
26 21 1 4.56465
27 21 1 4.56389
28 21 1 4.56284
29 21 1 4.5615
30 21 1 4.55992
31 21 1 4.55811
32 21 1 4.55611
33 21 1 4.55395
34 21 1 4.55167
35 21 1 4.5493
36 21 1 4.5469
37 21 1 4.54449
38 21 1 4.54211
39 21 1 4.53981
40 21 1 4.5376
41 21 1 4.53554
42 21 1 4.53364
43 21 1 4.53194
44 21 1 4.53045
45 21 1 4.5292
46 21 1 4.52821
47 21 1 4.52748
48 21 1 4.52704
49 21 1 4.52687
0 22 1 4.52847
1 22 1 4.52887
2 22 1 4.52954
3 22 1 4.53048
4 22 1 4.53168
5 22 1 4.53311
6 22 1 4.53476
7 22 1 4.5366
8 22 1 4.53862
9 22 1 4.54077
10 22 1 4.54303
11 22 1 4.54537
12 22 1 4.54774
13 22 1 4.55012
14 22 1 4.55246
15 22 1 4.55472
16 22 1 4.55688
17 22 1 4.55889
18 22 1 4.56071
19 22 1 4.56232
20 22 1 4.56369
21 22 1 4.56479
22 22 1 4.5656
23 22 1 4.5661
24 22 1 4.5663
25 22 1 4.56617
26 22 1 4.56573
27 22 1 4.56499
28 22 1 4.56395
29 22 1 4.56264
30 22 1 4.56107
31 22 1 4.55929
32 22 1 4.55731
33 22 1 4.55518
34 22 1 4.55292
35 22 1 4.55059
36 22 1 4.54821
37 22 1 4.54583
38 22 1 4.54347
39 22 1 4.54119
40 22 1 4.53901
41 22 1 4.53696
42 22 1 4.53508
43 22 1 4.53339
44 22 1 4.53192
45 22 1 4.53068
46 22 1 4.52969
47 22 1 4.52897
48 22 1 4.52852
49 22 1 4.52836
0 23 1 4.52962
1 23 1 4.53001
2 23 1 4.53067
3 23 1 4.5316
4 23 1 4.53278
5 23 1 4.53419
6 23 1 4.53582
7 23 1 4.53764
8 23 1 4.53963
9 23 1 4.54176
10 23 1 4.54399
11 23 1 4.5463
12 23 1 4.54865
13 23 1 4.551
14 23 1 4.55332
15 23 1 4.55556
16 23 1 4.5577
17 23 1 4.55969
18 23 1 4.5615
19 23 1 4.5631
20 23 1 4.56445
21 23 1 4.56555
22 23 1 4.56636
23 23 1 4.56686
24 23 1 4.56706
25 23 1 4.56695
26 23 1 4.56652
27 23 1 4.5658
28 23 1 4.56478
29 23 1 4.56348
30 23 1 4.56194
31 23 1 4.56018
32 23 1 4.55823
33 23 1 4.55612
34 23 1 4.5539
35 23 1 4.55159
36 23 1 4.54923
37 23 1 4.54687
38 23 1 4.54454
39 23 1 4.54228
40 23 1 4.54011
41 23 1 4.53808
42 23 1 4.53622
43 23 1 4.53454
44 23 1 4.53307
45 23 1 4.53184
46 23 1 4.53085
47 23 1 4.53013
48 23 1 4.52969
49 23 1 4.52951
0 24 1 4.53043
1 24 1 4.5308
2 24 1 4.53145
3 24 1 4.53236
4 24 1 4.53352
5 24 1 4.53491
6 24 1 4.53652
7 24 1 4.53832
8 24 1 4.54028
9 24 1 4.54239
10 24 1 4.5446
11 24 1 4.54688
12 24 1 4.54921
13 24 1 4.55154
14 24 1 4.55383
15 24 1 4.55606
16 24 1 4.55818
17 24 1 4.56015
18 24 1 4.56195
19 24 1 4.56354
20 24 1 4.56489
21 24 1 4.56598
22 24 1 4.56679
23 24 1 4.56731
24 24 1 4.56752
25 24 1 4.56742
26 24 1 4.56701
27 24 1 4.56629
28 24 1 4.56529
29 24 1 4.56403
30 24 1 4.56251
31 24 1 4.56077
32 24 1 4.55884
33 24 1 4.55676
34 24 1 4.55456
35 24 1 4.55227
36 24 1 4.54994
37 24 1 4.5476
38 24 1 4.54529
39 24 1 4.54305
40 24 1 4.5409
41 24 1 4.53888
42 24 1 4.53702
43 24 1 4.53535
44 24 1 4.53389
45 24 1 4.53266
46 24 1 4.53168
47 24 1 4.53096
48 24 1 4.5305
49 24 1 4.53032
0 25 1 4.53086
1 25 1 4.53122
2 25 1 4.53185
3 25 1 4.53275
4 25 1 4.53389
5 25 1 4.53526
6 25 1 4.53684
7 25 1 4.53862
8 25 1 4.54056
9 25 1 4.54264
10 25 1 4.54483
11 25 1 4.5471
12 25 1 4.5494
13 25 1 4.55171
14 25 1 4.55398
15 25 1 4.55619
16 25 1 4.5583
17 25 1 4.56026
18 25 1 4.56205
19 25 1 4.56364
20 25 1 4.56499
21 25 1 4.56608
22 25 1 4.5669
23 25 1 4.56742
24 25 1 4.56765
25 25 1 4.56756
26 25 1 4.56717
27 25 1 4.56648
28 25 1 4.5655
29 25 1 4.56425
30 25 1 4.56276
31 25 1 4.56105
32 25 1 4.55914
33 25 1 4.55708
34 25 1 4.5549
35 25 1 4.55264
36 25 1 4.55033
37 25 1 4.54801
38 25 1 4.54571
39 25 1 4.54348
40 25 1 4.54134
41 25 1 4.53934
42 25 1 4.53749
43 25 1 4.53582
44 25 1 4.53436
45 25 1 4.53313
46 25 1 4.53215
47 25 1 4.53142
48 25 1 4.53096
49 25 1 4.53077
0 26 1 4.53092
1 26 1 4.53126
2 26 1 4.53188
3 26 1 4.53275
4 26 1 4.53387
5 26 1 4.53522
6 26 1 4.53679
7 26 1 4.53854
8 26 1 4.54046
9 26 1 4.54252
10 26 1 4.54469
11 26 1 4.54693
12 26 1 4.54922
13 26 1 4.55151
14 26 1 4.55377
15 26 1 4.55597
16 26 1 4.55806
17 26 1 4.56002
18 26 1 4.56181
19 26 1 4.56339
20 26 1 4.56475
21 26 1 4.56585
22 26 1 4.56668
23 26 1 4.56722
24 26 1 4.56745
25 26 1 4.56738
26 26 1 4.56701
27 26 1 4.56634
28 26 1 4.56539
29 26 1 4.56416
30 26 1 4.56269
31 26 1 4.561
32 26 1 4.55912
33 26 1 4.55708
34 26 1 4.55492
35 26 1 4.55268
36 26 1 4.55038
37 26 1 4.54807
38 26 1 4.54579
39 26 1 4.54357
40 26 1 4.54144
41 26 1 4.53944
42 26 1 4.5376
43 26 1 4.53593
44 26 1 4.53447
45 26 1 4.53324
46 26 1 4.53225
47 26 1 4.53151
48 26 1 4.53104
49 26 1 4.53084
0 27 1 4.5306
1 27 1 4.53093
2 27 1 4.53152
3 27 1 4.53238
4 27 1 4.53348
5 27 1 4.53481
6 27 1 4.53635
7 27 1 4.53809
8 27 1 4.53999
9 27 1 4.54203
10 27 1 4.54418
11 27 1 4.5464
12 27 1 4.54867
13 27 1 4.55095
14 27 1 4.5532
15 27 1 4.55539
16 27 1 4.55748
17 27 1 4.55944
18 27 1 4.56122
19 27 1 4.56282
20 27 1 4.56418
21 27 1 4.56529
22 27 1 4.56613
23 27 1 4.56668
24 27 1 4.56694
25 27 1 4.56689
26 27 1 4.56654
27 27 1 4.56589
28 27 1 4.56496
29 27 1 4.56375
30 27 1 4.5623
31 27 1 4.56064
32 27 1 4.55877
33 27 1 4.55676
34 27 1 4.55461
35 27 1 4.55238
36 27 1 4.5501
37 27 1 4.5478
38 27 1 4.54553
39 27 1 4.54332
40 27 1 4.54119
41 27 1 4.5392
42 27 1 4.53735
43 27 1 4.53568
44 27 1 4.53422
45 27 1 4.53298
46 27 1 4.53198
47 27 1 4.53124
48 27 1 4.53075
49 27 1 4.53054
0 28 1 4.52991
1 28 1 4.53022
2 28 1 4.5308
3 28 1 4.53163
4 28 1 4.53271
5 28 1 4.53402
6 28 1 4.53555
7 28 1 4.53726
8 28 1 4.53914
9 28 1 4.54117
10 28 1 4.5433
11 28 1 4.54551
12 28 1 4.54777
13 28 1 4.55004
14 28 1 4.55229
15 28 1 4.55447
16 28 1 4.55656
17 28 1 4.55852
18 28 1 4.56031
19 28 1 4.56191
20 28 1 4.56329
21 28 1 4.56441
22 28 1 4.56527
23 28 1 4.56584
24 28 1 4.56612
25 28 1 4.56609
26 28 1 4.56576
27 28 1 4.56513
28 28 1 4.56422
29 28 1 4.56304
30 28 1 4.56161
31 28 1 4.55996
32 28 1 4.55811
33 28 1 4.55611
34 28 1 4.55398
35 28 1 4.55176
36 28 1 4.54949
37 28 1 4.5472
38 28 1 4.54493
39 28 1 4.54272
40 28 1 4.5406
41 28 1 4.5386
42 28 1 4.53675
43 28 1 4.53508
44 28 1 4.53361
45 28 1 4.53236
46 28 1 4.53135
47 28 1 4.53059
48 28 1 4.53009
49 28 1 4.52986
0 29 1 4.52886
1 29 1 4.52915
2 29 1 4.52971
3 29 1 4.53052
4 29 1 4.53159
5 29 1 4.53288
6 29 1 4.53439
7 29 1 4.53608
8 29 1 4.53795
9 29 1 4.53996
10 29 1 4.54208
11 29 1 4.54428
12 29 1 4.54654
13 29 1 4.5488
14 29 1 4.55104
15 29 1 4.55323
16 29 1 4.55532
17 29 1 4.55729
18 29 1 4.55909
19 29 1 4.56071
20 29 1 4.5621
21 29 1 4.56324
22 29 1 4.56411
23 29 1 4.5647
24 29 1 4.565
25 29 1 4.56499
26 29 1 4.56469
27 29 1 4.56408
28 29 1 4.56319
29 29 1 4.56203
30 29 1 4.56061
31 29 1 4.55898
32 29 1 4.55715
33 29 1 4.55516
34 29 1 4.55304
35 29 1 4.55082
36 29 1 4.54856
37 29 1 4.54627
38 29 1 4.54401
39 29 1 4.54179
40 29 1 4.53967
41 29 1 4.53766
42 29 1 4.53581
43 29 1 4.53413
44 29 1 4.53265
45 29 1 4.53139
46 29 1 4.53036
47 29 1 4.52959
48 29 1 4.52908
49 29 1 4.52883
0 30 1 4.52747
1 30 1 4.52774
2 30 1 4.52828
3 30 1 4.52908
4 30 1 4.53013
5 30 1 4.5314
6 30 1 4.53289
7 30 1 4.53458
8 30 1 4.53643
9 30 1 4.53843
10 30 1 4.54054
11 30 1 4.54274
12 30 1 4.54499
13 30 1 4.54725
14 30 1 4.5495
15 30 1 4.55169
16 30 1 4.55379
17 30 1 4.55577
18 30 1 4.55759
19 30 1 4.55922
20 30 1 4.56063
21 30 1 4.56179
22 30 1 4.56269
23 30 1 4.5633
24 30 1 4.56362
25 30 1 4.56363
26 30 1 4.56334
27 30 1 4.56276
28 30 1 4.56188
29 30 1 4.56074
30 30 1 4.55934
31 30 1 4.55772
32 30 1 4.5559
33 30 1 4.55391
34 30 1 4.5518
35 30 1 4.54959
36 30 1 4.54732
37 30 1 4.54504
38 30 1 4.54277
39 30 1 4.54055
40 30 1 4.53842
41 30 1 4.53641
42 30 1 4.53454
43 30 1 4.53285
44 30 1 4.53136
45 30 1 4.53008
46 30 1 4.52904
47 30 1 4.52825
48 30 1 4.52772
49 30 1 4.52746
0 31 1 4.52577
1 31 1 4.52602
2 31 1 4.52655
3 31 1 4.52733
4 31 1 4.52836
5 31 1 4.52962
6 31 1 4.5311
7 31 1 4.53277
8 31 1 4.53461
9 31 1 4.53661
10 31 1 4.53871
11 31 1 4.54091
12 31 1 4.54316
13 31 1 4.54543
14 31 1 4.54768
15 31 1 4.54988
16 31 1 4.552
17 31 1 4.55399
18 31 1 4.55583
19 31 1 4.55748
20 31 1 4.55891
21 31 1 4.56009
22 31 1 4.56101
23 31 1 4.56165
24 31 1 4.56199
25 31 1 4.56202
26 31 1 4.56176
27 31 1 4.56119
28 31 1 4.56033
29 31 1 4.5592
30 31 1 4.55781
31 31 1 4.5562
32 31 1 4.55438
33 31 1 4.5524
34 31 1 4.55029
35 31 1 4.54808
36 31 1 4.54581
37 31 1 4.54352
38 31 1 4.54125
39 31 1 4.53902
40 31 1 4.53688
41 31 1 4.53485
42 31 1 4.53298
43 31 1 4.53127
44 31 1 4.52976
45 31 1 4.52847
46 31 1 4.52741
47 31 1 4.52661
48 31 1 4.52606
49 31 1 4.52578
0 32 1 4.52379
1 32 1 4.52403
2 32 1 4.52453
3 32 1 4.5253
4 32 1 4.52631
5 32 1 4.52756
6 32 1 4.52903
7 32 1 4.5307
8 32 1 4.53254
9 32 1 4.53452
10 32 1 4.53663
11 32 1 4.53883
12 32 1 4.54109
13 32 1 4.54336
14 32 1 4.54563
15 32 1 4.54785
16 32 1 4.54998
17 32 1 4.55199
18 32 1 4.55385
19 32 1 4.55552
20 32 1 4.55697
21 32 1 4.55818
22 32 1 4.55912
23 32 1 4.55978
24 32 1 4.56014
25 32 1 4.5602
26 32 1 4.55995
27 32 1 4.5594
28 32 1 4.55855
29 32 1 4.55743
30 32 1 4.55606
31 32 1 4.55445
32 32 1 4.55264
33 32 1 4.55066
34 32 1 4.54854
35 32 1 4.54633
36 32 1 4.54405
37 32 1 4.54175
38 32 1 4.53946
39 32 1 4.53723
40 32 1 4.53507
41 32 1 4.53303
42 32 1 4.53114
43 32 1 4.52942
44 32 1 4.52789
45 32 1 4.52658
46 32 1 4.52551
47 32 1 4.52468
48 32 1 4.52412
49 32 1 4.52382
0 33 1 4.52156
1 33 1 4.52179
2 33 1 4.52228
3 33 1 4.52303
4 33 1 4.52404
5 33 1 4.52528
6 33 1 4.52674
7 33 1 4.5284
8 33 1 4.53024
9 33 1 4.53222
10 33 1 4.53434
11 33 1 4.53654
12 33 1 4.53881
13 33 1 4.5411
14 33 1 4.54338
15 33 1 4.54561
16 33 1 4.54776
17 33 1 4.5498
18 33 1 4.55168
19 33 1 4.55338
20 33 1 4.55485
21 33 1 4.55609
22 33 1 4.55706
23 33 1 4.55774
24 33 1 4.55812
25 33 1 4.5582
26 33 1 4.55796
27 33 1 4.55743
28 33 1 4.55659
29 33 1 4.55548
30 33 1 4.55411
31 33 1 4.5525
32 33 1 4.55069
33 33 1 4.5487
34 33 1 4.54658
35 33 1 4.54436
36 33 1 4.54207
37 33 1 4.53976
38 33 1 4.53746
39 33 1 4.5352
40 33 1 4.53303
41 33 1 4.53098
42 33 1 4.52906
43 33 1 4.52732
44 33 1 4.52578
45 33 1 4.52445
46 33 1 4.52336
47 33 1 4.52251
48 33 1 4.52193
49 33 1 4.52161
0 34 1 4.51914
1 34 1 4.51935
2 34 1 4.51983
3 34 1 4.52057
4 34 1 4.52157
5 34 1 4.5228
6 34 1 4.52426
7 34 1 4.52591
8 34 1 4.52775
9 34 1 4.52975
10 34 1 4.53187
11 34 1 4.53408
12 34 1 4.53636
13 34 1 4.53867
14 34 1 4.54097
15 34 1 4.54322
16 34 1 4.5454
17 34 1 4.54746
18 34 1 4.54937
19 34 1 4.55109
20 34 1 4.55259
21 34 1 4.55385
22 34 1 4.55485
23 34 1 4.55555
24 34 1 4.55595
25 34 1 4.55605
26 34 1 4.55583
27 34 1 4.5553
28 34 1 4.55448
29 34 1 4.55337
30 34 1 4.552
31 34 1 4.55039
32 34 1 4.54857
33 34 1 4.54658
34 34 1 4.54444
35 34 1 4.54221
36 34 1 4.53991
37 34 1 4.53758
38 34 1 4.53526
39 34 1 4.53299
40 34 1 4.5308
41 34 1 4.52872
42 34 1 4.52679
43 34 1 4.52503
44 34 1 4.52346
45 34 1 4.52212
46 34 1 4.521
47 34 1 4.52014
48 34 1 4.51954
49 34 1 4.5192
0 35 1 4.51656
1 35 1 4.51676
2 35 1 4.51723
3 35 1 4.51796
4 35 1 4.51895
5 35 1 4.52018
6 35 1 4.52163
7 35 1 4.52329
8 35 1 4.52514
9 35 1 4.52714
10 35 1 4.52927
11 35 1 4.5315
12 35 1 4.53379
13 35 1 4.53612
14 35 1 4.53844
15 35 1 4.54072
16 35 1 4.54292
17 35 1 4.54501
18 35 1 4.54695
19 35 1 4.5487
20 35 1 4.55023
21 35 1 4.55152
22 35 1 4.55253
23 35 1 4.55326
24 35 1 4.55368
25 35 1 4.55379
26 35 1 4.55358
27 35 1 4.55306
28 35 1 4.55225
29 35 1 4.55114
30 35 1 4.54976
31 35 1 4.54815
32 35 1 4.54632
33 35 1 4.54432
34 35 1 4.54217
35 35 1 4.53992
36 35 1 4.5376
37 35 1 4.53525
38 35 1 4.53292
39 35 1 4.53062
40 35 1 4.52841
41 35 1 4.52631
42 35 1 4.52436
43 35 1 4.52258
44 35 1 4.52099
45 35 1 4.51962
46 35 1 4.51849
47 35 1 4.51761
48 35 1 4.51699
49 35 1 4.51664
0 36 1 4.51387
1 36 1 4.51405
2 36 1 4.51451
3 36 1 4.51524
4 36 1 4.51622
5 36 1 4.51745
6 36 1 4.51891
7 36 1 4.52057
8 36 1 4.52243
9 36 1 4.52444
10 36 1 4.52658
11 36 1 4.52883
12 36 1 4.53115
13 36 1 4.53349
14 36 1 4.53584
15 36 1 4.53815
16 36 1 4.54038
17 36 1 4.5425
18 36 1 4.54446
19 36 1 4.54624
20 36 1 4.5478
21 36 1 4.54911
22 36 1 4.55015
23 36 1 4.5509
24 36 1 4.55134
25 36 1 4.55146
26 36 1 4.55126
27 36 1 4.55075
28 36 1 4.54994
29 36 1 4.54883
30 36 1 4.54745
31 36 1 4.54582
32 36 1 4.54399
33 36 1 4.54197
34 36 1 4.5398
35 36 1 4.53753
36 36 1 4.53519
37 36 1 4.53282
38 36 1 4.53046
39 36 1 4.52815
40 36 1 4.52591
41 36 1 4.52379
42 36 1 4.52181
43 36 1 4.52001
44 36 1 4.5184
45 36 1 4.51701
46 36 1 4.51586
47 36 1 4.51496
48 36 1 4.51432
49 36 1 4.51396
0 37 1 4.51111
1 37 1 4.51128
2 37 1 4.51174
3 37 1 4.51246
4 37 1 4.51344
5 37 1 4.51467
6 37 1 4.51613
7 37 1 4.51781
8 37 1 4.51967
9 37 1 4.5217
10 37 1 4.52386
11 37 1 4.52612
12 37 1 4.52846
13 37 1 4.53084
14 37 1 4.53321
15 37 1 4.53555
16 37 1 4.53781
17 37 1 4.53995
18 37 1 4.54195
19 37 1 4.54375
20 37 1 4.54534
21 37 1 4.54668
22 37 1 4.54774
23 37 1 4.54851
24 37 1 4.54896
25 37 1 4.5491
26 37 1 4.54891
27 37 1 4.5484
28 37 1 4.54758
29 37 1 4.54647
30 37 1 4.54508
31 37 1 4.54345
32 37 1 4.5416
33 37 1 4.53956
34 37 1 4.53738
35 37 1 4.53508
36 37 1 4.53272
37 37 1 4.53033
38 37 1 4.52794
39 37 1 4.5256
40 37 1 4.52334
41 37 1 4.5212
42 37 1 4.5192
43 37 1 4.51737
44 37 1 4.51574
45 37 1 4.51433
46 37 1 4.51316
47 37 1 4.51224
48 37 1 4.51159
49 37 1 4.51121
0 38 1 4.50833
1 38 1 4.5085
2 38 1 4.50894
3 38 1 4.50967
4 38 1 4.51065
5 38 1 4.51188
6 38 1 4.51335
7 38 1 4.51504
8 38 1 4.51691
9 38 1 4.51895
10 38 1 4.52114
11 38 1 4.52342
12 38 1 4.52579
13 38 1 4.52819
14 38 1 4.53059
15 38 1 4.53296
16 38 1 4.53525
17 38 1 4.53742
18 38 1 4.53944
19 38 1 4.54128
20 38 1 4.5429
21 38 1 4.54426
22 38 1 4.54534
23 38 1 4.54613
24 38 1 4.5466
25 38 1 4.54674
26 38 1 4.54656
27 38 1 4.54605
28 38 1 4.54523
29 38 1 4.54411
30 38 1 4.54271
31 38 1 4.54106
32 38 1 4.53919
33 38 1 4.53714
34 38 1 4.53493
35 38 1 4.53262
36 38 1 4.53023
37 38 1 4.52781
38 38 1 4.5254
39 38 1 4.52303
40 38 1 4.52075
41 38 1 4.51858
42 38 1 4.51655
43 38 1 4.5147
44 38 1 4.51305
45 38 1 4.51162
46 38 1 4.51043
47 38 1 4.5095
48 38 1 4.50883
49 38 1 4.50844
0 39 1 4.50557
1 39 1 4.50573
2 39 1 4.50618
3 39 1 4.5069
4 39 1 4.50789
5 39 1 4.50913
6 39 1 4.51061
7 39 1 4.5123
8 39 1 4.5142
9 39 1 4.51626
10 39 1 4.51846
11 39 1 4.52077
12 39 1 4.52316
13 39 1 4.52559
14 39 1 4.52802
15 39 1 4.53042
16 39 1 4.53274
17 39 1 4.53494
18 39 1 4.53699
19 39 1 4.53886
20 39 1 4.5405
21 39 1 4.54188
22 39 1 4.54299
23 39 1 4.54379
24 39 1 4.54427
25 39 1 4.54442
26 39 1 4.54424
27 39 1 4.54374
28 39 1 4.54291
29 39 1 4.54178
30 39 1 4.54037
31 39 1 4.53871
32 39 1 4.53682
33 39 1 4.53474
34 39 1 4.53251
35 39 1 4.53017
36 39 1 4.52776
37 39 1 4.52531
38 39 1 4.52287
39 39 1 4.52048
40 39 1 4.51817
41 39 1 4.51597
42 39 1 4.51392
43 39 1 4.51205
44 39 1 4.51038
45 39 1 4.50893
46 39 1 4.50772
47 39 1 4.50677
48 39 1 4.50609
49 39 1 4.50569
0 40 1 4.50288
1 40 1 4.50304
2 40 1 4.50349
3 40 1 4.50421
4 40 1 4.5052
5 40 1 4.50645
6 40 1 4.50794
7 40 1 4.50965
8 40 1 4.51156
9 40 1 4.51364
10 40 1 4.51587
11 40 1 4.5182
12 40 1 4.52062
13 40 1 4.52308
14 40 1 4.52554
15 40 1 4.52796
16 40 1 4.53031
17 40 1 4.53255
18 40 1 4.53463
19 40 1 4.53652
20 40 1 4.53818
21 40 1 4.53959
22 40 1 4.54071
23 40 1 4.54153
24 40 1 4.54202
25 40 1 4.54218
26 40 1 4.542
27 40 1 4.54149
28 40 1 4.54066
29 40 1 4.53952
30 40 1 4.53809
31 40 1 4.53641
32 40 1 4.5345
33 40 1 4.5324
34 40 1 4.53015
35 40 1 4.52778
36 40 1 4.52534
37 40 1 4.52287
38 40 1 4.5204
39 40 1 4.51798
40 40 1 4.51564
41 40 1 4.51342
42 40 1 4.51135
43 40 1 4.50945
44 40 1 4.50776
45 40 1 4.50629
46 40 1 4.50507
47 40 1 4.50411
48 40 1 4.50342
49 40 1 4.50301
0 41 1 4.5003
1 41 1 4.50046
2 41 1 4.5009
3 41 1 4.50163
4 41 1 4.50263
5 41 1 4.50389
6 41 1 4.50539
7 41 1 4.50712
8 41 1 4.50905
9 41 1 4.51115
10 41 1 4.5134
11 41 1 4.51576
12 41 1 4.5182
13 41 1 4.52069
14 41 1 4.52318
15 41 1 4.52563
16 41 1 4.52801
17 41 1 4.53027
18 41 1 4.53238
19 41 1 4.5343
20 41 1 4.53599
21 41 1 4.53741
22 41 1 4.53855
23 41 1 4.53938
24 41 1 4.53988
25 41 1 4.54004
26 41 1 4.53987
27 41 1 4.53935
28 41 1 4.53851
29 41 1 4.53736
30 41 1 4.53592
31 41 1 4.53422
32 41 1 4.53228
33 41 1 4.53016
34 41 1 4.52788
35 41 1 4.52549
36 41 1 4.52302
37 41 1 4.52052
38 41 1 4.51803
39 41 1 4.51558
40 41 1 4.51322
41 41 1 4.51097
42 41 1 4.50887
43 41 1 4.50696
44 41 1 4.50525
45 41 1 4.50376
46 41 1 4.50252
47 41 1 4.50155
48 41 1 4.50085
49 41 1 4.50043
0 42 1 4.49786
1 42 1 4.49802
2 42 1 4.49847
3 42 1 4.4992
4 42 1 4.50021
5 42 1 4.50148
6 42 1 4.503
7 42 1 4.50474
8 42 1 4.50669
9 42 1 4.50881
10 42 1 4.51108
11 42 1 4.51347
12 42 1 4.51594
13 42 1 4.51845
14 42 1 4.52097
15 42 1 4.52345
16 42 1 4.52586
17 42 1 4.52815
18 42 1 4.53029
19 42 1 4.53223
20 42 1 4.53393
21 42 1 4.53538
22 42 1 4.53653
23 42 1 4.53737
24 42 1 4.53788
25 42 1 4.53804
26 42 1 4.53786
27 42 1 4.53734
28 42 1 4.53649
29 42 1 4.53533
30 42 1 4.53387
31 42 1 4.53215
32 42 1 4.5302
33 42 1 4.52805
34 42 1 4.52574
35 42 1 4.52332
36 42 1 4.52083
37 42 1 4.5183
38 42 1 4.51578
39 42 1 4.51331
40 42 1 4.51092
41 42 1 4.50865
42 42 1 4.50653
43 42 1 4.50459
44 42 1 4.50287
45 42 1 4.50136
46 42 1 4.50011
47 42 1 4.49913
48 42 1 4.49842
49 42 1 4.49799
0 43 1 4.4956
1 43 1 4.49576
2 43 1 4.49622
3 43 1 4.49696
4 43 1 4.49798
5 43 1 4.49926
6 43 1 4.50079
7 43 1 4.50255
8 43 1 4.50452
9 43 1 4.50666
10 43 1 4.50896
11 43 1 4.51137
12 43 1 4.51387
13 43 1 4.51641
14 43 1 4.51895
15 43 1 4.52146
16 43 1 4.5239
17 43 1 4.52621
18 43 1 4.52837
19 43 1 4.53033
20 43 1 4.53206
21 43 1 4.53352
22 43 1 4.53468
23 43 1 4.53553
24 43 1 4.53604
25 43 1 4.53621
26 43 1 4.53603
27 43 1 4.5355
28 43 1 4.53464
29 43 1 4.53346
30 43 1 4.53198
31 43 1 4.53024
32 43 1 4.52827
33 43 1 4.5261
34 43 1 4.52377
35 43 1 4.52132
36 43 1 4.5188
37 43 1 4.51624
38 43 1 4.5137
39 43 1 4.5112
40 43 1 4.50879
41 43 1 4.50649
42 43 1 4.50436
43 43 1 4.5024
44 43 1 4.50065
45 43 1 4.49914
46 43 1 4.49788
47 43 1 4.49688
48 43 1 4.49616
49 43 1 4.49574
0 44 1 4.49356
1 44 1 4.49372
2 44 1 4.49418
3 44 1 4.49493
4 44 1 4.49596
5 44 1 4.49725
6 44 1 4.4988
7 44 1 4.50058
8 44 1 4.50257
9 44 1 4.50473
10 44 1 4.50705
11 44 1 4.50949
12 44 1 4.51201
13 44 1 4.51457
14 44 1 4.51714
15 44 1 4.51968
16 44 1 4.52214
17 44 1 4.52448
18 44 1 4.52665
19 44 1 4.52863
20 44 1 4.53038
21 44 1 4.53185
22 44 1 4.53303
23 44 1 4.53388
24 44 1 4.53439
25 44 1 4.53456
26 44 1 4.53437
27 44 1 4.53384
28 44 1 4.53297
29 44 1 4.53177
30 44 1 4.53028
31 44 1 4.52852
32 44 1 4.52652
33 44 1 4.52433
34 44 1 4.52197
35 44 1 4.5195
36 44 1 4.51696
37 44 1 4.51438
38 44 1 4.51181
39 44 1 4.50928
40 44 1 4.50685
41 44 1 4.50453
42 44 1 4.50238
43 44 1 4.5004
44 44 1 4.49864
45 44 1 4.49712
46 44 1 4.49584
47 44 1 4.49484
48 44 1 4.49412
49 44 1 4.49369
0 45 1 4.49174
1 45 1 4.49191
2 45 1 4.49238
3 45 1 4.49314
4 45 1 4.49418
5 45 1 4.49549
6 45 1 4.49705
7 45 1 4.49885
8 45 1 4.50086
9 45 1 4.50304
10 45 1 4.50539
11 45 1 4.50784
12 45 1 4.51039
13 45 1 4.51298
14 45 1 4.51557
15 45 1 4.51813
16 45 1 4.52061
17 45 1 4.52297
18 45 1 4.52517
19 45 1 4.52716
20 45 1 4.52892
21 45 1 4.5304
22 45 1 4.53159
23 45 1 4.53244
24 45 1 4.53296
25 45 1 4.53312
26 45 1 4.53293
27 45 1 4.53239
28 45 1 4.5315
29 45 1 4.5303
30 45 1 4.52879
31 45 1 4.52701
32 45 1 4.52499
33 45 1 4.52277
34 45 1 4.52039
35 45 1 4.5179
36 45 1 4.51533
37 45 1 4.51272
38 45 1 4.51013
39 45 1 4.50759
40 45 1 4.50513
41 45 1 4.5028
42 45 1 4.50062
43 45 1 4.49863
44 45 1 4.49686
45 45 1 4.49532
46 45 1 4.49404
47 45 1 4.49303
48 45 1 4.49231
49 45 1 4.49188
0 46 1 4.4902
1 46 1 4.49037
2 46 1 4.49084
3 46 1 4.49161
4 46 1 4.49267
5 46 1 4.49399
6 46 1 4.49557
7 46 1 4.49739
8 46 1 4.49941
9 46 1 4.50162
10 46 1 4.50398
11 46 1 4.50646
12 46 1 4.50903
13 46 1 4.51164
14 46 1 4.51426
15 46 1 4.51683
16 46 1 4.51933
17 46 1 4.52171
18 46 1 4.52392
19 46 1 4.52593
20 46 1 4.5277
21 46 1 4.52919
22 46 1 4.53038
23 46 1 4.53124
24 46 1 4.53176
25 46 1 4.53192
26 46 1 4.53172
27 46 1 4.53117
28 46 1 4.53027
29 46 1 4.52905
30 46 1 4.52752
31 46 1 4.52572
32 46 1 4.52368
33 46 1 4.52145
34 46 1 4.51905
35 46 1 4.51653
36 46 1 4.51394
37 46 1 4.51131
38 46 1 4.50869
39 46 1 4.50613
40 46 1 4.50365
41 46 1 4.5013
42 46 1 4.49911
43 46 1 4.49711
44 46 1 4.49533
45 46 1 4.49378
46 46 1 4.49249
47 46 1 4.49148
48 46 1 4.49075
49 46 1 4.49032
0 47 1 4.48893
1 47 1 4.48911
2 47 1 4.48959
3 47 1 4.49037
4 47 1 4.49144
5 47 1 4.49278
6 47 1 4.49437
7 47 1 4.49621
8 47 1 4.49825
9 47 1 4.50048
10 47 1 4.50286
11 47 1 4.50536
12 47 1 4.50795
13 47 1 4.51058
14 47 1 4.51321
15 47 1 4.51581
16 47 1 4.51832
17 47 1 4.52071
18 47 1 4.52294
19 47 1 4.52496
20 47 1 4.52674
21 47 1 4.52824
22 47 1 4.52943
23 47 1 4.53029
24 47 1 4.5308
25 47 1 4.53096
26 47 1 4.53075
27 47 1 4.53019
28 47 1 4.52928
29 47 1 4.52804
30 47 1 4.5265
31 47 1 4.52468
32 47 1 4.52263
33 47 1 4.52037
34 47 1 4.51795
35 47 1 4.51541
36 47 1 4.5128
37 47 1 4.51015
38 47 1 4.50752
39 47 1 4.50493
40 47 1 4.50244
41 47 1 4.50008
42 47 1 4.49787
43 47 1 4.49586
44 47 1 4.49406
45 47 1 4.49251
46 47 1 4.49122
47 47 1 4.4902
48 47 1 4.48948
49 47 1 4.48905
0 48 1 4.48796
1 48 1 4.48814
2 48 1 4.48864
3 48 1 4.48943
4 48 1 4.49051
5 48 1 4.49186
6 48 1 4.49347
7 48 1 4.49532
8 48 1 4.49738
9 48 1 4.49963
10 48 1 4.50203
11 48 1 4.50455
12 48 1 4.50715
13 48 1 4.5098
14 48 1 4.51245
15 48 1 4.51506
16 48 1 4.51759
17 48 1 4.52
18 48 1 4.52223
19 48 1 4.52426
20 48 1 4.52604
21 48 1 4.52755
22 48 1 4.52874
23 48 1 4.5296
24 48 1 4.53011
25 48 1 4.53026
26 48 1 4.53005
27 48 1 4.52947
28 48 1 4.52855
29 48 1 4.5273
30 48 1 4.52574
31 48 1 4.5239
32 48 1 4.52183
33 48 1 4.51955
34 48 1 4.51711
35 48 1 4.51456
36 48 1 4.51192
37 48 1 4.50926
38 48 1 4.50661
39 48 1 4.50401
40 48 1 4.5015
41 48 1 4.49913
42 48 1 4.49691
43 48 1 4.49489
44 48 1 4.49309
45 48 1 4.49153
46 48 1 4.49023
47 48 1 4.48922
48 48 1 4.4885
49 48 1 4.48807
0 49 1 4.48729
1 49 1 4.48749
2 49 1 4.48799
3 49 1 4.4888
4 49 1 4.48989
5 49 1 4.49126
6 49 1 4.49288
7 49 1 4.49475
8 49 1 4.49683
9 49 1 4.49909
10 49 1 4.50151
11 49 1 4.50404
12 49 1 4.50666
13 49 1 4.50932
14 49 1 4.51199
15 49 1 4.51461
16 49 1 4.51715
17 49 1 4.51957
18 49 1 4.52181
19 49 1 4.52384
20 49 1 4.52563
21 49 1 4.52713
22 49 1 4.52832
23 49 1 4.52918
24 49 1 4.52969
25 49 1 4.52983
26 49 1 4.5296
27 49 1 4.52902
28 49 1 4.52808
29 49 1 4.52682
30 49 1 4.52524
31 49 1 4.5234
32 49 1 4.5213
33 49 1 4.51901
34 49 1 4.51655
35 49 1 4.51398
36 49 1 4.51133
37 49 1 4.50865
38 49 1 4.50599
39 49 1 4.50337
40 49 1 4.50086
41 49 1 4.49847
42 49 1 4.49624
43 49 1 4.49422
44 49 1 4.49241
45 49 1 4.49085
46 49 1 4.48955
47 49 1 4.48854
48 49 1 4.48782
49 49 1 4.4874
0 0 2 4.50734
1 0 2 4.50757
2 0 2 4.50814
3 0 2 4.50905
4 0 2 4.51028
5 0 2 4.51183
6 0 2 4.51367
7 0 2 4.51578
8 0 2 4.51813
9 0 2 4.52069
10 0 2 4.52342
11 0 2 4.5263
12 0 2 4.52927
13 0 2 4.5323
14 0 2 4.53533
15 0 2 4.53832
16 0 2 4.54121
17 0 2 4.54397
18 0 2 4.54653
19 0 2 4.54886
20 0 2 4.55091
21 0 2 4.55263
22 0 2 4.55399
23 0 2 4.55497
24 0 2 4.55555
25 0 2 4.55571
26 0 2 4.55545
27 0 2 4.55477
28 0 2 4.55369
29 0 2 4.55223
30 0 2 4.55042
31 0 2 4.5483
32 0 2 4.5459
33 0 2 4.54327
34 0 2 4.54046
35 0 2 4.53752
36 0 2 4.5345
37 0 2 4.53145
38 0 2 4.52842
39 0 2 4.52546
40 0 2 4.5226
41 0 2 4.5199
42 0 2 4.51739
43 0 2 4.51511
44 0 2 4.51307
45 0 2 4.51132
46 0 2 4.50986
47 0 2 4.50873
48 0 2 4.50792
49 0 2 4.50746
0 1 2 4.5073
1 1 2 4.50754
2 1 2 4.50813
3 1 2 4.50905
4 1 2 4.5103
5 1 2 4.51187
6 1 2 4.51372
7 1 2 4.51585
8 1 2 4.51821
9 1 2 4.52079
10 1 2 4.52354
11 1 2 4.52643
12 1 2 4.52941
13 1 2 4.53245
14 1 2 4.53549
15 1 2 4.53849
16 1 2 4.54139
17 1 2 4.54415
18 1 2 4.54671
19 1 2 4.54904
20 1 2 4.55108
21 1 2 4.5528
22 1 2 4.55416
23 1 2 4.55513
24 1 2 4.5557
25 1 2 4.55585
26 1 2 4.55557
27 1 2 4.55488
28 1 2 4.55379
29 1 2 4.55231
30 1 2 4.55049
31 1 2 4.54834
32 1 2 4.54593
33 1 2 4.54328
34 1 2 4.54046
35 1 2 4.53751
36 1 2 4.53447
37 1 2 4.53141
38 1 2 4.52837
39 1 2 4.5254
40 1 2 4.52254
41 1 2 4.51983
42 1 2 4.51732
43 1 2 4.51503
44 1 2 4.513
45 1 2 4.51124
46 1 2 4.50979
47 1 2 4.50866
48 1 2 4.50786
49 1 2 4.50741
0 2 2 4.50762
1 2 2 4.50788
2 2 2 4.50848
3 2 2 4.50942
4 2 2 4.51068
5 2 2 4.51226
6 2 2 4.51413
7 2 2 4.51627
8 2 2 4.51865
9 2 2 4.52124
10 2 2 4.52401
11 2 2 4.52691
12 2 2 4.5299
13 2 2 4.53295
14 2 2 4.53599
15 2 2 4.53899
16 2 2 4.5419
17 2 2 4.54466
18 2 2 4.54722
19 2 2 4.54954
20 2 2 4.55158
21 2 2 4.55329
22 2 2 4.55464
23 2 2 4.5556
24 2 2 4.55615
25 2 2 4.55629
26 2 2 4.556
27 2 2 4.55529
28 2 2 4.55419
29 2 2 4.5527
30 2 2 4.55086
31 2 2 4.5487
32 2 2 4.54627
33 2 2 4.54361
34 2 2 4.54078
35 2 2 4.53781
36 2 2 4.53477
37 2 2 4.5317
38 2 2 4.52865
39 2 2 4.52567
40 2 2 4.52281
41 2 2 4.5201
42 2 2 4.51758
43 2 2 4.5153
44 2 2 4.51326
45 2 2 4.51152
46 2 2 4.51007
47 2 2 4.50895
48 2 2 4.50816
49 2 2 4.50772
0 3 2 4.50829
1 3 2 4.50856
2 3 2 4.50918
3 3 2 4.51013
4 3 2 4.51141
5 3 2 4.51301
6 3 2 4.51489
7 3 2 4.51705
8 3 2 4.51944
9 3 2 4.52204
10 3 2 4.52482
11 3 2 4.52773
12 3 2 4.53073
13 3 2 4.53378
14 3 2 4.53683
15 3 2 4.53983
16 3 2 4.54274
17 3 2 4.54549
18 3 2 4.54805
19 3 2 4.55036
20 3 2 4.55239
21 3 2 4.55409
22 3 2 4.55543
23 3 2 4.55637
24 3 2 4.55691
25 3 2 4.55703
26 3 2 4.55673
27 3 2 4.55601
28 3 2 4.55489
29 3 2 4.55338
30 3 2 4.55153
31 3 2 4.54936
32 3 2 4.54692
33 3 2 4.54425
34 3 2 4.5414
35 3 2 4.53843
36 3 2 4.53538
37 3 2 4.5323
38 3 2 4.52925
39 3 2 4.52627
40 3 2 4.52341
41 3 2 4.5207
42 3 2 4.51819
43 3 2 4.5159
44 3 2 4.51387
45 3 2 4.51213
46 3 2 4.5107
47 3 2 4.50958
48 3 2 4.50881
49 3 2 4.50838
0 4 2 4.50931
1 4 2 4.50959
2 4 2 4.51022
3 4 2 4.51119
4 4 2 4.51249
5 4 2 4.5141
6 4 2 4.516
7 4 2 4.51817
8 4 2 4.52057
9 4 2 4.52319
10 4 2 4.52597
11 4 2 4.52889
12 4 2 4.53189
13 4 2 4.53494
14 4 2 4.53799
15 4 2 4.54099
16 4 2 4.54389
17 4 2 4.54664
18 4 2 4.54919
19 4 2 4.55149
20 4 2 4.55351
21 4 2 4.55519
22 4 2 4.55652
23 4 2 4.55745
24 4 2 4.55797
25 4 2 4.55808
26 4 2 4.55776
27 4 2 4.55702
28 4 2 4.55588
29 4 2 4.55437
30 4 2 4.5525
31 4 2 4.55032
32 4 2 4.54787
33 4 2 4.54519
34 4 2 4.54233
35 4 2 4.53935
36 4 2 4.5363
37 4 2 4.53322
38 4 2 4.53017
39 4 2 4.52719
40 4 2 4.52433
41 4 2 4.52162
42 4 2 4.51911
43 4 2 4.51684
44 4 2 4.51482
45 4 2 4.51309
46 4 2 4.51166
47 4 2 4.51056
48 4 2 4.5098
49 4 2 4.50938
0 5 2 4.51066
1 5 2 4.51096
2 5 2 4.5116
3 5 2 4.51259
4 5 2 4.5139
5 5 2 4.51553
6 5 2 4.51744
7 5 2 4.51962
8 5 2 4.52203
9 5 2 4.52465
10 5 2 4.52744
11 5 2 4.53036
12 5 2 4.53337
13 5 2 4.53642
14 5 2 4.53947
15 5 2 4.54246
16 5 2 4.54536
17 5 2 4.54809
18 5 2 4.55063
19 5 2 4.55292
20 5 2 4.55492
21 5 2 4.55659
22 5 2 4.55789
23 5 2 4.55881
24 5 2 4.55932
25 5 2 4.5594
26 5 2 4.55907
27 5 2 4.55832
28 5 2 4.55716
29 5 2 4.55563
30 5 2 4.55375
31 5 2 4.55156
32 5 2 4.5491
33 5 2 4.54642
34 5 2 4.54356
35 5 2 4.54057
36 5 2 4.53752
37 5 2 4.53444
38 5 2 4.53139
39 5 2 4.52841
40 5 2 4.52556
41 5 2 4.52286
42 5 2 4.52036
43 5 2 4.51809
44 5 2 4.51608
45 5 2 4.51436
46 5 2 4.51295
47 5 2 4.51186
48 5 2 4.51111
49 5 2 4.51071
0 6 2 4.51232
1 6 2 4.51264
2 6 2 4.5133
3 6 2 4.5143
4 6 2 4.51563
5 6 2 4.51727
6 6 2 4.51919
7 6 2 4.52138
8 6 2 4.5238
9 6 2 4.52643
10 6 2 4.52922
11 6 2 4.53215
12 6 2 4.53516
13 6 2 4.5382
14 6 2 4.54124
15 6 2 4.54423
16 6 2 4.54711
17 6 2 4.54983
18 6 2 4.55236
19 6 2 4.55463
20 6 2 4.55661
21 6 2 4.55826
22 6 2 4.55954
23 6 2 4.56044
24 6 2 4.56093
25 6 2 4.561
26 6 2 4.56064
27 6 2 4.55987
28 6 2 4.55871
29 6 2 4.55716
30 6 2 4.55527
31 6 2 4.55307
32 6 2 4.5506
33 6 2 4.54792
34 6 2 4.54505
35 6 2 4.54207
36 6 2 4.53902
37 6 2 4.53594
38 6 2 4.5329
39 6 2 4.52993
40 6 2 4.52708
41 6 2 4.52439
42 6 2 4.5219
43 6 2 4.51965
44 6 2 4.51765
45 6 2 4.51595
46 6 2 4.51455
47 6 2 4.51348
48 6 2 4.51275
49 6 2 4.51236
0 7 2 4.51428
1 7 2 4.51462
2 7 2 4.51529
3 7 2 4.51631
4 7 2 4.51765
5 7 2 4.5193
6 7 2 4.52123
7 7 2 4.52343
8 7 2 4.52586
9 7 2 4.52849
10 7 2 4.53129
11 7 2 4.53421
12 7 2 4.53722
13 7 2 4.54026
14 7 2 4.54329
15 7 2 4.54627
16 7 2 4.54913
17 7 2 4.55184
18 7 2 4.55434
19 7 2 4.5566
20 7 2 4.55856
21 7 2 4.56018
22 7 2 4.56145
23 7 2 4.56232
24 7 2 4.56279
25 7 2 4.56283
26 7 2 4.56246
27 7 2 4.56168
28 7 2 4.5605
29 7 2 4.55894
30 7 2 4.55704
31 7 2 4.55483
32 7 2 4.55236
33 7 2 4.54967
34 7 2 4.54681
35 7 2 4.54383
36 7 2 4.54078
37 7 2 4.53771
38 7 2 4.53467
39 7 2 4.53172
40 7 2 4.52888
41 7 2 4.5262
42 7 2 4.52373
43 7 2 4.52149
44 7 2 4.51951
45 7 2 4.51782
46 7 2 4.51644
47 7 2 4.51539
48 7 2 4.51467
49 7 2 4.5143
0 8 2 4.51651
1 8 2 4.51686
2 8 2 4.51756
3 8 2 4.51859
4 8 2 4.51994
5 8 2 4.5216
6 8 2 4.52354
7 8 2 4.52575
8 8 2 4.52819
9 8 2 4.53082
10 8 2 4.53362
11 8 2 4.53654
12 8 2 4.53953
13 8 2 4.54257
14 8 2 4.54559
15 8 2 4.54855
16 8 2 4.5514
17 8 2 4.55409
18 8 2 4.55657
19 8 2 4.5588
20 8 2 4.56073
21 8 2 4.56234
22 8 2 4.56358
23 8 2 4.56442
24 8 2 4.56487
25 8 2 4.5649
26 8 2 4.56451
27 8 2 4.5637
28 8 2 4.56251
29 8 2 4.56094
30 8 2 4.55903
31 8 2 4.55682
32 8 2 4.55434
33 8 2 4.55165
34 8 2 4.5488
35 8 2 4.54582
36 8 2 4.54278
37 8 2 4.53972
38 8 2 4.5367
39 8 2 4.53375
40 8 2 4.53093
41 8 2 4.52827
42 8 2 4.52581
43 8 2 4.52359
44 8 2 4.52163
45 8 2 4.51996
46 8 2 4.5186
47 8 2 4.51756
48 8 2 4.51687
49 8 2 4.51651
0 9 2 4.51898
1 9 2 4.51935
2 9 2 4.52006
3 9 2 4.5211
4 9 2 4.52247
5 9 2 4.52414
6 9 2 4.52609
7 9 2 4.5283
8 9 2 4.53074
9 9 2 4.53338
10 9 2 4.53617
11 9 2 4.53909
12 9 2 4.54208
13 9 2 4.5451
14 9 2 4.5481
15 9 2 4.55104
16 9 2 4.55387
17 9 2 4.55654
18 9 2 4.559
19 9 2 4.5612
20 9 2 4.56311
21 9 2 4.56469
22 9 2 4.5659
23 9 2 4.56673
24 9 2 4.56715
25 9 2 4.56715
26 9 2 4.56674
27 9 2 4.56592
28 9 2 4.56471
29 9 2 4.56314
30 9 2 4.56122
31 9 2 4.559
32 9 2 4.55653
33 9 2 4.55384
34 9 2 4.55099
35 9 2 4.54802
36 9 2 4.54499
37 9 2 4.54195
38 9 2 4.53894
39 9 2 4.53601
40 9 2 4.5332
41 9 2 4.53056
42 9 2 4.52813
43 9 2 4.52592
44 9 2 4.52398
45 9 2 4.52233
46 9 2 4.52099
47 9 2 4.51998
48 9 2 4.5193
49 9 2 4.51897
0 10 2 4.52166
1 10 2 4.52205
2 10 2 4.52277
3 10 2 4.52383
4 10 2 4.52521
5 10 2 4.52688
6 10 2 4.52884
7 10 2 4.53106
8 10 2 4.5335
9 10 2 4.53613
10 10 2 4.53892
11 10 2 4.54183
12 10 2 4.54481
13 10 2 4.54781
14 10 2 4.5508
15 10 2 4.55372
16 10 2 4.55653
17 10 2 4.55917
18 10 2 4.5616
19 10 2 4.56378
20 10 2 4.56566
21 10 2 4.56721
22 10 2 4.5684
23 10 2 4.56919
24 10 2 4.56959
25 10 2 4.56957
26 10 2 4.56914
27 10 2 4.56831
28 10 2 4.56708
29 10 2 4.5655
30 10 2 4.56358
31 10 2 4.56136
32 10 2 4.55889
33 10 2 4.5562
34 10 2 4.55336
35 10 2 4.5504
36 10 2 4.54739
37 10 2 4.54436
38 10 2 4.54137
39 10 2 4.53846
40 10 2 4.53567
41 10 2 4.53305
42 10 2 4.53064
43 10 2 4.52846
44 10 2 4.52654
45 10 2 4.52491
46 10 2 4.52359
47 10 2 4.5226
48 10 2 4.52194
49 10 2 4.52163
0 11 2 4.52452
1 11 2 4.52491
2 11 2 4.52565
3 11 2 4.52672
4 11 2 4.52811
5 11 2 4.5298
6 11 2 4.53176
7 11 2 4.53398
8 11 2 4.53642
9 11 2 4.53905
10 11 2 4.54183
11 11 2 4.54472
12 11 2 4.54769
13 11 2 4.55068
14 11 2 4.55365
15 11 2 4.55654
16 11 2 4.55933
17 11 2 4.56194
18 11 2 4.56434
19 11 2 4.56649
20 11 2 4.56834
21 11 2 4.56986
22 11 2 4.57102
23 11 2 4.57179
24 11 2 4.57216
25 11 2 4.57212
26 11 2 4.57167
27 11 2 4.57082
28 11 2 4.56958
29 11 2 4.56799
30 11 2 4.56606
31 11 2 4.56385
32 11 2 4.56138
33 11 2 4.5587
34 11 2 4.55587
35 11 2 4.55293
36 11 2 4.54993
37 11 2 4.54692
38 11 2 4.54395
39 11 2 4.54106
40 11 2 4.5383
41 11 2 4.53571
42 11 2 4.53332
43 11 2 4.53116
44 11 2 4.52927
45 11 2 4.52766
46 11 2 4.52636
47 11 2 4.52539
48 11 2 4.52476
49 11 2 4.52446
0 12 2 4.5275
1 12 2 4.52791
2 12 2 4.52867
3 12 2 4.52975
4 12 2 4.53114
5 12 2 4.53283
6 12 2 4.5348
7 12 2 4.53702
8 12 2 4.53945
9 12 2 4.54208
10 12 2 4.54485
11 12 2 4.54773
12 12 2 4.55068
13 12 2 4.55365
14 12 2 4.55659
15 12 2 4.55947
16 12 2 4.56222
17 12 2 4.56481
18 12 2 4.56718
19 12 2 4.5693
20 12 2 4.57111
21 12 2 4.5726
22 12 2 4.57373
23 12 2 4.57447
24 12 2 4.57482
25 12 2 4.57475
26 12 2 4.57429
27 12 2 4.57342
28 12 2 4.57218
29 12 2 4.57058
30 12 2 4.56865
31 12 2 4.56644
32 12 2 4.56398
33 12 2 4.56131
34 12 2 4.55849
35 12 2 4.55557
36 12 2 4.55259
37 12 2 4.5496
38 12 2 4.54665
39 12 2 4.54379
40 12 2 4.54106
41 12 2 4.53849
42 12 2 4.53612
43 12 2 4.53399
44 12 2 4.53212
45 12 2 4.53054
46 12 2 4.52927
47 12 2 4.52832
48 12 2 4.5277
49 12 2 4.52743
0 13 2 4.53057
1 13 2 4.531
2 13 2 4.53176
3 13 2 4.53285
4 13 2 4.53426
5 13 2 4.53595
6 13 2 4.53792
7 13 2 4.54013
8 13 2 4.54256
9 13 2 4.54518
10 13 2 4.54794
11 13 2 4.5508
12 13 2 4.55373
13 13 2 4.55668
14 13 2 4.5596
15 13 2 4.56245
16 13 2 4.56517
17 13 2 4.56773
18 13 2 4.57007
19 13 2 4.57215
20 13 2 4.57393
21 13 2 4.57539
22 13 2 4.57649
23 13 2 4.5772
24 13 2 4.57752
25 13 2 4.57744
26 13 2 4.57695
27 13 2 4.57607
28 13 2 4.57482
29 13 2 4.57322
30 13 2 4.57129
31 13 2 4.56909
32 13 2 4.56663
33 13 2 4.56398
34 13 2 4.56118
35 13 2 4.55828
36 13 2 4.55532
37 13 2 4.55236
38 13 2 4.54944
39 13 2 4.5466
40 13 2 4.54389
41 13 2 4.54135
42 13 2 4.53901
43 13 2 4.53691
44 13 2 4.53507
45 13 2 4.53351
46 13 2 4.53226
47 13 2 4.53134
48 13 2 4.53074
49 13 2 4.53048
0 14 2 4.53369
1 14 2 4.53413
2 14 2 4.5349
3 14 2 4.536
4 14 2 4.53741
5 14 2 4.5391
6 14 2 4.54107
7 14 2 4.54328
8 14 2 4.5457
9 14 2 4.5483
10 14 2 4.55105
11 14 2 4.55389
12 14 2 4.5568
13 14 2 4.55973
14 14 2 4.56262
15 14 2 4.56544
16 14 2 4.56813
17 14 2 4.57065
18 14 2 4.57296
19 14 2 4.575
20 14 2 4.57676
21 14 2 4.57818
22 14 2 4.57925
23 14 2 4.57994
24 14 2 4.58023
25 14 2 4.58013
26 14 2 4.57963
27 14 2 4.57874
28 14 2 4.57748
29 14 2 4.57588
30 14 2 4.57396
31 14 2 4.57175
32 14 2 4.56932
33 14 2 4.56668
34 14 2 4.5639
35 14 2 4.56102
36 14 2 4.55809
37 14 2 4.55515
38 14 2 4.55226
39 14 2 4.54945
40 14 2 4.54677
41 14 2 4.54426
42 14 2 4.54195
43 14 2 4.53988
44 14 2 4.53806
45 14 2 4.53653
46 14 2 4.53531
47 14 2 4.5344
48 14 2 4.53382
49 14 2 4.53359
0 15 2 4.5368
1 15 2 4.53725
2 15 2 4.53803
3 15 2 4.53914
4 15 2 4.54054
5 15 2 4.54224
6 15 2 4.5442
7 15 2 4.5464
8 15 2 4.54882
9 15 2 4.5514
10 15 2 4.55413
11 15 2 4.55695
12 15 2 4.55984
13 15 2 4.56274
14 15 2 4.5656
15 15 2 4.56839
16 15 2 4.57104
17 15 2 4.57353
18 15 2 4.5758
19 15 2 4.57782
20 15 2 4.57954
21 15 2 4.58093
22 15 2 4.58196
23 15 2 4.58263
24 15 2 4.5829
25 15 2 4.58278
26 15 2 4.58227
27 15 2 4.58137
28 15 2 4.58011
29 15 2 4.5785
30 15 2 4.57659
31 15 2 4.5744
32 15 2 4.57198
33 15 2 4.56937
34 15 2 4.56661
35 15 2 4.56375
36 15 2 4.56085
37 15 2 4.55794
38 15 2 4.55508
39 15 2 4.5523
40 15 2 4.54965
41 15 2 4.54717
42 15 2 4.54489
43 15 2 4.54284
44 15 2 4.54105
45 15 2 4.53955
46 15 2 4.53835
47 15 2 4.53746
48 15 2 4.5369
49 15 2 4.53668
0 16 2 4.53985
1 16 2 4.54032
2 16 2 4.5411
3 16 2 4.54221
4 16 2 4.54362
5 16 2 4.54531
6 16 2 4.54727
7 16 2 4.54946
8 16 2 4.55185
9 16 2 4.55442
10 16 2 4.55713
11 16 2 4.55993
12 16 2 4.56279
13 16 2 4.56566
14 16 2 4.56849
15 16 2 4.57124
16 16 2 4.57387
17 16 2 4.57632
18 16 2 4.57856
19 16 2 4.58054
20 16 2 4.58222
21 16 2 4.58358
22 16 2 4.58459
23 16 2 4.58523
24 16 2 4.58548
25 16 2 4.58535
26 16 2 4.58482
27 16 2 4.58392
28 16 2 4.58266
29 16 2 4.58106
30 16 2 4.57916
31 16 2 4.57698
32 16 2 4.57458
33 16 2 4.57199
34 16 2 4.56926
35 16 2 4.56643
36 16 2 4.56356
37 16 2 4.56068
38 16 2 4.55785
39 16 2 4.5551
40 16 2 4.55249
41 16 2 4.55003
42 16 2 4.54778
43 16 2 4.54576
44 16 2 4.544
45 16 2 4.54252
46 16 2 4.54134
47 16 2 4.54047
48 16 2 4.53993
49 16 2 4.53973
0 17 2 4.5428
1 17 2 4.54327
2 17 2 4.54406
3 17 2 4.54517
4 17 2 4.54657
5 17 2 4.54826
6 17 2 4.55021
7 17 2 4.55238
8 17 2 4.55476
9 17 2 4.55731
10 17 2 4.56
11 17 2 4.56277
12 17 2 4.5656
13 17 2 4.56844
14 17 2 4.57124
15 17 2 4.57396
16 17 2 4.57655
17 17 2 4.57897
18 17 2 4.58117
19 17 2 4.58311
20 17 2 4.58477
21 17 2 4.5861
22 17 2 4.58708
23 17 2 4.5877
24 17 2 4.58794
25 17 2 4.58779
26 17 2 4.58726
27 17 2 4.58635
28 17 2 4.58509
29 17 2 4.5835
30 17 2 4.58161
31 17 2 4.57946
32 17 2 4.57708
33 17 2 4.57451
34 17 2 4.57181
35 17 2 4.56901
36 17 2 4.56616
37 17 2 4.56332
38 17 2 4.56052
39 17 2 4.55781
40 17 2 4.55522
41 17 2 4.5528
42 17 2 4.55058
43 17 2 4.54859
44 17 2 4.54685
45 17 2 4.54539
46 17 2 4.54423
47 17 2 4.54338
48 17 2 4.54286
49 17 2 4.54267
0 18 2 4.5456
1 18 2 4.54607
2 18 2 4.54686
3 18 2 4.54796
4 18 2 4.54936
5 18 2 4.55104
6 18 2 4.55297
7 18 2 4.55513
8 18 2 4.5575
9 18 2 4.56002
10 18 2 4.56268
11 18 2 4.56543
12 18 2 4.56823
13 18 2 4.57103
14 18 2 4.5738
15 18 2 4.57649
16 18 2 4.57904
17 18 2 4.58142
18 18 2 4.58359
19 18 2 4.5855
20 18 2 4.58713
21 18 2 4.58843
22 18 2 4.58939
23 18 2 4.58999
24 18 2 4.59021
25 18 2 4.59006
26 18 2 4.58952
27 18 2 4.58862
28 18 2 4.58737
29 18 2 4.58579
30 18 2 4.58392
31 18 2 4.58178
32 18 2 4.57942
33 18 2 4.57688
34 18 2 4.57421
35 18 2 4.57144
36 18 2 4.56863
37 18 2 4.56582
38 18 2 4.56306
39 18 2 4.56038
40 18 2 4.55782
41 18 2 4.55543
42 18 2 4.55324
43 18 2 4.55127
44 18 2 4.54956
45 18 2 4.54812
46 18 2 4.54698
47 18 2 4.54615
48 18 2 4.54564
49 18 2 4.54545
0 19 2 4.54818
1 19 2 4.54866
2 19 2 4.54945
3 19 2 4.55054
4 19 2 4.55193
5 19 2 4.5536
6 19 2 4.55552
7 19 2 4.55766
8 19 2 4.56
9 19 2 4.5625
10 19 2 4.56513
11 19 2 4.56785
12 19 2 4.57062
13 19 2 4.57339
14 19 2 4.57612
15 19 2 4.57877
16 19 2 4.58129
17 19 2 4.58364
18 19 2 4.58578
19 19 2 4.58766
20 19 2 4.58926
21 19 2 4.59054
22 19 2 4.59148
23 19 2 4.59206
24 19 2 4.59228
25 19 2 4.59211
26 19 2 4.59158
27 19 2 4.59068
28 19 2 4.58944
29 19 2 4.58788
30 19 2 4.58602
31 19 2 4.58391
32 19 2 4.58158
33 19 2 4.57907
34 19 2 4.57643
35 19 2 4.57369
36 19 2 4.57092
37 19 2 4.56814
38 19 2 4.56541
39 19 2 4.56276
40 19 2 4.56023
41 19 2 4.55787
42 19 2 4.55571
43 19 2 4.55376
44 19 2 4.55207
45 19 2 4.55066
46 19 2 4.54953
47 19 2 4.54871
48 19 2 4.54821
49 19 2 4.54804
0 20 2 4.55052
1 20 2 4.55099
2 20 2 4.55177
3 20 2 4.55286
4 20 2 4.55424
5 20 2 4.55589
6 20 2 4.55779
7 20 2 4.55991
8 20 2 4.56222
9 20 2 4.5647
10 20 2 4.5673
11 20 2 4.56999
12 20 2 4.57273
13 20 2 4.57547
14 20 2 4.57816
15 20 2 4.58078
16 20 2 4.58327
17 20 2 4.58558
18 20 2 4.58769
19 20 2 4.58955
20 20 2 4.59112
21 20 2 4.59238
22 20 2 4.59331
23 20 2 4.59388
24 20 2 4.59408
25 20 2 4.59392
26 20 2 4.59339
27 20 2 4.5925
28 20 2 4.59127
29 20 2 4.58973
30 20 2 4.5879
31 20 2 4.58581
32 20 2 4.58351
33 20 2 4.58103
34 20 2 4.57842
35 20 2 4.57572
36 20 2 4.57298
37 20 2 4.57023
38 20 2 4.56753
39 20 2 4.56491
40 20 2 4.56242
41 20 2 4.56008
42 20 2 4.55794
43 20 2 4.55602
44 20 2 4.55435
45 20 2 4.55295
46 20 2 4.55184
47 20 2 4.55103
48 20 2 4.55054
49 20 2 4.55037
0 21 2 4.55255
1 21 2 4.55302
2 21 2 4.55379
3 21 2 4.55487
4 21 2 4.55623
5 21 2 4.55786
6 21 2 4.55974
7 21 2 4.56184
8 21 2 4.56413
9 21 2 4.56658
10 21 2 4.56915
11 21 2 4.57181
12 21 2 4.57451
13 21 2 4.57722
14 21 2 4.57988
15 21 2 4.58247
16 21 2 4.58492
17 21 2 4.58721
18 21 2 4.58929
19 21 2 4.59112
20 21 2 4.59267
21 21 2 4.59392
22 21 2 4.59483
23 21 2 4.5954
24 21 2 4.5956
25 21 2 4.59544
26 21 2 4.59492
27 21 2 4.59404
28 21 2 4.59283
29 21 2 4.59131
30 21 2 4.5895
31 21 2 4.58745
32 21 2 4.58517
33 21 2 4.58273
34 21 2 4.58015
35 21 2 4.57748
36 21 2 4.57477
37 21 2 4.57206
38 21 2 4.56939
39 21 2 4.5668
40 21 2 4.56433
41 21 2 4.56202
42 21 2 4.5599
43 21 2 4.558
44 21 2 4.55635
45 21 2 4.55496
46 21 2 4.55386
47 21 2 4.55306
48 21 2 4.55258
49 21 2 4.5524
0 22 2 4.55425
1 22 2 4.55471
2 22 2 4.55547
3 22 2 4.55653
4 22 2 4.55788
5 22 2 4.55949
6 22 2 4.56134
7 22 2 4.56342
8 22 2 4.56568
9 22 2 4.5681
10 22 2 4.57064
11 22 2 4.57327
12 22 2 4.57594
13 22 2 4.57861
14 22 2 4.58124
15 22 2 4.5838
16 22 2 4.58622
17 22 2 4.58849
18 22 2 4.59054
19 22 2 4.59235
20 22 2 4.59389
21 22 2 4.59512
22 22 2 4.59603
23 22 2 4.59659
24 22 2 4.5968
25 22 2 4.59665
26 22 2 4.59614
27 22 2 4.59528
28 22 2 4.59409
29 22 2 4.59259
30 22 2 4.59081
31 22 2 4.58878
32 22 2 4.58654
33 22 2 4.58413
34 22 2 4.58158
35 22 2 4.57895
36 22 2 4.57627
37 22 2 4.57358
38 22 2 4.57094
39 22 2 4.56838
40 22 2 4.56594
41 22 2 4.56365
42 22 2 4.56155
43 22 2 4.55967
44 22 2 4.55803
45 22 2 4.55665
46 22 2 4.55556
47 22 2 4.55477
48 22 2 4.55428
49 22 2 4.55411
0 23 2 4.55557
1 23 2 4.55602
2 23 2 4.55677
3 23 2 4.55781
4 23 2 4.55914
5 23 2 4.56073
6 23 2 4.56256
7 23 2 4.5646
8 23 2 4.56684
9 23 2 4.56923
10 23 2 4.57174
11 23 2 4.57433
12 23 2 4.57697
13 23 2 4.57962
14 23 2 4.58222
15 23 2 4.58475
16 23 2 4.58715
17 23 2 4.58939
18 23 2 4.59143
19 23 2 4.59322
20 23 2 4.59475
21 23 2 4.59598
22 23 2 4.59688
23 23 2 4.59745
24 23 2 4.59766
25 23 2 4.59752
26 23 2 4.59703
27 23 2 4.59619
28 23 2 4.59502
29 23 2 4.59355
30 23 2 4.5918
31 23 2 4.5898
32 23 2 4.58759
33 23 2 4.58521
34 23 2 4.58269
35 23 2 4.58009
36 23 2 4.57744
37 23 2 4.57478
38 23 2 4.57217
39 23 2 4.56963
40 23 2 4.56721
41 23 2 4.56494
42 23 2 4.56286
43 23 2 4.56099
44 23 2 4.55936
45 23 2 4.55799
46 23 2 4.5569
47 23 2 4.55611
48 23 2 4.55562
49 23 2 4.55544
0 24 2 4.5565
1 24 2 4.55693
2 24 2 4.55766
3 24 2 4.55869
4 24 2 4.55999
5 24 2 4.56156
6 24 2 4.56336
7 24 2 4.56538
8 24 2 4.56759
9 24 2 4.56995
10 24 2 4.57243
11 24 2 4.57499
12 24 2 4.57761
13 24 2 4.58022
14 24 2 4.5828
15 24 2 4.5853
16 24 2 4.58768
17 24 2 4.5899
18 24 2 4.59193
19 24 2 4.59371
20 24 2 4.59523
21 24 2 4.59646
22 24 2 4.59737
23 24 2 4.59794
24 24 2 4.59816
25 24 2 4.59804
26 24 2 4.59756
27 24 2 4.59675
28 24 2 4.59561
29 24 2 4.59416
30 24 2 4.59244
31 24 2 4.59047
32 24 2 4.58829
33 24 2 4.58594
34 24 2 4.58345
35 24 2 4.58088
36 24 2 4.57825
37 24 2 4.57563
38 24 2 4.57303
39 24 2 4.57052
40 24 2 4.56812
41 24 2 4.56586
42 24 2 4.56379
43 24 2 4.56193
44 24 2 4.56031
45 24 2 4.55894
46 24 2 4.55786
47 24 2 4.55706
48 24 2 4.55656
49 24 2 4.55638
0 25 2 4.55701
1 25 2 4.55742
2 25 2 4.55813
3 25 2 4.55914
4 25 2 4.56042
5 25 2 4.56196
6 25 2 4.56374
7 25 2 4.56573
8 25 2 4.56791
9 25 2 4.57024
10 25 2 4.57269
11 25 2 4.57523
12 25 2 4.57782
13 25 2 4.58041
14 25 2 4.58296
15 25 2 4.58544
16 25 2 4.58781
17 25 2 4.59002
18 25 2 4.59203
19 25 2 4.59381
20 25 2 4.59533
21 25 2 4.59656
22 25 2 4.59748
23 25 2 4.59806
24 25 2 4.5983
25 25 2 4.59819
26 25 2 4.59774
27 25 2 4.59695
28 25 2 4.59584
29 25 2 4.59442
30 25 2 4.59273
31 25 2 4.59079
32 25 2 4.58864
33 25 2 4.58631
34 25 2 4.58385
35 25 2 4.5813
36 25 2 4.5787
37 25 2 4.5761
38 25 2 4.57352
39 25 2 4.57103
40 25 2 4.56864
41 25 2 4.5664
42 25 2 4.56433
43 25 2 4.56248
44 25 2 4.56086
45 25 2 4.55949
46 25 2 4.5584
47 25 2 4.5576
48 25 2 4.5571
49 25 2 4.5569
0 26 2 4.55708
1 26 2 4.55748
2 26 2 4.55817
3 26 2 4.55915
4 26 2 4.56041
5 26 2 4.56192
6 26 2 4.56368
7 26 2 4.56564
8 26 2 4.56779
9 26 2 4.5701
10 26 2 4.57253
11 26 2 4.57504
12 26 2 4.5776
13 26 2 4.58017
14 26 2 4.58271
15 26 2 4.58518
16 26 2 4.58753
17 26 2 4.58973
18 26 2 4.59174
19 26 2 4.59352
20 26 2 4.59505
21 26 2 4.59628
22 26 2 4.59721
23 26 2 4.59781
24 26 2 4.59807
25 26 2 4.59799
26 26 2 4.59756
27 26 2 4.59679
28 26 2 4.59571
29 26 2 4.59432
30 26 2 4.59265
31 26 2 4.59074
32 26 2 4.58862
33 26 2 4.58632
34 26 2 4.58388
35 26 2 4.58136
36 26 2 4.57878
37 26 2 4.57619
38 26 2 4.57363
39 26 2 4.57114
40 26 2 4.56877
41 26 2 4.56653
42 26 2 4.56447
43 26 2 4.56262
44 26 2 4.561
45 26 2 4.55963
46 26 2 4.55853
47 26 2 4.55772
48 26 2 4.5572
49 26 2 4.55699
0 27 2 4.55673
1 27 2 4.5571
2 27 2 4.55777
3 27 2 4.55873
4 27 2 4.55996
5 27 2 4.56145
6 27 2 4.56318
7 27 2 4.56512
8 27 2 4.56725
9 27 2 4.56953
10 27 2 4.57193
11 27 2 4.57443
12 27 2 4.57697
13 27 2 4.57952
14 27 2 4.58205
15 27 2 4.58451
16 27 2 4.58685
17 27 2 4.58905
18 27 2 4.59106
19 27 2 4.59285
20 27 2 4.59438
21 27 2 4.59563
22 27 2 4.59658
23 27 2 4.5972
24 27 2 4.59748
25 27 2 4.59742
26 27 2 4.59702
27 27 2 4.59628
28 27 2 4.59522
29 27 2 4.59386
30 27 2 4.59222
31 27 2 4.59033
32 27 2 4.58823
33 27 2 4.58595
34 27 2 4.58354
35 27 2 4.58103
36 27 2 4.57847
37 27 2 4.57589
38 27 2 4.57335
39 27 2 4.57087
40 27 2 4.56849
41 27 2 4.56626
42 27 2 4.56421
43 27 2 4.56235
44 27 2 4.56072
45 27 2 4.55935
46 27 2 4.55824
47 27 2 4.55741
48 27 2 4.55688
49 27 2 4.55665
0 28 2 4.55594
1 28 2 4.5563
2 28 2 4.55695
3 28 2 4.55788
4 28 2 4.55909
5 28 2 4.56056
6 28 2 4.56226
7 28 2 4.56417
8 28 2 4.56628
9 28 2 4.56854
10 28 2 4.57093
11 28 2 4.5734
12 28 2 4.57593
13 28 2 4.57847
14 28 2 4.58099
15 28 2 4.58345
16 28 2 4.58579
17 28 2 4.58799
18 28 2 4.59001
19 28 2 4.59181
20 28 2 4.59336
21 28 2 4.59462
22 28 2 4.59559
23 28 2 4.59623
24 28 2 4.59654
25 28 2 4.5965
26 28 2 4.59613
27 28 2 4.59542
28 28 2 4.59438
29 28 2 4.59305
30 28 2 4.59143
31 28 2 4.58957
32 28 2 4.58749
33 28 2 4.58523
34 28 2 4.58283
35 28 2 4.58033
36 28 2 4.57778
37 28 2 4.57522
38 28 2 4.57268
39 28 2 4.5702
40 28 2 4.56783
41 28 2 4.5656
42 28 2 4.56353
43 28 2 4.56167
44 28 2 4.56004
45 28 2 4.55865
46 28 2 4.55753
47 28 2 4.55669
48 28 2 4.55614
49 28 2 4.55589
0 29 2 4.55475
1 29 2 4.55508
2 29 2 4.55571
3 29 2 4.55662
4 29 2 4.55781
5 29 2 4.55925
6 29 2 4.56093
7 29 2 4.56283
8 29 2 4.56491
9 29 2 4.56716
10 29 2 4.56953
11 29 2 4.57199
12 29 2 4.57451
13 29 2 4.57705
14 29 2 4.57956
15 29 2 4.58202
16 29 2 4.58437
17 29 2 4.58658
18 29 2 4.58861
19 29 2 4.59042
20 29 2 4.59199
21 29 2 4.59328
22 29 2 4.59426
23 29 2 4.59493
24 29 2 4.59527
25 29 2 4.59526
26 29 2 4.59491
27 29 2 4.59422
28 29 2 4.59321
29 29 2 4.5919
30 29 2 4.59031
31 29 2 4.58846
32 29 2 4.5864
33 29 2 4.58415
34 29 2 4.58177
35 29 2 4.57928
36 29 2 4.57674
37 29 2 4.57417
38 29 2 4.57163
39 29 2 4.56916
40 29 2 4.56678
41 29 2 4.56454
42 29 2 4.56247
43 29 2 4.5606
44 29 2 4.55895
45 29 2 4.55755
46 29 2 4.55641
47 29 2 4.55556
48 29 2 4.55499
49 29 2 4.55472
0 30 2 4.55317
1 30 2 4.55348
2 30 2 4.55409
3 30 2 4.55498
4 30 2 4.55614
5 30 2 4.55756
6 30 2 4.55922
7 30 2 4.5611
8 30 2 4.56317
9 30 2 4.5654
10 30 2 4.56776
11 30 2 4.57022
12 30 2 4.57274
13 30 2 4.57527
14 30 2 4.57779
15 30 2 4.58025
16 30 2 4.58261
17 30 2 4.58484
18 30 2 4.58689
19 30 2 4.58872
20 30 2 4.59031
21 30 2 4.59162
22 30 2 4.59264
23 30 2 4.59333
24 30 2 4.59369
25 30 2 4.59371
26 30 2 4.59339
27 30 2 4.59272
28 30 2 4.59174
29 30 2 4.59045
30 30 2 4.58887
31 30 2 4.58704
32 30 2 4.58499
33 30 2 4.58275
34 30 2 4.58037
35 30 2 4.57789
36 30 2 4.57534
37 30 2 4.57278
38 30 2 4.57024
39 30 2 4.56775
40 30 2 4.56537
41 30 2 4.56312
42 30 2 4.56104
43 30 2 4.55915
44 30 2 4.55749
45 30 2 4.55607
46 30 2 4.55492
47 30 2 4.55404
48 30 2 4.55345
49 30 2 4.55316
0 31 2 4.55124
1 31 2 4.55152
2 31 2 4.55211
3 31 2 4.55298
4 31 2 4.55412
5 31 2 4.55553
6 31 2 4.55717
7 31 2 4.55904
8 31 2 4.5611
9 31 2 4.56332
10 31 2 4.56567
11 31 2 4.56813
12 31 2 4.57065
13 31 2 4.57319
14 31 2 4.57572
15 31 2 4.57819
16 31 2 4.58057
17 31 2 4.58281
18 31 2 4.58488
19 31 2 4.58674
20 31 2 4.58835
21 31 2 4.58969
22 31 2 4.59073
23 31 2 4.59146
24 31 2 4.59184
25 31 2 4.59189
26 31 2 4.59159
27 31 2 4.59095
28 31 2 4.58998
29 31 2 4.58871
30 31 2 4.58714
31 31 2 4.58532
32 31 2 4.58328
33 31 2 4.58105
34 31 2 4.57867
35 31 2 4.57619
36 31 2 4.57364
37 31 2 4.57107
38 31 2 4.56851
39 31 2 4.56602
40 31 2 4.56363
41 31 2 4.56136
42 31 2 4.55927
43 31 2 4.55736
44 31 2 4.55568
45 31 2 4.55424
46 31 2 4.55307
47 31 2 4.55217
48 31 2 4.55156
49 31 2 4.55125
0 32 2 4.54898
1 32 2 4.54925
2 32 2 4.54981
3 32 2 4.55067
4 32 2 4.55179
5 32 2 4.55318
6 32 2 4.55482
7 32 2 4.55667
8 32 2 4.55872
9 32 2 4.56094
10 32 2 4.5633
11 32 2 4.56575
12 32 2 4.56828
13 32 2 4.57083
14 32 2 4.57337
15 32 2 4.57586
16 32 2 4.57826
17 32 2 4.58053
18 32 2 4.58262
19 32 2 4.58451
20 32 2 4.58615
21 32 2 4.58752
22 32 2 4.58859
23 32 2 4.58934
24 32 2 4.58976
25 32 2 4.58983
26 32 2 4.58955
27 32 2 4.58893
28 32 2 4.58798
29 32 2 4.58672
30 32 2 4.58516
31 32 2 4.58335
32 32 2 4.58131
33 32 2 4.57908
34 32 2 4.57669
35 32 2 4.5742
36 32 2 4.57165
37 32 2 4.56906
38 32 2 4.5665
39 32 2 4.56399
40 32 2 4.56158
41 32 2 4.5593
42 32 2 4.55718
43 32 2 4.55526
44 32 2 4.55356
45 32 2 4.5521
46 32 2 4.5509
47 32 2 4.54998
48 32 2 4.54935
49 32 2 4.54902
0 33 2 4.54646
1 33 2 4.5467
2 33 2 4.54725
3 33 2 4.54808
4 33 2 4.5492
5 33 2 4.55058
6 33 2 4.5522
7 33 2 4.55405
8 33 2 4.5561
9 33 2 4.55832
10 33 2 4.56068
11 33 2 4.56314
12 33 2 4.56568
13 33 2 4.56825
14 33 2 4.57081
15 33 2 4.57332
16 33 2 4.57574
17 33 2 4.57804
18 33 2 4.58016
19 33 2 4.58208
20 33 2 4.58375
21 33 2 4.58516
22 33 2 4.58626
23 33 2 4.58703
24 33 2 4.58747
25 33 2 4.58757
26 33 2 4.58731
27 33 2 4.58671
28 33 2 4.58577
29 33 2 4.58451
30 33 2 4.58297
31 33 2 4.58115
32 33 2 4.57911
33 33 2 4.57687
34 33 2 4.57448
35 33 2 4.57198
36 33 2 4.56941
37 33 2 4.56681
38 33 2 4.56423
39 33 2 4.5617
40 33 2 4.55927
41 33 2 4.55697
42 33 2 4.55483
43 33 2 4.55289
44 33 2 4.55116
45 33 2 4.54968
46 33 2 4.54846
47 33 2 4.54752
48 33 2 4.54686
49 33 2 4.54651
0 34 2 4.5437
1 34 2 4.54393
2 34 2 4.54446
3 34 2 4.54528
4 34 2 4.54639
5 34 2 4.54776
6 34 2 4.54938
7 34 2 4.55123
8 34 2 4.55328
9 34 2 4.5555
10 34 2 4.55787
11 34 2 4.56035
12 34 2 4.5629
13 34 2 4.56548
14 34 2 4.56807
15 34 2 4.57061
16 34 2 4.57306
17 34 2 4.57538
18 34 2 4.57754
19 34 2 4.57949
20 34 2 4.5812
21 34 2 4.58263
22 34 2 4.58376
23 34 2 4.58457
24 34 2 4.58503
25 34 2 4.58515
26 34 2 4.58491
27 34 2 4.58432
28 34 2 4.58339
29 34 2 4.58214
30 34 2 4.58059
31 34 2 4.57877
32 34 2 4.57672
33 34 2 4.57448
34 34 2 4.57207
35 34 2 4.56956
36 34 2 4.56697
37 34 2 4.56435
38 34 2 4.56175
39 34 2 4.5592
40 34 2 4.55674
41 34 2 4.55442
42 34 2 4.55225
43 34 2 4.55029
44 34 2 4.54854
45 34 2 4.54703
46 34 2 4.54579
47 34 2 4.54482
48 34 2 4.54415
49 34 2 4.54377
0 35 2 4.54077
1 35 2 4.54099
2 35 2 4.5415
3 35 2 4.54231
4 35 2 4.54341
5 35 2 4.54478
6 35 2 4.54639
7 35 2 4.54824
8 35 2 4.5503
9 35 2 4.55253
10 35 2 4.55491
11 35 2 4.55741
12 35 2 4.55998
13 35 2 4.56259
14 35 2 4.5652
15 35 2 4.56777
16 35 2 4.57025
17 35 2 4.57261
18 35 2 4.5748
19 35 2 4.57679
20 35 2 4.57853
21 35 2 4.57999
22 35 2 4.58115
23 35 2 4.58199
24 35 2 4.58247
25 35 2 4.58261
26 35 2 4.58238
27 35 2 4.5818
28 35 2 4.58088
29 35 2 4.57963
30 35 2 4.57808
31 35 2 4.57625
32 35 2 4.57419
33 35 2 4.57193
34 35 2 4.56951
35 35 2 4.56697
36 35 2 4.56436
37 35 2 4.56172
38 35 2 4.5591
39 35 2 4.55652
40 35 2 4.55404
41 35 2 4.55169
42 35 2 4.5495
43 35 2 4.54751
44 35 2 4.54573
45 35 2 4.5442
46 35 2 4.54294
47 35 2 4.54195
48 35 2 4.54125
49 35 2 4.54086
0 36 2 4.53771
1 36 2 4.53792
2 36 2 4.53842
3 36 2 4.53923
4 36 2 4.54032
5 36 2 4.54168
6 36 2 4.5433
7 36 2 4.54516
8 36 2 4.54722
9 36 2 4.54947
10 36 2 4.55187
11 36 2 4.55438
12 36 2 4.55698
13 36 2 4.55962
14 36 2 4.56226
15 36 2 4.56486
16 36 2 4.56738
17 36 2 4.56977
18 36 2 4.572
19 36 2 4.57402
20 36 2 4.57579
21 36 2 4.57729
22 36 2 4.57848
23 36 2 4.57933
24 36 2 4.57984
25 36 2 4.57999
26 36 2 4.57978
27 36 2 4.57921
28 36 2 4.57828
29 36 2 4.57703
30 36 2 4.57547
31 36 2 4.57364
32 36 2 4.57156
33 36 2 4.56928
34 36 2 4.56684
35 36 2 4.56428
36 36 2 4.56165
37 36 2 4.55898
38 36 2 4.55632
39 36 2 4.55372
40 36 2 4.55121
41 36 2 4.54883
42 36 2 4.54662
43 36 2 4.5446
44 36 2 4.5428
45 36 2 4.54124
46 36 2 4.53995
47 36 2 4.53895
48 36 2 4.53823
49 36 2 4.53782
0 37 2 4.53459
1 37 2 4.53478
2 37 2 4.53528
3 37 2 4.53608
4 37 2 4.53717
5 37 2 4.53853
6 37 2 4.54016
7 37 2 4.54202
8 37 2 4.5441
9 37 2 4.54637
10 37 2 4.54878
11 37 2 4.55132
12 37 2 4.55395
13 37 2 4.55662
14 37 2 4.55929
15 37 2 4.56192
16 37 2 4.56448
17 37 2 4.56691
18 37 2 4.56917
19 37 2 4.57122
20 37 2 4.57303
21 37 2 4.57456
22 37 2 4.57577
23 37 2 4.57665
24 37 2 4.57718
25 37 2 4.57734
26 37 2 4.57714
27 37 2 4.57657
28 37 2 4.57565
29 37 2 4.57439
30 37 2 4.57282
31 37 2 4.57097
32 37 2 4.56888
33 37 2 4.56658
34 37 2 4.56411
35 37 2 4.56152
36 37 2 4.55886
37 37 2 4.55616
38 37 2 4.55348
39 37 2 4.55085
40 37 2 4.54831
41 37 2 4.5459
42 37 2 4.54366
43 37 2 4.54161
44 37 2 4.53979
45 37 2 4.53821
46 37 2 4.5369
47 37 2 4.53587
48 37 2 4.53513
49 37 2 4.53471
0 38 2 4.53144
1 38 2 4.53162
2 38 2 4.53212
3 38 2 4.53291
4 38 2 4.534
5 38 2 4.53538
6 38 2 4.53701
7 38 2 4.53889
8 38 2 4.54098
9 38 2 4.54326
10 38 2 4.54571
11 38 2 4.54827
12 38 2 4.55093
13 38 2 4.55363
14 38 2 4.55633
15 38 2 4.559
16 38 2 4.56159
17 38 2 4.56406
18 38 2 4.56636
19 38 2 4.56845
20 38 2 4.57029
21 38 2 4.57184
22 38 2 4.57308
23 38 2 4.57399
24 38 2 4.57453
25 38 2 4.57471
26 38 2 4.57451
27 38 2 4.57394
28 38 2 4.57301
29 38 2 4.57175
30 38 2 4.57016
31 38 2 4.5683
32 38 2 4.56618
33 38 2 4.56385
34 38 2 4.56136
35 38 2 4.55875
36 38 2 4.55605
37 38 2 4.55333
38 38 2 4.55061
39 38 2 4.54795
40 38 2 4.54538
41 38 2 4.54294
42 38 2 4.54067
43 38 2 4.5386
44 38 2 4.53674
45 38 2 4.53514
46 38 2 4.53381
47 38 2 4.53276
48 38 2 4.53201
49 38 2 4.53157
0 39 2 4.52832
1 39 2 4.5285
2 39 2 4.52899
3 39 2 4.52979
4 39 2 4.53088
5 39 2 4.53226
6 39 2 4.53391
7 39 2 4.5358
8 39 2 4.53791
9 39 2 4.54022
10 39 2 4.54268
11 39 2 4.54528
12 39 2 4.54796
13 39 2 4.5507
14 39 2 4.55344
15 39 2 4.55615
16 39 2 4.55877
17 39 2 4.56128
18 39 2 4.56361
19 39 2 4.56573
20 39 2 4.5676
21 39 2 4.56919
22 39 2 4.57045
23 39 2 4.57137
24 39 2 4.57193
25 39 2 4.57212
26 39 2 4.57192
27 39 2 4.57135
28 39 2 4.57042
29 39 2 4.56914
30 39 2 4.56754
31 39 2 4.56565
32 39 2 4.56352
33 39 2 4.56116
34 39 2 4.55864
35 39 2 4.55599
36 39 2 4.55327
37 39 2 4.55051
38 39 2 4.54776
39 39 2 4.54507
40 39 2 4.54247
41 39 2 4.54
42 39 2 4.5377
43 39 2 4.5356
44 39 2 4.53372
45 39 2 4.5321
46 39 2 4.53075
47 39 2 4.52968
48 39 2 4.52892
49 39 2 4.52846
0 40 2 4.52528
1 40 2 4.52546
2 40 2 4.52595
3 40 2 4.52675
4 40 2 4.52785
5 40 2 4.52924
6 40 2 4.5309
7 40 2 4.53281
8 40 2 4.53494
9 40 2 4.53727
10 40 2 4.53976
11 40 2 4.54239
12 40 2 4.5451
13 40 2 4.54787
14 40 2 4.55065
15 40 2 4.55339
16 40 2 4.55606
17 40 2 4.55859
18 40 2 4.56096
19 40 2 4.56312
20 40 2 4.56502
21 40 2 4.56663
22 40 2 4.56791
23 40 2 4.56885
24 40 2 4.56942
25 40 2 4.56961
26 40 2 4.56942
27 40 2 4.56885
28 40 2 4.5679
29 40 2 4.56661
30 40 2 4.565
31 40 2 4.56309
32 40 2 4.56092
33 40 2 4.55854
34 40 2 4.55599
35 40 2 4.55331
36 40 2 4.55055
37 40 2 4.54776
38 40 2 4.54498
39 40 2 4.54226
40 40 2 4.53963
41 40 2 4.53713
42 40 2 4.5348
43 40 2 4.53267
44 40 2 4.53077
45 40 2 4.52913
46 40 2 4.52776
47 40 2 4.52668
48 40 2 4.5259
49 40 2 4.52543
0 41 2 4.52237
1 41 2 4.52254
2 41 2 4.52303
3 41 2 4.52384
4 41 2 4.52495
5 41 2 4.52635
6 41 2 4.52803
7 41 2 4.52995
8 41 2 4.53211
9 41 2 4.53446
10 41 2 4.53698
11 41 2 4.53964
12 41 2 4.54239
13 41 2 4.54519
14 41 2 4.548
15 41 2 4.55078
16 41 2 4.55348
17 41 2 4.55605
18 41 2 4.55845
19 41 2 4.56064
20 41 2 4.56256
21 41 2 4.5642
22 41 2 4.5655
23 41 2 4.56646
24 41 2 4.56704
25 41 2 4.56723
26 41 2 4.56704
27 41 2 4.56646
28 41 2 4.56551
29 41 2 4.5642
30 41 2 4.56256
31 41 2 4.56063
32 41 2 4.55844
33 41 2 4.55603
34 41 2 4.55345
35 41 2 4.55074
36 41 2 4.54795
37 41 2 4.54513
38 41 2 4.54231
39 41 2 4.53955
40 41 2 4.53689
41 41 2 4.53437
42 41 2 4.53201
43 41 2 4.52986
44 41 2 4.52794
45 41 2 4.52627
46 41 2 4.52488
47 41 2 4.52379
48 41 2 4.523
49 41 2 4.52252
0 42 2 4.51962
1 42 2 4.5198
2 42 2 4.52029
3 42 2 4.5211
4 42 2 4.52222
5 42 2 4.52364
6 42 2 4.52533
7 42 2 4.52728
8 42 2 4.52946
9 42 2 4.53184
10 42 2 4.53439
11 42 2 4.53707
12 42 2 4.53985
13 42 2 4.54269
14 42 2 4.54553
15 42 2 4.54834
16 42 2 4.55108
17 42 2 4.55368
18 42 2 4.55611
19 42 2 4.55832
20 42 2 4.56028
21 42 2 4.56193
22 42 2 4.56325
23 42 2 4.56422
24 42 2 4.56481
25 42 2 4.56501
26 42 2 4.56481
27 42 2 4.56422
28 42 2 4.56326
29 42 2 4.56193
30 42 2 4.56028
31 42 2 4.55832
32 42 2 4.55611
33 42 2 4.55367
34 42 2 4.55105
35 42 2 4.54831
36 42 2 4.54549
37 42 2 4.54263
38 42 2 4.53979
39 42 2 4.537
40 42 2 4.53431
41 42 2 4.53175
42 42 2 4.52937
43 42 2 4.5272
44 42 2 4.52526
45 42 2 4.52357
46 42 2 4.52217
47 42 2 4.52106
48 42 2 4.52026
49 42 2 4.51978
0 43 2 4.51708
1 43 2 4.51726
2 43 2 4.51776
3 43 2 4.51858
4 43 2 4.51971
5 43 2 4.52114
6 43 2 4.52285
7 43 2 4.52482
8 43 2 4.52702
9 43 2 4.52942
10 43 2 4.532
11 43 2 4.53472
12 43 2 4.53753
13 43 2 4.54039
14 43 2 4.54327
15 43 2 4.54612
16 43 2 4.54888
17 43 2 4.55151
18 43 2 4.55397
19 43 2 4.55621
20 43 2 4.55819
21 43 2 4.55986
22 43 2 4.5612
23 43 2 4.56217
24 43 2 4.56277
25 43 2 4.56296
26 43 2 4.56276
27 43 2 4.56217
28 43 2 4.56119
29 43 2 4.55985
30 43 2 4.55817
31 43 2 4.55619
32 43 2 4.55395
33 43 2 4.55148
34 43 2 4.54884
35 43 2 4.54607
36 43 2 4.54321
37 43 2 4.54033
38 43 2 4.53745
39 43 2 4.53463
40 43 2 4.53191
41 43 2 4.52933
42 43 2 4.52693
43 43 2 4.52473
44 43 2 4.52277
45 43 2 4.52107
46 43 2 4.51965
47 43 2 4.51853
48 43 2 4.51772
49 43 2 4.51724
0 44 2 4.51478
1 44 2 4.51496
2 44 2 4.51546
3 44 2 4.51629
4 44 2 4.51744
5 44 2 4.51889
6 44 2 4.52061
7 44 2 4.5226
8 44 2 4.52483
9 44 2 4.52726
10 44 2 4.52986
11 44 2 4.53261
12 44 2 4.53545
13 44 2 4.53834
14 44 2 4.54125
15 44 2 4.54413
16 44 2 4.54692
17 44 2 4.54958
18 44 2 4.55206
19 44 2 4.55432
20 44 2 4.55632
21 44 2 4.55801
22 44 2 4.55936
23 44 2 4.56034
24 44 2 4.56094
25 44 2 4.56113
26 44 2 4.56093
27 44 2 4.56033
28 44 2 4.55933
29 44 2 4.55797
30 44 2 4.55628
31 44 2 4.55427
32 44 2 4.552
33 44 2 4.54951
34 44 2 4.54684
35 44 2 4.54403
36 44 2 4.54115
37 44 2 4.53823
38 44 2 4.53533
39 44 2 4.53248
40 44 2 4.52974
41 44 2 4.52713
42 44 2 4.5247
43 44 2 4.52248
44 44 2 4.52051
45 44 2 4.51879
46 44 2 4.51736
47 44 2 4.51623
48 44 2 4.51542
49 44 2 4.51493
0 45 2 4.51274
1 45 2 4.51293
2 45 2 4.51344
3 45 2 4.51428
4 45 2 4.51544
5 45 2 4.5169
6 45 2 4.51865
7 45 2 4.52066
8 45 2 4.52291
9 45 2 4.52537
10 45 2 4.528
11 45 2 4.53077
12 45 2 4.53364
13 45 2 4.53656
14 45 2 4.5395
15 45 2 4.5424
16 45 2 4.54522
17 45 2 4.5479
18 45 2 4.55041
19 45 2 4.55269
20 45 2 4.5547
21 45 2 4.5564
22 45 2 4.55776
23 45 2 4.55875
24 45 2 4.55935
25 45 2 4.55954
26 45 2 4.55933
27 45 2 4.55871
28 45 2 4.55771
29 45 2 4.55633
30 45 2 4.55461
31 45 2 4.55259
32 45 2 4.55029
33 45 2 4.54777
34 45 2 4.54507
35 45 2 4.54224
36 45 2 4.53933
37 45 2 4.53638
38 45 2 4.53345
39 45 2 4.53058
40 45 2 4.52781
41 45 2 4.52518
42 45 2 4.52273
43 45 2 4.52049
44 45 2 4.5185
45 45 2 4.51677
46 45 2 4.51533
47 45 2 4.5142
48 45 2 4.51338
49 45 2 4.5129
0 46 2 4.511
1 46 2 4.51119
2 46 2 4.51172
3 46 2 4.51257
4 46 2 4.51374
5 46 2 4.51522
6 46 2 4.51699
7 46 2 4.51902
8 46 2 4.52129
9 46 2 4.52377
10 46 2 4.52643
11 46 2 4.52922
12 46 2 4.53212
13 46 2 4.53507
14 46 2 4.53803
15 46 2 4.54095
16 46 2 4.54379
17 46 2 4.5465
18 46 2 4.54903
19 46 2 4.55132
20 46 2 4.55335
21 46 2 4.55506
22 46 2 4.55642
23 46 2 4.55741
24 46 2 4.55801
25 46 2 4.5582
26 46 2 4.55798
27 46 2 4.55736
28 46 2 4.55634
29 46 2 4.55494
30 46 2 4.5532
31 46 2 4.55116
32 46 2 4.54884
33 46 2 4.54629
34 46 2 4.54356
35 46 2 4.54071
36 46 2 4.53777
37 46 2 4.5348
38 46 2 4.53184
39 46 2 4.52894
40 46 2 4.52615
41 46 2 4.5235
42 46 2 4.52104
43 46 2 4.51878
44 46 2 4.51678
45 46 2 4.51504
46 46 2 4.51359
47 46 2 4.51245
48 46 2 4.51164
49 46 2 4.51115
0 47 2 4.50958
1 47 2 4.50977
2 47 2 4.51031
3 47 2 4.51118
4 47 2 4.51236
5 47 2 4.51386
6 47 2 4.51565
7 47 2 4.5177
8 47 2 4.51999
9 47 2 4.52249
10 47 2 4.52517
11 47 2 4.52799
12 47 2 4.53091
13 47 2 4.53388
14 47 2 4.53686
15 47 2 4.53981
16 47 2 4.54267
17 47 2 4.54539
18 47 2 4.54793
19 47 2 4.55024
20 47 2 4.55228
21 47 2 4.554
22 47 2 4.55537
23 47 2 4.55636
24 47 2 4.55695
25 47 2 4.55714
26 47 2 4.55691
27 47 2 4.55627
28 47 2 4.55524
29 47 2 4.55383
30 47 2 4.55207
31 47 2 4.55
32 47 2 4.54766
33 47 2 4.54509
34 47 2 4.54234
35 47 2 4.53945
36 47 2 4.53649
37 47 2 4.5335
38 47 2 4.53052
39 47 2 4.5276
40 47 2 4.52479
41 47 2 4.52212
42 47 2 4.51964
43 47 2 4.51738
44 47 2 4.51536
45 47 2 4.51361
46 47 2 4.51216
47 47 2 4.51102
48 47 2 4.5102
49 47 2 4.50972
0 48 2 4.50848
1 48 2 4.50869
2 48 2 4.50924
3 48 2 4.51012
4 48 2 4.51132
5 48 2 4.51283
6 48 2 4.51464
7 48 2 4.51671
8 48 2 4.51902
9 48 2 4.52154
10 48 2 4.52424
11 48 2 4.52708
12 48 2 4.53002
13 48 2 4.53302
14 48 2 4.53602
15 48 2 4.53898
16 48 2 4.54186
17 48 2 4.5446
18 48 2 4.54715
19 48 2 4.54947
20 48 2 4.55151
21 48 2 4.55323
22 48 2 4.5546
23 48 2 4.55559
24 48 2 4.55618
25 48 2 4.55636
26 48 2 4.55612
27 48 2 4.55547
28 48 2 4.55442
29 48 2 4.553
30 48 2 4.55122
31 48 2 4.54913
32 48 2 4.54677
33 48 2 4.54418
34 48 2 4.5414
35 48 2 4.5385
36 48 2 4.53551
37 48 2 4.5325
38 48 2 4.5295
39 48 2 4.52656
40 48 2 4.52374
41 48 2 4.52106
42 48 2 4.51856
43 48 2 4.51629
44 48 2 4.51426
45 48 2 4.51251
46 48 2 4.51105
47 48 2 4.50991
48 48 2 4.5091
49 48 2 4.50862
0 49 2 4.50773
1 49 2 4.50795
2 49 2 4.50851
3 49 2 4.50941
4 49 2 4.51063
5 49 2 4.51216
6 49 2 4.51398
7 49 2 4.51607
8 49 2 4.5184
9 49 2 4.52094
10 49 2 4.52366
11 49 2 4.52652
12 49 2 4.52948
13 49 2 4.53249
14 49 2 4.5355
15 49 2 4.53848
16 49 2 4.54137
17 49 2 4.54412
18 49 2 4.54668
19 49 2 4.549
20 49 2 4.55105
21 49 2 4.55277
22 49 2 4.55414
23 49 2 4.55513
24 49 2 4.55571
25 49 2 4.55588
26 49 2 4.55563
27 49 2 4.55497
28 49 2 4.55391
29 49 2 4.55246
30 49 2 4.55067
31 49 2 4.54856
32 49 2 4.54618
33 49 2 4.54357
34 49 2 4.54077
35 49 2 4.53785
36 49 2 4.53485
37 49 2 4.53181
38 49 2 4.5288
39 49 2 4.52585
40 49 2 4.52301
41 49 2 4.52031
42 49 2 4.51781
43 49 2 4.51553
44 49 2 4.5135
45 49 2 4.51174
46 49 2 4.51029
47 49 2 4.50915
48 49 2 4.50834
49 49 2 4.50786
0 0 3 4.52874
1 0 3 4.52899
2 0 3 4.52962
3 0 3 4.53064
4 0 3 4.53202
5 0 3 4.53375
6 0 3 4.5358
7 0 3 4.53817
8 0 3 4.54081
9 0 3 4.54368
10 0 3 4.54677
11 0 3 4.55001
12 0 3 4.55337
13 0 3 4.55679
14 0 3 4.56023
15 0 3 4.56363
16 0 3 4.56693
17 0 3 4.57008
18 0 3 4.57301
19 0 3 4.57568
20 0 3 4.57802
21 0 3 4.58
22 0 3 4.58158
23 0 3 4.58271
24 0 3 4.58338
25 0 3 4.58357
26 0 3 4.58328
27 0 3 4.58251
28 0 3 4.58128
29 0 3 4.57961
30 0 3 4.57754
31 0 3 4.57511
32 0 3 4.57237
33 0 3 4.56937
34 0 3 4.56617
35 0 3 4.56283
36 0 3 4.5594
37 0 3 4.55594
38 0 3 4.55251
39 0 3 4.54916
40 0 3 4.54593
41 0 3 4.54289
42 0 3 4.54006
43 0 3 4.53748
44 0 3 4.53519
45 0 3 4.53322
46 0 3 4.53159
47 0 3 4.53031
48 0 3 4.5294
49 0 3 4.52888
0 1 3 4.52869
1 1 3 4.52896
2 1 3 4.52961
3 1 3 4.53064
4 1 3 4.53204
5 1 3 4.53378
6 1 3 4.53586
7 1 3 4.53824
8 1 3 4.5409
9 1 3 4.5438
10 1 3 4.5469
11 1 3 4.55016
12 1 3 4.55353
13 1 3 4.55697
14 1 3 4.56042
15 1 3 4.56382
16 1 3 4.56713
17 1 3 4.57028
18 1 3 4.57321
19 1 3 4.57588
20 1 3 4.57822
21 1 3 4.5802
22 1 3 4.58176
23 1 3 4.58289
24 1 3 4.58355
25 1 3 4.58372
26 1 3 4.58342
27 1 3 4.58263
28 1 3 4.58138
29 1 3 4.5797
30 1 3 4.57761
31 1 3 4.57516
32 1 3 4.5724
33 1 3 4.56939
34 1 3 4.56617
35 1 3 4.56281
36 1 3 4.55936
37 1 3 4.55589
38 1 3 4.55245
39 1 3 4.54908
40 1 3 4.54585
41 1 3 4.5428
42 1 3 4.53997
43 1 3 4.53739
44 1 3 4.5351
45 1 3 4.53313
46 1 3 4.5315
47 1 3 4.53023
48 1 3 4.52933
49 1 3 4.52882
0 2 3 4.52904
1 2 3 4.52932
2 2 3 4.52999
3 2 3 4.53104
4 2 3 4.53245
5 2 3 4.53422
6 2 3 4.53632
7 2 3 4.53872
8 2 3 4.54139
9 2 3 4.5443
10 2 3 4.54742
11 2 3 4.55069
12 2 3 4.55408
13 2 3 4.55753
14 2 3 4.56098
15 2 3 4.56439
16 2 3 4.5677
17 2 3 4.57085
18 2 3 4.57378
19 2 3 4.57644
20 2 3 4.57878
21 2 3 4.58074
22 2 3 4.5823
23 2 3 4.58341
24 2 3 4.58405
25 2 3 4.58422
26 2 3 4.58389
27 2 3 4.58309
28 2 3 4.58182
29 2 3 4.58012
30 2 3 4.57802
31 2 3 4.57555
32 2 3 4.57278
33 2 3 4.56975
34 2 3 4.56652
35 2 3 4.56314
36 2 3 4.55968
37 2 3 4.5562
38 2 3 4.55275
39 2 3 4.54938
40 2 3 4.54614
41 2 3 4.54309
42 2 3 4.54025
43 2 3 4.53768
44 2 3 4.53539
45 2 3 4.53343
46 2 3 4.5318
47 2 3 4.53054
48 2 3 4.52965
49 2 3 4.52915
0 3 3 4.52979
1 3 3 4.53009
2 3 3 4.53077
3 3 3 4.53184
4 3 3 4.53327
5 3 3 4.53506
6 3 3 4.53717
7 3 3 4.53959
8 3 3 4.54227
9 3 3 4.5452
10 3 3 4.54833
11 3 3 4.55161
12 3 3 4.55501
13 3 3 4.55846
14 3 3 4.56192
15 3 3 4.56533
16 3 3 4.56864
17 3 3 4.57178
18 3 3 4.57471
19 3 3 4.57736
20 3 3 4.57968
21 3 3 4.58163
22 3 3 4.58318
23 3 3 4.58427
24 3 3 4.5849
25 3 3 4.58505
26 3 3 4.58471
27 3 3 4.58389
28 3 3 4.5826
29 3 3 4.58088
30 3 3 4.57876
31 3 3 4.57628
32 3 3 4.5735
33 3 3 4.57045
34 3 3 4.56721
35 3 3 4.56383
36 3 3 4.56036
37 3 3 4.55687
38 3 3 4.55341
39 3 3 4.55004
40 3 3 4.5468
41 3 3 4.54375
42 3 3 4.54092
43 3 3 4.53835
44 3 3 4.53607
45 3 3 4.53411
46 3 3 4.5325
47 3 3 4.53125
48 3 3 4.53037
49 3 3 4.52988
0 4 3 4.53092
1 4 3 4.53124
2 4 3 4.53194
3 4 3 4.53302
4 4 3 4.53447
5 4 3 4.53628
6 4 3 4.53841
7 4 3 4.54084
8 4 3 4.54354
9 4 3 4.54648
10 4 3 4.54962
11 4 3 4.55291
12 4 3 4.55631
13 4 3 4.55976
14 4 3 4.56322
15 4 3 4.56663
16 4 3 4.56993
17 4 3 4.57307
18 4 3 4.57598
19 4 3 4.57862
20 4 3 4.58093
21 4 3 4.58287
22 4 3 4.58439
23 4 3 4.58547
24 4 3 4.58608
25 4 3 4.58621
26 4 3 4.58585
27 4 3 4.58501
28 4 3 4.58371
29 4 3 4.58197
30 4 3 4.57984
31 4 3 4.57735
32 4 3 4.57455
33 4 3 4.57149
34 4 3 4.56824
35 4 3 4.56485
36 4 3 4.56138
37 4 3 4.55789
38 4 3 4.55443
39 4 3 4.55106
40 4 3 4.54782
41 4 3 4.54477
42 4 3 4.54195
43 4 3 4.53938
44 4 3 4.53711
45 4 3 4.53517
46 4 3 4.53357
47 4 3 4.53233
48 4 3 4.53147
49 4 3 4.531
0 5 3 4.53243
1 5 3 4.53276
2 5 3 4.53348
3 5 3 4.53458
4 5 3 4.53605
5 5 3 4.53787
6 5 3 4.54002
7 5 3 4.54246
8 5 3 4.54518
9 5 3 4.54813
10 5 3 4.55127
11 5 3 4.55457
12 5 3 4.55797
13 5 3 4.56142
14 5 3 4.56488
15 5 3 4.56828
16 5 3 4.57158
17 5 3 4.5747
18 5 3 4.5776
19 5 3 4.58022
20 5 3 4.58251
21 5 3 4.58443
22 5 3 4.58593
23 5 3 4.58699
24 5 3 4.58758
25 5 3 4.58768
26 5 3 4.5873
27 5 3 4.58645
28 5 3 4.58513
29 5 3 4.58338
30 5 3 4.58123
31 5 3 4.57873
32 5 3 4.57592
33 5 3 4.57285
34 5 3 4.5696
35 5 3 4.5662
36 5 3 4.56273
37 5 3 4.55924
38 5 3 4.55579
39 5 3 4.55242
40 5 3 4.54919
41 5 3 4.54615
42 5 3 4.54333
43 5 3 4.54078
44 5 3 4.53852
45 5 3 4.53659
46 5 3 4.535
47 5 3 4.53378
48 5 3 4.53294
49 5 3 4.53249
0 6 3 4.53429
1 6 3 4.53464
2 6 3 4.53538
3 6 3 4.5365
4 6 3 4.53798
5 6 3 4.53982
6 6 3 4.54198
7 6 3 4.54444
8 6 3 4.54716
9 6 3 4.55012
10 6 3 4.55327
11 6 3 4.55657
12 6 3 4.55997
13 6 3 4.56342
14 6 3 4.56687
15 6 3 4.57026
16 6 3 4.57354
17 6 3 4.57665
18 6 3 4.57953
19 6 3 4.58213
20 6 3 4.5844
21 6 3 4.5863
22 6 3 4.58777
23 6 3 4.58881
24 6 3 4.58937
25 6 3 4.58946
26 6 3 4.58906
27 6 3 4.58818
28 6 3 4.58685
29 6 3 4.58508
30 6 3 4.58292
31 6 3 4.58041
32 6 3 4.57759
33 6 3 4.57452
34 6 3 4.57126
35 6 3 4.56787
36 6 3 4.5644
37 6 3 4.56091
38 6 3 4.55746
39 6 3 4.5541
40 6 3 4.55089
41 6 3 4.54786
42 6 3 4.54505
43 6 3 4.54251
44 6 3 4.54027
45 6 3 4.53836
46 6 3 4.53679
47 6 3 4.53559
48 6 3 4.53476
49 6 3 4.53433
0 7 3 4.53648
1 7 3 4.53685
2 7 3 4.53761
3 7 3 4.53875
4 7 3 4.54025
5 7 3 4.5421
6 7 3 4.54427
7 7 3 4.54674
8 7 3 4.54947
9 7 3 4.55244
10 7 3 4.55559
11 7 3 4.55889
12 7 3 4.56229
13 7 3 4.56573
14 7 3 4.56917
15 7 3 4.57255
16 7 3 4.57581
17 7 3 4.5789
18 7 3 4.58176
19 7 3 4.58434
20 7 3 4.58658
21 7 3 4.58845
22 7 3 4.5899
23 7 3 4.59091
24 7 3 4.59145
25 7 3 4.59151
26 7 3 4.59109
27 7 3 4.59019
28 7 3 4.58884
29 7 3 4.58706
30 7 3 4.58489
31 7 3 4.58236
32 7 3 4.57954
33 7 3 4.57647
34 7 3 4.57321
35 7 3 4.56982
36 7 3 4.56636
37 7 3 4.56288
38 7 3 4.55944
39 7 3 4.5561
40 7 3 4.55289
41 7 3 4.54987
42 7 3 4.54709
43 7 3 4.54457
44 7 3 4.54235
45 7 3 4.54045
46 7 3 4.5389
47 7 3 4.53772
48 7 3 4.53692
49 7 3 4.5365
0 8 3 4.53898
1 8 3 4.53937
2 8 3 4.54015
3 8 3 4.5413
4 8 3 4.54282
5 8 3 4.54468
6 8 3 4.54687
7 8 3 4.54934
8 8 3 4.55208
9 8 3 4.55505
10 8 3 4.5582
11 8 3 4.5615
12 8 3 4.56489
13 8 3 4.56833
14 8 3 4.57175
15 8 3 4.57511
16 8 3 4.57836
17 8 3 4.58142
18 8 3 4.58426
19 8 3 4.58681
20 8 3 4.58902
21 8 3 4.59086
22 8 3 4.59229
23 8 3 4.59326
24 8 3 4.59378
25 8 3 4.59381
26 8 3 4.59337
27 8 3 4.59245
28 8 3 4.59108
29 8 3 4.58929
30 8 3 4.58711
31 8 3 4.58458
32 8 3 4.58175
33 8 3 4.57868
34 8 3 4.57543
35 8 3 4.57204
36 8 3 4.56859
37 8 3 4.56512
38 8 3 4.5617
39 8 3 4.55837
40 8 3 4.55518
41 8 3 4.55218
42 8 3 4.54942
43 8 3 4.54692
44 8 3 4.54471
45 8 3 4.54284
46 8 3 4.54131
47 8 3 4.54015
48 8 3 4.53937
49 8 3 4.53898
0 9 3 4.54175
1 9 3 4.54216
2 9 3 4.54296
3 9 3 4.54413
4 9 3 4.54566
5 9 3 4.54754
6 9 3 4.54973
7 9 3 4.55222
8 9 3 4.55496
9 9 3 4.55793
10 9 3 4.56108
11 9 3 4.56437
12 9 3 4.56775
13 9 3 4.57117
14 9 3 4.57458
15 9 3 4.57793
16 9 3 4.58114
17 9 3 4.58418
18 9 3 4.58699
19 9 3 4.58951
20 9 3 4.59169
21 9 3 4.5935
22 9 3 4.59489
23 9 3 4.59584
24 9 3 4.59633
25 9 3 4.59633
26 9 3 4.59587
27 9 3 4.59493
28 9 3 4.59354
29 9 3 4.59174
30 9 3 4.58955
31 9 3 4.58701
32 9 3 4.58419
33 9 3 4.58112
34 9 3 4.57787
35 9 3 4.5745
36 9 3 4.57106
37 9 3 4.56761
38 9 3 4.5642
39 9 3 4.56089
40 9 3 4.55772
41 9 3 4.55475
42 9 3 4.552
43 9 3 4.54953
44 9 3 4.54735
45 9 3 4.5455
46 9 3 4.54399
47 9 3 4.54286
48 9 3 4.5421
49 9 3 4.54173
0 10 3 4.54476
1 10 3 4.54519
2 10 3 4.54601
3 10 3 4.54719
4 10 3 4.54874
5 10 3 4.55063
6 10 3 4.55283
7 10 3 4.55532
8 10 3 4.55807
9 10 3 4.56103
10 10 3 4.56418
11 10 3 4.56746
12 10 3 4.57083
13 10 3 4.57424
14 10 3 4.57763
15 10 3 4.58094
16 10 3 4.58414
17 10 3 4.58715
18 10 3 4.58992
19 10 3 4.59241
20 10 3 4.59456
21 10 3 4.59633
22 10 3 4.59769
23 10 3 4.59861
24 10 3 4.59906
25 10 3 4.59904
26 10 3 4.59855
27 10 3 4.59759
28 10 3 4.59619
29 10 3 4.59438
30 10 3 4.59218
31 10 3 4.58964
32 10 3 4.58682
33 10 3 4.58376
34 10 3 4.58052
35 10 3 4.57716
36 10 3 4.57373
37 10 3 4.5703
38 10 3 4.56692
39 10 3 4.56363
40 10 3 4.56048
41 10 3 4.55754
42 10 3 4.55482
43 10 3 4.55237
44 10 3 4.55021
45 10 3 4.54839
46 10 3 4.54691
47 10 3 4.5458
48 10 3 4.54507
49 10 3 4.54472
0 11 3 4.54797
1 11 3 4.54842
2 11 3 4.54925
3 11 3 4.55045
4 11 3 4.55201
5 11 3 4.55391
6 11 3 4.55612
7 11 3 4.55861
8 11 3 4.56136
9 11 3 4.56432
10 11 3 4.56746
11 11 3 4.57073
12 11 3 4.57408
13 11 3 4.57747
14 11 3 4.58084
15 11 3 4.58413
16 11 3 4.58729
17 11 3 4.59027
18 11 3 4.59301
19 11 3 4.59546
20 11 3 4.59758
21 11 3 4.59931
22 11 3 4.60064
23 11 3 4.60152
24 11 3 4.60194
25 11 3 4.6019
26 11 3 4.60138
27 11 3 4.60041
28 11 3 4.59899
29 11 3 4.59716
30 11 3 4.59496
31 11 3 4.59242
32 11 3 4.58961
33 11 3 4.58656
34 11 3 4.58333
35 11 3 4.57999
36 11 3 4.57658
37 11 3 4.57317
38 11 3 4.56981
39 11 3 4.56655
40 11 3 4.56343
41 11 3 4.56051
42 11 3 4.55782
43 11 3 4.5554
44 11 3 4.55328
45 11 3 4.55148
46 11 3 4.55003
47 11 3 4.54894
48 11 3 4.54823
49 11 3 4.54791
0 12 3 4.55133
1 12 3 4.5518
2 12 3 4.55265
3 12 3 4.55387
4 12 3 4.55544
5 12 3 4.55734
6 12 3 4.55955
7 12 3 4.56205
8 12 3 4.56479
9 12 3 4.56775
10 12 3 4.57088
11 12 3 4.57413
12 12 3 4.57747
13 12 3 4.58083
14 12 3 4.58417
15 12 3 4.58743
16 12 3 4.59056
17 12 3 4.59351
18 12 3 4.59621
19 12 3 4.59862
20 12 3 4.6007
21 12 3 4.6024
22 12 3 4.60369
23 12 3 4.60454
24 12 3 4.60493
25 12 3 4.60485
26 12 3 4.60431
27 12 3 4.60332
28 12 3 4.60189
29 12 3 4.60006
30 12 3 4.59785
31 12 3 4.59532
32 12 3 4.59251
33 12 3 4.58948
34 12 3 4.58627
35 12 3 4.58294
36 12 3 4.57956
37 12 3 4.57618
38 12 3 4.57284
39 12 3 4.56961
40 12 3 4.56653
41 12 3 4.56363
42 12 3 4.56097
43 12 3 4.55858
44 12 3 4.55649
45 12 3 4.55472
46 12 3 4.5533
47 12 3 4.55224
48 12 3 4.55155
49 12 3 4.55125
0 13 3 4.5548
1 13 3 4.55529
2 13 3 4.55615
3 13 3 4.55738
4 13 3 4.55896
5 13 3 4.56087
6 13 3 4.56308
7 13 3 4.56558
8 13 3 4.56831
9 13 3 4.57126
10 13 3 4.57437
11 13 3 4.57761
12 13 3 4.58092
13 13 3 4.58426
14 13 3 4.58758
15 13 3 4.59081
16 13 3 4.5939
17 13 3 4.59681
18 13 3 4.59947
19 13 3 4.60185
20 13 3 4.60388
21 13 3 4.60554
22 13 3 4.60679
23 13 3 4.60761
24 13 3 4.60797
25 13 3 4.60787
26 13 3 4.60731
27 13 3 4.6063
28 13 3 4.60486
29 13 3 4.60302
30 13 3 4.60082
31 13 3 4.59829
32 13 3 4.59549
33 13 3 4.59247
34 13 3 4.58929
35 13 3 4.58599
36 13 3 4.58263
37 13 3 4.57928
38 13 3 4.57597
39 13 3 4.57277
40 13 3 4.56972
41 13 3 4.56686
42 13 3 4.56423
43 13 3 4.56187
44 13 3 4.55981
45 13 3 4.55807
46 13 3 4.55667
47 13 3 4.55564
48 13 3 4.55498
49 13 3 4.5547
0 14 3 4.55833
1 14 3 4.55883
2 14 3 4.55971
3 14 3 4.56094
4 14 3 4.56253
5 14 3 4.56444
6 14 3 4.56665
7 14 3 4.56914
8 14 3 4.57187
9 14 3 4.5748
10 14 3 4.5779
11 14 3 4.58112
12 14 3 4.58441
13 14 3 4.58772
14 14 3 4.591
15 14 3 4.59419
16 14 3 4.59725
17 14 3 4.60012
18 14 3 4.60274
19 14 3 4.60507
20 14 3 4.60707
21 14 3 4.60869
22 14 3 4.60991
23 14 3 4.61069
24 14 3 4.61102
25 14 3 4.61089
26 14 3 4.61031
27 14 3 4.60929
28 14 3 4.60784
29 14 3 4.606
30 14 3 4.6038
31 14 3 4.60129
32 14 3 4.59851
33 14 3 4.5955
34 14 3 4.59234
35 14 3 4.58907
36 14 3 4.58574
37 14 3 4.58242
38 14 3 4.57915
39 14 3 4.57598
40 14 3 4.57297
41 14 3 4.57014
42 14 3 4.56755
43 14 3 4.56522
44 14 3 4.56319
45 14 3 4.56148
46 14 3 4.56011
47 14 3 4.5591
48 14 3 4.55847
49 14 3 4.55821
0 15 3 4.56186
1 15 3 4.56237
2 15 3 4.56326
3 15 3 4.5645
4 15 3 4.56609
5 15 3 4.568
6 15 3 4.57021
7 15 3 4.57269
8 15 3 4.57541
9 15 3 4.57833
10 15 3 4.5814
11 15 3 4.5846
12 15 3 4.58786
13 15 3 4.59114
14 15 3 4.59438
15 15 3 4.59754
16 15 3 4.60056
17 15 3 4.60338
18 15 3 4.60597
19 15 3 4.60826
20 15 3 4.61021
21 15 3 4.6118
22 15 3 4.61297
23 15 3 4.61372
24 15 3 4.61403
25 15 3 4.61388
26 15 3 4.61328
27 15 3 4.61225
28 15 3 4.6108
29 15 3 4.60896
30 15 3 4.60677
31 15 3 4.60426
32 15 3 4.6015
33 15 3 4.59852
34 15 3 4.59539
35 15 3 4.59214
36 15 3 4.58885
37 15 3 4.58556
38 15 3 4.58233
39 15 3 4.5792
40 15 3 4.57622
41 15 3 4.57343
42 15 3 4.57087
43 15 3 4.56857
44 15 3 4.56657
45 15 3 4.56489
46 15 3 4.56355
47 15 3 4.56257
48 15 3 4.56196
49 15 3 4.56172
0 16 3 4.56533
1 16 3 4.56585
2 16 3 4.56675
3 16 3 4.568
4 16 3 4.56958
5 16 3 4.57149
6 16 3 4.57369
7 16 3 4.57616
8 16 3 4.57887
9 16 3 4.58176
10 16 3 4.58482
11 16 3 4.58798
12 16 3 4.59121
13 16 3 4.59446
14 16 3 4.59767
15 16 3 4.60079
16 16 3 4.60377
17 16 3 4.60655
18 16 3 4.60909
19 16 3 4.61134
20 16 3 4.61325
21 16 3 4.6148
22 16 3 4.61594
23 16 3 4.61666
24 16 3 4.61694
25 16 3 4.61677
26 16 3 4.61616
27 16 3 4.61512
28 16 3 4.61367
29 16 3 4.61184
30 16 3 4.60966
31 16 3 4.60717
32 16 3 4.60443
33 16 3 4.60148
34 16 3 4.59837
35 16 3 4.59516
36 16 3 4.59191
37 16 3 4.58866
38 16 3 4.58546
39 16 3 4.58237
40 16 3 4.57942
41 16 3 4.57667
42 16 3 4.57414
43 16 3 4.57188
44 16 3 4.56991
45 16 3 4.56826
46 16 3 4.56695
47 16 3 4.56599
48 16 3 4.56539
49 16 3 4.56517
0 17 3 4.56868
1 17 3 4.56922
2 17 3 4.57012
3 17 3 4.57137
4 17 3 4.57295
5 17 3 4.57485
6 17 3 4.57704
7 17 3 4.5795
8 17 3 4.58218
9 17 3 4.58506
10 17 3 4.58809
11 17 3 4.59122
12 17 3 4.59442
13 17 3 4.59763
14 17 3 4.6008
15 17 3 4.60388
16 17 3 4.60681
17 17 3 4.60955
18 17 3 4.61205
19 17 3 4.61426
20 17 3 4.61614
21 17 3 4.61765
22 17 3 4.61876
23 17 3 4.61945
24 17 3 4.61971
25 17 3 4.61952
26 17 3 4.6189
27 17 3 4.61786
28 17 3 4.61641
29 17 3 4.61459
30 17 3 4.61242
31 17 3 4.60996
32 17 3 4.60724
33 17 3 4.60432
34 17 3 4.60125
35 17 3 4.59808
36 17 3 4.59486
37 17 3 4.59165
38 17 3 4.58849
39 17 3 4.58543
40 17 3 4.58253
41 17 3 4.57981
42 17 3 4.57732
43 17 3 4.57509
44 17 3 4.57315
45 17 3 4.57153
46 17 3 4.57024
47 17 3 4.5693
48 17 3 4.56872
49 17 3 4.56852
0 18 3 4.57187
1 18 3 4.57241
2 18 3 4.57331
3 18 3 4.57456
4 18 3 4.57614
5 18 3 4.57803
6 18 3 4.5802
7 18 3 4.58264
8 18 3 4.5853
9 18 3 4.58815
10 18 3 4.59115
11 18 3 4.59425
12 18 3 4.59741
13 18 3 4.60059
14 18 3 4.60372
15 18 3 4.60675
16 18 3 4.60965
17 18 3 4.61235
18 18 3 4.6148
19 18 3 4.61697
20 18 3 4.61881
21 18 3 4.62029
22 18 3 4.62137
23 18 3 4.62204
24 18 3 4.62228
25 18 3 4.62208
26 18 3 4.62146
27 18 3 4.62042
28 18 3 4.61898
29 18 3 4.61717
30 18 3 4.61502
31 18 3 4.61258
32 18 3 4.6099
33 18 3 4.60701
34 18 3 4.60397
35 18 3 4.60084
36 18 3 4.59766
37 18 3 4.59448
38 18 3 4.59136
39 18 3 4.58835
40 18 3 4.58548
41 18 3 4.5828
42 18 3 4.58034
43 18 3 4.57814
44 18 3 4.57623
45 18 3 4.57463
46 18 3 4.57337
47 18 3 4.57245
48 18 3 4.57189
49 18 3 4.57169
0 19 3 4.57483
1 19 3 4.57537
2 19 3 4.57627
3 19 3 4.57751
4 19 3 4.57907
5 19 3 4.58095
6 19 3 4.58311
7 19 3 4.58553
8 19 3 4.58816
9 19 3 4.59098
10 19 3 4.59395
11 19 3 4.59702
12 19 3 4.60014
13 19 3 4.60327
14 19 3 4.60636
15 19 3 4.60936
16 19 3 4.61221
17 19 3 4.61487
18 19 3 4.61729
19 19 3 4.61942
20 19 3 4.62123
21 19 3 4.62267
22 19 3 4.62373
23 19 3 4.62438
24 19 3 4.62461
25 19 3 4.6244
26 19 3 4.62378
27 19 3 4.62275
28 19 3 4.62132
29 19 3 4.61953
30 19 3 4.6174
31 19 3 4.61499
32 19 3 4.61234
33 19 3 4.60949
34 19 3 4.60649
35 19 3 4.60339
36 19 3 4.60025
37 19 3 4.59712
38 19 3 4.59404
39 19 3 4.59106
40 19 3 4.58823
41 19 3 4.58558
42 19 3 4.58316
43 19 3 4.58099
44 19 3 4.5791
45 19 3 4.57753
46 19 3 4.57628
47 19 3 4.57538
48 19 3 4.57483
49 19 3 4.57465
0 20 3 4.5775
1 20 3 4.57804
2 20 3 4.57893
3 20 3 4.58016
4 20 3 4.58171
5 20 3 4.58357
6 20 3 4.58571
7 20 3 4.5881
8 20 3 4.59071
9 20 3 4.5935
10 20 3 4.59643
11 20 3 4.59946
12 20 3 4.60255
13 20 3 4.60564
14 20 3 4.60869
15 20 3 4.61164
16 20 3 4.61446
17 20 3 4.61708
18 20 3 4.61946
19 20 3 4.62155
20 20 3 4.62333
21 20 3 4.62475
22 20 3 4.62579
23 20 3 4.62643
24 20 3 4.62665
25 20 3 4.62644
26 20 3 4.62582
27 20 3 4.6248
28 20 3 4.62339
29 20 3 4.62162
30 20 3 4.61953
31 20 3 4.61715
32 20 3 4.61453
33 20 3 4.61171
34 20 3 4.60875
35 20 3 4.60569
36 20 3 4.60259
37 20 3 4.5995
38 20 3 4.59646
39 20 3 4.59352
40 20 3 4.59072
41 20 3 4.58811
42 20 3 4.58571
43 20 3 4.58357
44 20 3 4.58171
45 20 3 4.58015
46 20 3 4.57892
47 20 3 4.57803
48 20 3 4.5775
49 20 3 4.57732
0 21 3 4.57983
1 21 3 4.58037
2 21 3 4.58125
3 21 3 4.58247
4 21 3 4.584
5 21 3 4.58584
6 21 3 4.58795
7 21 3 4.59032
8 21 3 4.59289
9 21 3 4.59565
10 21 3 4.59855
11 21 3 4.60154
12 21 3 4.60459
13 21 3 4.60764
14 21 3 4.61065
15 21 3 4.61356
16 21 3 4.61634
17 21 3 4.61892
18 21 3 4.62127
19 21 3 4.62334
20 21 3 4.62509
21 21 3 4.62649
22 21 3 4.62752
23 21 3 4.62814
24 21 3 4.62836
25 21 3 4.62816
26 21 3 4.62755
27 21 3 4.62654
28 21 3 4.62515
29 21 3 4.62341
30 21 3 4.62135
31 21 3 4.619
32 21 3 4.61642
33 21 3 4.61364
34 21 3 4.61072
35 21 3 4.6077
36 21 3 4.60464
37 21 3 4.60159
38 21 3 4.59858
39 21 3 4.59568
40 21 3 4.59291
41 21 3 4.59033
42 21 3 4.58796
43 21 3 4.58584
44 21 3 4.584
45 21 3 4.58246
46 21 3 4.58124
47 21 3 4.58036
48 21 3 4.57983
49 21 3 4.57965
0 22 3 4.58178
1 22 3 4.58231
2 22 3 4.58318
3 22 3 4.58438
4 22 3 4.58589
5 22 3 4.58771
6 22 3 4.5898
7 22 3 4.59213
8 22 3 4.59467
9 22 3 4.59739
10 22 3 4.60025
11 22 3 4.60321
12 22 3 4.60622
13 22 3 4.60923
14 22 3 4.6122
15 22 3 4.61508
16 22 3 4.61782
17 22 3 4.62037
18 22 3 4.62269
19 22 3 4.62473
20 22 3 4.62646
21 22 3 4.62785
22 22 3 4.62887
23 22 3 4.62949
24 22 3 4.62971
25 22 3 4.62952
26 22 3 4.62893
27 22 3 4.62794
28 22 3 4.62657
29 22 3 4.62486
30 22 3 4.62283
31 22 3 4.62052
32 22 3 4.61798
33 22 3 4.61524
34 22 3 4.61235
35 22 3 4.60938
36 22 3 4.60636
37 22 3 4.60334
38 22 3 4.60037
39 22 3 4.59749
40 22 3 4.59476
41 22 3 4.5922
42 22 3 4.58986
43 22 3 4.58776
44 22 3 4.58593
45 22 3 4.58441
46 22 3 4.5832
47 22 3 4.58232
48 22 3 4.58179
49 22 3 4.58161
0 23 3 4.58331
1 23 3 4.58382
2 23 3 4.58467
3 23 3 4.58586
4 23 3 4.58735
5 23 3 4.58914
6 23 3 4.59119
7 23 3 4.59349
8 23 3 4.596
9 23 3 4.59869
10 23 3 4.60151
11 23 3 4.60443
12 23 3 4.6074
13 23 3 4.61038
14 23 3 4.61331
15 23 3 4.61616
16 23 3 4.61886
17 23 3 4.62139
18 23 3 4.62368
19 23 3 4.62571
20 23 3 4.62743
21 23 3 4.62881
22 23 3 4.62982
23 23 3 4.63045
24 23 3 4.63067
25 23 3 4.6305
26 23 3 4.62993
27 23 3 4.62896
28 23 3 4.62763
29 23 3 4.62595
30 23 3 4.62395
31 23 3 4.62168
32 23 3 4.61917
33 23 3 4.61647
34 23 3 4.61363
35 23 3 4.61068
36 23 3 4.6077
37 23 3 4.60471
38 23 3 4.60178
39 23 3 4.59893
40 23 3 4.59622
41 23 3 4.59369
42 23 3 4.59136
43 23 3 4.58928
44 23 3 4.58747
45 23 3 4.58595
46 23 3 4.58474
47 23 3 4.58387
48 23 3 4.58334
49 23 3 4.58315
0 24 3 4.58439
1 24 3 4.58488
2 24 3 4.58571
3 24 3 4.58687
4 24 3 4.58833
5 24 3 4.59009
6 24 3 4.59212
7 24 3 4.59438
8 24 3 4.59686
9 24 3 4.59951
10 24 3 4.6023
11 24 3 4.60518
12 24 3 4.60812
13 24 3 4.61106
14 24 3 4.61396
15 24 3 4.61678
16 24 3 4.61946
17 24 3 4.62196
18 24 3 4.62424
19 24 3 4.62625
20 24 3 4.62796
21 24 3 4.62934
22 24 3 4.63035
23 24 3 4.63099
24 24 3 4.63123
25 24 3 4.63108
26 24 3 4.63053
27 24 3 4.62959
28 24 3 4.62829
29 24 3 4.62664
30 24 3 4.62468
31 24 3 4.62245
32 24 3 4.61997
33 24 3 4.61731
34 24 3 4.6145
35 24 3 4.6116
36 24 3 4.60864
37 24 3 4.60569
38 24 3 4.60278
39 24 3 4.59996
40 24 3 4.59727
41 24 3 4.59475
42 24 3 4.59244
43 24 3 4.59037
44 24 3 4.58857
45 24 3 4.58705
46 24 3 4.58585
47 24 3 4.58497
48 24 3 4.58443
49 24 3 4.58424
0 25 3 4.58498
1 25 3 4.58545
2 25 3 4.58626
3 25 3 4.58739
4 25 3 4.58883
5 25 3 4.59056
6 25 3 4.59255
7 25 3 4.59479
8 25 3 4.59723
9 25 3 4.59984
10 25 3 4.6026
11 25 3 4.60545
12 25 3 4.60835
13 25 3 4.61126
14 25 3 4.61414
15 25 3 4.61693
16 25 3 4.61959
17 25 3 4.62207
18 25 3 4.62434
19 25 3 4.62634
20 25 3 4.62805
21 25 3 4.62944
22 25 3 4.63046
23 25 3 4.63111
24 25 3 4.63138
25 25 3 4.63125
26 25 3 4.63072
27 25 3 4.62982
28 25 3 4.62855
29 25 3 4.62693
30 25 3 4.62501
31 25 3 4.62281
32 25 3 4.62037
33 25 3 4.61774
34 25 3 4.61497
35 25 3 4.6121
36 25 3 4.60917
37 25 3 4.60624
38 25 3 4.60335
39 25 3 4.60056
40 25 3 4.59788
41 25 3 4.59538
42 25 3 4.59308
43 25 3 4.59102
44 25 3 4.58921
45 25 3 4.5877
46 25 3 4.58649
47 25 3 4.58561
48 25 3 4.58506
49 25 3 4.58485
0 26 3 4.58508
1 26 3 4.58553
2 26 3 4.58631
3 26 3 4.58741
4 26 3 4.58882
5 26 3 4.59052
6 26 3 4.59249
7 26 3 4.59469
8 26 3 4.5971
9 26 3 4.59968
10 26 3 4.6024
11 26 3 4.60522
12 26 3 4.6081
13 26 3 4.61098
14 26 3 4.61383
15 26 3 4.61661
16 26 3 4.61925
17 26 3 4.62173
18 26 3 4.62399
19 26 3 4.62599
20 26 3 4.62771
21 26 3 4.6291
22 26 3 4.63014
23 26 3 4.63081
24 26 3 4.6311
25 26 3 4.631
26 26 3 4.63051
27 26 3 4.62963
28 26 3 4.6284
29 26 3 4.62682
30 26 3 4.62493
31 26 3 4.62276
32 26 3 4.62036
33 26 3 4.61776
34 26 3 4.61501
35 26 3 4.61217
36 26 3 4.60927
37 26 3 4.60636
38 26 3 4.60349
39 26 3 4.60071
40 26 3 4.59805
41 26 3 4.59555
42 26 3 4.59326
43 26 3 4.59119
44 26 3 4.58939
45 26 3 4.58787
46 26 3 4.58665
47 26 3 4.58576
48 26 3 4.58519
49 26 3 4.58497
0 27 3 4.58468
1 27 3 4.58511
2 27 3 4.58586
3 27 3 4.58694
4 27 3 4.58832
5 27 3 4.58999
6 27 3 4.59192
7 27 3 4.59409
8 27 3 4.59647
9 27 3 4.59902
10 27 3 4.60172
11 27 3 4.60451
12 27 3 4.60736
13 27 3 4.61023
14 27 3 4.61306
15 27 3 4.61582
16 27 3 4.61846
17 27 3 4.62093
18 27 3 4.62319
19 27 3 4.62521
20 27 3 4.62693
21 27 3 4.62834
22 27 3 4.62941
23 27 3 4.6301
24 27 3 4.63042
25 27 3 4.63034
26 27 3 4.62988
27 27 3 4.62904
28 27 3 4.62784
29 27 3 4.62629
30 27 3 4.62444
31 27 3 4.6223
32 27 3 4.61993
33 27 3 4.61736
34 27 3 4.61464
35 27 3 4.61181
36 27 3 4.60893
37 27 3 4.60604
38 27 3 4.60318
39 27 3 4.60041
40 27 3 4.59775
41 27 3 4.59526
42 27 3 4.59297
43 27 3 4.5909
44 27 3 4.58909
45 27 3 4.58756
46 27 3 4.58633
47 27 3 4.58542
48 27 3 4.58484
49 27 3 4.58459
0 28 3 4.58379
1 28 3 4.58419
2 28 3 4.58492
3 28 3 4.58597
4 28 3 4.58732
5 28 3 4.58896
6 28 3 4.59086
7 28 3 4.593
8 28 3 4.59536
9 28 3 4.59788
10 28 3 4.60055
11 28 3 4.60333
12 28 3 4.60616
13 28 3 4.60901
14 28 3 4.61184
15 28 3 4.61459
16 28 3 4.61723
17 28 3 4.61971
18 28 3 4.62198
19 28 3 4.624
20 28 3 4.62575
21 28 3 4.62718
22 28 3 4.62827
23 28 3 4.62899
24 28 3 4.62934
25 28 3 4.62929
26 28 3 4.62887
27 28 3 4.62806
28 28 3 4.62689
29 28 3 4.62538
30 28 3 4.62355
31 28 3 4.62144
32 28 3 4.61909
33 28 3 4.61654
34 28 3 4.61384
35 28 3 4.61103
36 28 3 4.60816
37 28 3 4.60528
38 28 3 4.60243
39 28 3 4.59966
40 28 3 4.59701
41 28 3 4.59451
42 28 3 4.59221
43 28 3 4.59014
44 28 3 4.58832
45 28 3 4.58678
46 28 3 4.58553
47 28 3 4.5846
48 28 3 4.584
49 28 3 4.58373
0 29 3 4.58244
1 29 3 4.58281
2 29 3 4.58351
3 29 3 4.58453
4 29 3 4.58585
5 29 3 4.58746
6 29 3 4.58934
7 29 3 4.59146
8 29 3 4.59379
9 29 3 4.59629
10 29 3 4.59894
11 29 3 4.6017
12 29 3 4.60452
13 29 3 4.60737
14 29 3 4.61019
15 29 3 4.61295
16 29 3 4.61559
17 29 3 4.61808
18 29 3 4.62036
19 29 3 4.62241
20 29 3 4.62418
21 29 3 4.62563
22 29 3 4.62675
23 29 3 4.6275
24 29 3 4.62788
25 29 3 4.62787
26 29 3 4.62748
27 29 3 4.6267
28 29 3 4.62556
29 29 3 4.62408
30 29 3 4.62228
31 29 3 4.62019
32 29 3 4.61786
33 29 3 4.61533
34 29 3 4.61264
35 29 3 4.60984
36 29 3 4.60698
37 29 3 4.6041
38 29 3 4.60125
39 29 3 4.59848
40 29 3 4.59582
41 29 3 4.59332
42 29 3 4.59101
43 29 3 4.58893
44 29 3 4.58709
45 29 3 4.58553
46 29 3 4.58427
47 29 3 4.58332
48 29 3 4.58269
49 29 3 4.5824
0 30 3 4.58064
1 30 3 4.58098
2 30 3 4.58166
3 30 3 4.58265
4 30 3 4.58395
5 30 3 4.58553
6 30 3 4.58739
7 30 3 4.58948
8 30 3 4.59179
9 30 3 4.59428
10 30 3 4.59692
11 30 3 4.59967
12 30 3 4.60248
13 30 3 4.60533
14 30 3 4.60815
15 30 3 4.61092
16 30 3 4.61357
17 30 3 4.61608
18 30 3 4.61839
19 30 3 4.62046
20 30 3 4.62225
21 30 3 4.62374
22 30 3 4.62489
23 30 3 4.62568
24 30 3 4.62609
25 30 3 4.62611
26 30 3 4.62575
27 30 3 4.625
28 30 3 4.62389
29 30 3 4.62243
30 30 3 4.62065
31 30 3 4.61858
32 30 3 4.61627
33 30 3 4.61374
34 30 3 4.61106
35 30 3 4.60827
36 30 3 4.60541
37 30 3 4.60253
38 30 3 4.59967
39 30 3 4.59689
40 30 3 4.59423
41 30 3 4.59171
42 30 3 4.58939
43 30 3 4.58729
44 30 3 4.58543
45 30 3 4.58385
46 30 3 4.58257
47 30 3 4.58159
48 30 3 4.58094
49 30 3 4.58062
0 31 3 4.57843
1 31 3 4.57875
2 31 3 4.5794
3 31 3 4.58037
4 31 3 4.58164
5 31 3 4.5832
6 31 3 4.58504
7 31 3 4.58712
8 31 3 4.58941
9 31 3 4.59189
10 31 3 4.59452
11 31 3 4.59727
12 31 3 4.60009
13 31 3 4.60293
14 31 3 4.60577
15 31 3 4.60855
16 31 3 4.61123
17 31 3 4.61375
18 31 3 4.61609
19 31 3 4.61819
20 31 3 4.62002
21 31 3 4.62154
22 31 3 4.62272
23 31 3 4.62355
24 31 3 4.62399
25 31 3 4.62405
26 31 3 4.62371
27 31 3 4.62299
28 31 3 4.6219
29 31 3 4.62046
30 31 3 4.6187
31 31 3 4.61664
32 31 3 4.61434
33 31 3 4.61182
34 31 3 4.60914
35 31 3 4.60634
36 31 3 4.60348
37 31 3 4.60059
38 31 3 4.59772
39 31 3 4.59493
40 31 3 4.59225
41 31 3 4.58972
42 31 3 4.58737
43 31 3 4.58525
44 31 3 4.58337
45 31 3 4.58177
46 31 3 4.58046
47 31 3 4.57946
48 31 3 4.57879
49 31 3 4.57844
0 32 3 4.57586
1 32 3 4.57615
2 32 3 4.57678
3 32 3 4.57773
4 32 3 4.57898
5 32 3 4.58053
6 32 3 4.58234
7 32 3 4.58441
8 32 3 4.5867
9 32 3 4.58917
10 32 3 4.5918
11 32 3 4.59455
12 32 3 4.59737
13 32 3 4.60024
14 32 3 4.60309
15 32 3 4.60589
16 32 3 4.60859
17 32 3 4.61115
18 32 3 4.61351
19 32 3 4.61565
20 32 3 4.61751
21 32 3 4.61907
22 32 3 4.62029
23 32 3 4.62115
24 32 3 4.62163
25 32 3 4.62171
26 32 3 4.62141
27 32 3 4.62071
28 32 3 4.61964
29 32 3 4.61821
30 32 3 4.61646
31 32 3 4.61441
32 32 3 4.61211
33 32 3 4.60959
34 32 3 4.6069
35 32 3 4.6041
36 32 3 4.60122
37 32 3 4.59832
38 32 3 4.59544
39 32 3 4.59263
40 32 3 4.58993
41 32 3 4.58737
42 32 3 4.58501
43 32 3 4.58286
44 32 3 4.58096
45 32 3 4.57933
46 32 3 4.578
47 32 3 4.57697
48 32 3 4.57627
49 32 3 4.5759
0 33 3 4.57298
1 33 3 4.57325
2 33 3 4.57385
3 33 3 4.57478
4 33 3 4.57602
5 33 3 4.57755
6 33 3 4.57936
7 33 3 4.58142
8 33 3 4.5837
9 33 3 4.58617
10 33 3 4.58881
11 33 3 4.59157
12 33 3 4.59441
13 33 3 4.59729
14 33 3 4.60016
15 33 3 4.60299
16 33 3 4.60572
17 33 3 4.60831
18 33 3 4.61071
19 33 3 4.61289
20 33 3 4.61479
21 33 3 4.61638
22 33 3 4.61764
23 33 3 4.61853
24 33 3 4.61904
25 33 3 4.61916
26 33 3 4.61887
27 33 3 4.6182
28 33 3 4.61714
29 33 3 4.61573
30 33 3 4.61398
31 33 3 4.61193
32 33 3 4.60962
33 33 3 4.6071
34 33 3 4.6044
35 33 3 4.60158
36 33 3 4.59869
37 33 3 4.59577
38 33 3 4.59286
39 33 3 4.59003
40 33 3 4.5873
41 33 3 4.58473
42 33 3 4.58233
43 33 3 4.58016
44 33 3 4.57823
45 33 3 4.57658
46 33 3 4.57522
47 33 3 4.57417
48 33 3 4.57344
49 33 3 4.57304
0 34 3 4.56984
1 34 3 4.57009
2 34 3 4.57068
3 34 3 4.57159
4 34 3 4.57281
5 34 3 4.57433
6 34 3 4.57614
7 34 3 4.57819
8 34 3 4.58047
9 34 3 4.58296
10 34 3 4.5856
11 34 3 4.58838
12 34 3 4.59124
13 34 3 4.59414
14 34 3 4.59704
15 34 3 4.5999
16 34 3 4.60267
17 34 3 4.6053
18 34 3 4.60774
19 34 3 4.60995
20 34 3 4.6119
21 34 3 4.61353
22 34 3 4.61482
23 34 3 4.61575
24 34 3 4.61629
25 34 3 4.61643
26 34 3 4.61616
27 34 3 4.6155
28 34 3 4.61446
29 34 3 4.61305
30 34 3 4.6113
31 34 3 4.60924
32 34 3 4.60693
33 34 3 4.60439
34 34 3 4.60168
35 34 3 4.59884
36 34 3 4.59592
37 34 3 4.59298
38 34 3 4.59005
39 34 3 4.58719
40 34 3 4.58444
41 34 3 4.58183
42 34 3 4.57941
43 34 3 4.57721
44 34 3 4.57525
45 34 3 4.57357
46 34 3 4.57218
47 34 3 4.5711
48 34 3 4.57035
49 34 3 4.56992
0 35 3 4.5665
1 35 3 4.56674
2 35 3 4.56731
3 35 3 4.56821
4 35 3 4.56942
5 35 3 4.57094
6 35 3 4.57274
7 35 3 4.5748
8 35 3 4.57709
9 35 3 4.57958
10 35 3 4.58224
11 35 3 4.58503
12 35 3 4.58792
13 35 3 4.59085
14 35 3 4.59379
15 35 3 4.59668
16 35 3 4.59949
17 35 3 4.60216
18 35 3 4.60464
19 35 3 4.6069
20 35 3 4.60888
21 35 3 4.61055
22 35 3 4.61188
23 35 3 4.61284
24 35 3 4.6134
25 35 3 4.61357
26 35 3 4.61332
27 35 3 4.61267
28 35 3 4.61163
29 35 3 4.61022
30 35 3 4.60847
31 35 3 4.60641
32 35 3 4.60407
33 35 3 4.60152
34 35 3 4.59878
35 35 3 4.59592
36 35 3 4.59298
37 35 3 4.59
38 35 3 4.58705
39 35 3 4.58416
40 35 3 4.58137
41 35 3 4.57874
42 35 3 4.57628
43 35 3 4.57405
44 35 3 4.57206
45 35 3 4.57035
46 35 3 4.56894
47 35 3 4.56783
48 35 3 4.56705
49 35 3 4.56661
0 36 3 4.56303
1 36 3 4.56325
2 36 3 4.56381
3 36 3 4.5647
4 36 3 4.56591
5 36 3 4.56742
6 36 3 4.56922
7 36 3 4.57129
8 36 3 4.57359
9 36 3 4.5761
10 36 3 4.57878
11 36 3 4.5816
12 36 3 4.58451
13 36 3 4.58748
14 36 3 4.59045
15 36 3 4.59339
16 36 3 4.59624
17 36 3 4.59895
18 36 3 4.60147
19 36 3 4.60377
20 36 3 4.6058
21 36 3 4.60751
22 36 3 4.60887
23 36 3 4.60986
24 36 3 4.61045
25 36 3 4.61063
26 36 3 4.6104
27 36 3 4.60976
28 36 3 4.60872
29 36 3 4.6073
30 36 3 4.60554
31 36 3 4.60346
32 36 3 4.60111
33 36 3 4.59853
34 36 3 4.59577
35 36 3 4.59288
36 36 3 4.58991
37 36 3 4.5869
38 36 3 4.58391
39 36 3 4.58099
40 36 3 4.57817
41 36 3 4.5755
42 36 3 4.57302
43 36 3 4.57075
44 36 3 4.56874
45 36 3 4.567
46 36 3 4.56555
47 36 3 4.56442
48 36 3 4.56362
49 36 3 4.56315
0 37 3 4.55948
1 37 3 4.55969
2 37 3 4.56023
3 37 3 4.56112
4 37 3 4.56233
5 37 3 4.56384
6 37 3 4.56565
7 37 3 4.56773
8 37 3 4.57005
9 37 3 4.57258
10 37 3 4.57528
11 37 3 4.57813
12 37 3 4.58108
13 37 3 4.58408
14 37 3 4.58709
15 37 3 4.59007
16 37 3 4.59296
17 37 3 4.59572
18 37 3 4.59829
19 37 3 4.60063
20 37 3 4.60269
21 37 3 4.60444
22 37 3 4.60583
23 37 3 4.60685
24 37 3 4.60746
25 37 3 4.60766
26 37 3 4.60744
27 37 3 4.6068
28 37 3 4.60576
29 37 3 4.60434
30 37 3 4.60256
31 37 3 4.60046
32 37 3 4.59809
33 37 3 4.59548
34 37 3 4.59269
35 37 3 4.58977
36 37 3 4.58676
37 37 3 4.58372
38 37 3 4.5807
39 37 3 4.57774
40 37 3 4.57488
41 37 3 4.57218
42 37 3 4.56966
43 37 3 4.56737
44 37 3 4.56532
45 37 3 4.56355
46 37 3 4.56208
47 37 3 4.56093
48 37 3 4.5601
49 37 3 4.55962
0 38 3 4.55591
1 38 3 4.55611
2 38 3 4.55665
3 38 3 4.55753
4 38 3 4.55874
5 38 3 4.56027
6 38 3 4.56208
7 38 3 4.56418
8 38 3 4.56651
9 38 3 4.56907
10 38 3 4.5718
11 38 3 4.57468
12 38 3 4.57766
13 38 3 4.5807
14 38 3 4.58376
15 38 3 4.58678
16 38 3 4.58971
17 38 3 4.59251
18 38 3 4.59513
19 38 3 4.59751
20 38 3 4.59961
21 38 3 4.6014
22 38 3 4.60282
23 38 3 4.60386
24 38 3 4.6045
25 38 3 4.60471
26 38 3 4.60449
27 38 3 4.60386
28 38 3 4.60281
29 38 3 4.60137
30 38 3 4.59958
31 38 3 4.59746
32 38 3 4.59506
33 38 3 4.59242
34 38 3 4.5896
35 38 3 4.58664
36 38 3 4.5836
37 38 3 4.58052
38 38 3 4.57746
39 38 3 4.57446
40 38 3 4.57157
41 38 3 4.56883
42 38 3 4.56628
43 38 3 4.56395
44 38 3 4.56188
45 38 3 4.56008
46 38 3 4.55859
47 38 3 4.55741
48 38 3 4.55657
49 38 3 4.55607
0 39 3 4.55238
1 39 3 4.55257
2 39 3 4.55311
3 39 3 4.55399
4 39 3 4.55521
5 39 3 4.55674
6 39 3 4.55857
7 39 3 4.56068
8 39 3 4.56304
9 39 3 4.56562
10 39 3 4.56839
11 39 3 4.5713
12 39 3 4.57432
13 39 3 4.5774
14 39 3 4.5805
15 39 3 4.58356
16 39 3 4.58654
17 39 3 4.58939
18 39 3 4.59205
19 39 3 4.59447
20 39 3 4.59661
21 39 3 4.59842
22 39 3 4.59988
23 39 3 4.60094
24 39 3 4.60159
25 39 3 4.60182
26 39 3 4.6016
27 39 3 4.60096
28 39 3 4.59991
29 39 3 4.59846
30 39 3 4.59664
31 39 3 4.5945
32 39 3 4.59207
33 39 3 4.5894
34 39 3 4.58654
35 39 3 4.58354
36 39 3 4.58046
37 39 3 4.57734
38 39 3 4.57424
39 39 3 4.57121
40 39 3 4.56828
41 39 3 4.56551
42 39 3 4.56293
43 39 3 4.56057
44 39 3 4.55846
45 39 3 4.55664
46 39 3 4.55512
47 39 3 4.55392
48 39 3 4.55306
49 39 3 4.55255
0 40 3 4.54895
1 40 3 4.54914
2 40 3 4.54967
3 40 3 4.55056
4 40 3 4.55178
5 40 3 4.55333
6 40 3 4.55518
7 40 3 4.5573
8 40 3 4.55969
9 40 3 4.5623
10 40 3 4.56509
11 40 3 4.56804
12 40 3 4.5711
13 40 3 4.57422
14 40 3 4.57736
15 40 3 4.58047
16 40 3 4.58349
17 40 3 4.58638
18 40 3 4.58908
19 40 3 4.59154
20 40 3 4.59372
21 40 3 4.59556
22 40 3 4.59704
23 40 3 4.59813
24 40 3 4.59879
25 40 3 4.59902
26 40 3 4.59881
27 40 3 4.59817
28 40 3 4.5971
29 40 3 4.59563
30 40 3 4.59379
31 40 3 4.59162
32 40 3 4.58916
33 40 3 4.58646
34 40 3 4.58356
35 40 3 4.58053
36 40 3 4.57741
37 40 3 4.57425
38 40 3 4.57111
39 40 3 4.56804
40 40 3 4.56508
41 40 3 4.56227
42 40 3 4.55965
43 40 3 4.55726
44 40 3 4.55513
45 40 3 4.55328
46 40 3 4.55174
47 40 3 4.55053
48 40 3 4.54965
49 40 3 4.54912
0 41 3 4.54566
1 41 3 4.54584
2 41 3 4.54638
3 41 3 4.54728
4 41 3 4.54851
5 41 3 4.55007
6 41 3 4.55194
7 41 3 4.55409
8 41 3 4.5565
9 41 3 4.55913
10 41 3 4.56196
11 41 3 4.56495
12 41 3 4.56804
13 41 3 4.57121
14 41 3 4.57439
15 41 3 4.57754
16 41 3 4.58061
17 41 3 4.58353
18 41 3 4.58627
19 41 3 4.58877
20 41 3 4.59098
21 41 3 4.59285
22 41 3 4.59436
23 41 3 4.59546
24 41 3 4.59614
25 41 3 4.59637
26 41 3 4.59616
27 41 3 4.5955
28 41 3 4.59442
29 41 3 4.59293
30 41 3 4.59107
31 41 3 4.58887
32 41 3 4.58638
33 41 3 4.58364
34 41 3 4.58071
35 41 3 4.57764
36 41 3 4.57448
37 41 3 4.57128
38 41 3 4.56811
39 41 3 4.56499
40 41 3 4.562
41 41 3 4.55915
42 41 3 4.5565
43 41 3 4.55409
44 41 3 4.55193
45 41 3 4.55006
46 41 3 4.5485
47 41 3 4.54727
48 41 3 4.54638
49 41 3 4.54584
0 42 3 4.54256
1 42 3 4.54275
2 42 3 4.54329
3 42 3 4.54419
4 42 3 4.54544
5 42 3 4.54701
6 42 3 4.5489
7 42 3 4.55107
8 42 3 4.55351
9 42 3 4.55618
10 42 3 4.55904
11 42 3 4.56206
12 42 3 4.5652
13 42 3 4.5684
14 42 3 4.57162
15 42 3 4.57481
16 42 3 4.57792
17 42 3 4.58089
18 42 3 4.58366
19 42 3 4.58619
20 42 3 4.58843
21 42 3 4.59033
22 42 3 4.59185
23 42 3 4.59297
24 42 3 4.59365
25 42 3 4.59389
26 42 3 4.59368
27 42 3 4.59301
28 42 3 4.59192
29 42 3 4.59041
30 42 3 4.58852
31 42 3 4.58629
32 42 3 4.58377
33 42 3 4.581
34 42 3 4.57803
35 42 3 4.57492
36 42 3 4.57172
37 42 3 4.56849
38 42 3 4.56527
39 42 3 4.56212
40 42 3 4.55909
41 42 3 4.55621
42 42 3 4.55353
43 42 3 4.55109
44 42 3 4.5489
45 42 3 4.54701
46 42 3 4.54543
47 42 3 4.54419
48 42 3 4.54329
49 42 3 4.54274
0 43 3 4.5397
1 43 3 4.53988
2 43 3 4.54044
3 43 3 4.54135
4 43 3 4.54261
5 43 3 4.5442
6 43 3 4.54611
7 43 3 4.54831
8 43 3 4.55077
9 43 3 4.55347
10 43 3 4.55637
11 43 3 4.55942
12 43 3 4.56259
13 43 3 4.56583
14 43 3 4.56909
15 43 3 4.57232
16 43 3 4.57547
17 43 3 4.57847
18 43 3 4.58128
19 43 3 4.58384
20 43 3 4.5861
21 43 3 4.58803
22 43 3 4.58957
23 43 3 4.59069
24 43 3 4.59139
25 43 3 4.59162
26 43 3 4.5914
27 43 3 4.59073
28 43 3 4.58961
29 43 3 4.58809
30 43 3 4.58617
31 43 3 4.58392
32 43 3 4.58136
33 43 3 4.57855
34 43 3 4.57555
35 43 3 4.5724
36 43 3 4.56916
37 43 3 4.56589
38 43 3 4.56264
39 43 3 4.55946
40 43 3 4.55639
41 43 3 4.55349
42 43 3 4.55078
43 43 3 4.54831
44 43 3 4.5461
45 43 3 4.54419
46 43 3 4.5426
47 43 3 4.54134
48 43 3 4.54043
49 43 3 4.53988
0 44 3 4.53711
1 44 3 4.5373
2 44 3 4.53786
3 44 3 4.53878
4 44 3 4.54005
5 44 3 4.54167
6 44 3 4.54359
7 44 3 4.54582
8 44 3 4.54831
9 44 3 4.55104
10 44 3 4.55397
11 44 3 4.55706
12 44 3 4.56026
13 44 3 4.56354
14 44 3 4.56684
15 44 3 4.5701
16 44 3 4.57328
17 44 3 4.57631
18 44 3 4.57915
19 44 3 4.58174
20 44 3 4.58403
21 44 3 4.58597
22 44 3 4.58752
23 44 3 4.58866
24 44 3 4.58935
25 44 3 4.58959
26 44 3 4.58936
27 44 3 4.58868
28 44 3 4.58755
29 44 3 4.586
30 44 3 4.58406
31 44 3 4.58177
32 44 3 4.57919
33 44 3 4.57635
34 44 3 4.57331
35 44 3 4.57012
36 44 3 4.56685
37 44 3 4.56355
38 44 3 4.56026
39 44 3 4.55704
40 44 3 4.55395
41 44 3 4.55101
42 44 3 4.54828
43 44 3 4.54578
44 44 3 4.54356
45 44 3 4.54163
46 44 3 4.54002
47 44 3 4.53875
48 44 3 4.53784
49 44 3 4.53729
0 45 3 4.53482
1 45 3 4.53501
2 45 3 4.53558
3 45 3 4.53652
4 45 3 4.53781
5 45 3 4.53944
6 45 3 4.54139
7 45 3 4.54364
8 45 3 4.54616
9 45 3 4.54892
10 45 3 4.55188
11 45 3 4.555
12 45 3 4.55824
13 45 3 4.56155
14 45 3 4.56488
15 45 3 4.56817
16 45 3 4.57138
17 45 3 4.57444
18 45 3 4.57731
19 45 3 4.57992
20 45 3 4.58223
21 45 3 4.58418
22 45 3 4.58575
23 45 3 4.58689
24 45 3 4.58759
25 45 3 4.58782
26 45 3 4.58759
27 45 3 4.58689
28 45 3 4.58574
29 45 3 4.58417
30 45 3 4.58221
31 45 3 4.57989
32 45 3 4.57728
33 45 3 4.5744
34 45 3 4.57133
35 45 3 4.56812
36 45 3 4.56481
37 45 3 4.56147
38 45 3 4.55815
39 45 3 4.55491
40 45 3 4.55178
41 45 3 4.54882
42 45 3 4.54606
43 45 3 4.54354
44 45 3 4.5413
45 45 3 4.53936
46 45 3 4.53774
47 45 3 4.53647
48 45 3 4.53555
49 45 3 4.535
0 46 3 4.53286
1 46 3 4.53307
2 46 3 4.53365
3 46 3 4.5346
4 46 3 4.5359
5 46 3 4.53755
6 46 3 4.53953
7 46 3 4.5418
8 46 3 4.54435
9 46 3 4.54713
10 46 3 4.55012
11 46 3 4.55327
12 46 3 4.55654
13 46 3 4.55988
14 46 3 4.56324
15 46 3 4.56656
16 46 3 4.5698
17 46 3 4.57289
18 46 3 4.57577
19 46 3 4.5784
20 46 3 4.58073
21 46 3 4.58269
22 46 3 4.58427
23 46 3 4.58542
24 46 3 4.58611
25 46 3 4.58634
26 46 3 4.58609
27 46 3 4.58538
28 46 3 4.58422
29 46 3 4.58262
30 46 3 4.58064
31 46 3 4.5783
32 46 3 4.57565
33 46 3 4.57275
34 46 3 4.56965
35 46 3 4.5664
36 46 3 4.56306
37 46 3 4.55969
38 46 3 4.55635
39 46 3 4.55307
40 46 3 4.54992
41 46 3 4.54694
42 46 3 4.54416
43 46 3 4.54162
44 46 3 4.53937
45 46 3 4.53741
46 46 3 4.53579
47 46 3 4.5345
48 46 3 4.53358
49 46 3 4.53303
0 47 3 4.53126
1 47 3 4.53147
2 47 3 4.53207
3 47 3 4.53303
4 47 3 4.53436
5 47 3 4.53603
6 47 3 4.53802
7 47 3 4.54032
8 47 3 4.54289
9 47 3 4.5457
10 47 3 4.54872
11 47 3 4.55189
12 47 3 4.55519
13 47 3 4.55856
14 47 3 4.56194
15 47 3 4.56529
16 47 3 4.56855
17 47 3 4.57166
18 47 3 4.57456
19 47 3 4.57721
20 47 3 4.57954
21 47 3 4.58152
22 47 3 4.5831
23 47 3 4.58424
24 47 3 4.58494
25 47 3 4.58516
26 47 3 4.5849
27 47 3 4.58418
28 47 3 4.58299
29 47 3 4.58138
30 47 3 4.57937
31 47 3 4.57701
32 47 3 4.57434
33 47 3 4.57141
34 47 3 4.56828
35 47 3 4.565
36 47 3 4.56164
37 47 3 4.55824
38 47 3 4.55487
39 47 3 4.55157
40 47 3 4.54839
41 47 3 4.54539
42 47 3 4.54259
43 47 3 4.54004
44 47 3 4.53777
45 47 3 4.53581
46 47 3 4.53418
47 47 3 4.53289
48 47 3 4.53197
49 47 3 4.53143
0 48 3 4.53003
1 48 3 4.53025
2 48 3 4.53086
3 48 3 4.53184
4 48 3 4.53318
5 48 3 4.53487
6 48 3 4.53689
7 48 3 4.53921
8 48 3 4.54181
9 48 3 4.54464
10 48 3 4.54768
11 48 3 4.55089
12 48 3 4.55421
13 48 3 4.5576
14 48 3 4.561
15 48 3 4.56437
16 48 3 4.56765
17 48 3 4.57077
18 48 3 4.57369
19 48 3 4.57635
20 48 3 4.57869
21 48 3 4.58067
22 48 3 4.58225
23 48 3 4.5834
24 48 3 4.58408
25 48 3 4.5843
26 48 3 4.58403
27 48 3 4.58329
28 48 3 4.58209
29 48 3 4.58046
30 48 3 4.57843
31 48 3 4.57604
32 48 3 4.57335
33 48 3 4.57039
34 48 3 4.56723
35 48 3 4.56393
36 48 3 4.56054
37 48 3 4.55712
38 48 3 4.55372
39 48 3 4.5504
40 48 3 4.54721
41 48 3 4.54419
42 48 3 4.54138
43 48 3 4.53881
44 48 3 4.53654
45 48 3 4.53457
46 48 3 4.53293
47 48 3 4.53165
48 48 3 4.53073
49 48 3 4.53019
0 49 3 4.52919
1 49 3 4.52942
2 49 3 4.53004
3 49 3 4.53104
4 49 3 4.5324
5 49 3 4.53411
6 49 3 4.53615
7 49 3 4.53849
8 49 3 4.54111
9 49 3 4.54397
10 49 3 4.54703
11 49 3 4.55025
12 49 3 4.5536
13 49 3 4.557
14 49 3 4.56043
15 49 3 4.56382
16 49 3 4.5671
17 49 3 4.57024
18 49 3 4.57317
19 49 3 4.57583
20 49 3 4.57818
21 49 3 4.58016
22 49 3 4.58174
23 49 3 4.58288
24 49 3 4.58356
25 49 3 4.58377
26 49 3 4.58349
27 49 3 4.58273
28 49 3 4.58152
29 49 3 4.57987
30 49 3 4.57782
31 49 3 4.57541
32 49 3 4.57269
33 49 3 4.56971
34 49 3 4.56653
35 49 3 4.5632
36 49 3 4.55979
37 49 3 4.55635
38 49 3 4.55293
39 49 3 4.5496
40 49 3 4.54639
41 49 3 4.54335
42 49 3 4.54053
43 49 3 4.53796
44 49 3 4.53567
45 49 3 4.5337
46 49 3 4.53207
47 49 3 4.53078
48 49 3 4.52987
49 49 3 4.52934
0 0 4 4.55106
1 0 4 4.55133
2 0 4 4.55203
3 0 4 4.55316
4 0 4 4.5547
5 0 4 4.55663
6 0 4 4.55894
7 0 4 4.56159
8 0 4 4.56455
9 0 4 4.56778
10 0 4 4.57126
11 0 4 4.57492
12 0 4 4.57872
13 0 4 4.5826
14 0 4 4.58651
15 0 4 4.59037
16 0 4 4.59414
17 0 4 4.59774
18 0 4 4.6011
19 0 4 4.60416
20 0 4 4.60686
21 0 4 4.60914
22 0 4 4.61096
23 0 4 4.61228
24 0 4 4.61306
25 0 4 4.61329
26 0 4 4.61296
27 0 4 4.61209
28 0 4 4.61068
29 0 4 4.60876
30 0 4 4.60639
31 0 4 4.60361
32 0 4 4.60047
33 0 4 4.59705
34 0 4 4.5934
35 0 4 4.58958
36 0 4 4.58568
37 0 4 4.58175
38 0 4 4.57786
39 0 4 4.57407
40 0 4 4.57043
41 0 4 4.56699
42 0 4 4.5638
43 0 4 4.5609
44 0 4 4.55832
45 0 4 4.55611
46 0 4 4.55427
47 0 4 4.55283
48 0 4 4.55181
49 0 4 4.55122
0 1 4 4.551
1 1 4 4.55129
2 1 4 4.55201
3 1 4 4.55316
4 1 4 4.55472
5 1 4 4.55667
6 1 4 4.559
7 1 4 4.56167
8 1 4 4.56465
9 1 4 4.56791
10 1 4 4.5714
11 1 4 4.57508
12 1 4 4.5789
13 1 4 4.5828
14 1 4 4.58671
15 1 4 4.59059
16 1 4 4.59436
17 1 4 4.59796
18 1 4 4.60133
19 1 4 4.60439
20 1 4 4.60708
21 1 4 4.60936
22 1 4 4.61117
23 1 4 4.61248
24 1 4 4.61324
25 1 4 4.61346
26 1 4 4.61311
27 1 4 4.61222
28 1 4 4.61079
29 1 4 4.60886
30 1 4 4.60646
31 1 4 4.60366
32 1 4 4.6005
33 1 4 4.59706
34 1 4 4.59339
35 1 4 4.58956
36 1 4 4.58564
37 1 4 4.58169
38 1 4 4.57779
39 1 4 4.57398
40 1 4 4.57033
41 1 4 4.56688
42 1 4 4.56369
43 1 4 4.56078
44 1 4 4.55821
45 1 4 4.55599
46 1 4 4.55416
47 1 4 4.55273
48 1 4 4.55172
49 1 4 4.55114
0 2 4 4.55138
1 2 4 4.55169
2 2 4 4.55243
3 2 4 4.5536
4 2 4 4.55518
5 2 4 4.55716
6 2 4 4.55951
7 2 4 4.5622
8 2 4 4.5652
9 2 4 4.56848
10 2 4 4.57199
11 2 4 4.57568
12 2 4 4.57951
13 2 4 4.58342
14 2 4 4.58735
15 2 4 4.59123
16 2 4 4.595
17 2 4 4.5986
18 2 4 4.60196
19 2 4 4.60501
20 2 4 4.6077
21 2 4 4.60997
22 2 4 4.61177
23 2 4 4.61306
24 2 4 4.61381
25 2 4 4.614
26 2 4 4.61364
27 2 4 4.61273
28 2 4 4.61128
29 2 4 4.60933
30 2 4 4.60691
31 2 4 4.60409
32 2 4 4.60092
33 2 4 4.59745
34 2 4 4.59377
35 2 4 4.58992
36 2 4 4.58599
37 2 4 4.58203
38 2 4 4.57812
39 2 4 4.5743
40 2 4 4.57065
41 2 4 4.5672
42 2 4 4.564
43 2 4 4.5611
44 2 4 4.55853
45 2 4 4.55632
46 2 4 4.55449
47 2 4 4.55308
48 2 4 4.55208
49 2 4 4.55151
0 3 4 4.55221
1 3 4 4.55254
2 3 4 4.5533
3 3 4 4.55449
4 3 4 4.55609
5 3 4 4.55809
6 3 4 4.56046
7 3 4 4.56317
8 3 4 4.56619
9 3 4 4.56948
10 3 4 4.57301
11 3 4 4.57671
12 3 4 4.58055
13 3 4 4.58447
14 3 4 4.5884
15 3 4 4.59228
16 3 4 4.59605
17 3 4 4.59965
18 3 4 4.603
19 3 4 4.60604
20 3 4 4.60871
21 3 4 4.61096
22 3 4 4.61274
23 3 4 4.61402
24 3 4 4.61475
25 3 4 4.61493
26 3 4 4.61454
27 3 4 4.61361
28 3 4 4.61214
29 3 4 4.61017
30 3 4 4.60774
31 3 4 4.6049
32 3 4 4.60171
33 3 4 4.59823
34 3 4 4.59453
35 3 4 4.59068
36 3 4 4.58673
37 3 4 4.58277
38 3 4 4.57885
39 3 4 4.57503
40 3 4 4.57137
41 3 4 4.56793
42 3 4 4.56473
43 3 4 4.56184
44 3 4 4.55927
45 3 4 4.55707
46 3 4 4.55526
47 3 4 4.55386
48 3 4 4.55287
49 3 4 4.55232
0 4 4 4.55347
1 4 4 4.55382
2 4 4 4.55461
3 4 4 4.55582
4 4 4 4.55744
5 4 4 4.55945
6 4 4 4.56184
7 4 4 4.56457
8 4 4 4.56761
9 4 4 4.57091
10 4 4 4.57445
11 4 4 4.57817
12 4 4 4.58201
13 4 4 4.58593
14 4 4 4.58986
15 4 4 4.59374
16 4 4 4.5975
17 4 4 4.60109
18 4 4 4.60442
19 4 4 4.60745
20 4 4 4.61011
21 4 4 4.61234
22 4 4 4.6141
23 4 4 4.61535
24 4 4 4.61606
25 4 4 4.61622
26 4 4 4.61581
27 4 4 4.61485
28 4 4 4.61337
29 4 4 4.61138
30 4 4 4.60893
31 4 4 4.60608
32 4 4 4.60288
33 4 4 4.59939
34 4 4 4.59567
35 4 4 4.59181
36 4 4 4.58786
37 4 4 4.5839
38 4 4 4.57998
39 4 4 4.57616
40 4 4 4.5725
41 4 4 4.56906
42 4 4 4.56588
43 4 4 4.56299
44 4 4 4.56044
45 4 4 4.55825
46 4 4 4.55645
47 4 4 4.55506
48 4 4 4.5541
49 4 4 4.55357
0 5 4 4.55515
1 5 4 4.55552
2 5 4 4.55633
3 5 4 4.55756
4 5 4 4.5592
5 5 4 4.56124
6 5 4 4.56364
7 5 4 4.56639
8 5 4 4.56944
9 5 4 4.57276
10 5 4 4.5763
11 5 4 4.58003
12 5 4 4.58387
13 5 4 4.58779
14 5 4 4.59171
15 5 4 4.59559
16 5 4 4.59934
17 5 4 4.60291
18 5 4 4.60623
19 5 4 4.60924
20 5 4 4.61187
21 5 4 4.61408
22 5 4 4.61581
23 5 4 4.61704
24 5 4 4.61773
25 5 4 4.61786
26 5 4 4.61743
27 5 4 4.61645
28 5 4 4.61494
29 5 4 4.61294
30 5 4 4.61048
31 5 4 4.60761
32 5 4 4.60439
33 5 4 4.6009
34 5 4 4.59718
35 5 4 4.59331
36 5 4 4.58936
37 5 4 4.5854
38 5 4 4.58148
39 5 4 4.57767
40 5 4 4.57402
41 5 4 4.57059
42 5 4 4.56741
43 5 4 4.56454
44 5 4 4.562
45 5 4 4.55983
46 5 4 4.55805
47 5 4 4.55668
48 5 4 4.55573
49 5 4 4.55522
0 6 4 4.55723
1 6 4 4.55762
2 6 4 4.55845
3 6 4 4.5597
4 6 4 4.56136
5 6 4 4.56342
6 6 4 4.56584
7 6 4 4.5686
8 6 4 4.57166
9 6 4 4.57499
10 6 4 4.57854
11 6 4 4.58227
12 6 4 4.58612
13 6 4 4.59003
14 6 4 4.59395
15 6 4 4.59781
16 6 4 4.60155
17 6 4 4.6051
18 6 4 4.60839
19 6 4 4.61138
20 6 4 4.61399
21 6 4 4.61617
22 6 4 4.61787
23 6 4 4.61907
24 6 4 4.61973
25 6 4 4.61983
26 6 4 4.61938
27 6 4 4.61838
28 6 4 4.61685
29 6 4 4.61483
30 6 4 4.61235
31 6 4 4.60948
32 6 4 4.60625
33 6 4 4.60275
34 6 4 4.59903
35 6 4 4.59516
36 6 4 4.59122
37 6 4 4.58726
38 6 4 4.58334
39 6 4 4.57954
40 6 4 4.57591
41 6 4 4.57249
42 6 4 4.56933
43 6 4 4.56647
44 6 4 4.56395
45 6 4 4.5618
46 6 4 4.56004
47 6 4 4.55869
48 6 4 4.55777
49 6 4 4.55728
0 7 4 4.55968
1 7 4 4.5601
2 7 4 4.56095
3 7 4 4.56222
4 7 4 4.5639
5 7 4 4.56597
6 7 4 4.56841
7 7 4 4.57118
8 7 4 4.57426
9 7 4 4.57759
10 7 4 4.58115
11 7 4 4.58488
12 7 4 4.58872
13 7 4 4.59262
14 7 4 4.59653
15 7 4 4.60037
16 7 4 4.60409
17 7 4 4.60762
18 7 4 4.61089
19 7 4 4.61385
20 7 4 4.61643
21 7 4 4.61858
22 7 4 4.62025
23 7 4 4.62142
24 7 4 4.62205
25 7 4 4.62212
26 7 4 4.62165
27 7 4 4.62062
28 7 4 4.61907
29 7 4 4.61703
30 7 4 4.61454
31 7 4 4.61165
32 7 4 4.60842
33 7 4 4.60492
34 7 4 4.6012
35 7 4 4.59734
36 7 4 4.5934
37 7 4 4.58945
38 7 4 4.58555
39 7 4 4.58176
40 7 4 4.57814
41 7 4 4.57474
42 7 4 4.5716
43 7 4 4.56876
44 7 4 4.56627
45 7 4 4.56414
46 7 4 4.5624
47 7 4 4.56107
48 7 4 4.56017
49 7 4 4.55971
0 8 4 4.56248
1 8 4 4.56292
2 8 4 4.56379
3 8 4 4.56508
4 8 4 4.56679
5 8 4 4.56887
6 8 4 4.57132
7 8 4 4.57411
8 8 4 4.57719
9 8 4 4.58053
10 8 4 4.58409
11 8 4 4.58781
12 8 4 4.59165
13 8 4 4.59554
14 8 4 4.59943
15 8 4 4.60326
16 8 4 4.60695
17 8 4 4.61046
18 8 4 4.6137
19 8 4 4.61662
20 8 4 4.61917
21 8 4 4.62128
22 8 4 4.62292
23 8 4 4.62405
24 8 4 4.62465
25 8 4 4.6247
26 8 4 4.62419
27 8 4 4.62314
28 8 4 4.62157
29 8 4 4.61952
30 8 4 4.61701
31 8 4 4.61412
32 8 4 4.61088
33 8 4 4.60738
34 8 4 4.60366
35 8 4 4.59981
36 8 4 4.59588
37 8 4 4.59194
38 8 4 4.58806
39 8 4 4.58429
40 8 4 4.58069
41 8 4 4.57731
42 8 4 4.5742
43 8 4 4.57138
44 8 4 4.56891
45 8 4 4.56681
46 8 4 4.56509
47 8 4 4.5638
48 8 4 4.56292
49 8 4 4.56248
0 9 4 4.56559
1 9 4 4.56605
2 9 4 4.56695
3 9 4 4.56826
4 9 4 4.56998
5 9 4 4.57208
6 9 4 4.57455
7 9 4 4.57734
8 9 4 4.58043
9 9 4 4.58377
10 9 4 4.58733
11 9 4 4.59105
12 9 4 4.59487
13 9 4 4.59875
14 9 4 4.60262
15 9 4 4.60642
16 9 4 4.61009
17 9 4 4.61356
18 9 4 4.61677
19 9 4 4.61966
20 9 4 4.62217
21 9 4 4.62425
22 9 4 4.62585
23 9 4 4.62694
24 9 4 4.6275
25 9 4 4.62752
26 9 4 4.62698
27 9 4 4.62591
28 9 4 4.62432
29 9 4 4.62225
30 9 4 4.61974
31 9 4 4.61683
32 9 4 4.6136
33 9 4 4.6101
34 9 4 4.60639
35 9 4 4.60255
36 9 4 4.59864
37 9 4 4.59472
38 9 4 4.59086
39 9 4 4.58711
40 9 4 4.58354
41 9 4 4.58018
42 9 4 4.57709
43 9 4 4.57431
44 9 4 4.57186
45 9 4 4.56978
46 9 4 4.5681
47 9 4 4.56683
48 9 4 4.56598
49 9 4 4.56557
0 10 4 4.56897
1 10 4 4.56946
2 10 4 4.57037
3 10 4 4.57171
4 10 4 4.57344
5 10 4 4.57556
6 10 4 4.57804
7 10 4 4.58084
8 10 4 4.58393
9 10 4 4.58727
10 10 4 4.59082
11 10 4 4.59453
12 10 4 4.59834
13 10 4 4.60221
14 10 4 4.60605
15 10 4 4.60983
16 10 4 4.61347
17 10 4 4.6169
18 10 4 4.62007
19 10 4 4.62292
20 10 4 4.62539
21 10 4 4.62743
22 10 4 4.62899
23 10 4 4.63004
24 10 4 4.63057
25 10 4 4.63055
26 10 4 4.62998
27 10 4 4.62889
28 10 4 4.62728
29 10 4 4.62519
30 10 4 4.62267
31 10 4 4.61977
32 10 4 4.61654
33 10 4 4.61304
34 10 4 4.60935
35 10 4 4.60552
36 10 4 4.60163
37 10 4 4.59773
38 10 4 4.59389
39 10 4 4.59018
40 10 4 4.58663
41 10 4 4.5833
42 10 4 4.58024
43 10 4 4.57749
44 10 4 4.57507
45 10 4 4.57303
46 10 4 4.57137
47 10 4 4.57013
48 10 4 4.56931
49 10 4 4.56892
0 11 4 4.57259
1 11 4 4.5731
2 11 4 4.57403
3 11 4 4.57538
4 11 4 4.57713
5 11 4 4.57926
6 11 4 4.58175
7 11 4 4.58455
8 11 4 4.58765
9 11 4 4.59099
10 11 4 4.59453
11 11 4 4.59822
12 11 4 4.60202
13 11 4 4.60586
14 11 4 4.60968
15 11 4 4.61343
16 11 4 4.61703
17 11 4 4.62043
18 11 4 4.62356
19 11 4 4.62636
20 11 4 4.62879
21 11 4 4.63078
22 11 4 4.6323
23 11 4 4.63332
24 11 4 4.6338
25 11 4 4.63375
26 11 4 4.63315
27 11 4 4.63203
28 11 4 4.63041
29 11 4 4.62831
30 11 4 4.62578
31 11 4 4.62288
32 11 4 4.61965
33 11 4 4.61617
34 11 4 4.61249
35 11 4 4.60869
36 11 4 4.60481
37 11 4 4.60094
38 11 4 4.59714
39 11 4 4.59345
40 11 4 4.58993
41 11 4 4.58664
42 11 4 4.58362
43 11 4 4.58089
44 11 4 4.57851
45 11 4 4.5765
46 11 4 4.57487
47 11 4 4.57366
48 11 4 4.57287
49 11 4 4.57251
0 12 4 4.57638
1 12 4 4.57691
2 12 4 4.57787
3 12 4 4.57923
4 12 4 4.581
5 12 4 4.58314
6 12 4 4.58563
7 12 4 4.58844
8 12 4 4.59153
9 12 4 4.59486
10 12 4 4.59839
11 12 4 4.60207
12 12 4 4.60585
13 12 4 4.60966
14 12 4 4.61345
15 12 4 4.61717
16 12 4 4.62073
17 12 4 4.62409
18 12 4 4.62717
19 12 4 4.62993
20 12 4 4.63231
21 12 4 4.63426
22 12 4 4.63573
23 12 4 4.63671
24 12 4 4.63716
25 12 4 4.63707
26 12 4 4.63645
27 12 4 4.6353
28 12 4 4.63366
29 12 4 4.63155
30 12 4 4.62902
31 12 4 4.62612
32 12 4 4.62291
33 12 4 4.61944
34 12 4 4.61578
35 12 4 4.612
36 12 4 4.60816
37 12 4 4.60432
38 12 4 4.60054
39 12 4 4.59689
40 12 4 4.59341
41 12 4 4.59015
42 12 4 4.58716
43 12 4 4.58447
44 12 4 4.58213
45 12 4 4.58015
46 12 4 4.57856
47 12 4 4.57737
48 12 4 4.57661
49 12 4 4.57628
0 13 4 4.5803
1 13 4 4.58085
2 13 4 4.58183
3 13 4 4.58321
4 13 4 4.58499
5 13 4 4.58713
6 13 4 4.58963
7 13 4 4.59243
8 13 4 4.59552
9 13 4 4.59884
10 13 4 4.60236
11 13 4 4.60602
12 13 4 4.60977
13 13 4 4.61356
14 13 4 4.61731
15 13 4 4.62099
16 13 4 4.62451
17 13 4 4.62782
18 13 4 4.63086
19 13 4 4.63358
20 13 4 4.63591
21 13 4 4.6378
22 13 4 4.63924
23 13 4 4.64017
24 13 4 4.64058
25 13 4 4.64046
26 13 4 4.63981
27 13 4 4.63865
28 13 4 4.63699
29 13 4 4.63488
30 13 4 4.63235
31 13 4 4.62945
32 13 4 4.62625
33 13 4 4.6228
34 13 4 4.61917
35 13 4 4.61541
36 13 4 4.6116
37 13 4 4.6078
38 13 4 4.60406
39 13 4 4.60044
40 13 4 4.597
41 13 4 4.59378
42 13 4 4.59083
43 13 4 4.58818
44 13 4 4.58587
45 13 4 4.58393
46 13 4 4.58237
47 13 4 4.58122
48 13 4 4.58048
49 13 4 4.58018
0 14 4 4.58429
1 14 4 4.58487
2 14 4 4.58585
3 14 4 4.58725
4 14 4 4.58903
5 14 4 4.59119
6 14 4 4.59368
7 14 4 4.59648
8 14 4 4.59956
9 14 4 4.60287
10 14 4 4.60637
11 14 4 4.61
12 14 4 4.61373
13 14 4 4.61748
14 14 4 4.6212
15 14 4 4.62483
16 14 4 4.62831
17 14 4 4.63158
18 14 4 4.63457
19 14 4 4.63723
20 14 4 4.63951
21 14 4 4.64136
22 14 4 4.64275
23 14 4 4.64364
24 14 4 4.64401
25 14 4 4.64386
26 14 4 4.64319
27 14 4 4.64201
28 14 4 4.64034
29 14 4 4.63822
30 14 4 4.6357
31 14 4 4.63282
32 14 4 4.62963
33 14 4 4.62621
34 14 4 4.6226
35 14 4 4.61888
36 14 4 4.6151
37 14 4 4.61134
38 14 4 4.60764
39 14 4 4.60406
40 14 4 4.60066
41 14 4 4.59749
42 14 4 4.59457
43 14 4 4.59196
44 14 4 4.58969
45 14 4 4.58778
46 14 4 4.58625
47 14 4 4.58513
48 14 4 4.58443
49 14 4 4.58415
0 15 4 4.58829
1 15 4 4.58888
2 15 4 4.58989
3 15 4 4.59129
4 15 4 4.59308
5 15 4 4.59523
6 15 4 4.59772
7 15 4 4.60052
8 15 4 4.60358
9 15 4 4.60687
10 15 4 4.61035
11 15 4 4.61396
12 15 4 4.61765
13 15 4 4.62137
14 15 4 4.62505
15 15 4 4.62864
16 15 4 4.63207
17 15 4 4.63529
18 15 4 4.63823
19 15 4 4.64084
20 15 4 4.64307
21 15 4 4.64487
22 15 4 4.64621
23 15 4 4.64706
24 15 4 4.6474
25 15 4 4.64722
26 15 4 4.64653
27 15 4 4.64533
28 15 4 4.64366
29 15 4 4.64155
30 15 4 4.63903
31 15 4 4.63617
32 15 4 4.633
33 15 4 4.6296
34 15 4 4.62603
35 15 4 4.62235
36 15 4 4.61861
37 15 4 4.61489
38 15 4 4.61123
39 15 4 4.6077
40 15 4 4.60434
41 15 4 4.6012
42 15 4 4.59833
43 15 4 4.59576
44 15 4 4.59352
45 15 4 4.59165
46 15 4 4.59015
47 15 4 4.58906
48 15 4 4.58838
49 15 4 4.58813
0 16 4 4.59224
1 16 4 4.59284
2 16 4 4.59386
3 16 4 4.59527
4 16 4 4.59706
5 16 4 4.59921
6 16 4 4.60169
7 16 4 4.60447
8 16 4 4.60752
9 16 4 4.61079
10 16 4 4.61424
11 16 4 4.61782
12 16 4 4.62148
13 16 4 4.62515
14 16 4 4.62879
15 16 4 4.63233
16 16 4 4.63572
17 16 4 4.63888
18 16 4 4.64177
19 16 4 4.64433
20 16 4 4.64652
21 16 4 4.64827
22 16 4 4.64957
23 16 4 4.65038
24 16 4 4.65069
25 16 4 4.65049
26 16 4 4.64978
27 16 4 4.64857
28 16 4 4.6469
29 16 4 4.64479
30 16 4 4.64229
31 16 4 4.63944
32 16 4 4.6363
33 16 4 4.63294
34 16 4 4.6294
35 16 4 4.62576
36 16 4 4.62206
37 16 4 4.61838
38 16 4 4.61477
39 16 4 4.61128
40 16 4 4.60797
41 16 4 4.60488
42 16 4 4.60204
43 16 4 4.59951
44 16 4 4.59731
45 16 4 4.59547
46 16 4 4.59401
47 16 4 4.59295
48 16 4 4.59229
49 16 4 4.59206
0 17 4 4.59607
1 17 4 4.59668
2 17 4 4.5977
3 17 4 4.59911
4 17 4 4.6009
5 17 4 4.60304
6 17 4 4.60552
7 17 4 4.60828
8 17 4 4.61131
9 17 4 4.61455
10 17 4 4.61797
11 17 4 4.62152
12 17 4 4.62513
13 17 4 4.62877
14 17 4 4.63236
15 17 4 4.63586
16 17 4 4.63919
17 17 4 4.6423
18 17 4 4.64514
19 17 4 4.64765
20 17 4 4.64979
21 17 4 4.6515
22 17 4 4.65276
23 17 4 4.65354
24 17 4 4.65382
25 17 4 4.65359
26 17 4 4.65287
27 17 4 4.65166
28 17 4 4.64999
29 17 4 4.64789
30 17 4 4.64541
31 17 4 4.64259
32 17 4 4.63948
33 17 4 4.63615
34 17 4 4.63266
35 17 4 4.62905
36 17 4 4.62541
37 17 4 4.62177
38 17 4 4.61821
39 17 4 4.61476
40 17 4 4.6115
41 17 4 4.60844
42 17 4 4.60565
43 17 4 4.60316
44 17 4 4.601
45 17 4 4.59919
46 17 4 4.59775
47 17 4 4.59672
48 17 4 4.59609
49 17 4 4.59587
0 18 4 4.59971
1 18 4 4.60033
2 18 4 4.60135
3 18 4 4.60276
4 18 4 4.60454
5 18 4 4.60667
6 18 4 4.60913
7 18 4 4.61187
8 18 4 4.61487
9 18 4 4.61809
10 18 4 4.62148
11 18 4 4.62498
12 18 4 4.62856
13 18 4 4.63215
14 18 4 4.63569
15 18 4 4.63914
16 18 4 4.64242
17 18 4 4.64548
18 18 4 4.64827
19 18 4 4.65073
20 18 4 4.65282
21 18 4 4.6545
22 18 4 4.65572
23 18 4 4.65647
24 18 4 4.65672
25 18 4 4.65649
26 18 4 4.65576
27 18 4 4.65455
28 18 4 4.65289
29 18 4 4.6508
30 18 4 4.64835
31 18 4 4.64556
32 18 4 4.64249
33 18 4 4.63919
34 18 4 4.63574
35 18 4 4.63218
36 18 4 4.62858
37 18 4 4.62499
38 18 4 4.62148
39 18 4 4.61808
40 18 4 4.61486
41 18 4 4.61185
42 18 4 4.6091
43 18 4 4.60664
44 18 4 4.60451
45 18 4 4.60273
46 18 4 4.60133
47 18 4 4.60031
48 18 4 4.5997
49 18 4 4.5995
0 19 4 4.60309
1 19 4 4.60371
2 19 4 4.60473
3 19 4 4.60614
4 19 4 4.60791
5 19 4 4.61002
6 19 4 4.61246
7 19 4 4.61518
8 19 4 4.61815
9 19 4 4.62133
10 19 4 4.62468
11 19 4 4.62815
12 19 4 4.63168
13 19 4 4.63522
14 19 4 4.63872
15 19 4 4.64211
16 19 4 4.64534
17 19 4 4.64836
18 19 4 4.6511
19 19 4 4.65352
20 19 4 4.65556
21 19 4 4.6572
22 19 4 4.65839
23 19 4 4.65912
24 19 4 4.65936
25 19 4 4.65911
26 19 4 4.65838
27 19 4 4.65718
28 19 4 4.65553
29 19 4 4.65347
30 19 4 4.65104
31 19 4 4.64828
32 19 4 4.64525
33 19 4 4.64201
34 19 4 4.6386
35 19 4 4.63509
36 19 4 4.63153
37 19 4 4.62799
38 19 4 4.62452
39 19 4 4.62117
40 19 4 4.61799
41 19 4 4.61502
42 19 4 4.61231
43 19 4 4.60989
44 19 4 4.60779
45 19 4 4.60604
46 19 4 4.60466
47 19 4 4.60366
48 19 4 4.60307
49 19 4 4.60287
0 20 4 4.60616
1 20 4 4.60678
2 20 4 4.60779
3 20 4 4.60918
4 20 4 4.61094
5 20 4 4.61304
6 20 4 4.61545
7 20 4 4.61814
8 20 4 4.62108
9 20 4 4.62422
10 20 4 4.62753
11 20 4 4.63095
12 20 4 4.63444
13 20 4 4.63793
14 20 4 4.64138
15 20 4 4.64472
16 20 4 4.6479
17 20 4 4.65087
18 20 4 4.65357
19 20 4 4.65594
20 20 4 4.65795
21 20 4 4.65956
22 20 4 4.66072
23 20 4 4.66143
24 20 4 4.66166
25 20 4 4.66141
26 20 4 4.66069
27 20 4 4.6595
28 20 4 4.65788
29 20 4 4.65584
30 20 4 4.65344
31 20 4 4.65073
32 20 4 4.64774
33 20 4 4.64454
34 20 4 4.64117
35 20 4 4.63771
36 20 4 4.63421
37 20 4 4.63071
38 20 4 4.62729
39 20 4 4.62398
40 20 4 4.62084
41 20 4 4.61792
42 20 4 4.61524
43 20 4 4.61285
44 20 4 4.61078
45 20 4 4.60905
46 20 4 4.60769
47 20 4 4.60671
48 20 4 4.60612
49 20 4 4.60594
0 21 4 4.60884
1 21 4 4.60946
2 21 4 4.61046
3 21 4 4.61184
4 21 4 4.61357
5 21 4 4.61564
6 21 4 4.61802
7 21 4 4.62068
8 21 4 4.62359
9 21 4 4.62669
10 21 4 4.62996
11 21 4 4.63333
12 21 4 4.63677
13 21 4 4.64022
14 21 4 4.64362
15 21 4 4.64691
16 21 4 4.65005
17 21 4 4.65297
18 21 4 4.65563
19 21 4 4.65796
20 21 4 4.65994
21 21 4 4.66152
22 21 4 4.66267
23 21 4 4.66337
24 21 4 4.6636
25 21 4 4.66335
26 21 4 4.66264
27 21 4 4.66147
28 21 4 4.65987
29 21 4 4.65787
30 21 4 4.65551
31 21 4 4.65283
32 21 4 4.64989
33 21 4 4.64673
34 21 4 4.64342
35 21 4 4.64001
36 21 4 4.63655
37 21 4 4.6331
38 21 4 4.62972
39 21 4 4.62646
40 21 4 4.62336
41 21 4 4.62047
42 21 4 4.61782
43 21 4 4.61546
44 21 4 4.61341
45 21 4 4.6117
46 21 4 4.61035
47 21 4 4.60939
48 21 4 4.60881
49 21 4 4.60863
0 22 4 4.6111
1 22 4 4.6117
2 22 4 4.61268
3 22 4 4.61404
4 22 4 4.61575
5 22 4 4.61779
6 22 4 4.62014
7 22 4 4.62277
8 22 4 4.62563
9 22 4 4.62869
10 22 4 4.63192
11 22 4 4.63525
12 22 4 4.63864
13 22 4 4.64204
14 22 4 4.64539
15 22 4 4.64864
16 22 4 4.65173
17 22 4 4.65461
18 22 4 4.65723
19 22 4 4.65954
20 22 4 4.66149
21 22 4 4.66306
22 22 4 4.6642
23 22 4 4.66489
24 22 4 4.66512
25 22 4 4.66489
26 22 4 4.66419
27 22 4 4.66305
28 22 4 4.66148
29 22 4 4.65952
30 22 4 4.6572
31 22 4 4.65457
32 22 4 4.65167
33 22 4 4.64856
34 22 4 4.64529
35 22 4 4.64193
36 22 4 4.63851
37 22 4 4.63511
38 22 4 4.63177
39 22 4 4.62855
40 22 4 4.62548
41 22 4 4.62262
42 22 4 4.62001
43 22 4 4.61767
44 22 4 4.61564
45 22 4 4.61394
46 22 4 4.61261
47 22 4 4.61165
48 22 4 4.61107
49 22 4 4.61089
0 23 4 4.61286
1 23 4 4.61345
2 23 4 4.61442
3 23 4 4.61575
4 23 4 4.61743
5 23 4 4.61944
6 23 4 4.62176
7 23 4 4.62434
8 23 4 4.62716
9 23 4 4.63018
10 23 4 4.63336
11 23 4 4.63665
12 23 4 4.63999
13 23 4 4.64334
14 23 4 4.64665
15 23 4 4.64986
16 23 4 4.65292
17 23 4 4.65576
18 23 4 4.65835
19 23 4 4.66064
20 23 4 4.66258
21 23 4 4.66413
22 23 4 4.66526
23 23 4 4.66596
24 23 4 4.6662
25 23 4 4.66599
26 23 4 4.66532
27 23 4 4.66421
28 23 4 4.66267
29 23 4 4.66075
30 23 4 4.65847
31 23 4 4.65588
32 23 4 4.65303
33 23 4 4.64997
34 23 4 4.64675
35 23 4 4.64343
36 23 4 4.64006
37 23 4 4.6367
38 23 4 4.6334
39 23 4 4.63021
40 23 4 4.62718
41 23 4 4.62434
42 23 4 4.62175
43 23 4 4.61943
44 23 4 4.61741
45 23 4 4.61573
46 23 4 4.6144
47 23 4 4.61344
48 23 4 4.61286
49 23 4 4.61266
0 24 4 4.61411
1 24 4 4.61468
2 24 4 4.61562
3 24 4 4.61692
4 24 4 4.61857
5 24 4 4.62055
6 24 4 4.62283
7 24 4 4.62537
8 24 4 4.62815
9 24 4 4.63113
10 24 4 4.63426
11 24 4 4.6375
12 24 4 4.64081
13 24 4 4.64412
14 24 4 4.64739
15 24 4 4.65056
16 24 4 4.65358
17 24 4 4.6564
18 24 4 4.65897
19 24 4 4.66124
20 24 4 4.66316
21 24 4 4.66471
22 24 4 4.66585
23 24 4 4.66656
24 24 4 4.66682
25 24 4 4.66663
26 24 4 4.66599
27 24 4 4.66492
28 24 4 4.66342
29 24 4 4.66154
30 24 4 4.65931
31 24 4 4.65676
32 24 4 4.65396
33 24 4 4.65094
34 24 4 4.64776
35 24 4 4.64448
36 24 4 4.64116
37 24 4 4.63783
38 24 4 4.63456
39 24 4 4.6314
40 24 4 4.62839
41 24 4 4.62558
42 24 4 4.62301
43 24 4 4.6207
44 24 4 4.61869
45 24 4 4.61701
46 24 4 4.61568
47 24 4 4.61472
48 24 4 4.61413
49 24 4 4.61393
0 25 4 4.61481
1 25 4 4.61535
2 25 4 4.61626
3 25 4 4.61753
4 25 4 4.61915
5 25 4 4.62109
6 25 4 4.62333
7 25 4 4.62584
8 25 4 4.62858
9 25 4 4.63151
10 25 4 4.6346
11 25 4 4.6378
12 25 4 4.64106
13 25 4 4.64434
14 25 4 4.64757
15 25 4 4.65071
16 25 4 4.65371
17 25 4 4.65651
18 25 4 4.65906
19 25 4 4.66132
20 25 4 4.66325
21 25 4 4.6648
22 25 4 4.66596
23 25 4 4.66668
24 25 4 4.66697
25 25 4 4.66681
26 25 4 4.6662
27 25 4 4.66516
28 25 4 4.66371
29 25 4 4.66187
30 25 4 4.65968
31 25 4 4.65718
32 25 4 4.65442
33 25 4 4.65145
34 25 4 4.64831
35 25 4 4.64507
36 25 4 4.64177
37 25 4 4.63848
38 25 4 4.63524
39 25 4 4.6321
40 25 4 4.62912
41 25 4 4.62632
42 25 4 4.62375
43 25 4 4.62146
44 25 4 4.61945
45 25 4 4.61777
46 25 4 4.61644
47 25 4 4.61546
48 25 4 4.61486
49 25 4 4.61464
0 26 4 4.61493
1 26 4 4.61545
2 26 4 4.61633
3 26 4 4.61757
4 26 4 4.61915
5 26 4 4.62106
6 26 4 4.62326
7 26 4 4.62572
8 26 4 4.62842
9 26 4 4.63132
10 26 4 4.63437
11 26 4 4.63753
12 26 4 4.64076
13 26 4 4.644
14 26 4 4.64721
15 26 4 4.65032
16 26 4 4.6533
17 26 4 4.65609
18 26 4 4.65864
19 26 4 4.6609
20 26 4 4.66283
21 26 4 4.6644
22 26 4 4.66557
23 26 4 4.66632
24 26 4 4.66664
25 26 4 4.66651
26 26 4 4.66595
27 26 4 4.66495
28 26 4 4.66354
29 26 4 4.66174
30 26 4 4.65959
31 26 4 4.65714
32 26 4 4.65441
33 26 4 4.65148
34 26 4 4.64838
35 26 4 4.64517
36 26 4 4.6419
37 26 4 4.63863
38 26 4 4.63542
39 26 4 4.6323
40 26 4 4.62932
41 26 4 4.62653
42 26 4 4.62398
43 26 4 4.62168
44 26 4 4.61967
45 26 4 4.61799
46 26 4 4.61664
47 26 4 4.61565
48 26 4 4.61504
49 26 4 4.6148
0 27 4 4.61449
1 27 4 4.61497
2 27 4 4.61583
3 27 4 4.61703
4 27 4 4.61858
5 27 4 4.62045
6 27 4 4.62261
7 27 4 4.62503
8 27 4 4.6277
9 27 4 4.63056
10 27 4 4.63357
11 27 4 4.6367
12 27 4 4.6399
13 27 4 4.64312
14 27 4 4.6463
15 27 4 4.64941
16 27 4 4.65237
17 27 4 4.65516
18 27 4 4.65771
19 27 4 4.65998
20 27 4 4.66192
21 27 4 4.66351
22 27 4 4.66471
23 27 4 4.66549
24 27 4 4.66584
25 27 4 4.66576
26 27 4 4.66523
27 27 4 4.66427
28 27 4 4.6629
29 27 4 4.66115
30 27 4 4.65904
31 27 4 4.65662
32 27 4 4.65393
33 27 4 4.65103
34 27 4 4.64796
35 27 4 4.64477
36 27 4 4.64153
37 27 4 4.63828
38 27 4 4.63508
39 27 4 4.63197
40 27 4 4.629
41 27 4 4.62622
42 27 4 4.62366
43 27 4 4.62136
44 27 4 4.61935
45 27 4 4.61765
46 27 4 4.61629
47 27 4 4.61528
48 27 4 4.61465
49 27 4 4.61438
0 28 4 4.61348
1 28 4 4.61394
2 28 4 4.61475
3 28 4 4.61593
4 28 4 4.61744
5 28 4 4.61927
6 28 4 4.62139
7 28 4 4.62379
8 28 4 4.62641
9 28 4 4.62924
10 28 4 4.63223
11 28 4 4.63533
12 28 4 4.63851
13 28 4 4.64171
14 28 4 4.64488
15 28 4 4.64798
16 28 4 4.65094
17 28 4 4.65373
18 28 4 4.65629
19 28 4 4.65858
20 28 4 4.66055
21 28 4 4.66216
22 28 4 4.66339
23 28 4 4.66421
24 28 4 4.6646
25 28 4 4.66455
26 28 4 4.66406
27 28 4 4.66315
28 28 4 4.66182
29 28 4 4.6601
30 28 4 4.65803
31 28 4 4.65565
32 28 4 4.65299
33 28 4 4.65011
34 28 4 4.64706
35 28 4 4.6439
36 28 4 4.64067
37 28 4 4.63743
38 28 4 4.63424
39 28 4 4.63113
40 28 4 4.62817
41 28 4 4.62538
42 28 4 4.62282
43 28 4 4.6205
44 28 4 4.61848
45 28 4 4.61677
46 28 4 4.61539
47 28 4 4.61436
48 28 4 4.6137
49 28 4 4.6134
0 29 4 4.61193
1 29 4 4.61235
2 29 4 4.61314
3 29 4 4.61428
4 29 4 4.61576
5 29 4 4.61755
6 29 4 4.61965
7 29 4 4.62201
8 29 4 4.62461
9 29 4 4.62741
10 29 4 4.63037
11 29 4 4.63346
12 29 4 4.63662
13 29 4 4.63981
14 29 4 4.64297
15 29 4 4.64607
16 29 4 4.64904
17 29 4 4.65185
18 29 4 4.65442
19 29 4 4.65674
20 29 4 4.65873
21 29 4 4.66038
22 29 4 4.66165
23 29 4 4.66251
24 29 4 4.66293
25 29 4 4.66293
26 29 4 4.66248
27 29 4 4.6616
28 29 4 4.66031
29 29 4 4.65863
30 29 4 4.65659
31 29 4 4.65423
32 29 4 4.6516
33 29 4 4.64874
34 29 4 4.64571
35 29 4 4.64256
36 29 4 4.63934
37 29 4 4.6361
38 29 4 4.63291
39 29 4 4.6298
40 29 4 4.62683
41 29 4 4.62403
42 29 4 4.62146
43 29 4 4.61913
44 29 4 4.61709
45 29 4 4.61535
46 29 4 4.61395
47 29 4 4.6129
48 29 4 4.61221
49 29 4 4.61188
0 30 4 4.60988
1 30 4 4.61026
2 30 4 4.61102
3 30 4 4.61212
4 30 4 4.61357
5 30 4 4.61533
6 30 4 4.6174
7 30 4 4.61973
8 30 4 4.62231
9 30 4 4.62509
10 30 4 4.62804
11 30 4 4.63111
12 30 4 4.63427
13 30 4 4.63745
14 30 4 4.64063
15 30 4 4.64373
16 30 4 4.64672
17 30 4 4.64954
18 30 4 4.65215
19 30 4 4.65449
20 30 4 4.65652
21 30 4 4.65821
22 30 4 4.65952
23 30 4 4.66042
24 30 4 4.66089
25 30 4 4.66092
26 30 4 4.66051
27 30 4 4.65967
28 30 4 4.65841
29 30 4 4.65676
30 30 4 4.65475
31 30 4 4.65241
32 30 4 4.64979
33 30 4 4.64695
34 30 4 4.64392
35 30 4 4.64077
36 30 4 4.63756
37 30 4 4.63432
38 30 4 4.63112
39 30 4 4.628
40 30 4 4.62502
41 30 4 4.62221
42 30 4 4.61961
43 30 4 4.61727
44 30 4 4.6152
45 30 4 4.61344
46 30 4 4.61201
47 30 4 4.61093
48 30 4 4.61021
49 30 4 4.60986
0 31 4 4.60735
1 31 4 4.60771
2 31 4 4.60843
3 31 4 4.60951
4 31 4 4.61092
5 31 4 4.61266
6 31 4 4.6147
7 31 4 4.61702
8 31 4 4.61958
9 31 4 4.62234
10 31 4 4.62528
11 31 4 4.62835
12 31 4 4.63151
13 31 4 4.6347
14 31 4 4.63789
15 31 4 4.64101
16 31 4 4.64402
17 31 4 4.64687
18 31 4 4.64951
19 31 4 4.65189
20 31 4 4.65397
21 31 4 4.65569
22 31 4 4.65704
23 31 4 4.65798
24 31 4 4.6585
25 31 4 4.65857
26 31 4 4.6582
27 31 4 4.65739
28 31 4 4.65616
29 31 4 4.65453
30 31 4 4.65254
31 31 4 4.65021
32 31 4 4.64761
33 31 4 4.64476
34 31 4 4.64174
35 31 4 4.63859
36 31 4 4.63536
37 31 4 4.63212
38 31 4 4.6289
39 31 4 4.62577
40 31 4 4.62277
41 31 4 4.61994
42 31 4 4.61732
43 31 4 4.61495
44 31 4 4.61286
45 31 4 4.61107
46 31 4 4.60961
47 31 4 4.6085
48 31 4 4.60775
49 31 4 4.60737
0 32 4 4.60441
1 32 4 4.60474
2 32 4 4.60543
3 32 4 4.60648
4 32 4 4.60788
5 32 4 4.60959
6 32 4 4.61162
7 32 4 4.61391
8 32 4 4.61646
9 32 4 4.61922
10 32 4 4.62216
11 32 4 4.62523
12 32 4 4.6284
13 32 4 4.63161
14 32 4 4.63481
15 32 4 4.63796
16 32 4 4.64101
17 32 4 4.64389
18 32 4 4.64657
19 32 4 4.64899
20 32 4 4.65111
21 32 4 4.65288
22 32 4 4.65428
23 32 4 4.65526
24 32 4 4.65581
25 32 4 4.65592
26 32 4 4.65558
27 32 4 4.6548
28 32 4 4.6536
29 32 4 4.65199
30 32 4 4.65
31 32 4 4.64769
32 32 4 4.64508
33 32 4 4.64224
34 32 4 4.63921
35 32 4 4.63605
36 32 4 4.6328
37 32 4 4.62954
38 32 4 4.62631
39 32 4 4.62315
40 32 4 4.62012
41 32 4 4.61727
42 32 4 4.61462
43 32 4 4.61222
44 32 4 4.6101
45 32 4 4.60829
46 32 4 4.6068
47 32 4 4.60566
48 32 4 4.60487
49 32 4 4.60446
0 33 4 4.60112
1 33 4 4.60142
2 33 4 4.60209
3 33 4 4.60311
4 33 4 4.60449
5 33 4 4.60619
6 33 4 4.6082
7 33 4 4.61049
8 33 4 4.61303
9 33 4 4.61579
10 33 4 4.61873
11 33 4 4.62182
12 33 4 4.625
13 33 4 4.62823
14 33 4 4.63146
15 33 4 4.63465
16 33 4 4.63773
17 33 4 4.64066
18 33 4 4.64338
19 33 4 4.64585
20 33 4 4.64801
21 33 4 4.64983
22 33 4 4.65127
23 33 4 4.6523
24 33 4 4.65289
25 33 4 4.65303
26 33 4 4.65272
27 33 4 4.65196
28 33 4 4.65077
29 33 4 4.64917
30 33 4 4.6472
31 33 4 4.64488
32 33 4 4.64227
33 33 4 4.63942
34 33 4 4.63637
35 33 4 4.63319
36 33 4 4.62993
37 33 4 4.62664
38 33 4 4.62338
39 33 4 4.6202
40 33 4 4.61714
41 33 4 4.61426
42 33 4 4.61158
43 33 4 4.60915
44 33 4 4.607
45 33 4 4.60515
46 33 4 4.60363
47 33 4 4.60246
48 33 4 4.60164
49 33 4 4.6012
0 34 4 4.59754
1 34 4 4.59782
2 34 4 4.59846
3 34 4 4.59947
4 34 4 4.60082
5 34 4 4.60251
6 34 4 4.60451
7 34 4 4.6068
8 34 4 4.60934
9 34 4 4.61211
10 34 4 4.61507
11 34 4 4.61817
12 34 4 4.62138
13 34 4 4.62464
14 34 4 4.62791
15 34 4 4.63113
16 34 4 4.63425
17 34 4 4.63723
18 34 4 4.64
19 34 4 4.64252
20 34 4 4.64473
21 34 4 4.6466
22 34 4 4.64808
23 34 4 4.64915
24 34 4 4.64977
25 34 4 4.64995
26 34 4 4.64966
27 34 4 4.64892
28 34 4 4.64774
29 34 4 4.64615
30 34 4 4.64417
31 34 4 4.64185
32 34 4 4.63923
33 34 4 4.63636
34 34 4 4.63329
35 34 4 4.63008
36 34 4 4.6268
37 34 4 4.62348
38 34 4 4.62019
39 34 4 4.61697
40 34 4 4.61388
41 34 4 4.61096
42 34 4 4.60825
43 34 4 4.60579
44 34 4 4.6036
45 34 4 4.60172
46 34 4 4.60017
47 34 4 4.59896
48 34 4 4.59812
49 34 4 4.59764
0 35 4 4.59374
1 35 4 4.59399
2 35 4 4.59462
3 35 4 4.59561
4 35 4 4.59696
5 35 4 4.59864
6 35 4 4.60064
7 35 4 4.60293
8 35 4 4.60548
9 35 4 4.60826
10 35 4 4.61124
11 35 4 4.61436
12 35 4 4.6176
13 35 4 4.62089
14 35 4 4.6242
15 35 4 4.62747
16 35 4 4.63064
17 35 4 4.63367
18 35 4 4.63649
19 35 4 4.63906
20 35 4 4.64132
21 35 4 4.64324
22 35 4 4.64476
23 35 4 4.64587
24 35 4 4.64653
25 35 4 4.64673
26 35 4 4.64646
27 35 4 4.64574
28 35 4 4.64456
29 35 4 4.64297
30 35 4 4.64098
31 35 4 4.63864
32 35 4 4.636
33 35 4 4.63311
34 35 4 4.63002
35 35 4 4.62678
36 35 4 4.62346
37 35 4 4.62011
38 35 4 4.61678
39 35 4 4.61353
40 35 4 4.6104
41 35 4 4.60744
42 35 4 4.6047
43 35 4 4.6022
44 35 4 4.59998
45 35 4 4.59806
46 35 4 4.59648
47 35 4 4.59524
48 35 4 4.59437
49 35 4 4.59386
0 36 4 4.58979
1 36 4 4.59002
2 36 4 4.59063
3 36 4 4.59161
4 36 4 4.59295
5 36 4 4.59463
6 36 4 4.59664
7 36 4 4.59893
8 36 4 4.6015
9 36 4 4.6043
10 36 4 4.6073
11 36 4 4.61046
12 36 4 4.61373
13 36 4 4.61706
14 36 4 4.62042
15 36 4 4.62373
16 36 4 4.62696
17 36 4 4.63003
18 36 4 4.63291
19 36 4 4.63553
20 36 4 4.63784
21 36 4 4.6398
22 36 4 4.64137
23 36 4 4.64251
24 36 4 4.6432
25 36 4 4.64343
26 36 4 4.64318
27 36 4 4.64246
28 36 4 4.64129
29 36 4 4.63968
30 36 4 4.63768
31 36 4 4.63533
32 36 4 4.63266
33 36 4 4.62974
34 36 4 4.62661
35 36 4 4.62334
36 36 4 4.61998
37 36 4 4.61659
38 36 4 4.61323
39 36 4 4.60993
40 36 4 4.60677
41 36 4 4.60377
42 36 4 4.60099
43 36 4 4.59845
44 36 4 4.59619
45 36 4 4.59424
46 36 4 4.59263
47 36 4 4.59136
48 36 4 4.59046
49 36 4 4.58993
0 37 4 4.58575
1 37 4 4.58597
2 37 4 4.58657
3 37 4 4.58755
4 37 4 4.58888
5 37 4 4.59057
6 37 4 4.59258
7 37 4 4.59489
8 37 4 4.59747
9 37 4 4.6003
10 37 4 4.60333
11 37 4 4.60652
12 37 4 4.60983
13 37 4 4.61321
14 37 4 4.61661
15 37 4 4.61998
16 37 4 4.62325
17 37 4 4.62639
18 37 4 4.62931
19 37 4 4.63199
20 37 4 4.63435
21 37 4 4.63636
22 37 4 4.63796
23 37 4 4.63914
24 37 4 4.63986
25 37 4 4.6401
26 37 4 4.63986
27 37 4 4.63914
28 37 4 4.63797
29 37 4 4.63635
30 37 4 4.63433
31 37 4 4.63195
32 37 4 4.62926
33 37 4 4.6263
34 37 4 4.62314
35 37 4 4.61983
36 37 4 4.61643
37 37 4 4.613
38 37 4 4.60959
39 37 4 4.60625
40 37 4 4.60304
41 37 4 4.60001
42 37 4 4.59718
43 37 4 4.59461
44 37 4 4.59231
45 37 4 4.59033
46 37 4 4.58868
47 37 4 4.58739
48 37 4 4.58646
49 37 4 4.58592
0 38 4 4.5817
1 38 4 4.58191
2 38 4 4.5825
3 38 4 4.58348
4 38 4 4.58482
5 38 4 4.58651
6 38 4 4.58853
7 38 4 4.59086
8 38 4 4.59347
9 38 4 4.59632
10 38 4 4.59938
11 38 4 4.60261
12 38 4 4.60597
13 38 4 4.60939
14 38 4 4.61284
15 38 4 4.61626
16 38 4 4.6196
17 38 4 4.62278
18 38 4 4.62576
19 38 4 4.62849
20 38 4 4.6309
21 38 4 4.63295
22 38 4 4.63459
23 38 4 4.6358
24 38 4 4.63654
25 38 4 4.63679
26 38 4 4.63656
27 38 4 4.63584
28 38 4 4.63466
29 38 4 4.63303
30 38 4 4.63098
31 38 4 4.62858
32 38 4 4.62585
33 38 4 4.62285
34 38 4 4.61965
35 38 4 4.6163
36 38 4 4.61285
37 38 4 4.60938
38 38 4 4.60592
39 38 4 4.60254
40 38 4 4.59929
41 38 4 4.59621
42 38 4 4.59335
43 38 4 4.59074
44 38 4 4.58841
45 38 4 4.5864
46 38 4 4.58472
47 38 4 4.5834
48 38 4 4.58245
49 38 4 4.58188
0 39 4 4.5777
1 39 4 4.57791
2 39 4 4.5785
3 39 4 4.57947
4 39 4 4.58082
5 39 4 4.58252
6 39 4 4.58456
7 39 4 4.58691
8 39 4 4.58954
9 39 4 4.59243
10 39 4 4.59552
11 39 4 4.5988
12 39 4 4.60219
13 39 4 4.60567
14 39 4 4.60917
15 39 4 4.61264
16 39 4 4.61603
17 39 4 4.61927
18 39 4 4.6223
19 39 4 4.62508
20 39 4 4.62753
21 39 4 4.62962
22 39 4 4.6313
23 39 4 4.63253
24 39 4 4.63329
25 39 4 4.63356
26 39 4 4.63333
27 39 4 4.63261
28 39 4 4.63141
29 39 4 4.62976
30 39 4 4.62769
31 39 4 4.62525
32 39 4 4.62249
33 39 4 4.61945
34 39 4 4.61621
35 39 4 4.61281
36 39 4 4.60932
37 39 4 4.6058
38 39 4 4.6023
39 39 4 4.59887
40 39 4 4.59558
41 39 4 4.59246
42 39 4 4.58955
43 39 4 4.58691
44 39 4 4.58454
45 39 4 4.5825
46 39 4 4.58079
47 39 4 4.57945
48 39 4 4.57848
49 39 4 4.5779
0 40 4 4.57382
1 40 4 4.57402
2 40 4 4.57461
3 40 4 4.57558
4 40 4 4.57694
5 40 4 4.57866
6 40 4 4.58071
7 40 4 4.58309
8 40 4 4.58575
9 40 4 4.58867
10 40 4 4.59181
11 40 4 4.59512
12 40 4 4.59857
13 40 4 4.60209
14 40 4 4.60565
15 40 4 4.60917
16 40 4 4.61261
17 40 4 4.6159
18 40 4 4.61898
19 40 4 4.6218
20 40 4 4.6243
21 40 4 4.62643
22 40 4 4.62814
23 40 4 4.62939
24 40 4 4.63017
25 40 4 4.63045
26 40 4 4.63022
27 40 4 4.62949
28 40 4 4.62827
29 40 4 4.6266
30 40 4 4.6245
31 40 4 4.62203
32 40 4 4.61923
33 40 4 4.61615
34 40 4 4.61286
35 40 4 4.60942
36 40 4 4.60588
37 40 4 4.60231
38 40 4 4.59876
39 40 4 4.59529
40 40 4 4.59196
41 40 4 4.58879
42 40 4 4.58585
43 40 4 4.58317
44 40 4 4.58077
45 40 4 4.5787
46 40 4 4.57697
47 40 4 4.57561
48 40 4 4.57462
49 40 4 4.57402
0 41 4 4.57011
1 41 4 4.5703
2 41 4 4.57089
3 41 4 4.57188
4 41 4 4.57324
5 41 4 4.57498
6 41 4 4.57706
7 41 4 4.57946
8 41 4 4.58215
9 41 4 4.58511
10 41 4 4.58828
11 41 4 4.59164
12 41 4 4.59513
13 41 4 4.59871
14 41 4 4.60231
15 41 4 4.60589
16 41 4 4.60937
17 41 4 4.61272
18 41 4 4.61585
19 41 4 4.61871
20 41 4 4.62125
21 41 4 4.62341
22 41 4 4.62514
23 41 4 4.62642
24 41 4 4.62721
25 41 4 4.62749
26 41 4 4.62726
27 41 4 4.62652
28 41 4 4.62529
29 41 4 4.62359
30 41 4 4.62146
31 41 4 4.61896
32 41 4 4.61611
33 41 4 4.613
34 41 4 4.60966
35 41 4 4.60617
36 41 4 4.60259
37 41 4 4.59897
38 41 4 4.59538
39 41 4 4.59186
40 41 4 4.58848
41 41 4 4.58528
42 41 4 4.5823
43 41 4 4.57958
44 41 4 4.57716
45 41 4 4.57506
46 41 4 4.57331
47 41 4 4.57192
48 41 4 4.57092
49 41 4 4.57031
0 42 4 4.56661
1 42 4 4.5668
2 42 4 4.5674
3 42 4 4.5684
4 42 4 4.56978
5 42 4 4.57153
6 42 4 4.57364
7 42 4 4.57607
8 42 4 4.57879
9 42 4 4.58178
10 42 4 4.585
11 42 4 4.5884
12 42 4 4.59194
13 42 4 4.59556
14 42 4 4.59921
15 42 4 4.60283
16 42 4 4.60637
17 42 4 4.60976
18 42 4 4.61293
19 42 4 4.61584
20 42 4 4.61841
21 42 4 4.6206
22 42 4 4.62236
23 42 4 4.62365
24 42 4 4.62445
25 42 4 4.62474
26 42 4 4.6245
27 42 4 4.62375
28 42 4 4.6225
29 42 4 4.62077
30 42 4 4.61862
31 42 4 4.61607
32 42 4 4.61319
33 42 4 4.61003
34 42 4 4.60665
35 42 4 4.60312
36 42 4 4.59949
37 42 4 4.59582
38 42 4 4.59219
39 42 4 4.58863
40 42 4 4.58521
41 42 4 4.58197
42 42 4 4.57895
43 42 4 4.5762
44 42 4 4.57375
45 42 4 4.57163
46 42 4 4.56985
47 42 4 4.56845
48 42 4 4.56744
49 42 4 4.56682
0 43 4 4.56338
1 43 4 4.56358
2 43 4 4.56419
3 43 4 4.5652
4 43 4 4.5666
5 43 4 4.56837
6 43 4 4.5705
7 43 4 4.57296
8 43 4 4.57571
9 43 4 4.57874
10 43 4 4.582
11 43 4 4.58544
12 43 4 4.58902
13 43 4 4.59268
14 43 4 4.59638
15 43 4 4.60005
16 43 4 4.60363
17 43 4 4.60706
18 43 4 4.61028
19 43 4 4.61322
20 43 4 4.61582
21 43 4 4.61804
22 43 4 4.61982
23 43 4 4.62113
24 43 4 4.62193
25 43 4 4.62222
26 43 4 4.62197
27 43 4 4.62121
28 43 4 4.61994
29 43 4 4.61819
30 43 4 4.616
31 43 4 4.61342
32 43 4 4.6105
33 43 4 4.6073
34 43 4 4.60388
35 43 4 4.6003
36 43 4 4.59662
37 43 4 4.59292
38 43 4 4.58924
39 43 4 4.58564
40 43 4 4.58218
41 43 4 4.5789
42 43 4 4.57585
43 43 4 4.57307
44 43 4 4.57059
45 43 4 4.56845
46 43 4 4.56666
47 43 4 4.56524
48 43 4 4.56422
49 43 4 4.5636
0 44 4 4.56047
1 44 4 4.56067
2 44 4 4.56129
3 44 4 4.56231
4 44 4 4.56372
5 44 4 4.56552
6 44 4 4.56767
7 44 4 4.57016
8 44 4 4.57295
9 44 4 4.57602
10 44 4 4.57931
11 44 4 4.58279
12 44 4 4.58641
13 44 4 4.59012
14 44 4 4.59386
15 44 4 4.59757
16 44 4 4.60119
17 44 4 4.60466
18 44 4 4.60791
19 44 4 4.61088
20 44 4 4.61352
21 44 4 4.61575
22 44 4 4.61755
23 44 4 4.61887
24 44 4 4.61968
25 44 4 4.61996
26 44 4 4.61971
27 44 4 4.61893
28 44 4 4.61764
29 44 4 4.61586
30 44 4 4.61365
31 44 4 4.61103
32 44 4 4.60807
33 44 4 4.60483
34 44 4 4.60137
35 44 4 4.59775
36 44 4 4.59403
37 44 4 4.59028
38 44 4 4.58656
39 44 4 4.58293
40 44 4 4.57943
41 44 4 4.57612
42 44 4 4.57304
43 44 4 4.57023
44 44 4 4.56773
45 44 4 4.56557
46 44 4 4.56376
47 44 4 4.56233
48 44 4 4.5613
49 44 4 4.56068
0 45 4 4.55789
1 45 4 4.5581
2 45 4 4.55873
3 45 4 4.55977
4 45 4 4.5612
5 45 4 4.56302
6 45 4 4.5652
7 45 4 4.56772
8 45 4 4.57054
9 45 4 4.57364
10 45 4 4.57697
11 45 4 4.58049
12 45 4 4.58415
13 45 4 4.5879
14 45 4 4.59167
15 45 4 4.59542
16 45 4 4.59908
17 45 4 4.60258
18 45 4 4.60586
19 45 4 4.60886
20 45 4 4.61152
21 45 4 4.61377
22 45 4 4.61559
23 45 4 4.61691
24 45 4 4.61772
25 45 4 4.618
26 45 4 4.61774
27 45 4 4.61694
28 45 4 4.61563
29 45 4 4.61383
30 45 4 4.61158
31 45 4 4.60894
32 45 4 4.60594
33 45 4 4.60266
34 45 4 4.59916
35 45 4 4.5955
36 45 4 4.59174
37 45 4 4.58796
38 45 4 4.5842
39 45 4 4.58053
40 45 4 4.577
41 45 4 4.57366
42 45 4 4.57055
43 45 4 4.56772
44 45 4 4.5652
45 45 4 4.56301
46 45 4 4.5612
47 45 4 4.55976
48 45 4 4.55872
49 45 4 4.5581
0 46 4 4.55569
1 46 4 4.55591
2 46 4 4.55655
3 46 4 4.55761
4 46 4 4.55906
5 46 4 4.56091
6 46 4 4.56311
7 46 4 4.56566
8 46 4 4.56851
9 46 4 4.57164
10 46 4 4.575
11 46 4 4.57856
12 46 4 4.58225
13 46 4 4.58603
14 46 4 4.58985
15 46 4 4.59363
16 46 4 4.59732
17 46 4 4.60085
18 46 4 4.60416
19 46 4 4.60718
20 46 4 4.60985
21 46 4 4.61212
22 46 4 4.61394
23 46 4 4.61527
24 46 4 4.61608
25 46 4 4.61636
26 46 4 4.61608
27 46 4 4.61527
28 46 4 4.61394
29 46 4 4.61211
30 46 4 4.60984
31 46 4 4.60716
32 46 4 4.60414
33 46 4 4.60082
34 46 4 4.59728
35 46 4 4.59358
36 46 4 4.58979
37 46 4 4.58597
38 46 4 4.58217
39 46 4 4.57847
40 46 4 4.57491
41 46 4 4.57154
42 46 4 4.56841
43 46 4 4.56556
44 46 4 4.56302
45 46 4 4.56082
46 46 4 4.559
47 46 4 4.55756
48 46 4 4.55652
49 46 4 4.55589
0 47 4 4.55389
1 47 4 4.55412
2 47 4 4.55478
3 47 4 4.55585
4 47 4 4.55733
5 47 4 4.55919
6 47 4 4.56142
7 47 4 4.564
8 47 4 4.56688
9 47 4 4.57004
10 47 4 4.57343
11 47 4 4.57702
12 47 4 4.58075
13 47 4 4.58456
14 47 4 4.5884
15 47 4 4.59222
16 47 4 4.59593
17 47 4 4.59948
18 47 4 4.60281
19 47 4 4.60585
20 47 4 4.60854
21 47 4 4.61082
22 47 4 4.61265
23 47 4 4.61398
24 47 4 4.61478
25 47 4 4.61505
26 47 4 4.61476
27 47 4 4.61393
28 47 4 4.61258
29 47 4 4.61074
30 47 4 4.60843
31 47 4 4.60573
32 47 4 4.60267
33 47 4 4.59932
34 47 4 4.59575
35 47 4 4.59202
36 47 4 4.58819
37 47 4 4.58434
38 47 4 4.58051
39 47 4 4.57678
40 47 4 4.57319
41 47 4 4.5698
42 47 4 4.56665
43 47 4 4.56378
44 47 4 4.56123
45 47 4 4.55902
46 47 4 4.55719
47 47 4 4.55574
48 47 4 4.55471
49 47 4 4.55409
0 48 4 4.55251
1 48 4 4.55276
2 48 4 4.55343
3 48 4 4.55452
4 48 4 4.55601
5 48 4 4.5579
6 48 4 4.56016
7 48 4 4.56276
8 48 4 4.56567
9 48 4 4.56886
10 48 4 4.57228
11 48 4 4.57589
12 48 4 4.57965
13 48 4 4.58349
14 48 4 4.58736
15 48 4 4.59119
16 48 4 4.59493
17 48 4 4.5985
18 48 4 4.60185
19 48 4 4.6049
20 48 4 4.60759
21 48 4 4.60988
22 48 4 4.61171
23 48 4 4.61304
24 48 4 4.61384
25 48 4 4.61409
26 48 4 4.6138
27 48 4 4.61295
28 48 4 4.61158
29 48 4 4.60971
30 48 4 4.60738
31 48 4 4.60465
32 48 4 4.60156
33 48 4 4.59819
34 48 4 4.59458
35 48 4 4.59082
36 48 4 4.58697
37 48 4 4.58308
38 48 4 4.57923
39 48 4 4.57547
40 48 4 4.57187
41 48 4 4.56845
42 48 4 4.56529
43 48 4 4.5624
44 48 4 4.55984
45 48 4 4.55763
46 48 4 4.55579
47 48 4 4.55434
48 48 4 4.55331
49 48 4 4.5527
0 49 4 4.55156
1 49 4 4.55182
2 49 4 4.55251
3 49 4 4.55362
4 49 4 4.55514
5 49 4 4.55705
6 49 4 4.55933
7 49 4 4.56195
8 49 4 4.56489
9 49 4 4.5681
10 49 4 4.57155
11 49 4 4.57519
12 49 4 4.57897
13 49 4 4.58283
14 49 4 4.58672
15 49 4 4.59058
16 49 4 4.59433
17 49 4 4.59792
18 49 4 4.60127
19 49 4 4.60433
20 49 4 4.60703
21 49 4 4.60932
22 49 4 4.61115
23 49 4 4.61247
24 49 4 4.61326
25 49 4 4.61351
26 49 4 4.61319
27 49 4 4.61233
28 49 4 4.61094
29 49 4 4.60905
30 49 4 4.6067
31 49 4 4.60394
32 49 4 4.60083
33 49 4 4.59742
34 49 4 4.5938
35 49 4 4.59001
36 49 4 4.58613
37 49 4 4.58222
38 49 4 4.57835
39 49 4 4.57457
40 49 4 4.57094
41 49 4 4.56751
42 49 4 4.56433
43 49 4 4.56144
44 49 4 4.55887
45 49 4 4.55665
46 49 4 4.55481
47 49 4 4.55337
48 49 4 4.55234
49 49 4 4.55174
0 0 5 4.5742
1 0 5 4.5745
2 0 5 4.57528
3 0 5 4.57653
4 0 5 4.57825
5 0 5 4.58041
6 0 5 4.58298
7 0 5 4.58595
8 0 5 4.58927
9 0 5 4.59291
10 0 5 4.59682
11 0 5 4.60096
12 0 5 4.60525
13 0 5 4.60966
14 0 5 4.6141
15 0 5 4.61851
16 0 5 4.62281
17 0 5 4.62693
18 0 5 4.63079
19 0 5 4.63431
20 0 5 4.63743
21 0 5 4.64007
22 0 5 4.64218
23 0 5 4.64371
24 0 5 4.64463
25 0 5 4.6449
26 0 5 4.64454
27 0 5 4.64353
28 0 5 4.64191
29 0 5 4.63971
30 0 5 4.63699
31 0 5 4.6338
32 0 5 4.6302
33 0 5 4.62628
34 0 5 4.6221
35 0 5 4.61775
36 0 5 4.61331
37 0 5 4.60884
38 0 5 4.60443
39 0 5 4.60013
40 0 5 4.59601
41 0 5 4.59213
42 0 5 4.58854
43 0 5 4.58527
44 0 5 4.58238
45 0 5 4.57988
46 0 5 4.57782
47 0 5 4.5762
48 0 5 4.57505
49 0 5 4.57438
0 1 5 4.57412
1 1 5 4.57444
2 1 5 4.57525
3 1 5 4.57652
4 1 5 4.57826
5 1 5 4.58045
6 1 5 4.58305
7 1 5 4.58604
8 1 5 4.58939
9 1 5 4.59305
10 1 5 4.59699
11 1 5 4.60114
12 1 5 4.60546
13 1 5 4.60988
14 1 5 4.61433
15 1 5 4.61875
16 1 5 4.62306
17 1 5 4.62718
18 1 5 4.63104
19 1 5 4.63456
20 1 5 4.63767
21 1 5 4.64031
22 1 5 4.64241
23 1 5 4.64393
24 1 5 4.64483
25 1 5 4.64509
26 1 5 4.6447
27 1 5 4.64367
28 1 5 4.64203
29 1 5 4.63981
30 1 5 4.63707
31 1 5 4.63385
32 1 5 4.63023
33 1 5 4.62628
34 1 5 4.62209
35 1 5 4.61772
36 1 5 4.61325
37 1 5 4.60877
38 1 5 4.60434
39 1 5 4.60002
40 1 5 4.5959
41 1 5 4.592
42 1 5 4.5884
43 1 5 4.58514
44 1 5 4.58224
45 1 5 4.57975
46 1 5 4.57769
47 1 5 4.57609
48 1 5 4.57495
49 1 5 4.57429
0 2 5 4.57455
1 2 5 4.57489
2 2 5 4.57571
3 2 5 4.57702
4 2 5 4.57878
5 2 5 4.58099
6 2 5 4.58361
7 2 5 4.58663
8 2 5 4.59
9 2 5 4.59369
10 2 5 4.59764
11 2 5 4.60181
12 2 5 4.60615
13 2 5 4.61058
14 2 5 4.61504
15 2 5 4.61946
16 2 5 4.62378
17 2 5 4.6279
18 2 5 4.63175
19 2 5 4.63526
20 2 5 4.63836
21 2 5 4.64099
22 2 5 4.64307
23 2 5 4.64457
24 2 5 4.64545
25 2 5 4.64569
26 2 5 4.64528
27 2 5 4.64424
28 2 5 4.64257
29 2 5 4.64033
30 2 5 4.63756
31 2 5 4.63433
32 2 5 4.63069
33 2 5 4.62672
34 2 5 4.6225
35 2 5 4.61812
36 2 5 4.61364
37 2 5 4.60914
38 2 5 4.6047
39 2 5 4.60038
40 2 5 4.59624
41 2 5 4.59235
42 2 5 4.58874
43 2 5 4.58548
44 2 5 4.58259
45 2 5 4.5801
46 2 5 4.57805
47 2 5 4.57646
48 2 5 4.57534
49 2 5 4.5747
0 3 5 4.57547
1 3 5 4.57583
2 3 5 4.57668
3 3 5 4.578
4 3 5 4.57979
5 3 5 4.58202
6 3 5 4.58467
7 3 5 4.58771
8 3 5 4.5911
9 3 5 4.59481
10 3 5 4.59878
11 3 5 4.60297
12 3 5 4.60731
13 3 5 4.61175
14 3 5 4.61622
15 3 5 4.62064
16 3 5 4.62495
17 3 5 4.62906
18 3 5 4.63291
19 3 5 4.63641
20 3 5 4.63949
21 3 5 4.64209
22 3 5 4.64416
23 3 5 4.64564
24 3 5 4.6465
25 3 5 4.64671
26 3 5 4.64628
27 3 5 4.64521
28 3 5 4.64353
29 3 5 4.64127
30 3 5 4.63848
31 3 5 4.63522
32 3 5 4.63156
33 3 5 4.62758
34 3 5 4.62335
35 3 5 4.61895
36 3 5 4.61446
37 3 5 4.60995
38 3 5 4.6055
39 3 5 4.60118
40 3 5 4.59704
41 3 5 4.59315
42 3 5 4.58955
43 3 5 4.58629
44 3 5 4.58341
45 3 5 4.58094
46 3 5 4.5789
47 3 5 4.57732
48 3 5 4.57622
49 3 5 4.5756
0 4 5 4.57687
1 4 5 4.57726
2 4 5 4.57813
3 4 5 4.57948
4 4 5 4.58129
5 4 5 4.58355
6 4 5 4.58622
7 4 5 4.58928
8 4 5 4.59269
9 4 5 4.59641
10 4 5 4.6004
11 4 5 4.60459
12 4 5 4.60894
13 4 5 4.61338
14 4 5 4.61785
15 4 5 4.62227
16 4 5 4.62657
17 4 5 4.63067
18 4 5 4.6345
19 4 5 4.63798
20 4 5 4.64104
21 4 5 4.64362
22 4 5 4.64566
23 4 5 4.64712
24 4 5 4.64795
25 4 5 4.64814
26 4 5 4.64769
27 4 5 4.6466
28 4 5 4.64489
29 4 5 4.64261
30 4 5 4.6398
31 4 5 4.63652
32 4 5 4.63285
33 4 5 4.62885
34 4 5 4.62461
35 4 5 4.6202
36 4 5 4.61571
37 4 5 4.6112
38 4 5 4.60675
39 4 5 4.60243
40 4 5 4.59829
41 4 5 4.59441
42 4 5 4.59082
43 4 5 4.58757
44 4 5 4.5847
45 4 5 4.58224
46 4 5 4.58022
47 4 5 4.57866
48 4 5 4.57758
49 4 5 4.57698
0 5 5 4.57874
1 5 5 4.57915
2 5 5 4.58005
3 5 5 4.58143
4 5 5 4.58326
5 5 5 4.58554
6 5 5 4.58823
7 5 5 4.59131
8 5 5 4.59474
9 5 5 4.59847
10 5 5 4.60247
11 5 5 4.60667
12 5 5 4.61103
13 5 5 4.61547
14 5 5 4.61993
15 5 5 4.62434
16 5 5 4.62863
17 5 5 4.63271
18 5 5 4.63652
19 5 5 4.63998
20 5 5 4.64301
21 5 5 4.64557
22 5 5 4.64758
23 5 5 4.649
24 5 5 4.64981
25 5 5 4.64997
26 5 5 4.64949
27 5 5 4.64837
28 5 5 4.64664
29 5 5 4.64433
30 5 5 4.64151
31 5 5 4.63822
32 5 5 4.63453
33 5 5 4.63053
34 5 5 4.62628
35 5 5 4.62187
36 5 5 4.61737
37 5 5 4.61286
38 5 5 4.60842
39 5 5 4.6041
40 5 5 4.59998
41 5 5 4.5961
42 5 5 4.59253
43 5 5 4.58929
44 5 5 4.58644
45 5 5 4.584
46 5 5 4.582
47 5 5 4.58046
48 5 5 4.5794
49 5 5 4.57883
0 6 5 4.58106
1 6 5 4.5815
2 6 5 4.58242
3 6 5 4.58382
4 6 5 4.58568
5 6 5 4.58798
6 6 5 4.59069
7 6 5 4.59379
8 6 5 4.59723
9 6 5 4.60098
10 6 5 4.60498
11 6 5 4.60919
12 6 5 4.61354
13 6 5 4.61798
14 6 5 4.62243
15 6 5 4.62683
16 6 5 4.6311
17 6 5 4.63516
18 6 5 4.63894
19 6 5 4.64237
20 6 5 4.64538
21 6 5 4.6479
22 6 5 4.64988
23 6 5 4.65127
24 6 5 4.65204
25 6 5 4.65217
26 6 5 4.65166
27 6 5 4.65051
28 6 5 4.64876
29 6 5 4.64644
30 6 5 4.64359
31 6 5 4.64029
32 6 5 4.63659
33 6 5 4.63258
34 6 5 4.62833
35 6 5 4.62392
36 6 5 4.61943
37 6 5 4.61493
38 6 5 4.61049
39 6 5 4.60619
40 6 5 4.60208
41 6 5 4.59822
42 6 5 4.59466
43 6 5 4.59144
44 6 5 4.58861
45 6 5 4.58619
46 6 5 4.58422
47 6 5 4.5827
48 6 5 4.58167
49 6 5 4.58112
0 7 5 4.58381
1 7 5 4.58427
2 7 5 4.58522
3 7 5 4.58664
4 7 5 4.58852
5 7 5 4.59084
6 7 5 4.59357
7 7 5 4.59669
8 7 5 4.60014
9 7 5 4.6039
10 7 5 4.60791
11 7 5 4.61212
12 7 5 4.61647
13 7 5 4.62089
14 7 5 4.62533
15 7 5 4.62971
16 7 5 4.63396
17 7 5 4.63799
18 7 5 4.64175
19 7 5 4.64514
20 7 5 4.64811
21 7 5 4.65059
22 7 5 4.65253
23 7 5 4.65389
24 7 5 4.65462
25 7 5 4.65472
26 7 5 4.65418
27 7 5 4.65301
28 7 5 4.65123
29 7 5 4.64888
30 7 5 4.64602
31 7 5 4.64271
32 7 5 4.63901
33 7 5 4.63499
34 7 5 4.63074
35 7 5 4.62634
36 7 5 4.62185
37 7 5 4.61736
38 7 5 4.61294
39 7 5 4.60865
40 7 5 4.60456
41 7 5 4.60072
42 7 5 4.59719
43 7 5 4.594
44 7 5 4.59119
45 7 5 4.5888
46 7 5 4.58685
47 7 5 4.58536
48 7 5 4.58435
49 7 5 4.58383
0 8 5 4.58694
1 8 5 4.58743
2 8 5 4.5884
3 8 5 4.58985
4 8 5 4.59175
5 8 5 4.5941
6 8 5 4.59685
7 8 5 4.59997
8 8 5 4.60344
9 8 5 4.6072
10 8 5 4.61121
11 8 5 4.61542
12 8 5 4.61976
13 8 5 4.62418
14 8 5 4.6286
15 8 5 4.63296
16 8 5 4.63717
17 8 5 4.64118
18 8 5 4.6449
19 8 5 4.64825
20 8 5 4.65118
21 8 5 4.65363
22 8 5 4.65552
23 8 5 4.65684
24 8 5 4.65753
25 8 5 4.65759
26 8 5 4.65702
27 8 5 4.65581
28 8 5 4.65401
29 8 5 4.65165
30 8 5 4.64877
31 8 5 4.64545
32 8 5 4.64174
33 8 5 4.63773
34 8 5 4.63349
35 8 5 4.62909
36 8 5 4.62462
37 8 5 4.62015
38 8 5 4.61574
39 8 5 4.61148
40 8 5 4.60741
41 8 5 4.6036
42 8 5 4.60009
43 8 5 4.59692
44 8 5 4.59415
45 8 5 4.59178
46 8 5 4.58986
47 8 5 4.58841
48 8 5 4.58743
49 8 5 4.58694
0 9 5 4.59043
1 9 5 4.59094
2 9 5 4.59194
3 9 5 4.59342
4 9 5 4.59534
5 9 5 4.5977
6 9 5 4.60047
7 9 5 4.60361
8 9 5 4.60708
9 9 5 4.61085
10 9 5 4.61486
11 9 5 4.61906
12 9 5 4.62339
13 9 5 4.62779
14 9 5 4.63219
15 9 5 4.63652
16 9 5 4.64071
17 9 5 4.64468
18 9 5 4.64835
19 9 5 4.65167
20 9 5 4.65455
21 9 5 4.65695
22 9 5 4.6588
23 9 5 4.66007
24 9 5 4.66072
25 9 5 4.66075
26 9 5 4.66014
27 9 5 4.6589
28 9 5 4.65708
29 9 5 4.65469
30 9 5 4.65181
31 9 5 4.64848
32 9 5 4.64477
33 9 5 4.64076
34 9 5 4.63653
35 9 5 4.63215
36 9 5 4.62769
37 9 5 4.62324
38 9 5 4.61886
39 9 5 4.61462
40 9 5 4.61058
41 9 5 4.6068
42 9 5 4.60332
43 9 5 4.60019
44 9 5 4.59745
45 9 5 4.59512
46 9 5 4.59323
47 9 5 4.5918
48 9 5 4.59086
49 9 5 4.5904
0 10 5 4.59423
1 10 5 4.59477
2 10 5 4.5958
3 10 5 4.59729
4 10 5 4.59924
5 10 5 4.60162
6 10 5 4.6044
7 10 5 4.60755
8 10 5 4.61103
9 10 5 4.61479
10 10 5 4.6188
11 10 5 4.62299
12 10 5 4.62731
13 10 5 4.63169
14 10 5 4.63606
15 10 5 4.64036
16 10 5 4.64451
17 10 5 4.64844
18 10 5 4.65207
19 10 5 4.65534
20 10 5 4.65818
21 10 5 4.66053
22 10 5 4.66233
23 10 5 4.66355
24 10 5 4.66416
25 10 5 4.66414
26 10 5 4.66349
27 10 5 4.66223
28 10 5 4.66038
29 10 5 4.65798
30 10 5 4.65509
31 10 5 4.65175
32 10 5 4.64805
33 10 5 4.64405
34 10 5 4.63983
35 10 5 4.63546
36 10 5 4.63103
37 10 5 4.62661
38 10 5 4.62226
39 10 5 4.61805
40 10 5 4.61405
41 10 5 4.6103
42 10 5 4.60685
43 10 5 4.60376
44 10 5 4.60105
45 10 5 4.59875
46 10 5 4.5969
47 10 5 4.59551
48 10 5 4.5946
49 10 5 4.59417
0 11 5 4.59829
1 11 5 4.59887
2 11 5 4.59992
3 11 5 4.60144
4 11 5 4.6034
5 11 5 4.60579
6 11 5 4.60858
7 11 5 4.61174
8 11 5 4.61522
9 11 5 4.61899
10 11 5 4.62299
11 11 5 4.62716
12 11 5 4.63146
13 11 5 4.63582
14 11 5 4.64016
15 11 5 4.64443
16 11 5 4.64854
17 11 5 4.65242
18 11 5 4.65601
19 11 5 4.65922
20 11 5 4.66201
21 11 5 4.6643
22 11 5 4.66605
23 11 5 4.66722
24 11 5 4.66779
25 11 5 4.66773
26 11 5 4.66704
27 11 5 4.66575
28 11 5 4.66388
29 11 5 4.66147
30 11 5 4.65856
31 11 5 4.65523
32 11 5 4.65153
33 11 5 4.64754
34 11 5 4.64334
35 11 5 4.639
36 11 5 4.6346
37 11 5 4.63021
38 11 5 4.62589
39 11 5 4.62172
40 11 5 4.61775
41 11 5 4.61404
42 11 5 4.61064
43 11 5 4.60758
44 11 5 4.60491
45 11 5 4.60265
46 11 5 4.60084
47 11 5 4.59948
48 11 5 4.5986
49 11 5 4.5982
0 12 5 4.60257
1 12 5 4.60317
2 12 5 4.60425
3 12 5 4.60579
4 12 5 4.60777
5 12 5 4.61017
6 12 5 4.61297
7 12 5 4.61613
8 12 5 4.61961
9 12 5 4.62337
10 12 5 4.62736
11 12 5 4.63152
12 12 5 4.6358
13 12 5 4.64013
14 12 5 4.64444
15 12 5 4.64866
16 12 5 4.65273
17 12 5 4.65656
18 12 5 4.66009
19 12 5 4.66326
20 12 5 4.66599
21 12 5 4.66822
22 12 5 4.66992
23 12 5 4.67104
24 12 5 4.67156
25 12 5 4.67145
26 12 5 4.67074
27 12 5 4.66942
28 12 5 4.66752
29 12 5 4.6651
30 12 5 4.66219
31 12 5 4.65886
32 12 5 4.65517
33 12 5 4.6512
34 12 5 4.64703
35 12 5 4.64271
36 12 5 4.63834
37 12 5 4.63399
38 12 5 4.62971
39 12 5 4.62558
40 12 5 4.62165
41 12 5 4.61799
42 12 5 4.61462
43 12 5 4.61161
44 12 5 4.60898
45 12 5 4.60676
46 12 5 4.60498
47 12 5 4.60366
48 12 5 4.60282
49 12 5 4.60245
0 13 5 4.607
1 13 5 4.60763
2 13 5 4.60873
3 13 5 4.61028
4 13 5 4.61228
5 13 5 4.6147
6 13 5 4.6175
7 13 5 4.62066
8 13 5 4.62414
9 13 5 4.62789
10 13 5 4.63186
11 13 5 4.636
12 13 5 4.64025
13 13 5 4.64454
14 13 5 4.64882
15 13 5 4.653
16 13 5 4.65701
17 13 5 4.6608
18 13 5 4.66427
19 13 5 4.66738
20 13 5 4.67005
21 13 5 4.67223
22 13 5 4.67387
23 13 5 4.67494
24 13 5 4.67541
25 13 5 4.67526
26 13 5 4.67451
27 13 5 4.67317
28 13 5 4.67126
29 13 5 4.66882
30 13 5 4.66591
31 13 5 4.66259
32 13 5 4.65892
33 13 5 4.65497
34 13 5 4.65083
35 13 5 4.64655
36 13 5 4.64222
37 13 5 4.6379
38 13 5 4.63367
39 13 5 4.62958
40 13 5 4.6257
41 13 5 4.62208
42 13 5 4.61876
43 13 5 4.61579
44 13 5 4.6132
45 13 5 4.61102
46 13 5 4.60928
47 13 5 4.608
48 13 5 4.60719
49 13 5 4.60686
0 14 5 4.61153
1 14 5 4.61217
2 14 5 4.61329
3 14 5 4.61486
4 14 5 4.61687
5 14 5 4.6193
6 14 5 4.6221
7 14 5 4.62526
8 14 5 4.62873
9 14 5 4.63246
10 14 5 4.63642
11 14 5 4.64053
12 14 5 4.64475
13 14 5 4.649
14 14 5 4.65323
15 14 5 4.65737
16 14 5 4.66133
17 14 5 4.66506
18 14 5 4.66848
19 14 5 4.67152
20 14 5 4.67413
21 14 5 4.67625
22 14 5 4.67784
23 14 5 4.67886
24 14 5 4.67928
25 14 5 4.6791
26 14 5 4.67832
27 14 5 4.67695
28 14 5 4.67502
29 14 5 4.67258
30 14 5 4.66968
31 14 5 4.66637
32 14 5 4.66272
33 14 5 4.6588
34 14 5 4.65469
35 14 5 4.65045
36 14 5 4.64616
37 14 5 4.64189
38 14 5 4.6377
39 14 5 4.63366
40 14 5 4.62983
41 14 5 4.62626
42 14 5 4.62298
43 14 5 4.62006
44 14 5 4.61751
45 14 5 4.61538
46 14 5 4.61368
47 14 5 4.61243
48 14 5 4.61165
49 14 5 4.61135
0 15 5 4.61607
1 15 5 4.61674
2 15 5 4.61787
3 15 5 4.61946
4 15 5 4.62147
5 15 5 4.6239
6 15 5 4.6267
7 15 5 4.62985
8 15 5 4.63331
9 15 5 4.63702
10 15 5 4.64095
11 15 5 4.64504
12 15 5 4.64922
13 15 5 4.65343
14 15 5 4.65762
15 15 5 4.6617
16 15 5 4.66561
17 15 5 4.66928
18 15 5 4.67263
19 15 5 4.67562
20 15 5 4.67817
21 15 5 4.68023
22 15 5 4.68176
23 15 5 4.68273
24 15 5 4.68311
25 15 5 4.68289
26 15 5 4.68208
27 15 5 4.68069
28 15 5 4.67876
29 15 5 4.67632
30 15 5 4.67343
31 15 5 4.67014
32 15 5 4.66651
33 15 5 4.66263
34 15 5 4.65855
35 15 5 4.65436
36 15 5 4.65011
37 15 5 4.64589
38 15 5 4.64176
39 15 5 4.63777
40 15 5 4.63399
41 15 5 4.63046
42 15 5 4.62724
43 15 5 4.62436
44 15 5 4.62186
45 15 5 4.61976
46 15 5 4.6181
47 15 5 4.61689
48 15 5 4.61614
49 15 5 4.61587
0 16 5 4.62056
1 16 5 4.62125
2 16 5 4.6224
3 16 5 4.62399
4 16 5 4.62601
5 16 5 4.62843
6 16 5 4.63123
7 16 5 4.63437
8 16 5 4.6378
9 16 5 4.6415
10 16 5 4.64539
11 16 5 4.64944
12 16 5 4.65358
13 16 5 4.65775
14 16 5 4.66189
15 16 5 4.66591
16 16 5 4.66976
17 16 5 4.67337
18 16 5 4.67667
19 16 5 4.67959
20 16 5 4.68208
21 16 5 4.68408
22 16 5 4.68556
23 16 5 4.68648
24 16 5 4.68682
25 16 5 4.68657
26 16 5 4.68574
27 16 5 4.68434
28 16 5 4.68241
29 16 5 4.67998
30 16 5 4.6771
31 16 5 4.67383
32 16 5 4.67024
33 16 5 4.66639
34 16 5 4.66236
35 16 5 4.65821
36 16 5 4.65402
37 16 5 4.64985
38 16 5 4.64577
39 16 5 4.64183
40 16 5 4.6381
41 16 5 4.63463
42 16 5 4.63145
43 16 5 4.62862
44 16 5 4.62616
45 16 5 4.62411
46 16 5 4.62248
47 16 5 4.62131
48 16 5 4.62059
49 16 5 4.62034
0 17 5 4.62493
1 17 5 4.62563
2 17 5 4.62678
3 17 5 4.62838
4 17 5 4.6304
5 17 5 4.63282
6 17 5 4.6356
7 17 5 4.63872
8 17 5 4.64214
9 17 5 4.6458
10 17 5 4.64966
11 17 5 4.65367
12 17 5 4.65777
13 17 5 4.66189
14 17 5 4.66597
15 17 5 4.66993
16 17 5 4.67373
17 17 5 4.67727
18 17 5 4.68051
19 17 5 4.68337
20 17 5 4.6858
21 17 5 4.68775
22 17 5 4.68918
23 17 5 4.69005
24 17 5 4.69036
25 17 5 4.69008
26 17 5 4.68923
27 17 5 4.68783
28 17 5 4.6859
29 17 5 4.68348
30 17 5 4.68062
31 17 5 4.67739
32 17 5 4.67383
33 17 5 4.67003
34 17 5 4.66604
35 17 5 4.66195
36 17 5 4.65781
37 17 5 4.65369
38 17 5 4.64967
39 17 5 4.64579
40 17 5 4.64211
41 17 5 4.63869
42 17 5 4.63556
43 17 5 4.63277
44 17 5 4.63036
45 17 5 4.62834
46 17 5 4.62675
47 17 5 4.62561
48 17 5 4.62492
49 17 5 4.62469
0 18 5 4.62909
1 18 5 4.6298
2 18 5 4.63096
3 18 5 4.63256
4 18 5 4.63457
5 18 5 4.63697
6 18 5 4.63974
7 18 5 4.64284
8 18 5 4.64622
9 18 5 4.64985
10 18 5 4.65368
11 18 5 4.65764
12 18 5 4.66169
13 18 5 4.66576
14 18 5 4.66978
15 18 5 4.67369
16 18 5 4.67742
17 18 5 4.6809
18 18 5 4.68407
19 18 5 4.68687
20 18 5 4.68925
21 18 5 4.69115
22 18 5 4.69253
23 18 5 4.69337
24 18 5 4.69365
25 18 5 4.69335
26 18 5 4.6925
27 18 5 4.69109
28 18 5 4.68917
29 18 5 4.68677
30 18 5 4.68394
31 18 5 4.68074
32 18 5 4.67723
33 18 5 4.67348
34 18 5 4.66954
35 18 5 4.6655
36 18 5 4.66142
37 18 5 4.65736
38 18 5 4.65339
39 18 5 4.64957
40 18 5 4.64594
41 18 5 4.64257
42 18 5 4.63949
43 18 5 4.63674
44 18 5 4.63437
45 18 5 4.63239
46 18 5 4.63083
47 18 5 4.62971
48 18 5 4.62905
49 18 5 4.62884
0 19 5 4.63297
1 19 5 4.63369
2 19 5 4.63485
3 19 5 4.63643
4 19 5 4.63843
5 19 5 4.64082
6 19 5 4.64357
7 19 5 4.64663
8 19 5 4.64999
9 19 5 4.65358
10 19 5 4.65736
11 19 5 4.66127
12 19 5 4.66527
13 19 5 4.66928
14 19 5 4.67324
15 19 5 4.67709
16 19 5 4.68076
17 19 5 4.68418
18 19 5 4.6873
19 19 5 4.69004
20 19 5 4.69236
21 19 5 4.69422
22 19 5 4.69556
23 19 5 4.69637
24 19 5 4.69663
25 19 5 4.69632
26 19 5 4.69546
27 19 5 4.69407
28 19 5 4.69216
29 19 5 4.68979
30 19 5 4.687
31 19 5 4.68384
32 19 5 4.68037
33 19 5 4.67667
34 19 5 4.67279
35 19 5 4.66881
36 19 5 4.66478
37 19 5 4.66078
38 19 5 4.65687
39 19 5 4.6531
40 19 5 4.64953
41 19 5 4.6462
42 19 5 4.64317
43 19 5 4.64046
44 19 5 4.63812
45 19 5 4.63618
46 19 5 4.63465
47 19 5 4.63355
48 19 5 4.63291
49 19 5 4.63271
0 20 5 4.6365
1 20 5 4.63721
2 20 5 4.63836
3 20 5 4.63994
4 20 5 4.64192
5 20 5 4.64428
6 20 5 4.647
7 20 5 4.65004
8 20 5 4.65335
9 20 5 4.6569
10 20 5 4.66063
11 20 5 4.66449
12 20 5 4.66843
13 20 5 4.67239
14 20 5 4.67629
15 20 5 4.68008
16 20 5 4.68369
17 20 5 4.68705
18 20 5 4.69011
19 20 5 4.6928
20 20 5 4.69508
21 20 5 4.69689
22 20 5 4.69821
23 20 5 4.69899
24 20 5 4.69924
25 20 5 4.69893
26 20 5 4.69808
27 20 5 4.6967
28 20 5 4.69482
29 20 5 4.69248
30 20 5 4.68973
31 20 5 4.68661
32 20 5 4.6832
33 20 5 4.67955
34 20 5 4.67573
35 20 5 4.6718
36 20 5 4.66784
37 20 5 4.6639
38 20 5 4.66004
39 20 5 4.65632
40 20 5 4.6528
41 20 5 4.64952
42 20 5 4.64653
43 20 5 4.64386
44 20 5 4.64155
45 20 5 4.63964
46 20 5 4.63813
47 20 5 4.63705
48 20 5 4.63642
49 20 5 4.63623
0 21 5 4.63959
1 21 5 4.6403
2 21 5 4.64144
3 21 5 4.643
4 21 5 4.64496
5 21 5 4.64729
6 21 5 4.64997
7 21 5 4.65297
8 21 5 4.65624
9 21 5 4.65974
10 21 5 4.66342
11 21 5 4.66723
12 21 5 4.67112
13 21 5 4.67501
14 21 5 4.67885
15 21 5 4.68258
16 21 5 4.68614
17 21 5 4.68945
18 21 5 4.69245
19 21 5 4.6951
20 21 5 4.69734
21 21 5 4.69912
22 21 5 4.70041
23 21 5 4.70119
24 21 5 4.70142
25 21 5 4.70112
26 21 5 4.70028
27 21 5 4.69893
28 21 5 4.69708
29 21 5 4.69478
30 21 5 4.69208
31 21 5 4.68901
32 21 5 4.68566
33 21 5 4.68206
34 21 5 4.6783
35 21 5 4.67443
36 21 5 4.67052
37 21 5 4.66664
38 21 5 4.66283
39 21 5 4.65916
40 21 5 4.65569
41 21 5 4.65245
42 21 5 4.6495
43 21 5 4.64686
44 21 5 4.64459
45 21 5 4.64269
46 21 5 4.6412
47 21 5 4.64014
48 21 5 4.63951
49 21 5 4.63933
0 22 5 4.6422
1 22 5 4.64289
2 22 5 4.64401
3 22 5 4.64555
4 22 5 4.64748
5 22 5 4.64978
6 22 5 4.65242
7 22 5 4.65538
8 22 5 4.6586
9 22 5 4.66205
10 22 5 4.66568
11 22 5 4.66943
12 22 5 4.67326
13 22 5 4.67709
14 22 5 4.68088
15 22 5 4.68455
16 22 5 4.68805
17 22 5 4.69131
18 22 5 4.69428
19 22 5 4.69689
20 22 5 4.69909
21 22 5 4.70085
22 22 5 4.70213
23 22 5 4.7029
24 22 5 4.70314
25 22 5 4.70285
26 22 5 4.70204
27 22 5 4.70072
28 22 5 4.69891
29 22 5 4.69665
30 22 5 4.694
31 22 5 4.69099
32 22 5 4.68769
33 22 5 4.68415
34 22 5 4.68045
35 22 5 4.67664
36 22 5 4.67278
37 22 5 4.66895
38 22 5 4.66519
39 22 5 4.66157
40 22 5 4.65814
41 22 5 4.65494
42 22 5 4.65202
43 22 5 4.64941
44 22 5 4.64716
45 22 5 4.64528
46 22 5 4.64381
47 22 5 4.64275
48 22 5 4.64213
49 22 5 4.64194
0 23 5 4.64425
1 23 5 4.64492
2 23 5 4.64602
3 23 5 4.64753
4 23 5 4.64942
5 23 5 4.65169
6 23 5 4.65429
7 23 5 4.6572
8 23 5 4.66037
9 23 5 4.66377
10 23 5 4.66734
11 23 5 4.67104
12 23 5 4.67481
13 23 5 4.67859
14 23 5 4.68232
15 23 5 4.68595
16 23 5 4.6894
17 23 5 4.69261
18 23 5 4.69554
19 23 5 4.69812
20 23 5 4.70031
21 23 5 4.70205
22 23 5 4.70333
23 23 5 4.7041
24 23 5 4.70436
25 23 5 4.70409
26 23 5 4.70331
27 23 5 4.70202
28 23 5 4.70026
29 23 5 4.69805
30 23 5 4.69545
31 23 5 4.6925
32 23 5 4.68925
33 23 5 4.68578
34 23 5 4.68213
35 23 5 4.67837
36 23 5 4.67457
37 23 5 4.67079
38 23 5 4.66708
39 23 5 4.6635
40 23 5 4.6601
41 23 5 4.65693
42 23 5 4.65404
43 23 5 4.65146
44 23 5 4.64922
45 23 5 4.64735
46 23 5 4.64588
47 23 5 4.64483
48 23 5 4.6442
49 23 5 4.64401
0 24 5 4.6457
1 24 5 4.64635
2 24 5 4.64742
3 24 5 4.64889
4 24 5 4.65075
5 24 5 4.65297
6 24 5 4.65553
7 24 5 4.65839
8 24 5 4.66151
9 24 5 4.66486
10 24 5 4.66838
11 24 5 4.67202
12 24 5 4.67574
13 24 5 4.67947
14 24 5 4.68315
15 24 5 4.68673
16 24 5 4.69014
17 24 5 4.69332
18 24 5 4.69622
19 24 5 4.69878
20 24 5 4.70095
21 24 5 4.7027
22 24 5 4.70398
23 24 5 4.70476
24 24 5 4.70504
25 24 5 4.70481
26 24 5 4.70406
27 24 5 4.70282
28 24 5 4.70111
29 24 5 4.69895
30 24 5 4.6964
31 24 5 4.69351
32 24 5 4.69032
33 24 5 4.6869
34 24 5 4.6833
35 24 5 4.6796
36 24 5 4.67584
37 24 5 4.6721
38 24 5 4.66843
39 24 5 4.66489
40 24 5 4.66152
41 24 5 4.65838
42 24 5 4.65551
43 24 5 4.65294
44 24 5 4.65071
45 24 5 4.64885
46 24 5 4.64739
47 24 5 4.64633
48 24 5 4.64569
49 24 5 4.64548
0 25 5 4.64652
1 25 5 4.64714
2 25 5 4.64817
3 25 5 4.64961
4 25 5 4.65143
5 25 5 4.65361
6 25 5 4.65612
7 25 5 4.65893
8 25 5 4.662
9 25 5 4.6653
10 25 5 4.66876
11 25 5 4.67236
12 25 5 4.67602
13 25 5 4.67971
14 25 5 4.68335
15 25 5 4.68688
16 25 5 4.69026
17 25 5 4.69342
18 25 5 4.6963
19 25 5 4.69885
20 25 5 4.70102
21 25 5 4.70277
22 25 5 4.70407
23 25 5 4.70488
24 25 5 4.70519
25 25 5 4.70499
26 25 5 4.70429
27 25 5 4.7031
28 25 5 4.70143
29 25 5 4.69933
30 25 5 4.69684
31 25 5 4.69399
32 25 5 4.69086
33 25 5 4.68749
34 25 5 4.68394
35 25 5 4.68028
36 25 5 4.67657
37 25 5 4.67287
38 25 5 4.66923
39 25 5 4.66572
40 25 5 4.66237
41 25 5 4.65925
42 25 5 4.65639
43 25 5 4.65383
44 25 5 4.65161
45 25 5 4.64975
46 25 5 4.64827
47 25 5 4.6472
48 25 5 4.64655
49 25 5 4.64632
0 26 5 4.64668
1 26 5 4.64727
2 26 5 4.64827
3 26 5 4.64967
4 26 5 4.65144
5 26 5 4.65357
6 26 5 4.65604
7 26 5 4.6588
8 26 5 4.66182
9 26 5 4.66507
10 26 5 4.66849
11 26 5 4.67204
12 26 5 4.67566
13 26 5 4.6793
14 26 5 4.68291
15 26 5 4.68642
16 26 5 4.68977
17 26 5 4.69291
18 26 5 4.69578
19 26 5 4.69833
20 26 5 4.70051
21 26 5 4.70228
22 26 5 4.7036
23 26 5 4.70444
24 26 5 4.70479
25 26 5 4.70464
26 26 5 4.70398
27 26 5 4.70284
28 26 5 4.70123
29 26 5 4.69918
30 26 5 4.69674
31 26 5 4.69395
32 26 5 4.69086
33 26 5 4.68754
34 26 5 4.68403
35 26 5 4.68041
36 26 5 4.67674
37 26 5 4.67306
38 26 5 4.66945
39 26 5 4.66596
40 26 5 4.66263
41 26 5 4.65952
42 26 5 4.65667
43 26 5 4.65411
44 26 5 4.65189
45 26 5 4.65002
46 26 5 4.64853
47 26 5 4.64745
48 26 5 4.64677
49 26 5 4.64652
0 27 5 4.64619
1 27 5 4.64674
2 27 5 4.6477
3 27 5 4.64905
4 27 5 4.65079
5 27 5 4.65287
6 27 5 4.65529
7 27 5 4.65801
8 27 5 4.66098
9 27 5 4.66418
10 27 5 4.66756
11 27 5 4.67107
12 27 5 4.67465
13 27 5 4.67826
14 27 5 4.68184
15 27 5 4.68533
16 27 5 4.68867
17 27 5 4.69181
18 27 5 4.69468
19 27 5 4.69724
20 27 5 4.69944
21 27 5 4.70124
22 27 5 4.70259
23 27 5 4.70347
24 27 5 4.70386
25 27 5 4.70376
26 27 5 4.70315
27 27 5 4.70206
28 27 5 4.7005
29 27 5 4.69851
30 27 5 4.69611
31 27 5 4.69337
32 27 5 4.69032
33 27 5 4.68704
34 27 5 4.68357
35 27 5 4.67998
36 27 5 4.67633
37 27 5 4.67268
38 27 5 4.66909
39 27 5 4.66561
40 27 5 4.66229
41 27 5 4.65918
42 27 5 4.65633
43 27 5 4.65377
44 27 5 4.65153
45 27 5 4.64965
46 27 5 4.64815
47 27 5 4.64704
48 27 5 4.64634
49 27 5 4.64605
0 28 5 4.64504
1 28 5 4.64556
2 28 5 4.64647
3 28 5 4.64779
4 28 5 4.64948
5 28 5 4.65152
6 28 5 4.65389
7 28 5 4.65657
8 28 5 4.6595
9 28 5 4.66266
10 28 5 4.666
11 28 5 4.66948
12 28 5 4.67303
13 28 5 4.67662
14 28 5 4.68018
15 28 5 4.68366
16 28 5 4.687
17 28 5 4.69014
18 28 5 4.69303
19 28 5 4.69561
20 28 5 4.69784
21 28 5 4.69967
22 28 5 4.70106
23 28 5 4.70199
24 28 5 4.70243
25 28 5 4.70237
26 28 5 4.70182
27 28 5 4.70078
28 28 5 4.69927
29 28 5 4.69732
30 28 5 4.69497
31 28 5 4.69227
32 28 5 4.68926
33 28 5 4.68601
34 28 5 4.68256
35 28 5 4.679
36 28 5 4.67537
37 28 5 4.67173
38 28 5 4.66815
39 28 5 4.66467
40 28 5 4.66135
41 28 5 4.65824
42 28 5 4.65538
43 28 5 4.65281
44 28 5 4.65055
45 28 5 4.64865
46 28 5 4.64713
47 28 5 4.64599
48 28 5 4.64526
49 28 5 4.64494
0 29 5 4.64327
1 29 5 4.64374
2 29 5 4.64462
3 29 5 4.64589
4 29 5 4.64754
5 29 5 4.64954
6 29 5 4.65188
7 29 5 4.65451
8 29 5 4.65741
9 29 5 4.66054
10 29 5 4.66385
11 29 5 4.6673
12 29 5 4.67084
13 29 5 4.67442
14 29 5 4.67797
15 29 5 4.68145
16 29 5 4.6848
17 29 5 4.68796
18 29 5 4.69087
19 29 5 4.69348
20 29 5 4.69574
21 29 5 4.69761
22 29 5 4.69905
23 29 5 4.70002
24 29 5 4.70052
25 29 5 4.70051
26 29 5 4.70001
27 29 5 4.69902
28 29 5 4.69755
29 29 5 4.69564
30 29 5 4.69333
31 29 5 4.69066
32 29 5 4.68768
33 29 5 4.68445
34 29 5 4.68103
35 29 5 4.67748
36 29 5 4.67386
37 29 5 4.67022
38 29 5 4.66664
39 29 5 4.66316
40 29 5 4.65984
41 29 5 4.65671
42 29 5 4.65384
43 29 5 4.65125
44 29 5 4.64897
45 29 5 4.64705
46 29 5 4.64549
47 29 5 4.64433
48 29 5 4.64356
49 29 5 4.64321
0 30 5 4.64091
1 30 5 4.64135
2 30 5 4.64219
3 30 5 4.64342
4 30 5 4.64503
5 30 5 4.64699
6 30 5 4.64929
7 30 5 4.65189
8 30 5 4.65476
9 30 5 4.65786
10 30 5 4.66115
11 30 5 4.66459
12 30 5 4.66812
13 30 5 4.67169
14 30 5 4.67525
15 30 5 4.67875
16 30 5 4.68211
17 30 5 4.6853
18 30 5 4.68824
19 30 5 4.69089
20 30 5 4.6932
21 30 5 4.69511
22 30 5 4.6966
23 30 5 4.69763
24 30 5 4.69817
25 30 5 4.69822
26 30 5 4.69776
27 30 5 4.69682
28 30 5 4.69539
29 30 5 4.69352
30 30 5 4.69124
31 30 5 4.68859
32 30 5 4.68564
33 30 5 4.68242
34 30 5 4.67901
35 30 5 4.67546
36 30 5 4.67184
37 30 5 4.6682
38 30 5 4.66461
39 30 5 4.66111
40 30 5 4.65777
41 30 5 4.65463
42 30 5 4.65174
43 30 5 4.64912
44 30 5 4.64682
45 30 5 4.64486
46 30 5 4.64328
47 30 5 4.64208
48 30 5 4.64128
49 30 5 4.64089
0 31 5 4.63802
1 31 5 4.63842
2 31 5 4.63922
3 31 5 4.64041
4 31 5 4.64199
5 31 5 4.64392
6 31 5 4.64619
7 31 5 4.64876
8 31 5 4.65161
9 31 5 4.6547
10 31 5 4.65798
11 31 5 4.66141
12 31 5 4.66494
13 31 5 4.66852
14 31 5 4.6721
15 31 5 4.67561
16 31 5 4.67901
17 31 5 4.68222
18 31 5 4.68521
19 31 5 4.68791
20 31 5 4.69026
21 31 5 4.69223
22 31 5 4.69377
23 31 5 4.69485
24 31 5 4.69545
25 31 5 4.69554
26 31 5 4.69513
27 31 5 4.69422
28 31 5 4.69283
29 31 5 4.69099
30 31 5 4.68873
31 31 5 4.6861
32 31 5 4.68315
33 31 5 4.67994
34 31 5 4.67653
35 31 5 4.67298
36 31 5 4.66934
37 31 5 4.66569
38 31 5 4.66209
39 31 5 4.65857
40 31 5 4.65521
41 31 5 4.65204
42 31 5 4.64912
43 31 5 4.64647
44 31 5 4.64414
45 31 5 4.64215
46 31 5 4.64053
47 31 5 4.6393
48 31 5 4.63846
49 31 5 4.63804
0 32 5 4.63465
1 32 5 4.63502
2 32 5 4.63578
3 32 5 4.63694
4 32 5 4.63849
5 32 5 4.64039
6 32 5 4.64264
7 32 5 4.6452
8 32 5 4.64803
9 32 5 4.65111
10 32 5 4.65438
11 32 5 4.65782
12 32 5 4.66136
13 32 5 4.66496
14 32 5 4.66856
15 32 5 4.67211
16 32 5 4.67554
17 32 5 4.6788
18 32 5 4.68184
19 32 5 4.68459
20 32 5 4.687
21 32 5 4.68902
22 32 5 4.69062
23 32 5 4.69175
24 32 5 4.6924
25 32 5 4.69253
26 32 5 4.69216
27 32 5 4.69129
28 32 5 4.68993
29 32 5 4.68811
30 32 5 4.68586
31 32 5 4.68324
32 32 5 4.68029
33 32 5 4.67708
34 32 5 4.67365
35 32 5 4.67009
36 32 5 4.66644
37 32 5 4.66276
38 32 5 4.65913
39 32 5 4.65559
40 32 5 4.6522
41 32 5 4.649
42 32 5 4.64604
43 32 5 4.64336
44 32 5 4.641
45 32 5 4.63897
46 32 5 4.63732
47 32 5 4.63604
48 32 5 4.63517
49 32 5 4.63471
0 33 5 4.63089
1 33 5 4.63121
2 33 5 4.63195
3 33 5 4.63308
4 33 5 4.6346
5 33 5 4.63649
6 33 5 4.63872
7 33 5 4.64126
8 33 5 4.64409
9 33 5 4.64717
10 33 5 4.65045
11 33 5 4.6539
12 33 5 4.65746
13 33 5 4.66109
14 33 5 4.66472
15 33 5 4.66831
16 33 5 4.67179
17 33 5 4.67511
18 33 5 4.67819
19 33 5 4.681
20 33 5 4.68347
21 33 5 4.68555
22 33 5 4.6872
23 33 5 4.68839
24 33 5 4.68908
25 33 5 4.68926
26 33 5 4.68892
27 33 5 4.68807
28 33 5 4.68673
29 33 5 4.68492
30 33 5 4.68268
31 33 5 4.68006
32 33 5 4.6771
33 33 5 4.67388
34 33 5 4.67044
35 33 5 4.66684
36 33 5 4.66317
37 33 5 4.65947
38 33 5 4.6558
39 33 5 4.65223
40 33 5 4.6488
41 33 5 4.64557
42 33 5 4.64257
43 33 5 4.63986
44 33 5 4.63745
45 33 5 4.63539
46 33 5 4.63369
47 33 5 4.63238
48 33 5 4.63147
49 33 5 4.63097
0 34 5 4.62679
1 34 5 4.62709
2 34 5 4.6278
3 34 5 4.62891
4 34 5 4.63041
5 34 5 4.63228
6 34 5 4.6345
7 34 5 4.63704
8 34 5 4.63987
9 34 5 4.64296
10 34 5 4.64626
11 34 5 4.64973
12 34 5 4.65332
13 34 5 4.65698
14 34 5 4.66066
15 34 5 4.66429
16 34 5 4.66783
17 34 5 4.6712
18 34 5 4.67435
19 34 5 4.67721
20 34 5 4.67974
21 34 5 4.68188
22 34 5 4.68359
23 34 5 4.68482
24 34 5 4.68556
25 34 5 4.68577
26 34 5 4.68547
27 34 5 4.68464
28 34 5 4.68331
29 34 5 4.68151
30 34 5 4.67926
31 34 5 4.67663
32 34 5 4.67366
33 34 5 4.67041
34 34 5 4.66694
35 34 5 4.66332
36 34 5 4.65961
37 34 5 4.65587
38 34 5 4.65216
39 34 5 4.64855
40 34 5 4.64508
41 34 5 4.64181
42 34 5 4.63878
43 34 5 4.63602
44 34 5 4.63357
45 34 5 4.63147
46 34 5 4.62974
47 34 5 4.62839
48 34 5 4.62745
49 34 5 4.62691
0 35 5 4.62245
1 35 5 4.62272
2 35 5 4.62341
3 35 5 4.6245
4 35 5 4.62599
5 35 5 4.62785
6 35 5 4.63007
7 35 5 4.63262
8 35 5 4.63546
9 35 5 4.63856
10 35 5 4.64188
11 35 5 4.64538
12 35 5 4.64901
13 35 5 4.65271
14 35 5 4.65644
15 35 5 4.66013
16 35 5 4.66372
17 35 5 4.66715
18 35 5 4.67036
19 35 5 4.67329
20 35 5 4.67589
21 35 5 4.67808
22 35 5 4.67984
23 35 5 4.68112
24 35 5 4.6819
25 35 5 4.68215
26 35 5 4.68186
27 35 5 4.68105
28 35 5 4.67972
29 35 5 4.67792
30 35 5 4.67566
31 35 5 4.67301
32 35 5 4.67001
33 35 5 4.66673
34 35 5 4.66323
35 35 5 4.65957
36 35 5 4.65582
37 35 5 4.65204
38 35 5 4.64829
39 35 5 4.64464
40 35 5 4.64112
41 35 5 4.63781
42 35 5 4.63473
43 35 5 4.63193
44 35 5 4.62944
45 35 5 4.6273
46 35 5 4.62553
47 35 5 4.62415
48 35 5 4.62316
49 35 5 4.6226
0 36 5 4.61795
1 36 5 4.6182
2 36 5 4.61887
3 36 5 4.61995
4 36 5 4.62143
5 36 5 4.62329
6 36 5 4.62551
7 36 5 4.62806
8 36 5 4.63092
9 36 5 4.63404
10 36 5 4.6374
11 36 5 4.64093
12 36 5 4.6446
13 36 5 4.64836
14 36 5 4.65214
15 36 5 4.65589
16 36 5 4.65954
17 36 5 4.66304
18 36 5 4.66632
19 36 5 4.66931
20 36 5 4.67196
21 36 5 4.67422
22 36 5 4.67603
23 36 5 4.67735
24 36 5 4.67816
25 36 5 4.67844
26 36 5 4.67817
27 36 5 4.67736
28 36 5 4.67604
29 36 5 4.67422
30 36 5 4.67195
31 36 5 4.66927
32 36 5 4.66624
33 36 5 4.66292
34 36 5 4.65938
35 36 5 4.65568
36 36 5 4.65188
37 36 5 4.64805
38 36 5 4.64426
39 36 5 4.64055
40 36 5 4.63699
41 36 5 4.63363
42 36 5 4.63051
43 36 5 4.62766
44 36 5 4.62514
45 36 5 4.62295
46 36 5 4.62114
47 36 5 4.61973
48 36 5 4.61871
49 36 5 4.61812
0 37 5 4.61335
1 37 5 4.61359
2 37 5 4.61424
3 37 5 4.61532
4 37 5 4.6168
5 37 5 4.61866
6 37 5 4.62089
7 37 5 4.62346
8 37 5 4.62634
9 37 5 4.6295
10 37 5 4.63288
11 37 5 4.63646
12 37 5 4.64018
13 37 5 4.64399
14 37 5 4.64783
15 37 5 4.65164
16 37 5 4.65536
17 37 5 4.65892
18 37 5 4.66226
19 37 5 4.66532
20 37 5 4.66803
21 37 5 4.67034
22 37 5 4.6722
23 37 5 4.67357
24 37 5 4.67441
25 37 5 4.6747
26 37 5 4.67445
27 37 5 4.67364
28 37 5 4.67231
29 37 5 4.67047
30 37 5 4.66818
31 37 5 4.66547
32 37 5 4.6624
33 37 5 4.65904
34 37 5 4.65545
35 37 5 4.6517
36 37 5 4.64786
37 37 5 4.64398
38 37 5 4.64013
39 37 5 4.63638
40 37 5 4.63277
41 37 5 4.62935
42 37 5 4.62618
43 37 5 4.6233
44 37 5 4.62073
45 37 5 4.61851
46 37 5 4.61666
47 37 5 4.61521
48 37 5 4.61417
49 37 5 4.61355
0 38 5 4.60876
1 38 5 4.60898
2 38 5 4.60963
3 38 5 4.6107
4 38 5 4.61218
5 38 5 4.61405
6 38 5 4.6163
7 38 5 4.61889
8 38 5 4.6218
9 38 5 4.62498
10 38 5 4.62841
11 38 5 4.63204
12 38 5 4.63581
13 38 5 4.63967
14 38 5 4.64357
15 38 5 4.64745
16 38 5 4.65123
17 38 5 4.65486
18 38 5 4.65827
19 38 5 4.66139
20 38 5 4.66416
21 38 5 4.66652
22 38 5 4.66842
23 38 5 4.66983
24 38 5 4.67069
25 38 5 4.67101
26 38 5 4.67076
27 38 5 4.66995
28 38 5 4.6686
29 38 5 4.66674
30 38 5 4.66442
31 38 5 4.66167
32 38 5 4.65857
33 38 5 4.65516
34 38 5 4.65152
35 38 5 4.64772
36 38 5 4.64382
37 38 5 4.63988
38 38 5 4.63599
39 38 5 4.63218
40 38 5 4.62852
41 38 5 4.62506
42 38 5 4.62184
43 38 5 4.61891
44 38 5 4.6163
45 38 5 4.61404
46 38 5 4.61216
47 38 5 4.61068
48 38 5 4.60961
49 38 5 4.60897
0 39 5 4.60422
1 39 5 4.60443
2 39 5 4.60508
3 39 5 4.60615
4 39 5 4.60764
5 39 5 4.60953
6 39 5 4.61179
7 39 5 4.61441
8 39 5 4.61735
9 39 5 4.62058
10 39 5 4.62405
11 39 5 4.62772
12 39 5 4.63155
13 39 5 4.63547
14 39 5 4.63944
15 39 5 4.64337
16 39 5 4.64723
17 39 5 4.65092
18 39 5 4.65439
19 39 5 4.65757
20 39 5 4.6604
21 39 5 4.66281
22 39 5 4.66475
23 39 5 4.66618
24 39 5 4.66707
25 39 5 4.6674
26 39 5 4.66715
27 39 5 4.66633
28 39 5 4.66497
29 39 5 4.66309
30 39 5 4.66073
31 39 5 4.65794
32 39 5 4.65479
33 39 5 4.65133
34 39 5 4.64764
35 39 5 4.64379
36 39 5 4.63983
37 39 5 4.63584
38 39 5 4.63189
39 39 5 4.62803
40 39 5 4.62431
41 39 5 4.6208
42 39 5 4.61754
43 39 5 4.61457
44 39 5 4.61192
45 39 5 4.60962
46 39 5 4.60771
47 39 5 4.6062
48 39 5 4.60511
49 39 5 4.60445
0 40 5 4.59983
1 40 5 4.60003
2 40 5 4.60068
3 40 5 4.60176
4 40 5 4.60326
5 40 5 4.60516
6 40 5 4.60745
7 40 5 4.6101
8 40 5 4.61307
9 40 5 4.61634
10 40 5 4.61986
11 40 5 4.62358
12 40 5 4.62746
13 40 5 4.63144
14 40 5 4.63547
15 40 5 4.63947
16 40 5 4.64339
17 40 5 4.64715
18 40 5 4.65068
19 40 5 4.65391
20 40 5 4.65679
21 40 5 4.65924
22 40 5 4.66122
23 40 5 4.66269
24 40 5 4.66359
25 40 5 4.66393
26 40 5 4.66368
27 40 5 4.66285
28 40 5 4.66147
29 40 5 4.65956
30 40 5 4.65716
31 40 5 4.65433
32 40 5 4.65113
33 40 5 4.64763
34 40 5 4.64388
35 40 5 4.63997
36 40 5 4.63595
37 40 5 4.63191
38 40 5 4.6279
39 40 5 4.62399
40 40 5 4.62022
41 40 5 4.61666
42 40 5 4.61336
43 40 5 4.61034
44 40 5 4.60766
45 40 5 4.60533
46 40 5 4.60339
47 40 5 4.60185
48 40 5 4.60074
49 40 5 4.60006
0 41 5 4.59563
1 41 5 4.59583
2 41 5 4.59648
3 41 5 4.59757
4 41 5 4.59909
5 41 5 4.60101
6 41 5 4.60333
7 41 5 4.606
8 41 5 4.60901
9 41 5 4.61232
10 41 5 4.61589
11 41 5 4.61967
12 41 5 4.6236
13 41 5 4.62764
14 41 5 4.63173
15 41 5 4.63579
16 41 5 4.63977
17 41 5 4.64359
18 41 5 4.64718
19 41 5 4.65047
20 41 5 4.65339
21 41 5 4.65588
22 41 5 4.6579
23 41 5 4.65938
24 41 5 4.6603
25 41 5 4.66064
26 41 5 4.66039
27 41 5 4.65955
28 41 5 4.65814
29 41 5 4.6562
30 41 5 4.65377
31 41 5 4.65089
32 41 5 4.64765
33 41 5 4.64409
34 41 5 4.64029
35 41 5 4.63632
36 41 5 4.63225
37 41 5 4.62815
38 41 5 4.62409
39 41 5 4.62012
40 41 5 4.61631
41 41 5 4.6127
42 41 5 4.60935
43 41 5 4.6063
44 41 5 4.60357
45 41 5 4.60121
46 41 5 4.59925
47 41 5 4.59769
48 41 5 4.59656
49 41 5 4.59587
0 42 5 4.59169
1 42 5 4.59189
2 42 5 4.59255
3 42 5 4.59365
4 42 5 4.59518
5 42 5 4.59713
6 42 5 4.59947
7 42 5 4.60218
8 42 5 4.60523
9 42 5 4.60859
10 42 5 4.6122
11 42 5 4.61603
12 42 5 4.62002
13 42 5 4.62411
14 42 5 4.62826
15 42 5 4.63238
16 42 5 4.63641
17 42 5 4.64029
18 42 5 4.64393
19 42 5 4.64727
20 42 5 4.65023
21 42 5 4.65276
22 42 5 4.6548
23 42 5 4.65631
24 42 5 4.65724
25 42 5 4.65758
26 42 5 4.65732
27 42 5 4.65647
28 42 5 4.65503
29 42 5 4.65306
30 42 5 4.65059
31 42 5 4.64768
32 42 5 4.64438
33 42 5 4.64077
34 42 5 4.63692
35 42 5 4.63289
36 42 5 4.62877
37 42 5 4.62462
38 42 5 4.6205
39 42 5 4.61648
40 42 5 4.61262
41 42 5 4.60897
42 42 5 4.60558
43 42 5 4.60248
44 42 5 4.59973
45 42 5 4.59734
46 42 5 4.59535
47 42 5 4.59378
48 42 5 4.59263
49 42 5 4.59194
0 43 5 4.58805
1 43 5 4.58826
2 43 5 4.58893
3 43 5 4.59004
4 43 5 4.5916
5 43 5 4.59357
6 43 5 4.59594
7 43 5 4.59869
8 43 5 4.60177
9 43 5 4.60517
10 43 5 4.60883
11 43 5 4.6127
12 43 5 4.61675
13 43 5 4.6209
14 43 5 4.6251
15 43 5 4.62927
16 43 5 4.63336
17 43 5 4.63728
18 43 5 4.64097
19 43 5 4.64435
20 43 5 4.64736
21 43 5 4.64992
22 43 5 4.65199
23 43 5 4.65351
24 43 5 4.65445
25 43 5 4.65479
26 43 5 4.65452
27 43 5 4.65364
28 43 5 4.65219
29 43 5 4.65018
30 43 5 4.64767
31 43 5 4.64472
32 43 5 4.64137
33 43 5 4.63771
34 43 5 4.63381
35 43 5 4.62973
36 43 5 4.62556
37 43 5 4.62135
38 43 5 4.61718
39 43 5 4.61311
40 43 5 4.60921
41 43 5 4.60552
42 43 5 4.60208
43 43 5 4.59896
44 43 5 4.59617
45 43 5 4.59376
46 43 5 4.59175
47 43 5 4.59016
48 43 5 4.58901
49 43 5 4.5883
0 44 5 4.58477
1 44 5 4.58499
2 44 5 4.58567
3 44 5 4.5868
4 44 5 4.58837
5 44 5 4.59037
6 44 5 4.59277
7 44 5 4.59555
8 44 5 4.59868
9 44 5 4.60211
10 44 5 4.60582
11 44 5 4.60974
12 44 5 4.61383
13 44 5 4.61803
14 44 5 4.62228
15 44 5 4.62651
16 44 5 4.63064
17 44 5 4.63461
18 44 5 4.63834
19 44 5 4.64176
20 44 5 4.6448
21 44 5 4.64739
22 44 5 4.64947
23 44 5 4.65101
24 44 5 4.65195
25 44 5 4.65229
26 44 5 4.65201
27 44 5 4.65112
28 44 5 4.64964
29 44 5 4.6476
30 44 5 4.64505
31 44 5 4.64206
32 44 5 4.63867
33 44 5 4.63496
34 44 5 4.63101
35 44 5 4.62688
36 44 5 4.62265
37 44 5 4.6184
38 44 5 4.61418
39 44 5 4.61007
40 44 5 4.60612
41 44 5 4.60239
42 44 5 4.59892
43 44 5 4.59576
44 44 5 4.59295
45 44 5 4.59052
46 44 5 4.58849
47 44 5 4.58689
48 44 5 4.58573
49 44 5 4.58502
0 45 5 4.58188
1 45 5 4.58211
2 45 5 4.5828
3 45 5 4.58395
4 45 5 4.58554
5 45 5 4.58757
6 45 5 4.59
7 45 5 4.59281
8 45 5 4.59598
9 45 5 4.59945
10 45 5 4.6032
11 45 5 4.60717
12 45 5 4.6113
13 45 5 4.61555
14 45 5 4.61984
15 45 5 4.62412
16 45 5 4.62829
17 45 5 4.6323
18 45 5 4.63607
19 45 5 4.63952
20 45 5 4.64259
21 45 5 4.6452
22 45 5 4.6473
23 45 5 4.64884
24 45 5 4.64979
25 45 5 4.65012
26 45 5 4.64983
27 45 5 4.64891
28 45 5 4.64741
29 45 5 4.64534
30 45 5 4.64276
31 45 5 4.63972
32 45 5 4.63629
33 45 5 4.63254
34 45 5 4.62854
35 45 5 4.62437
36 45 5 4.62009
37 45 5 4.61579
38 45 5 4.61153
39 45 5 4.60738
40 45 5 4.60339
41 45 5 4.59962
42 45 5 4.59612
43 45 5 4.59294
44 45 5 4.5901
45 45 5 4.58765
46 45 5 4.58561
47 45 5 4.58399
48 45 5 4.58283
49 45 5 4.58212
0 46 5 4.57941
1 46 5 4.57965
2 46 5 4.58035
3 46 5 4.58152
4 46 5 4.58314
5 46 5 4.58519
6 46 5 4.58766
7 46 5 4.5905
8 46 5 4.5937
9 46 5 4.59722
10 46 5 4.601
11 46 5 4.60501
12 46 5 4.60919
13 46 5 4.61348
14 46 5 4.61781
15 46 5 4.62212
16 46 5 4.62634
17 46 5 4.63038
18 46 5 4.63418
19 46 5 4.63765
20 46 5 4.64074
21 46 5 4.64337
22 46 5 4.64548
23 46 5 4.64703
24 46 5 4.64797
25 46 5 4.6483
26 46 5 4.64799
27 46 5 4.64706
28 46 5 4.64553
29 46 5 4.64344
30 46 5 4.64082
31 46 5 4.63775
32 46 5 4.63428
33 46 5 4.63049
34 46 5 4.62644
35 46 5 4.62222
36 46 5 4.61791
37 46 5 4.61356
38 46 5 4.60926
39 46 5 4.60507
40 46 5 4.60105
41 46 5 4.59725
42 46 5 4.59372
43 46 5 4.59051
44 46 5 4.58766
45 46 5 4.58519
46 46 5 4.58314
47 46 5 4.58152
48 46 5 4.58035
49 46 5 4.57964
0 47 5 4.57739
1 47 5 4.57764
2 47 5 4.57836
3 47 5 4.57955
4 47 5 4.58119
5 47 5 4.58327
6 47 5 4.58577
7 47 5 4.58864
8 47 5 4.59188
9 47 5 4.59543
10 47 5 4.59925
11 47 5 4.6033
12 47 5 4.60751
13 47 5 4.61184
14 47 5 4.6162
15 47 5 4.62055
16 47 5 4.62479
17 47 5 4.62886
18 47 5 4.63269
19 47 5 4.63618
20 47 5 4.63929
21 47 5 4.64192
22 47 5 4.64404
23 47 5 4.64559
24 47 5 4.64653
25 47 5 4.64685
26 47 5 4.64653
27 47 5 4.64558
28 47 5 4.64403
29 47 5 4.64191
30 47 5 4.63926
31 47 5 4.63615
32 47 5 4.63265
33 47 5 4.62881
34 47 5 4.62473
35 47 5 4.62048
36 47 5 4.61612
37 47 5 4.61174
38 47 5 4.6074
39 47 5 4.60318
40 47 5 4.59912
41 47 5 4.5953
42 47 5 4.59175
43 47 5 4.58852
44 47 5 4.58565
45 47 5 4.58317
46 47 5 4.5811
47 47 5 4.57948
48 47 5 4.57831
49 47 5 4.57761
0 48 5 4.57584
1 48 5 4.5761
2 48 5 4.57684
3 48 5 4.57805
4 48 5 4.57972
5 48 5 4.58183
6 48 5 4.58435
7 48 5 4.58726
8 48 5 4.59052
9 48 5 4.59411
10 48 5 4.59796
11 48 5 4.60204
12 48 5 4.60629
13 48 5 4.61064
14 48 5 4.61504
15 48 5 4.61941
16 48 5 4.62368
17 48 5 4.62778
18 48 5 4.63162
19 48 5 4.63513
20 48 5 4.63824
21 48 5 4.64088
22 48 5 4.643
23 48 5 4.64455
24 48 5 4.64549
25 48 5 4.64579
26 48 5 4.64546
27 48 5 4.64449
28 48 5 4.64292
29 48 5 4.64077
30 48 5 4.63809
31 48 5 4.63495
32 48 5 4.63141
33 48 5 4.62755
34 48 5 4.62343
35 48 5 4.61914
36 48 5 4.61475
37 48 5 4.61033
38 48 5 4.60597
39 48 5 4.60171
40 48 5 4.59763
41 48 5 4.59378
42 48 5 4.59021
43 48 5 4.58697
44 48 5 4.58409
45 48 5 4.5816
46 48 5 4.57953
47 48 5 4.57791
48 48 5 4.57674
49 48 5 4.57605
0 49 5 4.57477
1 49 5 4.57505
2 49 5 4.57581
3 49 5 4.57704
4 49 5 4.57874
5 49 5 4.58087
6 49 5 4.58342
7 49 5 4.58636
8 49 5 4.58965
9 49 5 4.59326
10 49 5 4.59715
11 49 5 4.60126
12 49 5 4.60553
13 49 5 4.60991
14 49 5 4.61434
15 49 5 4.61873
16 49 5 4.62302
17 49 5 4.62713
18 49 5 4.63098
19 49 5 4.6345
20 49 5 4.63762
21 49 5 4.64026
22 49 5 4.64238
23 49 5 4.64392
24 49 5 4.64485
25 49 5 4.64514
26 49 5 4.64479
27 49 5 4.64381
28 49 5 4.64221
29 49 5 4.64003
30 49 5 4.63733
31 49 5 4.63416
32 49 5 4.6306
33 49 5 4.6267
34 49 5 4.62255
35 49 5 4.61823
36 49 5 4.61381
37 49 5 4.60937
38 49 5 4.60497
39 49 5 4.6007
40 49 5 4.59659
41 49 5 4.59273
42 49 5 4.58914
43 49 5 4.58588
44 49 5 4.58299
45 49 5 4.5805
46 49 5 4.57843
47 49 5 4.57681
48 49 5 4.57565
49 49 5 4.57497
0 0 6 4.59806
1 0 6 4.59839
2 0 6 4.59925
3 0 6 4.60064
4 0 6 4.60255
5 0 6 4.60496
6 0 6 4.60784
7 0 6 4.61116
8 0 6 4.61488
9 0 6 4.61897
10 0 6 4.62338
11 0 6 4.62804
12 0 6 4.63291
13 0 6 4.6379
14 0 6 4.64296
15 0 6 4.64798
16 0 6 4.6529
17 0 6 4.65763
18 0 6 4.66207
19 0 6 4.66613
20 0 6 4.66974
21 0 6 4.67281
22 0 6 4.67526
23 0 6 4.67705
24 0 6 4.67812
25 0 6 4.67846
26 0 6 4.67804
27 0 6 4.67689
28 0 6 4.67502
29 0 6 4.67249
30 0 6 4.66935
31 0 6 4.66568
32 0 6 4.66154
33 0 6 4.65704
34 0 6 4.65226
35 0 6 4.64729
36 0 6 4.64223
37 0 6 4.63715
38 0 6 4.63214
39 0 6 4.62727
40 0 6 4.62261
41 0 6 4.61823
42 0 6 4.61418
43 0 6 4.61051
44 0 6 4.60725
45 0 6 4.60445
46 0 6 4.60214
47 0 6 4.60032
48 0 6 4.59903
49 0 6 4.59828
0 1 6 4.59797
1 1 6 4.59832
2 1 6 4.59921
3 1 6 4.60063
4 1 6 4.60257
5 1 6 4.605
6 1 6 4.60791
7 1 6 4.61126
8 1 6 4.61501
9 1 6 4.61913
10 1 6 4.62356
11 1 6 4.62825
12 1 6 4.63314
13 1 6 4.63815
14 1 6 4.64322
15 1 6 4.64826
16 1 6 4.65319
17 1 6 4.65792
18 1 6 4.66236
19 1 6 4.66642
20 1 6 4.67001
21 1 6 4.67307
22 1 6 4.67551
23 1 6 4.67728
24 1 6 4.67834
25 1 6 4.67866
26 1 6 4.67822
27 1 6 4.67705
28 1 6 4.67516
29 1 6 4.6726
30 1 6 4.66944
31 1 6 4.66573
32 1 6 4.66157
33 1 6 4.65705
34 1 6 4.65224
35 1 6 4.64725
36 1 6 4.64216
37 1 6 4.63706
38 1 6 4.63203
39 1 6 4.62714
40 1 6 4.62247
41 1 6 4.61808
42 1 6 4.61403
43 1 6 4.61035
44 1 6 4.6071
45 1 6 4.6043
46 1 6 4.60199
47 1 6 4.60019
48 1 6 4.59891
49 1 6 4.59817
0 2 6 4.59844
1 2 6 4.59881
2 2 6 4.59973
3 2 6 4.60117
4 2 6 4.60314
5 2 6 4.6056
6 2 6 4.60854
7 2 6 4.61192
8 2 6 4.6157
9 2 6 4.61984
10 2 6 4.62429
11 2 6 4.629
12 2 6 4.63391
13 2 6 4.63893
14 2 6 4.64401
15 2 6 4.64905
16 2 6 4.65399
17 2 6 4.65871
18 2 6 4.66314
19 2 6 4.66719
20 2 6 4.67078
21 2 6 4.67382
22 2 6 4.67624
23 2 6 4.678
24 2 6 4.67903
25 2 6 4.67932
26 2 6 4.67887
27 2 6 4.67767
28 2 6 4.67575
29 2 6 4.67317
30 2 6 4.66998
31 2 6 4.66626
32 2 6 4.66208
33 2 6 4.65752
34 2 6 4.6527
35 2 6 4.64769
36 2 6 4.64258
37 2 6 4.63746
38 2 6 4.63242
39 2 6 4.62753
40 2 6 4.62285
41 2 6 4.61845
42 2 6 4.6144
43 2 6 4.61072
44 2 6 4.60747
45 2 6 4.60468
46 2 6 4.60238
47 2 6 4.60059
48 2 6 4.59933
49 2 6 4.59861
0 3 6 4.59946
1 3 6 4.59986
2 3 6 4.6008
3 3 6 4.60227
4 3 6 4.60426
5 3 6 4.60676
6 3 6 4.60972
7 3 6 4.61312
8 3 6 4.61693
9 3 6 4.62109
10 3 6 4.62557
11 3 6 4.63029
12 3 6 4.63521
13 3 6 4.64024
14 3 6 4.64532
15 3 6 4.65037
16 3 6 4.65529
17 3 6 4.66001
18 3 6 4.66443
19 3 6 4.66847
20 3 6 4.67203
21 3 6 4.67505
22 3 6 4.67745
23 3 6 4.67918
24 3 6 4.68019
25 3 6 4.68045
26 3 6 4.67997
27 3 6 4.67874
28 3 6 4.67681
29 3 6 4.6742
30 3 6 4.67099
31 3 6 4.66724
32 3 6 4.66304
33 3 6 4.65847
34 3 6 4.65363
35 3 6 4.64861
36 3 6 4.64349
37 3 6 4.63836
38 3 6 4.63331
39 3 6 4.62841
40 3 6 4.62373
41 3 6 4.61934
42 3 6 4.61529
43 3 6 4.61162
44 3 6 4.60838
45 3 6 4.6056
46 3 6 4.60332
47 3 6 4.60155
48 3 6 4.60031
49 3 6 4.59961
0 4 6 4.60102
1 4 6 4.60144
2 4 6 4.60241
3 4 6 4.60391
4 4 6 4.60593
5 4 6 4.60845
6 4 6 4.61144
7 4 6 4.61487
8 4 6 4.6187
9 4 6 4.62288
10 4 6 4.62737
11 4 6 4.63211
12 4 6 4.63703
13 4 6 4.64207
14 4 6 4.64715
15 4 6 4.65219
16 4 6 4.6571
17 4 6 4.66181
18 4 6 4.66621
19 4 6 4.67022
20 4 6 4.67376
21 4 6 4.67675
22 4 6 4.67912
23 4 6 4.68082
24 4 6 4.6818
25 4 6 4.68204
26 4 6 4.68153
27 4 6 4.68027
28 4 6 4.67831
29 4 6 4.67568
30 4 6 4.67245
31 4 6 4.66868
32 4 6 4.66446
33 4 6 4.65988
34 4 6 4.65503
35 4 6 4.64999
36 4 6 4.64487
37 4 6 4.63974
38 4 6 4.63469
39 4 6 4.62979
40 4 6 4.62512
41 4 6 4.62073
42 4 6 4.61669
43 4 6 4.61303
44 4 6 4.60981
45 4 6 4.60705
46 4 6 4.60478
47 4 6 4.60303
48 4 6 4.60182
49 4 6 4.60114
0 5 6 4.6031
1 5 6 4.60355
2 5 6 4.60455
3 5 6 4.60608
4 5 6 4.60813
5 5 6 4.61068
6 5 6 4.61369
7 5 6 4.61714
8 5 6 4.62099
9 5 6 4.62519
10 5 6 4.62969
11 5 6 4.63444
12 5 6 4.63936
13 5 6 4.6444
14 5 6 4.64948
15 5 6 4.65451
16 5 6 4.6594
17 5 6 4.66409
18 5 6 4.66846
19 5 6 4.67245
20 5 6 4.67596
21 5 6 4.67891
22 5 6 4.68125
23 5 6 4.68291
24 5 6 4.68386
25 5 6 4.68406
26 5 6 4.68352
27 5 6 4.68224
28 5 6 4.68025
29 5 6 4.6776
30 5 6 4.67435
31 5 6 4.67056
32 5 6 4.66633
33 5 6 4.66174
34 5 6 4.65688
35 5 6 4.65184
36 5 6 4.64671
37 5 6 4.64158
38 5 6 4.63654
39 5 6 4.63165
40 5 6 4.62699
41 5 6 4.62261
42 5 6 4.61858
43 5 6 4.61494
44 5 6 4.61174
45 5 6 4.609
46 5 6 4.60676
47 5 6 4.60503
48 5 6 4.60384
49 5 6 4.6032
0 6 6 4.60569
1 6 6 4.60617
2 6 6 4.6072
3 6 6 4.60876
4 6 6 4.61083
5 6 6 4.6134
6 6 6 4.61644
7 6 6 4.61991
8 6 6 4.62378
9 6 6 4.62799
10 6 6 4.6325
11 6 6 4.63726
12 6 6 4.64218
13 6 6 4.64722
14 6 6 4.65228
15 6 6 4.65729
16 6 6 4.66217
17 6 6 4.66683
18 6 6 4.67117
19 6 6 4.67513
20 6 6 4.6786
21 6 6 4.68152
22 6 6 4.68381
23 6 6 4.68544
24 6 6 4.68634
25 6 6 4.68651
26 6 6 4.68593
27 6 6 4.68462
28 6 6 4.6826
29 6 6 4.67993
30 6 6 4.67666
31 6 6 4.67286
32 6 6 4.66861
33 6 6 4.66401
34 6 6 4.65915
35 6 6 4.65411
36 6 6 4.64899
37 6 6 4.64387
38 6 6 4.63884
39 6 6 4.63396
40 6 6 4.62931
41 6 6 4.62496
42 6 6 4.62095
43 6 6 4.61733
44 6 6 4.61415
45 6 6 4.61144
46 6 6 4.60923
47 6 6 4.60753
48 6 6 4.60637
49 6 6 4.60575
0 7 6 4.60875
1 7 6 4.60926
2 7 6 4.61032
3 7 6 4.61191
4 7 6 4.61401
5 7 6 4.61661
6 7 6 4.61967
7 7 6 4.62316
8 7 6 4.62704
9 7 6 4.63127
10 7 6 4.63579
11 7 6 4.64054
12 7 6 4.64546
13 7 6 4.65049
14 7 6 4.65554
15 7 6 4.66053
16 7 6 4.66538
17 7 6 4.67
18 7 6 4.67431
19 7 6 4.67823
20 7 6 4.68166
21 7 6 4.68453
22 7 6 4.68678
23 7 6 4.68836
24 7 6 4.68923
25 7 6 4.68935
26 7 6 4.68874
27 7 6 4.68739
28 7 6 4.68535
29 7 6 4.68265
30 7 6 4.67936
31 7 6 4.67554
32 7 6 4.67129
33 7 6 4.66669
34 7 6 4.66183
35 7 6 4.6568
36 7 6 4.65168
37 7 6 4.64658
38 7 6 4.64156
39 7 6 4.6367
40 7 6 4.63208
41 7 6 4.62775
42 7 6 4.62377
43 7 6 4.62018
44 7 6 4.61703
45 7 6 4.61435
46 7 6 4.61216
47 7 6 4.6105
48 7 6 4.60937
49 7 6 4.60878
0 8 6 4.61225
1 8 6 4.6128
2 8 6 4.61389
3 8 6 4.61551
4 8 6 4.61764
5 8 6 4.62026
6 8 6 4.62334
7 8 6 4.62685
8 8 6 4.63074
9 8 6 4.63498
10 8 6 4.6395
11 8 6 4.64425
12 8 6 4.64917
13 8 6 4.65418
14 8 6 4.65921
15 8 6 4.66417
16 8 6 4.66899
17 8 6 4.67358
18 8 6 4.67785
19 8 6 4.68172
20 8 6 4.6851
21 8 6 4.68792
22 8 6 4.69013
23 8 6 4.69166
24 8 6 4.69247
25 8 6 4.69255
26 8 6 4.6919
27 8 6 4.69052
28 8 6 4.68844
29 8 6 4.68572
30 8 6 4.68241
31 8 6 4.67859
32 8 6 4.67433
33 8 6 4.66973
34 8 6 4.66488
35 8 6 4.65986
36 8 6 4.65476
37 8 6 4.64967
38 8 6 4.64468
39 8 6 4.63985
40 8 6 4.63525
41 8 6 4.63095
42 8 6 4.627
43 8 6 4.62344
44 8 6 4.62033
45 8 6 4.61768
46 8 6 4.61553
47 8 6 4.6139
48 8 6 4.6128
49 8 6 4.61225
0 9 6 4.61616
1 9 6 4.61674
2 9 6 4.61786
3 9 6 4.61951
4 9 6 4.62166
5 9 6 4.62431
6 9 6 4.62741
7 9 6 4.63093
8 9 6 4.63484
9 9 6 4.63908
10 9 6 4.6436
11 9 6 4.64835
12 9 6 4.65325
13 9 6 4.65825
14 9 6 4.66325
15 9 6 4.66819
16 9 6 4.67297
17 9 6 4.67752
18 9 6 4.68174
19 9 6 4.68555
20 9 6 4.68888
21 9 6 4.69165
22 9 6 4.6938
23 9 6 4.69528
24 9 6 4.69604
25 9 6 4.69608
26 9 6 4.69538
27 9 6 4.69396
28 9 6 4.69186
29 9 6 4.68911
30 9 6 4.68579
31 9 6 4.68196
32 9 6 4.6777
33 9 6 4.67311
34 9 6 4.66826
35 9 6 4.66326
36 9 6 4.65818
37 9 6 4.65312
38 9 6 4.64816
39 9 6 4.64336
40 9 6 4.6388
41 9 6 4.63453
42 9 6 4.63061
43 9 6 4.6271
44 9 6 4.62401
45 9 6 4.6214
46 9 6 4.61929
47 9 6 4.6177
48 9 6 4.61664
49 9 6 4.61613
0 10 6 4.62043
1 10 6 4.62104
2 10 6 4.62219
3 10 6 4.62387
4 10 6 4.62605
5 10 6 4.62871
6 10 6 4.63183
7 10 6 4.63537
8 10 6 4.63928
9 10 6 4.64353
10 10 6 4.64805
11 10 6 4.65278
12 10 6 4.65767
13 10 6 4.66264
14 10 6 4.66762
15 10 6 4.67252
16 10 6 4.67726
17 10 6 4.68176
18 10 6 4.68593
19 10 6 4.68969
20 10 6 4.69296
21 10 6 4.69567
22 10 6 4.69776
23 10 6 4.69918
24 10 6 4.69989
25 10 6 4.69987
26 10 6 4.69913
27 10 6 4.69768
28 10 6 4.69555
29 10 6 4.69278
30 10 6 4.68944
31 10 6 4.68561
32 10 6 4.68135
33 10 6 4.67677
34 10 6 4.67194
35 10 6 4.66696
36 10 6 4.66191
37 10 6 4.65688
38 10 6 4.65195
39 10 6 4.64719
40 10 6 4.64267
41 10 6 4.63844
42 10 6 4.63457
43 10 6 4.63109
44 10 6 4.62805
45 10 6 4.62548
46 10 6 4.62341
47 10 6 4.62186
48 10 6 4.62084
49 10 6 4.62036
0 11 6 4.625
1 11 6 4.62565
2 11 6 4.62683
3 11 6 4.62853
4 11 6 4.63074
5 11 6 4.63342
6 11 6 4.63655
7 11 6 4.6401
8 11 6 4.64402
9 11 6 4.64826
10 11 6 4.65278
11 11 6 4.6575
12 11 6 4.66237
13 11 6 4.66731
14 11 6 4.67226
15 11 6 4.67712
16 11 6 4.68181
17 11 6 4.68626
18 11 6 4.69037
19 11 6 4.69407
20 11 6 4.69728
21 11 6 4.69993
22 11 6 4.70195
23 11 6 4.70331
24 11 6 4.70396
25 11 6 4.7039
26 11 6 4.70311
27 11 6 4.70162
28 11 6 4.69946
29 11 6 4.69667
30 11 6 4.69333
31 11 6 4.68949
32 11 6 4.68524
33 11 6 4.68067
34 11 6 4.67587
35 11 6 4.67092
36 11 6 4.6659
37 11 6 4.66091
38 11 6 4.65602
39 11 6 4.6513
40 11 6 4.64682
41 11 6 4.64264
42 11 6 4.63881
43 11 6 4.63538
44 11 6 4.63238
45 11 6 4.62986
46 11 6 4.62783
47 11 6 4.62632
48 11 6 4.62534
49 11 6 4.6249
0 12 6 4.62983
1 12 6 4.63051
2 12 6 4.63172
3 12 6 4.63344
4 12 6 4.63567
5 12 6 4.63837
6 12 6 4.64152
7 12 6 4.64507
8 12 6 4.64899
9 12 6 4.65323
10 12 6 4.65773
11 12 6 4.66244
12 12 6 4.66728
13 12 6 4.67219
14 12 6 4.6771
15 12 6 4.68191
16 12 6 4.68656
17 12 6 4.69095
18 12 6 4.695
19 12 6 4.69863
20 12 6 4.70177
21 12 6 4.70435
22 12 6 4.70631
23 12 6 4.7076
24 12 6 4.7082
25 12 6 4.70808
26 12 6 4.70725
27 12 6 4.70572
28 12 6 4.70354
29 12 6 4.70074
30 12 6 4.69738
31 12 6 4.69355
32 12 6 4.68932
33 12 6 4.68477
34 12 6 4.67999
35 12 6 4.67507
36 12 6 4.6701
37 12 6 4.66515
38 12 6 4.6603
39 12 6 4.65563
40 12 6 4.6512
41 12 6 4.64707
42 12 6 4.64329
43 12 6 4.63991
44 12 6 4.63696
45 12 6 4.63448
46 12 6 4.6325
47 12 6 4.63103
48 12 6 4.63009
49 12 6 4.62969
0 13 6 4.63484
1 13 6 4.63555
2 13 6 4.63678
3 13 6 4.63853
4 13 6 4.64078
5 13 6 4.64349
6 13 6 4.64665
7 13 6 4.6502
8 13 6 4.65412
9 13 6 4.65835
10 13 6 4.66284
11 13 6 4.66752
12 13 6 4.67234
13 13 6 4.67721
14 13 6 4.68207
15 13 6 4.68684
16 13 6 4.69142
17 13 6 4.69575
18 13 6 4.69973
19 13 6 4.7033
20 13 6 4.70637
21 13 6 4.70888
22 13 6 4.71077
23 13 6 4.712
24 13 6 4.71253
25 13 6 4.71237
26 13 6 4.71149
27 13 6 4.70993
28 13 6 4.70773
29 13 6 4.70491
30 13 6 4.70156
31 13 6 4.69774
32 13 6 4.69352
33 13 6 4.689
34 13 6 4.68426
35 13 6 4.67938
36 13 6 4.67445
37 13 6 4.66955
38 13 6 4.66475
39 13 6 4.66013
40 13 6 4.65576
41 13 6 4.65168
42 13 6 4.64795
43 13 6 4.64462
44 13 6 4.64172
45 13 6 4.63929
46 13 6 4.63735
47 13 6 4.63593
48 13 6 4.63503
49 13 6 4.63466
0 14 6 4.63996
1 14 6 4.6407
2 14 6 4.64196
3 14 6 4.64373
4 14 6 4.64599
5 14 6 4.64872
6 14 6 4.65187
7 14 6 4.65543
8 14 6 4.65934
9 14 6 4.66355
10 14 6 4.66802
11 14 6 4.67268
12 14 6 4.67746
13 14 6 4.68229
14 14 6 4.6871
15 14 6 4.69181
16 14 6 4.69633
17 14 6 4.70059
18 14 6 4.70451
19 14 6 4.708
20 14 6 4.711
21 14 6 4.71343
22 14 6 4.71525
23 14 6 4.71642
24 14 6 4.7169
25 14 6 4.71668
26 14 6 4.71577
27 14 6 4.71418
28 14 6 4.71196
29 14 6 4.70914
30 14 6 4.70579
31 14 6 4.70198
32 14 6 4.69779
33 14 6 4.6933
34 14 6 4.6886
35 14 6 4.68377
36 14 6 4.67889
37 14 6 4.67404
38 14 6 4.6693
39 14 6 4.66474
40 14 6 4.66042
41 14 6 4.6564
42 14 6 4.65273
43 14 6 4.64945
44 14 6 4.6466
45 14 6 4.64422
46 14 6 4.64233
47 14 6 4.64094
48 14 6 4.64008
49 14 6 4.63975
0 15 6 4.64512
1 15 6 4.64589
2 15 6 4.64717
3 15 6 4.64896
4 15 6 4.65123
5 15 6 4.65396
6 15 6 4.65711
7 15 6 4.66066
8 15 6 4.66456
9 15 6 4.66875
10 15 6 4.67319
11 15 6 4.67781
12 15 6 4.68256
13 15 6 4.68734
14 15 6 4.6921
15 15 6 4.69675
16 15 6 4.70121
17 15 6 4.7054
18 15 6 4.70924
19 15 6 4.71266
20 15 6 4.71558
21 15 6 4.71794
22 15 6 4.71969
23 15 6 4.7208
24 15 6 4.72122
25 15 6 4.72096
26 15 6 4.72001
27 15 6 4.7184
28 15 6 4.71616
29 15 6 4.71334
30 15 6 4.71001
31 15 6 4.70622
32 15 6 4.70206
33 15 6 4.69761
34 15 6 4.69295
35 15 6 4.68817
36 15 6 4.68335
37 15 6 4.67856
38 15 6 4.67388
39 15 6 4.66938
40 15 6 4.66512
41 15 6 4.66116
42 15 6 4.65754
43 15 6 4.65432
44 15 6 4.65152
45 15 6 4.64919
46 15 6 4.64734
47 15 6 4.646
48 15 6 4.64518
49 15 6 4.64489
0 16 6 4.65024
1 16 6 4.65103
2 16 6 4.65233
3 16 6 4.65412
4 16 6 4.6564
5 16 6 4.65913
6 16 6 4.66228
7 16 6 4.66582
8 16 6 4.66969
9 16 6 4.67386
10 16 6 4.67827
11 16 6 4.68285
12 16 6 4.68755
13 16 6 4.69228
14 16 6 4.69698
15 16 6 4.70156
16 16 6 4.70595
17 16 6 4.71007
18 16 6 4.71384
19 16 6 4.71718
20 16 6 4.72003
21 16 6 4.72232
22 16 6 4.724
23 16 6 4.72505
24 16 6 4.72542
25 16 6 4.72512
26 16 6 4.72414
27 16 6 4.72252
28 16 6 4.72027
29 16 6 4.71746
30 16 6 4.71414
31 16 6 4.71038
32 16 6 4.70626
33 16 6 4.70186
34 16 6 4.69726
35 16 6 4.69253
36 16 6 4.68777
37 16 6 4.68304
38 16 6 4.67843
39 16 6 4.67399
40 16 6 4.66979
41 16 6 4.66589
42 16 6 4.66233
43 16 6 4.65916
44 16 6 4.65642
45 16 6 4.65413
46 16 6 4.65233
47 16 6 4.65103
48 16 6 4.65024
49 16 6 4.64998
0 17 6 4.65523
1 17 6 4.65603
2 17 6 4.65734
3 17 6 4.65915
4 17 6 4.66142
5 17 6 4.66415
6 17 6 4.66729
7 17 6 4.6708
8 17 6 4.67466
9 17 6 4.67879
10 17 6 4.68316
11 17 6 4.6877
12 17 6 4.69234
13 17 6 4.69701
14 17 6 4.70165
15 17 6 4.70616
16 17 6 4.71048
17 17 6 4.71452
18 17 6 4.71822
19 17 6 4.72148
20 17 6 4.72426
21 17 6 4.72648
22 17 6 4.72811
23 17 6 4.72909
24 17 6 4.72943
25 17 6 4.72909
26 17 6 4.72809
27 17 6 4.72645
28 17 6 4.72421
29 17 6 4.72142
30 17 6 4.71812
31 17 6 4.7144
32 17 6 4.71033
33 17 6 4.70598
34 17 6 4.70143
35 17 6 4.69677
36 17 6 4.69207
37 17 6 4.68741
38 17 6 4.68286
39 17 6 4.67849
40 17 6 4.67435
41 17 6 4.67051
42 17 6 4.66701
43 17 6 4.66389
44 17 6 4.6612
45 17 6 4.65896
46 17 6 4.6572
47 17 6 4.65593
48 17 6 4.65518
49 17 6 4.65494
0 18 6 4.66
1 18 6 4.66081
2 18 6 4.66213
3 18 6 4.66393
4 18 6 4.6662
5 18 6 4.66892
6 18 6 4.67204
7 18 6 4.67553
8 18 6 4.67935
9 18 6 4.68345
10 18 6 4.68777
11 18 6 4.69226
12 18 6 4.69684
13 18 6 4.70145
14 18 6 4.70602
15 18 6 4.71046
16 18 6 4.71471
17 18 6 4.71867
18 18 6 4.72229
19 18 6 4.72548
20 18 6 4.72819
21 18 6 4.73035
22 18 6 4.73192
23 18 6 4.73286
24 18 6 4.73315
25 18 6 4.73279
26 18 6 4.73178
27 18 6 4.73014
28 18 6 4.72791
29 18 6 4.72514
30 18 6 4.72188
31 18 6 4.71821
32 18 6 4.71418
33 18 6 4.70989
34 18 6 4.7054
35 18 6 4.70081
36 18 6 4.69618
37 18 6 4.69159
38 18 6 4.6871
39 18 6 4.6828
40 18 6 4.67873
41 18 6 4.67494
42 18 6 4.6715
43 18 6 4.66843
44 18 6 4.66579
45 18 6 4.66359
46 18 6 4.66186
47 18 6 4.66063
48 18 6 4.65991
49 18 6 4.65969
0 19 6 4.66446
1 19 6 4.66528
2 19 6 4.66659
3 19 6 4.66839
4 19 6 4.67065
5 19 6 4.67334
6 19 6 4.67644
7 19 6 4.6799
8 19 6 4.68368
9 19 6 4.68773
10 19 6 4.692
11 19 6 4.69643
12 19 6 4.70095
13 19 6 4.7055
14 19 6 4.71
15 19 6 4.71437
16 19 6 4.71854
17 19 6 4.72243
18 19 6 4.72597
19 19 6 4.7291
20 19 6 4.73174
21 19 6 4.73384
22 19 6 4.73536
23 19 6 4.73626
24 19 6 4.73653
25 19 6 4.73615
26 19 6 4.73514
27 19 6 4.73351
28 19 6 4.7313
29 19 6 4.72856
30 19 6 4.72535
31 19 6 4.72172
32 19 6 4.71775
33 19 6 4.71352
34 19 6 4.70911
35 19 6 4.70458
36 19 6 4.70002
37 19 6 4.6955
38 19 6 4.69108
39 19 6 4.68684
40 19 6 4.68283
41 19 6 4.6791
42 19 6 4.67571
43 19 6 4.6727
44 19 6 4.67009
45 19 6 4.66793
46 19 6 4.66624
47 19 6 4.66504
48 19 6 4.66434
49 19 6 4.66414
0 20 6 4.66852
1 20 6 4.66934
2 20 6 4.67065
3 20 6 4.67243
4 20 6 4.67467
5 20 6 4.67734
6 20 6 4.6804
7 20 6 4.68382
8 20 6 4.68756
9 20 6 4.69156
10 20 6 4.69578
11 20 6 4.70014
12 20 6 4.7046
13 20 6 4.70907
14 20 6 4.7135
15 20 6 4.71779
16 20 6 4.72189
17 20 6 4.72571
18 20 6 4.72919
19 20 6 4.73224
20 20 6 4.73483
21 20 6 4.73688
22 20 6 4.73836
23 20 6 4.73924
24 20 6 4.73949
25 20 6 4.73911
26 20 6 4.7381
27 20 6 4.73649
28 20 6 4.73431
29 20 6 4.73161
30 20 6 4.72845
31 20 6 4.72488
32 20 6 4.72097
33 20 6 4.71681
34 20 6 4.71246
35 20 6 4.70801
36 20 6 4.70352
37 20 6 4.69906
38 20 6 4.69472
39 20 6 4.69054
40 20 6 4.68659
41 20 6 4.68292
42 20 6 4.67957
43 20 6 4.6766
44 20 6 4.67404
45 20 6 4.67191
46 20 6 4.67025
47 20 6 4.66907
48 20 6 4.66838
49 20 6 4.6682
0 21 6 4.6721
1 21 6 4.67291
2 21 6 4.6742
3 21 6 4.67597
4 21 6 4.67818
5 21 6 4.68082
6 21 6 4.68384
7 21 6 4.68721
8 21 6 4.6909
9 21 6 4.69485
10 21 6 4.699
11 21 6 4.7033
12 21 6 4.70769
13 21 6 4.71209
14 21 6 4.71644
15 21 6 4.72067
16 21 6 4.72469
17 21 6 4.72845
18 21 6 4.73186
19 21 6 4.73486
20 21 6 4.73739
21 21 6 4.73941
22 21 6 4.74086
23 21 6 4.74172
24 21 6 4.74196
25 21 6 4.74159
26 21 6 4.7406
27 21 6 4.73902
28 21 6 4.73689
29 21 6 4.73423
30 21 6 4.73112
31 21 6 4.72761
32 21 6 4.72378
33 21 6 4.71968
34 21 6 4.71541
35 21 6 4.71102
36 21 6 4.7066
37 21 6 4.70221
38 21 6 4.69793
39 21 6 4.69381
40 21 6 4.68992
41 21 6 4.6863
42 21 6 4.683
43 21 6 4.68007
44 21 6 4.67754
45 21 6 4.67544
46 21 6 4.6738
47 21 6 4.67264
48 21 6 4.67196
49 21 6 4.67178
0 22 6 4.67512
1 22 6 4.67591
2 22 6 4.67719
3 22 6 4.67892
4 22 6 4.6811
5 22 6 4.6837
6 22 6 4.68667
7 22 6 4.69
8 22 6 4.69363
9 22 6 4.69751
10 22 6 4.7016
11 22 6 4.70584
12 22 6 4.71016
13 22 6 4.71449
14 22 6 4.71877
15 22 6 4.72293
16 22 6 4.72688
17 22 6 4.73058
18 22 6 4.73393
19 22 6 4.73689
20 22 6 4.73938
21 22 6 4.74137
22 22 6 4.7428
23 22 6 4.74365
24 22 6 4.7439
25 22 6 4.74355
26 22 6 4.74259
27 22 6 4.74105
28 22 6 4.73896
29 22 6 4.73636
30 22 6 4.73332
31 22 6 4.72987
32 22 6 4.72611
33 22 6 4.72208
34 22 6 4.71788
35 22 6 4.71356
36 22 6 4.70921
37 22 6 4.70489
38 22 6 4.70066
39 22 6 4.6966
40 22 6 4.69275
41 22 6 4.68918
42 22 6 4.68592
43 22 6 4.68302
44 22 6 4.68052
45 22 6 4.67844
46 22 6 4.67682
47 22 6 4.67566
48 22 6 4.67499
49 22 6 4.67481
0 23 6 4.6775
1 23 6 4.67828
2 23 6 4.67952
3 23 6 4.68123
4 23 6 4.68336
5 23 6 4.68591
6 23 6 4.68884
7 23 6 4.69211
8 23 6 4.69568
9 23 6 4.6995
10 23 6 4.70353
11 23 6 4.70769
12 23 6 4.71194
13 23 6 4.71621
14 23 6 4.72042
15 23 6 4.72451
16 23 6 4.72841
17 23 6 4.73205
18 23 6 4.73536
19 23 6 4.73827
20 23 6 4.74074
21 23 6 4.74271
22 23 6 4.74414
23 23 6 4.745
24 23 6 4.74527
25 23 6 4.74494
26 23 6 4.74402
27 23 6 4.74253
28 23 6 4.7405
29 23 6 4.73796
30 23 6 4.73498
31 23 6 4.7316
32 23 6 4.72791
33 23 6 4.72395
34 23 6 4.71982
35 23 6 4.71557
36 23 6 4.71128
37 23 6 4.70701
38 23 6 4.70285
39 23 6 4.69883
40 23 6 4.69503
41 23 6 4.69149
42 23 6 4.68827
43 23 6 4.6854
44 23 6 4.68291
45 23 6 4.68085
46 23 6 4.67923
47 23 6 4.67808
48 23 6 4.6774
49 23 6 4.67721
0 24 6 4.6792
1 24 6 4.67994
2 24 6 4.68116
3 24 6 4.68282
4 24 6 4.68491
5 24 6 4.68741
6 24 6 4.69029
7 24 6 4.6935
8 24 6 4.69701
9 24 6 4.70076
10 24 6 4.70472
11 24 6 4.70882
12 24 6 4.713
13 24 6 4.7172
14 24 6 4.72136
15 24 6 4.72539
16 24 6 4.72924
17 24 6 4.73283
18 24 6 4.7361
19 24 6 4.739
20 24 6 4.74145
21 24 6 4.74341
22 24 6 4.74485
23 24 6 4.74573
24 24 6 4.74603
25 24 6 4.74574
26 24 6 4.74487
27 24 6 4.74343
28 24 6 4.74146
29 24 6 4.73899
30 24 6 4.73607
31 24 6 4.73277
32 24 6 4.72914
33 24 6 4.72525
34 24 6 4.72118
35 24 6 4.71699
36 24 6 4.71276
37 24 6 4.70855
38 24 6 4.70443
39 24 6 4.70046
40 24 6 4.69669
41 24 6 4.69319
42 24 6 4.68999
43 24 6 4.68713
44 24 6 4.68466
45 24 6 4.68261
46 24 6 4.68099
47 24 6 4.67983
48 24 6 4.67914
49 24 6 4.67893
0 25 6 4.68017
1 25 6 4.68088
2 25 6 4.68205
3 25 6 4.68367
4 25 6 4.68571
5 25 6 4.68816
6 25 6 4.69097
7 25 6 4.69413
8 25 6 4.69757
9 25 6 4.70127
10 25 6 4.70516
11 25 6 4.7092
12 25 6 4.71332
13 25 6 4.71746
14 25 6 4.72156
15 25 6 4.72554
16 25 6 4.72935
17 25 6 4.73291
18 25 6 4.73616
19 25 6 4.73904
20 25 6 4.74149
21 25 6 4.74346
22 25 6 4.74492
23 25 6 4.74583
24 25 6 4.74616
25 25 6 4.74592
26 25 6 4.74511
27 25 6 4.74373
28 25 6 4.74182
29 25 6 4.73942
30 25 6 4.73657
31 25 6 4.73334
32 25 6 4.72977
33 25 6 4.72595
34 25 6 4.72194
35 25 6 4.7178
36 25 6 4.71362
37 25 6 4.70946
38 25 6 4.70538
39 25 6 4.70144
40 25 6 4.6977
41 25 6 4.69422
42 25 6 4.69103
43 25 6 4.68819
44 25 6 4.68572
45 25 6 4.68367
46 25 6 4.68204
47 25 6 4.68087
48 25 6 4.68016
49 25 6 4.67993
0 26 6 4.68038
1 26 6 4.68105
2 26 6 4.68218
3 26 6 4.68375
4 26 6 4.68574
5 26 6 4.68813
6 26 6 4.69089
7 26 6 4.69398
8 26 6 4.69736
9 26 6 4.701
10 26 6 4.70483
11 26 6 4.70881
12 26 6 4.71288
13 26 6 4.71697
14 26 6 4.72102
15 26 6 4.72497
16 26 6 4.72875
17 26 6 4.73229
18 26 6 4.73553
19 26 6 4.73841
20 26 6 4.74087
21 26 6 4.74286
22 26 6 4.74435
23 26 6 4.7453
24 26 6 4.74568
25 26 6 4.7455
26 26 6 4.74474
27 26 6 4.74343
28 26 6 4.74159
29 26 6 4.73925
30 26 6 4.73647
31 26 6 4.73329
32 26 6 4.72979
33 26 6 4.72602
34 26 6 4.72206
35 26 6 4.71798
36 26 6 4.71384
37 26 6 4.70971
38 26 6 4.70566
39 26 6 4.70175
40 26 6 4.69803
41 26 6 4.69456
42 26 6 4.69138
43 26 6 4.68854
44 26 6 4.68607
45 26 6 4.684
46 26 6 4.68236
47 26 6 4.68117
48 26 6 4.68044
49 26 6 4.68017
0 27 6 4.67982
1 27 6 4.68045
2 27 6 4.68153
3 27 6 4.68305
4 27 6 4.68499
5 27 6 4.68732
6 27 6 4.69003
7 27 6 4.69306
8 27 6 4.69639
9 27 6 4.69997
10 27 6 4.70375
11 27 6 4.70767
12 27 6 4.71169
13 27 6 4.71575
14 27 6 4.71977
15 27 6 4.72369
16 27 6 4.72745
17 27 6 4.73099
18 27 6 4.73423
19 27 6 4.73712
20 27 6 4.7396
21 27 6 4.74163
22 27 6 4.74316
23 27 6 4.74416
24 27 6 4.7446
25 27 6 4.74447
26 27 6 4.74378
27 27 6 4.74253
28 27 6 4.74075
29 27 6 4.73848
30 27 6 4.73576
31 27 6 4.73264
32 27 6 4.72919
33 27 6 4.72547
34 27 6 4.72156
35 27 6 4.71751
36 27 6 4.7134
37 27 6 4.7093
38 27 6 4.70527
39 27 6 4.70137
40 27 6 4.69766
41 27 6 4.6942
42 27 6 4.69102
43 27 6 4.68817
44 27 6 4.68569
45 27 6 4.6836
46 27 6 4.68194
47 27 6 4.68072
48 27 6 4.67996
49 27 6 4.67966
0 28 6 4.67852
1 28 6 4.6791
2 28 6 4.68013
3 28 6 4.68159
4 28 6 4.68348
5 28 6 4.68576
6 28 6 4.68841
7 28 6 4.69139
8 28 6 4.69467
9 28 6 4.6982
10 28 6 4.70193
11 28 6 4.70582
12 28 6 4.7098
13 28 6 4.71383
14 28 6 4.71783
15 28 6 4.72174
16 28 6 4.72549
17 28 6 4.72903
18 28 6 4.73229
19 28 6 4.73521
20 28 6 4.73773
21 28 6 4.7398
22 28 6 4.74138
23 28 6 4.74243
24 28 6 4.74293
25 28 6 4.74287
26 28 6 4.74224
27 28 6 4.74106
28 28 6 4.73934
29 28 6 4.73713
30 28 6 4.73446
31 28 6 4.73139
32 28 6 4.72799
33 28 6 4.72431
34 28 6 4.72042
35 28 6 4.7164
36 28 6 4.71231
37 28 6 4.70823
38 28 6 4.70421
39 28 6 4.70031
40 28 6 4.69661
41 28 6 4.69314
42 28 6 4.68995
43 28 6 4.68708
44 28 6 4.68458
45 28 6 4.68248
46 28 6 4.68079
47 28 6 4.67953
48 28 6 4.67873
49 28 6 4.67839
0 29 6 4.67648
1 29 6 4.67702
2 29 6 4.678
3 29 6 4.67942
4 29 6 4.68125
5 29 6 4.68348
6 29 6 4.68608
7 29 6 4.68901
8 29 6 4.69225
9 29 6 4.69573
10 29 6 4.69943
11 29 6 4.70329
12 29 6 4.70725
13 29 6 4.71126
14 29 6 4.71525
15 29 6 4.71916
16 29 6 4.72293
17 29 6 4.72649
18 29 6 4.72977
19 29 6 4.73273
20 29 6 4.73529
21 29 6 4.73742
22 29 6 4.73905
23 29 6 4.74017
24 29 6 4.74073
25 29 6 4.74073
26 29 6 4.74017
27 29 6 4.73904
28 29 6 4.73738
29 29 6 4.73522
30 29 6 4.7326
31 29 6 4.72957
32 29 6 4.7262
33 29 6 4.72255
34 29 6 4.71869
35 29 6 4.71468
36 29 6 4.7106
37 29 6 4.70652
38 29 6 4.7025
39 29 6 4.6986
40 29 6 4.69489
41 29 6 4.6914
42 29 6 4.68819
43 29 6 4.68531
44 29 6 4.68278
45 29 6 4.68064
46 29 6 4.67892
47 29 6 4.67763
48 29 6 4.67679
49 29 6 4.67641
0 30 6 4.67378
1 30 6 4.67426
2 30 6 4.67519
3 30 6 4.67656
4 30 6 4.67835
5 30 6 4.68054
6 30 6 4.68309
7 30 6 4.68598
8 30 6 4.68918
9 30 6 4.69264
10 30 6 4.69631
11 30 6 4.70014
12 30 6 4.70409
13 30 6 4.7081
14 30 6 4.71209
15 30 6 4.71602
16 30 6 4.71981
17 30 6 4.7234
18 30 6 4.72673
19 30 6 4.72973
20 30 6 4.73235
21 30 6 4.73454
22 30 6 4.73623
23 30 6 4.73741
24 30 6 4.73804
25 30 6 4.73811
26 30 6 4.7376
27 30 6 4.73653
28 30 6 4.73492
29 30 6 4.7328
30 30 6 4.73022
31 30 6 4.72722
32 30 6 4.72387
33 30 6 4.72024
34 30 6 4.71638
35 30 6 4.71238
36 30 6 4.7083
37 30 6 4.70422
38 30 6 4.70018
39 30 6 4.69627
40 30 6 4.69253
41 30 6 4.68903
42 30 6 4.68579
43 30 6 4.68288
44 30 6 4.68032
45 30 6 4.67815
46 30 6 4.67639
47 30 6 4.67506
48 30 6 4.67418
49 30 6 4.67375
0 31 6 4.67045
1 31 6 4.67089
2 31 6 4.67178
3 31 6 4.6731
4 31 6 4.67485
5 31 6 4.677
6 31 6 4.67951
7 31 6 4.68237
8 31 6 4.68554
9 31 6 4.68898
10 31 6 4.69263
11 31 6 4.69646
12 31 6 4.70041
13 31 6 4.70443
14 31 6 4.70844
15 31 6 4.71239
16 31 6 4.71622
17 31 6 4.71986
18 31 6 4.72324
19 31 6 4.7263
20 31 6 4.72898
21 31 6 4.73123
22 31 6 4.73299
23 31 6 4.73424
24 31 6 4.73493
25 31 6 4.73505
26 31 6 4.7346
27 31 6 4.73358
28 31 6 4.73201
29 31 6 4.72993
30 31 6 4.72737
31 31 6 4.72439
32 31 6 4.72105
33 31 6 4.71742
34 31 6 4.71357
35 31 6 4.70956
36 31 6 4.70547
37 31 6 4.70136
38 31 6 4.69731
39 31 6 4.69337
40 31 6 4.68961
41 31 6 4.68607
42 31 6 4.6828
43 31 6 4.67985
44 31 6 4.67726
45 31 6 4.67505
46 31 6 4.67324
47 31 6 4.67187
48 31 6 4.67094
49 31 6 4.67047
0 32 6 4.66659
1 32 6 4.66698
2 32 6 4.66783
3 32 6 4.66912
4 32 6 4.67082
5 32 6 4.67294
6 32 6 4.67543
7 32 6 4.67826
8 32 6 4.68141
9 32 6 4.68484
10 32 6 4.68849
11 32 6 4.69233
12 32 6 4.69629
13 32 6 4.70032
14 32 6 4.70437
15 32 6 4.70836
16 32 6 4.71224
17 32 6 4.71593
18 32 6 4.71937
19 32 6 4.72249
20 32 6 4.72524
21 32 6 4.72756
22 32 6 4.72939
23 32 6 4.7307
24 32 6 4.73145
25 32 6 4.73163
26 32 6 4.73123
27 32 6 4.73025
28 32 6 4.72871
29 32 6 4.72665
30 32 6 4.72411
31 32 6 4.72114
32 32 6 4.7178
33 32 6 4.71416
34 32 6 4.71029
35 32 6 4.70626
36 32 6 4.70215
37 32 6 4.69802
38 32 6 4.69394
39 32 6 4.68996
40 32 6 4.68616
41 32 6 4.68259
42 32 6 4.67928
43 32 6 4.6763
44 32 6 4.67366
45 32 6 4.6714
46 32 6 4.66956
47 32 6 4.66814
48 32 6 4.66717
49 32 6 4.66665
0 33 6 4.66226
1 33 6 4.66262
2 33 6 4.66343
3 33 6 4.66468
4 33 6 4.66636
5 33 6 4.66845
6 33 6 4.67092
7 33 6 4.67374
8 33 6 4.67688
9 33 6 4.68031
10 33 6 4.68397
11 33 6 4.68782
12 33 6 4.69181
13 33 6 4.69587
14 33 6 4.69996
15 33 6 4.704
16 33 6 4.70794
17 33 6 4.71169
18 33 6 4.7152
19 33 6 4.7184
20 33 6 4.72122
21 33 6 4.7236
22 33 6 4.72551
23 33 6 4.72688
24 33 6 4.72769
25 33 6 4.72792
26 33 6 4.72756
27 33 6 4.72661
28 33 6 4.7251
29 33 6 4.72305
30 33 6 4.72051
31 33 6 4.71753
32 33 6 4.71418
33 33 6 4.71053
34 33 6 4.70663
35 33 6 4.70258
36 33 6 4.69843
37 33 6 4.69426
38 33 6 4.69014
39 33 6 4.68613
40 33 6 4.68228
41 33 6 4.67866
42 33 6 4.67532
43 33 6 4.67228
44 33 6 4.6696
45 33 6 4.6673
46 33 6 4.66541
47 33 6 4.66395
48 33 6 4.66293
49 33 6 4.66237
0 34 6 4.65758
1 34 6 4.6579
2 34 6 4.65867
3 34 6 4.6599
4 34 6 4.66155
5 34 6 4.66362
6 34 6 4.66608
7 34 6 4.6689
8 34 6 4.67204
9 34 6 4.67548
10 34 6 4.67916
11 34 6 4.68304
12 34 6 4.68706
13 34 6 4.69117
14 34 6 4.69531
15 34 6 4.69941
16 34 6 4.70341
17 34 6 4.70723
18 34 6 4.71081
19 34 6 4.71409
20 34 6 4.71698
21 34 6 4.71944
22 34 6 4.72141
23 34 6 4.72285
24 34 6 4.72371
25 34 6 4.72398
26 34 6 4.72365
27 34 6 4.72273
28 34 6 4.72123
29 34 6 4.71918
30 34 6 4.71664
31 34 6 4.71365
32 34 6 4.71027
33 34 6 4.70659
34 34 6 4.70266
35 34 6 4.69857
36 34 6 4.69437
37 34 6 4.69016
38 34 6 4.68599
39 34 6 4.68193
40 34 6 4.67804
41 34 6 4.67438
42 34 6 4.67098
43 34 6 4.6679
44 34 6 4.66517
45 34 6 4.66282
46 34 6 4.66088
47 34 6 4.65938
48 34 6 4.65832
49 34 6 4.65772
0 35 6 4.65261
1 35 6 4.6529
2 35 6 4.65365
3 35 6 4.65486
4 35 6 4.6565
5 35 6 4.65856
6 35 6 4.66101
7 35 6 4.66383
8 35 6 4.66699
9 35 6 4.67044
10 35 6 4.67415
11 35 6 4.67807
12 35 6 4.68213
13 35 6 4.6863
14 35 6 4.6905
15 35 6 4.69466
16 35 6 4.69873
17 35 6 4.70263
18 35 6 4.7063
19 35 6 4.70964
20 35 6 4.71262
21 35 6 4.71515
22 35 6 4.71718
23 35 6 4.71867
24 35 6 4.71958
25 35 6 4.71989
26 35 6 4.71959
27 35 6 4.71868
28 35 6 4.71718
29 35 6 4.71513
30 35 6 4.71257
31 35 6 4.70955
32 35 6 4.70615
33 35 6 4.70243
34 35 6 4.69845
35 35 6 4.69431
36 35 6 4.69007
37 35 6 4.68581
38 35 6 4.68159
39 35 6 4.67747
40 35 6 4.67353
41 35 6 4.66981
42 35 6 4.66636
43 35 6 4.66323
44 35 6 4.66045
45 35 6 4.65805
46 35 6 4.65607
47 35 6 4.65452
48 35 6 4.65343
49 35 6 4.65279
0 36 6 4.64747
1 36 6 4.64773
2 36 6 4.64847
3 36 6 4.64965
4 36 6 4.65129
5 36 6 4.65334
6 36 6 4.6558
7 36 6 4.65864
8 36 6 4.66181
9 36 6 4.6653
10 36 6 4.66904
11 36 6 4.673
12 36 6 4.67712
13 36 6 4.68134
14 36 6 4.68561
15 36 6 4.68985
16 36 6 4.69399
17 36 6 4.69797
18 36 6 4.70171
19 36 6 4.70514
20 36 6 4.70819
21 36 6 4.71079
22 36 6 4.71289
23 36 6 4.71443
24 36 6 4.71538
25 36 6 4.71572
26 36 6 4.71544
27 36 6 4.71453
28 36 6 4.71303
29 36 6 4.71097
30 36 6 4.70838
31 36 6 4.70533
32 36 6 4.70188
33 36 6 4.69811
34 36 6 4.69409
35 36 6 4.6899
36 36 6 4.6856
37 36 6 4.68128
38 36 6 4.677
39 36 6 4.67283
40 36 6 4.66883
41 36 6 4.66505
42 36 6 4.66155
43 36 6 4.65837
44 36 6 4.65554
45 36 6 4.6531
46 36 6 4.65107
47 36 6 4.64948
48 36 6 4.64835
49 36 6 4.64767
0 37 6 4.64224
1 37 6 4.64249
2 37 6 4.6432
3 37 6 4.64438
4 37 6 4.64601
5 37 6 4.64807
6 37 6 4.65055
7 37 6 4.6534
8 37 6 4.6566
9 37 6 4.66012
10 37 6 4.66391
11 37 6 4.66792
12 37 6 4.6721
13 37 6 4.67639
14 37 6 4.68072
15 37 6 4.68504
16 37 6 4.68927
17 37 6 4.69333
18 37 6 4.69715
19 37 6 4.70065
20 37 6 4.70377
21 37 6 4.70644
22 37 6 4.7086
23 37 6 4.71019
24 37 6 4.71118
25 37 6 4.71154
26 37 6 4.71127
27 37 6 4.71036
28 37 6 4.70885
29 37 6 4.70676
30 37 6 4.70414
31 37 6 4.70105
32 37 6 4.69756
33 37 6 4.69373
34 37 6 4.68965
35 37 6 4.6854
36 37 6 4.68104
37 37 6 4.67666
38 37 6 4.67232
39 37 6 4.66808
40 37 6 4.66402
41 37 6 4.66019
42 37 6 4.65664
43 37 6 4.6534
44 37 6 4.65052
45 37 6 4.64804
46 37 6 4.64597
47 37 6 4.64434
48 37 6 4.64317
49 37 6 4.64247
0 38 6 4.63701
1 38 6 4.63725
2 38 6 4.63795
3 38 6 4.63913
4 38 6 4.64076
5 38 6 4.64284
6 38 6 4.64533
7 38 6 4.64821
8 38 6 4.65144
9 38 6 4.655
10 38 6 4.65884
11 38 6 4.6629
12 38 6 4.66715
13 38 6 4.6715
14 38 6 4.67591
15 38 6 4.68031
16 38 6 4.68462
17 38 6 4.68876
18 38 6 4.69266
19 38 6 4.69624
20 38 6 4.69943
21 38 6 4.70216
22 38 6 4.70437
23 38 6 4.706
24 38 6 4.70702
25 38 6 4.70741
26 38 6 4.70714
27 38 6 4.70623
28 38 6 4.70469
29 38 6 4.70257
30 38 6 4.69992
31 38 6 4.69678
32 38 6 4.69324
33 38 6 4.68935
34 38 6 4.68521
35 38 6 4.68089
36 38 6 4.67647
37 38 6 4.67202
38 38 6 4.66762
39 38 6 4.66332
40 38 6 4.6592
41 38 6 4.65531
42 38 6 4.6517
43 38 6 4.64842
44 38 6 4.64549
45 38 6 4.64296
46 38 6 4.64086
47 38 6 4.63919
48 38 6 4.63799
49 38 6 4.63726
0 39 6 4.63187
1 39 6 4.63209
2 39 6 4.6328
3 39 6 4.63398
4 39 6 4.63562
5 39 6 4.63771
6 39 6 4.64022
7 39 6 4.64313
8 39 6 4.64641
9 39 6 4.65001
10 39 6 4.6539
11 39 6 4.65803
12 39 6 4.66234
13 39 6 4.66677
14 39 6 4.67125
15 39 6 4.67573
16 39 6 4.68011
17 39 6 4.68433
18 39 6 4.68831
19 39 6 4.69197
20 39 6 4.69523
21 39 6 4.69801
22 39 6 4.70027
23 39 6 4.70194
24 39 6 4.70299
25 39 6 4.70338
26 39 6 4.70311
27 39 6 4.70219
28 39 6 4.70063
29 39 6 4.69848
30 39 6 4.69578
31 39 6 4.69259
32 39 6 4.68899
33 39 6 4.68505
34 39 6 4.68085
35 39 6 4.67646
36 39 6 4.67197
37 39 6 4.66745
38 39 6 4.66298
39 39 6 4.65863
40 39 6 4.65445
41 39 6 4.6505
42 39 6 4.64683
43 39 6 4.6435
44 39 6 4.64053
45 39 6 4.63795
46 39 6 4.63581
47 39 6 4.63412
48 39 6 4.63289
49 39 6 4.63214
0 40 6 4.6269
1 40 6 4.62711
2 40 6 4.62782
3 40 6 4.629
4 40 6 4.63066
5 40 6 4.63277
6 40 6 4.63531
7 40 6 4.63826
8 40 6 4.64158
9 40 6 4.64523
10 40 6 4.64917
11 40 6 4.65336
12 40 6 4.65773
13 40 6 4.66223
14 40 6 4.6668
15 40 6 4.67135
16 40 6 4.67581
17 40 6 4.68011
18 40 6 4.68416
19 40 6 4.68789
20 40 6 4.69121
21 40 6 4.69405
22 40 6 4.69635
23 40 6 4.69805
24 40 6 4.69912
25 40 6 4.69952
26 40 6 4.69925
27 40 6 4.69831
28 40 6 4.69673
29 40 6 4.69454
30 40 6 4.69179
31 40 6 4.68855
32 40 6 4.68489
33 40 6 4.68088
34 40 6 4.67662
35 40 6 4.67216
36 40 6 4.6676
37 40 6 4.66302
38 40 6 4.65848
39 40 6 4.65406
40 40 6 4.64982
41 40 6 4.64582
42 40 6 4.6421
43 40 6 4.63872
44 40 6 4.6357
45 40 6 4.63309
46 40 6 4.63092
47 40 6 4.62919
48 40 6 4.62794
49 40 6 4.62718
0 41 6 4.62216
1 41 6 4.62237
2 41 6 4.62308
3 41 6 4.62428
4 41 6 4.62595
5 41 6 4.62809
6 41 6 4.63066
7 41 6 4.63364
8 41 6 4.637
9 41 6 4.64071
10 41 6 4.64471
11 41 6 4.64896
12 41 6 4.6534
13 41 6 4.65797
14 41 6 4.6626
15 41 6 4.66723
16 41 6 4.67176
17 41 6 4.67614
18 41 6 4.68026
19 41 6 4.68405
20 41 6 4.68742
21 41 6 4.69031
22 41 6 4.69265
23 41 6 4.69438
24 41 6 4.69547
25 41 6 4.69587
26 41 6 4.69559
27 41 6 4.69464
28 41 6 4.69302
29 41 6 4.69079
30 41 6 4.688
31 41 6 4.68471
32 41 6 4.68099
33 41 6 4.67692
34 41 6 4.67258
35 41 6 4.66806
36 41 6 4.66344
37 41 6 4.65879
38 41 6 4.65419
39 41 6 4.6497
40 41 6 4.6454
41 41 6 4.64135
42 41 6 4.63758
43 41 6 4.63415
44 41 6 4.63109
45 41 6 4.62845
46 41 6 4.62624
47 41 6 4.62449
48 41 6 4.62322
49 41 6 4.62244
0 42 6 4.61771
1 42 6 4.61793
2 42 6 4.61864
3 42 6 4.61986
4 42 6 4.62155
5 42 6 4.62371
6 42 6 4.62632
7 42 6 4.62934
8 42 6 4.63275
9 42 6 4.63651
10 42 6 4.64056
11 42 6 4.64487
12 42 6 4.64938
13 42 6 4.65401
14 42 6 4.65872
15 42 6 4.66341
16 42 6 4.66802
17 42 6 4.67246
18 42 6 4.67664
19 42 6 4.68049
20 42 6 4.68392
21 42 6 4.68685
22 42 6 4.68922
23 42 6 4.69098
24 42 6 4.69208
25 42 6 4.69248
26 42 6 4.69219
27 42 6 4.69122
28 42 6 4.68957
29 42 6 4.6873
30 42 6 4.68446
31 42 6 4.68111
32 42 6 4.67734
33 42 6 4.67321
34 42 6 4.6688
35 42 6 4.66422
36 42 6 4.65953
37 42 6 4.65481
38 42 6 4.65015
39 42 6 4.64561
40 42 6 4.64125
41 42 6 4.63714
42 42 6 4.63332
43 42 6 4.62985
44 42 6 4.62676
45 42 6 4.62408
46 42 6 4.62185
47 42 6 4.62008
48 42 6 4.61879
49 42 6 4.618
0 43 6 4.61362
1 43 6 4.61384
2 43 6 4.61457
3 43 6 4.6158
4 43 6 4.61752
5 43 6 4.61971
6 43 6 4.62235
7 43 6 4.62541
8 43 6 4.62887
9 43 6 4.63267
10 43 6 4.63678
11 43 6 4.64115
12 43 6 4.64572
13 43 6 4.65042
14 43 6 4.65519
15 43 6 4.65995
16 43 6 4.66462
17 43 6 4.66912
18 43 6 4.67336
19 43 6 4.67726
20 43 6 4.68073
21 43 6 4.6837
22 43 6 4.68611
23 43 6 4.68788
24 43 6 4.68898
25 43 6 4.68939
26 43 6 4.68909
27 43 6 4.68809
28 43 6 4.68641
29 43 6 4.6841
30 43 6 4.68122
31 43 6 4.67782
32 43 6 4.67398
33 43 6 4.66979
34 43 6 4.66533
35 43 6 4.66068
36 43 6 4.65592
37 43 6 4.65115
38 43 6 4.64643
39 43 6 4.64183
40 43 6 4.63742
41 43 6 4.63326
42 43 6 4.6294
43 43 6 4.62588
44 43 6 4.62275
45 43 6 4.62005
46 43 6 4.61779
47 43 6 4.616
48 43 6 4.61471
49 43 6 4.61391
0 44 6 4.60993
1 44 6 4.61016
2 44 6 4.6109
3 44 6 4.61215
4 44 6 4.6139
5 44 6 4.61612
6 44 6 4.61879
7 44 6 4.6219
8 44 6 4.6254
9 44 6 4.62925
10 44 6 4.63341
11 44 6 4.63784
12 44 6 4.64246
13 44 6 4.64722
14 44 6 4.65205
15 44 6 4.65687
16 44 6 4.6616
17 44 6 4.66615
18 44 6 4.67044
19 44 6 4.67439
20 44 6 4.6779
21 44 6 4.6809
22 44 6 4.68333
23 44 6 4.68512
24 44 6 4.68622
25 44 6 4.68663
26 44 6 4.68631
27 44 6 4.68529
28 44 6 4.68358
29 44 6 4.68124
30 44 6 4.6783
31 44 6 4.67486
32 44 6 4.67097
33 44 6 4.66672
34 44 6 4.6622
35 44 6 4.65749
36 44 6 4.65267
37 44 6 4.64784
38 44 6 4.64306
39 44 6 4.63841
40 44 6 4.63395
41 44 6 4.62974
42 44 6 4.62584
43 44 6 4.62229
44 44 6 4.61913
45 44 6 4.6164
46 44 6 4.61412
47 44 6 4.61232
48 44 6 4.61102
49 44 6 4.61022
0 45 6 4.60668
1 45 6 4.60692
2 45 6 4.60768
3 45 6 4.60895
4 45 6 4.61072
5 45 6 4.61298
6 45 6 4.61569
7 45 6 4.61883
8 45 6 4.62237
9 45 6 4.62628
10 45 6 4.63049
11 45 6 4.63496
12 45 6 4.63964
13 45 6 4.64446
14 45 6 4.64934
15 45 6 4.65421
16 45 6 4.65899
17 45 6 4.66359
18 45 6 4.66792
19 45 6 4.6719
20 45 6 4.67545
21 45 6 4.67848
22 45 6 4.68092
23 45 6 4.68272
24 45 6 4.68383
25 45 6 4.68423
26 45 6 4.6839
27 45 6 4.68285
28 45 6 4.68112
29 45 6 4.67873
30 45 6 4.67576
31 45 6 4.67226
32 45 6 4.66832
33 45 6 4.66402
34 45 6 4.65945
35 45 6 4.65468
36 45 6 4.64981
37 45 6 4.64492
38 45 6 4.64009
39 45 6 4.63539
40 45 6 4.63089
41 45 6 4.62664
42 45 6 4.6227
43 45 6 4.61912
44 45 6 4.61593
45 45 6 4.61318
46 45 6 4.61089
47 45 6 4.60907
48 45 6 4.60776
49 45 6 4.60696
0 46 6 4.60391
1 46 6 4.60416
2 46 6 4.60494
3 46 6 4.60624
4 46 6 4.60803
5 46 6 4.61032
6 46 6 4.61307
7 46 6 4.61625
8 46 6 4.61983
9 46 6 4.62378
10 46 6 4.62804
11 46 6 4.63256
12 46 6 4.63728
13 46 6 4.64215
14 46 6 4.64708
15 46 6 4.65199
16 46 6 4.65682
17 46 6 4.66145
18 46 6 4.66582
19 46 6 4.66984
20 46 6 4.67341
21 46 6 4.67646
22 46 6 4.67891
23 46 6 4.68072
24 46 6 4.68183
25 46 6 4.68221
26 46 6 4.68187
27 46 6 4.6808
28 46 6 4.67904
29 46 6 4.67662
30 46 6 4.67361
31 46 6 4.67007
32 46 6 4.66608
33 46 6 4.66173
34 46 6 4.6571
35 46 6 4.65229
36 46 6 4.64737
37 46 6 4.64243
38 46 6 4.63755
39 46 6 4.63281
40 46 6 4.62826
41 46 6 4.62398
42 46 6 4.62001
43 46 6 4.6164
44 46 6 4.61319
45 46 6 4.61042
46 46 6 4.60811
47 46 6 4.60629
48 46 6 4.60498
49 46 6 4.60418
0 47 6 4.60164
1 47 6 4.60191
2 47 6 4.60271
3 47 6 4.60403
4 47 6 4.60585
5 47 6 4.60817
6 47 6 4.61095
7 47 6 4.61417
8 47 6 4.61779
9 47 6 4.62178
10 47 6 4.62608
11 47 6 4.63065
12 47 6 4.63542
13 47 6 4.64032
14 47 6 4.64529
15 47 6 4.65025
16 47 6 4.6551
17 47 6 4.65978
18 47 6 4.66417
19 47 6 4.66821
20 47 6 4.6718
21 47 6 4.67486
22 47 6 4.67732
23 47 6 4.67913
24 47 6 4.68024
25 47 6 4.68061
26 47 6 4.68025
27 47 6 4.67916
28 47 6 4.67737
29 47 6 4.67492
30 47 6 4.67188
31 47 6 4.6683
32 47 6 4.66427
33 47 6 4.65987
34 47 6 4.6552
35 47 6 4.65034
36 47 6 4.64537
37 47 6 4.64039
38 47 6 4.63547
39 47 6 4.63069
40 47 6 4.62611
41 47 6 4.62179
42 47 6 4.61779
43 47 6 4.61416
44 47 6 4.61093
45 47 6 4.60815
46 47 6 4.60583
47 47 6 4.60401
48 47 6 4.6027
49 47 6 4.60191
0 48 6 4.5999
1 48 6 4.60019
2 48 6 4.60101
3 48 6 4.60235
4 48 6 4.6042
5 48 6 4.60655
6 48 6 4.60937
7 48 6 4.61262
8 48 6 4.61628
9 48 6 4.62031
10 48 6 4.62465
11 48 6 4.62925
12 48 6 4.63405
13 48 6 4.639
14 48 6 4.644
15 48 6 4.64899
16 48 6 4.65387
17 48 6 4.65857
18 48 6 4.66299
19 48 6 4.66704
20 48 6 4.67064
21 48 6 4.67371
22 48 6 4.67618
23 48 6 4.67798
24 48 6 4.67908
25 48 6 4.67944
26 48 6 4.67907
27 48 6 4.67796
28 48 6 4.67614
29 48 6 4.67366
30 48 6 4.67058
31 48 6 4.66697
32 48 6 4.6629
33 48 6 4.65846
34 48 6 4.65375
35 48 6 4.64885
36 48 6 4.64384
37 48 6 4.63882
38 48 6 4.63387
39 48 6 4.62905
40 48 6 4.62444
41 48 6 4.62009
42 48 6 4.61607
43 48 6 4.61242
44 48 6 4.60918
45 48 6 4.60639
46 48 6 4.60407
47 48 6 4.60224
48 48 6 4.60093
49 48 6 4.60015
0 49 6 4.59871
1 49 6 4.59901
2 49 6 4.59985
3 49 6 4.60122
4 49 6 4.6031
5 49 6 4.60548
6 49 6 4.60832
7 49 6 4.61161
8 49 6 4.61531
9 49 6 4.61937
10 49 6 4.62374
11 49 6 4.62838
12 49 6 4.63321
13 49 6 4.63819
14 49 6 4.64322
15 49 6 4.64823
16 49 6 4.65313
17 49 6 4.65785
18 49 6 4.66228
19 49 6 4.66634
20 49 6 4.66995
21 49 6 4.67302
22 49 6 4.67548
23 49 6 4.67728
24 49 6 4.67837
25 49 6 4.67872
26 49 6 4.67833
27 49 6 4.6772
28 49 6 4.67535
29 49 6 4.67285
30 49 6 4.66974
31 49 6 4.66609
32 49 6 4.66199
33 49 6 4.65752
34 49 6 4.65277
35 49 6 4.64783
36 49 6 4.64279
37 49 6 4.63774
38 49 6 4.63275
39 49 6 4.62791
40 49 6 4.62327
41 49 6 4.61891
42 49 6 4.61487
43 49 6 4.6112
44 49 6 4.60795
45 49 6 4.60515
46 49 6 4.60283
47 49 6 4.60101
48 49 6 4.59971
49 49 6 4.59894
0 0 7 4.62253
1 0 7 4.62288
2 0 7 4.62384
3 0 7 4.62538
4 0 7 4.6275
5 0 7 4.63018
6 0 7 4.63339
7 0 7 4.63711
8 0 7 4.64128
9 0 7 4.64587
10 0 7 4.65083
11 0 7 4.65609
12 0 7 4.6616
13 0 7 4.66726
14 0 7 4.67301
15 0 7 4.67876
16 0 7 4.68439
17 0 7 4.68982
18 0 7 4.69494
19 0 7 4.69964
20 0 7 4.70382
21 0 7 4.70739
22 0 7 4.71025
23 0 7 4.71234
24 0 7 4.71361
25 0 7 4.71402
26 0 7 4.71355
27 0 7 4.71222
28 0 7 4.71007
29 0 7 4.70714
30 0 7 4.70351
31 0 7 4.69927
32 0 7 4.69451
33 0 7 4.68933
34 0 7 4.68385
35 0 7 4.67817
36 0 7 4.67239
37 0 7 4.6666
38 0 7 4.66091
39 0 7 4.6554
40 0 7 4.65014
41 0 7 4.6452
42 0 7 4.64064
43 0 7 4.63651
44 0 7 4.63285
45 0 7 4.62971
46 0 7 4.62712
47 0 7 4.62508
48 0 7 4.62363
49 0 7 4.62278
0 1 7 4.62242
1 1 7 4.6228
2 1 7 4.62378
3 1 7 4.62536
4 1 7 4.62751
5 1 7 4.63023
6 1 7 4.63347
7 1 7 4.63722
8 1 7 4.64142
9 1 7 4.64605
10 1 7 4.65103
11 1 7 4.65633
12 1 7 4.66185
13 1 7 4.66754
14 1 7 4.67331
15 1 7 4.67906
16 1 7 4.68471
17 1 7 4.69014
18 1 7 4.69525
19 1 7 4.69995
20 1 7 4.70412
21 1 7 4.70768
22 1 7 4.71053
23 1 7 4.7126
24 1 7 4.71385
25 1 7 4.71423
26 1 7 4.71374
27 1 7 4.71239
28 1 7 4.71021
29 1 7 4.70725
30 1 7 4.7036
31 1 7 4.69932
32 1 7 4.69453
33 1 7 4.68933
34 1 7 4.68382
35 1 7 4.67811
36 1 7 4.6723
37 1 7 4.66649
38 1 7 4.66078
39 1 7 4.65525
40 1 7 4.64997
41 1 7 4.64502
42 1 7 4.64045
43 1 7 4.63632
44 1 7 4.63267
45 1 7 4.62953
46 1 7 4.62694
47 1 7 4.62492
48 1 7 4.62348
49 1 7 4.62265
0 2 7 4.62294
1 2 7 4.62334
2 2 7 4.62435
3 2 7 4.62596
4 2 7 4.62815
5 2 7 4.63089
6 2 7 4.63417
7 2 7 4.63795
8 2 7 4.64218
9 2 7 4.64684
10 2 7 4.65185
11 2 7 4.65716
12 2 7 4.66271
13 2 7 4.66841
14 2 7 4.67419
15 2 7 4.67995
16 2 7 4.68559
17 2 7 4.69102
18 2 7 4.69613
19 2 7 4.70081
20 2 7 4.70497
21 2 7 4.7085
22 2 7 4.71133
23 2 7 4.71338
24 2 7 4.7146
25 2 7 4.71496
26 2 7 4.71445
27 2 7 4.71307
28 2 7 4.71086
29 2 7 4.70788
30 2 7 4.7042
31 2 7 4.6999
32 2 7 4.69508
33 2 7 4.68986
34 2 7 4.68432
35 2 7 4.67859
36 2 7 4.67276
37 2 7 4.66694
38 2 7 4.66121
39 2 7 4.65567
40 2 7 4.65038
41 2 7 4.64542
42 2 7 4.64085
43 2 7 4.63672
44 2 7 4.63308
45 2 7 4.62995
46 2 7 4.62737
47 2 7 4.62536
48 2 7 4.62395
49 2 7 4.62314
0 3 7 4.62406
1 3 7 4.6245
2 3 7 4.62554
3 3 7 4.62718
4 3 7 4.6294
5 3 7 4.63218
6 3 7 4.63548
7 3 7 4.63929
8 3 7 4.64356
9 3 7 4.64823
10 3 7 4.65327
11 3 7 4.6586
12 3 7 4.66416
13 3 7 4.66987
14 3 7 4.67565
15 3 7 4.68141
16 3 7 4.68705
17 3 7 4.69247
18 3 7 4.69756
19 3 7 4.70222
20 3 7 4.70635
21 3 7 4.70986
22 3 7 4.71266
23 3 7 4.71469
24 3 7 4.71588
25 3 7 4.71621
26 3 7 4.71566
27 3 7 4.71426
28 3 7 4.71202
29 3 7 4.70902
30 3 7 4.70531
31 3 7 4.70099
32 3 7 4.69615
33 3 7 4.6909
34 3 7 4.68535
35 3 7 4.6796
36 3 7 4.67376
37 3 7 4.66793
38 3 7 4.66219
39 3 7 4.65664
40 3 7 4.65136
41 3 7 4.6464
42 3 7 4.64183
43 3 7 4.63771
44 3 7 4.63408
45 3 7 4.63096
46 3 7 4.6284
47 3 7 4.62642
48 3 7 4.62503
49 3 7 4.62424
0 4 7 4.62579
1 4 7 4.62626
2 4 7 4.62733
3 4 7 4.62901
4 4 7 4.63126
5 4 7 4.63406
6 4 7 4.6374
7 4 7 4.64124
8 4 7 4.64553
9 4 7 4.65023
10 4 7 4.65528
11 4 7 4.66063
12 4 7 4.6662
13 4 7 4.67192
14 4 7 4.67769
15 4 7 4.68344
16 4 7 4.68907
17 4 7 4.69447
18 4 7 4.69954
19 4 7 4.70417
20 4 7 4.70827
21 4 7 4.71175
22 4 7 4.71452
23 4 7 4.71651
24 4 7 4.71766
25 4 7 4.71796
26 4 7 4.71738
27 4 7 4.71595
28 4 7 4.71368
29 4 7 4.71065
30 4 7 4.70692
31 4 7 4.70258
32 4 7 4.69772
33 4 7 4.69246
34 4 7 4.68689
35 4 7 4.68113
36 4 7 4.67529
37 4 7 4.66945
38 4 7 4.66371
39 4 7 4.65817
40 4 7 4.65288
41 4 7 4.64794
42 4 7 4.64338
43 4 7 4.63927
44 4 7 4.63565
45 4 7 4.63256
46 4 7 4.63002
47 4 7 4.62806
48 4 7 4.6267
49 4 7 4.62594
0 5 7 4.62811
1 5 7 4.62861
2 5 7 4.62972
3 5 7 4.63142
4 5 7 4.6337
5 5 7 4.63654
6 5 7 4.63991
7 5 7 4.64377
8 5 7 4.64809
9 5 7 4.65281
10 5 7 4.65787
11 5 7 4.66323
12 5 7 4.66881
13 5 7 4.67452
14 5 7 4.68029
15 5 7 4.68603
16 5 7 4.69164
17 5 7 4.69701
18 5 7 4.70205
19 5 7 4.70665
20 5 7 4.71072
21 5 7 4.71415
22 5 7 4.71688
23 5 7 4.71883
24 5 7 4.71995
25 5 7 4.7202
26 5 7 4.71959
27 5 7 4.71812
28 5 7 4.71583
29 5 7 4.71277
30 5 7 4.70901
31 5 7 4.70465
32 5 7 4.69978
33 5 7 4.69451
34 5 7 4.68893
35 5 7 4.68317
36 5 7 4.67732
37 5 7 4.67149
38 5 7 4.66576
39 5 7 4.66022
40 5 7 4.65495
41 5 7 4.65002
42 5 7 4.64548
43 5 7 4.64139
44 5 7 4.6378
45 5 7 4.63473
46 5 7 4.63221
47 5 7 4.63028
48 5 7 4.62895
49 5 7 4.62822
0 6 7 4.63099
1 6 7 4.63152
2 6 7 4.63267
3 6 7 4.6344
4 6 7 4.63672
5 6 7 4.63959
6 6 7 4.64298
7 6 7 4.64687
8 6 7 4.65121
9 6 7 4.65594
10 6 7 4.66102
11 6 7 4.66639
12 6 7 4.67196
13 6 7 4.67767
14 6 7 4.68343
15 6 7 4.68915
16 6 7 4.69473
17 6 7 4.70008
18 6 7 4.70508
19 6 7 4.70964
20 6 7 4.71366
21 6 7 4.71705
22 6 7 4.71973
23 6 7 4.72163
24 6 7 4.72271
25 6 7 4.72292
26 6 7 4.72227
27 6 7 4.72076
28 6 7 4.71843
29 6 7 4.71535
30 6 7 4.71157
31 6 7 4.70719
32 6 7 4.70231
33 6 7 4.69703
34 6 7 4.69145
35 6 7 4.68569
36 6 7 4.67985
37 6 7 4.67402
38 6 7 4.66831
39 6 7 4.66279
40 6 7 4.65754
41 6 7 4.65262
42 6 7 4.64811
43 6 7 4.64405
44 6 7 4.64048
45 6 7 4.63744
46 6 7 4.63496
47 6 7 4.63306
48 6 7 4.63176
49 6 7 4.63107
0 7 7 4.6344
1 7 7 4.63498
2 7 7 4.63615
3 7 7 4.63792
4 7 7 4.64027
5 7 7 4.64317
6 7 7 4.64659
7 7 7 4.6505
8 7 7 4.65486
9 7 7 4.65961
10 7 7 4.6647
11 7 7 4.67007
12 7 7 4.67564
13 7 7 4.68134
14 7 7 4.68708
15 7 7 4.69278
16 7 7 4.69833
17 7 7 4.70363
18 7 7 4.70859
19 7 7 4.71311
20 7 7 4.71708
21 7 7 4.72042
22 7 7 4.72304
23 7 7 4.72489
24 7 7 4.72591
25 7 7 4.72608
26 7 7 4.72538
27 7 7 4.72383
28 7 7 4.72148
29 7 7 4.71836
30 7 7 4.71456
31 7 7 4.71017
32 7 7 4.70528
33 7 7 4.69999
34 7 7 4.69442
35 7 7 4.68867
36 7 7 4.68284
37 7 7 4.67703
38 7 7 4.67133
39 7 7 4.66583
40 7 7 4.66061
41 7 7 4.65573
42 7 7 4.65124
43 7 7 4.64721
44 7 7 4.64368
45 7 7 4.64067
46 7 7 4.63823
47 7 7 4.63636
48 7 7 4.6351
49 7 7 4.63444
0 8 7 4.63832
1 8 7 4.63893
2 8 7 4.64014
3 8 7 4.64195
4 8 7 4.64433
5 8 7 4.64725
6 8 7 4.6507
7 8 7 4.65463
8 8 7 4.65901
9 8 7 4.66377
10 8 7 4.66887
11 8 7 4.67423
12 8 7 4.6798
13 8 7 4.68548
14 8 7 4.6912
15 8 7 4.69687
16 8 7 4.70238
17 8 7 4.70765
18 8 7 4.71256
19 8 7 4.71702
20 8 7 4.72094
21 8 7 4.72422
22 8 7 4.72678
23 8 7 4.72857
24 8 7 4.72953
25 8 7 4.72965
26 8 7 4.7289
27 8 7 4.72731
28 8 7 4.72492
29 8 7 4.72177
30 8 7 4.71796
31 8 7 4.71355
32 8 7 4.70865
33 8 7 4.70337
34 8 7 4.69781
35 8 7 4.69207
36 8 7 4.68625
37 8 7 4.68047
38 8 7 4.6748
39 8 7 4.66933
40 8 7 4.66414
41 8 7 4.65929
42 8 7 4.65484
43 8 7 4.65085
44 8 7 4.64735
45 8 7 4.64439
46 8 7 4.64198
47 8 7 4.64016
48 8 7 4.63894
49 8 7 4.63832
0 9 7 4.64269
1 9 7 4.64334
2 9 7 4.64459
3 9 7 4.64643
4 9 7 4.64884
5 9 7 4.6518
6 9 7 4.65527
7 9 7 4.65922
8 9 7 4.66361
9 9 7 4.66838
10 9 7 4.67348
11 9 7 4.67884
12 9 7 4.6844
13 9 7 4.69006
14 9 7 4.69576
15 9 7 4.70139
16 9 7 4.70686
17 9 7 4.71207
18 9 7 4.71693
19 9 7 4.72133
20 9 7 4.72519
21 9 7 4.7284
22 9 7 4.7309
23 9 7 4.73262
24 9 7 4.73352
25 9 7 4.73358
26 9 7 4.73278
27 9 7 4.73115
28 9 7 4.72872
29 9 7 4.72555
30 9 7 4.72171
31 9 7 4.7173
32 9 7 4.7124
33 9 7 4.70712
34 9 7 4.70157
35 9 7 4.69585
36 9 7 4.69006
37 9 7 4.68431
38 9 7 4.67867
39 9 7 4.67324
40 9 7 4.66809
41 9 7 4.66328
42 9 7 4.65888
43 9 7 4.65493
44 9 7 4.65147
45 9 7 4.64855
46 9 7 4.64619
47 9 7 4.64441
48 9 7 4.64323
49 9 7 4.64266
0 10 7 4.64748
1 10 7 4.64817
2 10 7 4.64946
3 10 7 4.65133
4 10 7 4.65377
5 10 7 4.65675
6 10 7 4.66025
7 10 7 4.66422
8 10 7 4.66861
9 10 7 4.67339
10 10 7 4.67849
11 10 7 4.68384
12 10 7 4.68938
13 10 7 4.69502
14 10 7 4.70069
15 10 7 4.70628
16 10 7 4.7117
17 10 7 4.71686
18 10 7 4.72166
19 10 7 4.72599
20 10 7 4.72977
21 10 7 4.73292
22 10 7 4.73534
23 10 7 4.737
24 10 7 4.73783
25 10 7 4.73782
26 10 7 4.73697
27 10 7 4.7353
28 10 7 4.73283
29 10 7 4.72963
30 10 7 4.72578
31 10 7 4.72136
32 10 7 4.71647
33 10 7 4.7112
34 10 7 4.70567
35 10 7 4.69998
36 10 7 4.69422
37 10 7 4.6885
38 10 7 4.68291
39 10 7 4.67752
40 10 7 4.67241
41 10 7 4.66765
42 10 7 4.6633
43 10 7 4.65939
44 10 7 4.65599
45 10 7 4.65311
46 10 7 4.6508
47 10 7 4.64907
48 10 7 4.64793
49 10 7 4.6474
0 11 7 4.65262
1 11 7 4.65335
2 11 7 4.65468
3 11 7 4.65658
4 11 7 4.65905
5 11 7 4.66206
6 11 7 4.66557
7 11 7 4.66956
8 11 7 4.67396
9 11 7 4.67874
10 11 7 4.68383
11 11 7 4.68917
12 11 7 4.69469
13 11 7 4.7003
14 11 7 4.70593
15 11 7 4.71147
16 11 7 4.71684
17 11 7 4.72194
18 11 7 4.72667
19 11 7 4.73094
20 11 7 4.73464
21 11 7 4.7377
22 11 7 4.74006
23 11 7 4.74163
24 11 7 4.7424
25 11 7 4.74233
26 11 7 4.74142
27 11 7 4.7397
28 11 7 4.7372
29 11 7 4.73398
30 11 7 4.73011
31 11 7 4.72569
32 11 7 4.72081
33 11 7 4.71556
34 11 7 4.71005
35 11 7 4.70439
36 11 7 4.69868
37 11 7 4.69301
38 11 7 4.68746
39 11 7 4.68212
40 11 7 4.67706
41 11 7 4.67236
42 11 7 4.66805
43 11 7 4.6642
44 11 7 4.66085
45 11 7 4.65803
46 11 7 4.65576
47 11 7 4.65408
48 11 7 4.65299
49 11 7 4.6525
0 12 7 4.65806
1 12 7 4.65883
2 12 7 4.66019
3 12 7 4.66212
4 12 7 4.66462
5 12 7 4.66765
6 12 7 4.67118
7 12 7 4.67517
8 12 7 4.67958
9 12 7 4.68436
10 12 7 4.68944
11 12 7 4.69477
12 12 7 4.70026
13 12 7 4.70584
14 12 7 4.71142
15 12 7 4.71691
16 12 7 4.72222
17 12 7 4.72725
18 12 7 4.73191
19 12 7 4.73609
20 12 7 4.73972
21 12 7 4.7427
22 12 7 4.74497
23 12 7 4.74647
24 12 7 4.74716
25 12 7 4.74703
26 12 7 4.74606
27 12 7 4.7443
28 12 7 4.74176
29 12 7 4.73852
30 12 7 4.73465
31 12 7 4.73023
32 12 7 4.72536
33 12 7 4.72014
34 12 7 4.71467
35 12 7 4.70905
36 12 7 4.70338
37 12 7 4.69776
38 12 7 4.69226
39 12 7 4.68698
40 12 7 4.68198
41 12 7 4.67733
42 12 7 4.67309
43 12 7 4.66929
44 12 7 4.666
45 12 7 4.66323
46 12 7 4.66102
47 12 7 4.65938
48 12 7 4.65834
49 12 7 4.6579
0 13 7 4.66372
1 13 7 4.66453
2 13 7 4.66592
3 13 7 4.66788
4 13 7 4.6704
5 13 7 4.67345
6 13 7 4.677
7 13 7 4.68099
8 13 7 4.68541
9 13 7 4.69017
10 13 7 4.69524
11 13 7 4.70054
12 13 7 4.706
13 13 7 4.71154
14 13 7 4.71707
15 13 7 4.7225
16 13 7 4.72775
17 13 7 4.73271
18 13 7 4.73728
19 13 7 4.74138
20 13 7 4.74492
21 13 7 4.74782
22 13 7 4.75
23 13 7 4.75142
24 13 7 4.75204
25 13 7 4.75184
26 13 7 4.75083
27 13 7 4.74902
28 13 7 4.74646
29 13 7 4.7432
30 13 7 4.73933
31 13 7 4.73492
32 13 7 4.73007
33 13 7 4.72488
34 13 7 4.71945
35 13 7 4.71388
36 13 7 4.70826
37 13 7 4.7027
38 13 7 4.69726
39 13 7 4.69204
40 13 7 4.68711
41 13 7 4.68252
42 13 7 4.67834
43 13 7 4.6746
44 13 7 4.67136
45 13 7 4.66865
46 13 7 4.66649
47 13 7 4.66491
48 13 7 4.66391
49 13 7 4.66352
0 14 7 4.66953
1 14 7 4.67037
2 14 7 4.67179
3 14 7 4.67378
4 14 7 4.67632
5 14 7 4.67938
6 14 7 4.68293
7 14 7 4.68693
8 14 7 4.69134
9 14 7 4.69609
10 14 7 4.70114
11 14 7 4.70641
12 14 7 4.71183
13 14 7 4.71732
14 14 7 4.7228
15 14 7 4.72817
16 14 7 4.73334
17 14 7 4.73822
18 14 7 4.74271
19 14 7 4.74673
20 14 7 4.75017
21 14 7 4.75298
22 14 7 4.75508
23 14 7 4.75642
24 14 7 4.75697
25 14 7 4.75671
26 14 7 4.75564
27 14 7 4.75379
28 14 7 4.75121
29 14 7 4.74794
30 14 7 4.74407
31 14 7 4.73968
32 14 7 4.73486
33 14 7 4.72971
34 14 7 4.72433
35 14 7 4.71881
36 14 7 4.71326
37 14 7 4.70776
38 14 7 4.70239
39 14 7 4.69724
40 14 7 4.69237
41 14 7 4.68785
42 14 7 4.68373
43 14 7 4.68006
44 14 7 4.67688
45 14 7 4.67422
46 14 7 4.67212
47 14 7 4.67059
48 14 7 4.66964
49 14 7 4.66929
0 15 7 4.6754
1 15 7 4.67626
2 15 7 4.67771
3 15 7 4.67973
4 15 7 4.68228
5 15 7 4.68535
6 15 7 4.68891
7 15 7 4.6929
8 15 7 4.69729
9 15 7 4.70203
10 15 7 4.70705
11 15 7 4.71228
12 15 7 4.71765
13 15 7 4.72309
14 15 7 4.7285
15 15 7 4.7338
16 15 7 4.7389
17 15 7 4.7437
18 15 7 4.7481
19 15 7 4.75202
20 15 7 4.75538
21 15 7 4.7581
22 15 7 4.76011
23 15 7 4.76137
24 15 7 4.76185
25 15 7 4.76153
26 15 7 4.76042
27 15 7 4.75854
28 15 7 4.75594
29 15 7 4.75268
30 15 7 4.74882
31 15 7 4.74445
32 15 7 4.73967
33 15 7 4.73456
34 15 7 4.72924
35 15 7 4.72378
36 15 7 4.7183
37 15 7 4.71287
38 15 7 4.70757
39 15 7 4.70249
40 15 7 4.69769
41 15 7 4.69324
42 15 7 4.68919
43 15 7 4.68558
44 15 7 4.68246
45 15 7 4.67986
46 15 7 4.67781
47 15 7 4.67633
48 15 7 4.67543
49 15 7 4.67512
0 16 7 4.68123
1 16 7 4.68213
2 16 7 4.6836
3 16 7 4.68562
4 16 7 4.68819
5 16 7 4.69126
6 16 7 4.69481
7 16 7 4.6988
8 16 7 4.70317
9 16 7 4.70788
10 16 7 4.71286
11 16 7 4.71805
12 16 7 4.72337
13 16 7 4.72874
14 16 7 4.73409
15 16 7 4.73931
16 16 7 4.74433
17 16 7 4.74904
18 16 7 4.75335
19 16 7 4.75718
20 16 7 4.76044
21 16 7 4.76307
22 16 7 4.765
23 16 7 4.76619
24 16 7 4.7666
25 16 7 4.76623
26 16 7 4.76509
27 16 7 4.76319
28 16 7 4.76058
29 16 7 4.75732
30 16 7 4.75348
31 16 7 4.74915
32 16 7 4.74441
33 16 7 4.73936
34 16 7 4.7341
35 16 7 4.72871
36 16 7 4.7233
37 16 7 4.71794
38 16 7 4.71272
39 16 7 4.70772
40 16 7 4.703
41 16 7 4.69861
42 16 7 4.69463
43 16 7 4.69109
44 16 7 4.68803
45 16 7 4.68549
46 16 7 4.68349
47 16 7 4.68205
48 16 7 4.68119
49 16 7 4.68092
0 17 7 4.68693
1 17 7 4.68785
2 17 7 4.68934
3 17 7 4.69137
4 17 7 4.69394
5 17 7 4.69701
6 17 7 4.70055
7 17 7 4.70451
8 17 7 4.70886
9 17 7 4.71353
10 17 7 4.71847
11 17 7 4.72361
12 17 7 4.72887
13 17 7 4.73418
14 17 7 4.73945
15 17 7 4.74459
16 17 7 4.74952
17 17 7 4.75414
18 17 7 4.75836
19 17 7 4.76209
20 17 7 4.76527
21 17 7 4.76781
22 17 7 4.76966
23 17 7 4.77078
24 17 7 4.77114
25 17 7 4.77073
26 17 7 4.76955
27 17 7 4.76764
28 17 7 4.76503
29 17 7 4.76179
30 17 7 4.75798
31 17 7 4.75369
32 17 7 4.74901
33 17 7 4.74402
34 17 7 4.73883
35 17 7 4.73352
36 17 7 4.72818
37 17 7 4.72291
38 17 7 4.71777
39 17 7 4.71284
40 17 7 4.70819
41 17 7 4.70388
42 17 7 4.69996
43 17 7 4.69648
44 17 7 4.69348
45 17 7 4.691
46 17 7 4.68904
47 17 7 4.68765
48 17 7 4.68683
49 17 7 4.68659
0 18 7 4.6924
1 18 7 4.69334
2 18 7 4.69483
3 18 7 4.69687
4 18 7 4.69943
5 18 7 4.70249
6 18 7 4.70601
7 18 7 4.70995
8 18 7 4.71426
9 18 7 4.71888
10 18 7 4.72377
11 18 7 4.72885
12 18 7 4.73404
13 18 7 4.73928
14 18 7 4.74447
15 18 7 4.74953
16 18 7 4.75436
17 18 7 4.75889
18 18 7 4.76302
19 18 7 4.76667
20 18 7 4.76975
21 18 7 4.77222
22 18 7 4.774
23 18 7 4.77506
24 18 7 4.77537
25 18 7 4.77492
26 18 7 4.77373
27 18 7 4.77181
28 18 7 4.76922
29 18 7 4.766
30 18 7 4.76224
31 18 7 4.758
32 18 7 4.75338
33 18 7 4.74847
34 18 7 4.74335
35 18 7 4.73812
36 18 7 4.73286
37 18 7 4.72767
38 18 7 4.72261
39 18 7 4.71776
40 18 7 4.71319
41 18 7 4.70895
42 18 7 4.7051
43 18 7 4.70168
44 18 7 4.69874
45 18 7 4.6963
46 18 7 4.69439
47 18 7 4.69304
48 18 7 4.69225
49 18 7 4.69204
0 19 7 4.69753
1 19 7 4.69848
2 19 7 4.69997
3 19 7 4.70201
4 19 7 4.70456
5 19 7 4.70759
6 19 7 4.71108
7 19 7 4.71498
8 19 7 4.71925
9 19 7 4.72383
10 19 7 4.72865
11 19 7 4.73366
12 19 7 4.73879
13 19 7 4.74394
14 19 7 4.74905
15 19 7 4.75402
16 19 7 4.75876
17 19 7 4.7632
18 19 7 4.76724
19 19 7 4.7708
20 19 7 4.7738
21 19 7 4.77619
22 19 7 4.77791
23 19 7 4.77892
24 19 7 4.7792
25 19 7 4.77873
26 19 7 4.77753
27 19 7 4.77563
28 19 7 4.77306
29 19 7 4.76988
30 19 7 4.76617
31 19 7 4.762
32 19 7 4.75745
33 19 7 4.75261
34 19 7 4.74757
35 19 7 4.74242
36 19 7 4.73725
37 19 7 4.73214
38 19 7 4.72716
39 19 7 4.72239
40 19 7 4.71789
41 19 7 4.71372
42 19 7 4.70994
43 19 7 4.70657
44 19 7 4.70368
45 19 7 4.70129
46 19 7 4.69942
47 19 7 4.6981
48 19 7 4.69735
49 19 7 4.69715
0 20 7 4.70222
1 20 7 4.70317
2 20 7 4.70466
3 20 7 4.70668
4 20 7 4.70921
5 20 7 4.71221
6 20 7 4.71566
7 20 7 4.71952
8 20 7 4.72373
9 20 7 4.72825
10 20 7 4.73301
11 20 7 4.73795
12 20 7 4.74299
13 20 7 4.74806
14 20 7 4.75308
15 20 7 4.75796
16 20 7 4.76262
17 20 7 4.76696
18 20 7 4.77092
19 20 7 4.7744
20 20 7 4.77733
21 20 7 4.77966
22 20 7 4.78133
23 20 7 4.7823
24 20 7 4.78255
25 20 7 4.78208
26 20 7 4.78089
27 20 7 4.77901
28 20 7 4.77648
29 20 7 4.77335
30 20 7 4.7697
31 20 7 4.76559
32 20 7 4.76112
33 20 7 4.75637
34 20 7 4.75141
35 20 7 4.74635
36 20 7 4.74127
37 20 7 4.73624
38 20 7 4.73134
39 20 7 4.72665
40 20 7 4.72222
41 20 7 4.71811
42 20 7 4.71438
43 20 7 4.71108
44 20 7 4.70823
45 20 7 4.70588
46 20 7 4.70404
47 20 7 4.70275
48 20 7 4.70201
49 20 7 4.70184
0 21 7 4.70637
1 21 7 4.7073
2 21 7 4.70878
3 21 7 4.71078
4 21 7 4.71327
5 21 7 4.71624
6 21 7 4.71965
7 21 7 4.72345
8 21 7 4.72761
9 21 7 4.73206
10 21 7 4.73674
11 21 7 4.7416
12 21 7 4.74656
13 21 7 4.75155
14 21 7 4.75648
15 21 7 4.76127
16 21 7 4.76584
17 21 7 4.7701
18 21 7 4.77397
19 21 7 4.77738
20 21 7 4.78025
21 21 7 4.78253
22 21 7 4.78416
23 21 7 4.78511
24 21 7 4.78536
25 21 7 4.78489
26 21 7 4.78372
27 21 7 4.78188
28 21 7 4.7794
29 21 7 4.77633
30 21 7 4.77275
31 21 7 4.76872
32 21 7 4.76433
33 21 7 4.75966
34 21 7 4.7548
35 21 7 4.74982
36 21 7 4.74482
37 21 7 4.73987
38 21 7 4.73505
39 21 7 4.73043
40 21 7 4.72607
41 21 7 4.72202
42 21 7 4.71834
43 21 7 4.71508
44 21 7 4.71228
45 21 7 4.70996
46 21 7 4.70815
47 21 7 4.70688
48 21 7 4.70615
49 21 7 4.70598
0 22 7 4.70988
1 22 7 4.71079
2 22 7 4.71224
3 22 7 4.71421
4 22 7 4.71667
5 22 7 4.71959
6 22 7 4.72295
7 22 7 4.72669
8 22 7 4.73077
9 22 7 4.73515
10 22 7 4.73976
11 22 7 4.74454
12 22 7 4.74941
13 22 7 4.75431
14 22 7 4.75915
15 22 7 4.76386
16 22 7 4.76834
17 22 7 4.77253
18 22 7 4.77633
19 22 7 4.77968
20 22 7 4.7825
21 22 7 4.78474
22 22 7 4.78635
23 22 7 4.7873
24 22 7 4.78755
25 22 7 4.78711
26 22 7 4.78597
27 22 7 4.78418
28 22 7 4.78176
29 22 7 4.77876
30 22 7 4.77526
31 22 7 4.77131
32 22 7 4.76701
33 22 7 4.76242
34 22 7 4.75764
35 22 7 4.75275
36 22 7 4.74783
37 22 7 4.74296
38 22 7 4.73821
39 22 7 4.73366
40 22 7 4.72936
41 22 7 4.72536
42 22 7 4.72173
43 22 7 4.71851
44 22 7 4.71574
45 22 7 4.71344
46 22 7 4.71166
47 22 7 4.7104
48 22 7 4.70967
49 22 7 4.7095
0 23 7 4.71266
1 23 7 4.71355
2 23 7 4.71497
3 23 7 4.7169
4 23 7 4.71931
5 23 7 4.72218
6 23 7 4.72547
7 23 7 4.72915
8 23 7 4.73316
9 23 7 4.73746
10 23 7 4.74199
11 23 7 4.74668
12 23 7 4.75147
13 23 7 4.75629
14 23 7 4.76105
15 23 7 4.76567
16 23 7 4.77008
17 23 7 4.7742
18 23 7 4.77794
19 23 7 4.78124
20 23 7 4.78403
21 23 7 4.78625
22 23 7 4.78785
23 23 7 4.7888
24 23 7 4.78908
25 23 7 4.78867
26 23 7 4.78759
27 23 7 4.78586
28 23 7 4.78351
29 23 7 4.78059
30 23 7 4.77716
31 23 7 4.7733
32 23 7 4.76908
33 23 7 4.76459
34 23 7 4.75989
35 23 7 4.75508
36 23 7 4.75024
37 23 7 4.74544
38 23 7 4.74076
39 23 7 4.73626
40 23 7 4.73201
41 23 7 4.72806
42 23 7 4.72447
43 23 7 4.72128
44 23 7 4.71853
45 23 7 4.71625
46 23 7 4.71447
47 23 7 4.71322
48 23 7 4.71249
49 23 7 4.7123
0 24 7 4.71465
1 24 7 4.71551
2 24 7 4.71689
3 24 7 4.71877
4 24 7 4.72112
5 24 7 4.72393
6 24 7 4.72716
7 24 7 4.73076
8 24 7 4.7347
9 24 7 4.73892
10 24 7 4.74337
11 24 7 4.74798
12 24 7 4.75269
13 24 7 4.75742
14 24 7 4.76211
15 24 7 4.76666
16 24 7 4.771
17 24 7 4.77506
18 24 7 4.77876
19 24 7 4.78203
20 24 7 4.7848
21 24 7 4.78702
22 24 7 4.78863
23 24 7 4.7896
24 24 7 4.78992
25 24 7 4.78956
26 24 7 4.78854
27 24 7 4.78687
28 24 7 4.7846
29 24 7 4.78176
30 24 7 4.77842
31 24 7 4.77465
32 24 7 4.77051
33 24 7 4.7661
34 24 7 4.76148
35 24 7 4.75675
36 24 7 4.75198
37 24 7 4.74724
38 24 7 4.74261
39 24 7 4.73817
40 24 7 4.73396
41 24 7 4.73005
42 24 7 4.72649
43 24 7 4.72332
44 24 7 4.72058
45 24 7 4.71831
46 24 7 4.71654
47 24 7 4.71527
48 24 7 4.71453
49 24 7 4.71432
0 25 7 4.7158
1 25 7 4.71662
2 25 7 4.71794
3 25 7 4.71977
4 25 7 4.72207
5 25 7 4.72481
6 25 7 4.72797
7 25 7 4.7315
8 25 7 4.73536
9 25 7 4.73951
10 25 7 4.74387
11 25 7 4.74841
12 25 7 4.75304
13 25 7 4.7577
14 25 7 4.76231
15 25 7 4.7668
16 25 7 4.7711
17 25 7 4.77511
18 25 7 4.77878
19 25 7 4.78203
20 25 7 4.7848
21 25 7 4.78703
22 25 7 4.78866
23 25 7 4.78968
24 25 7 4.79004
25 25 7 4.78974
26 25 7 4.78879
27 25 7 4.78721
28 25 7 4.78501
29 25 7 4.78226
30 25 7 4.77901
31 25 7 4.77531
32 25 7 4.77126
33 25 7 4.76692
34 25 7 4.76238
35 25 7 4.75771
36 25 7 4.753
37 25 7 4.74832
38 25 7 4.74374
39 25 7 4.73933
40 25 7 4.73516
41 25 7 4.73127
42 25 7 4.72773
43 25 7 4.72458
44 25 7 4.72184
45 25 7 4.71957
46 25 7 4.71778
47 25 7 4.7165
48 25 7 4.71574
49 25 7 4.71551
0 26 7 4.71607
1 26 7 4.71684
2 26 7 4.71811
3 26 7 4.71988
4 26 7 4.72211
5 26 7 4.72479
6 26 7 4.72788
7 26 7 4.73133
8 26 7 4.73512
9 26 7 4.73919
10 26 7 4.74348
11 26 7 4.74794
12 26 7 4.7525
13 26 7 4.7571
14 26 7 4.76166
15 26 7 4.7661
16 26 7 4.77036
17 26 7 4.77435
18 26 7 4.77801
19 26 7 4.78126
20 26 7 4.78404
21 26 7 4.78629
22 26 7 4.78796
23 26 7 4.78903
24 26 7 4.78945
25 26 7 4.78923
26 26 7 4.78836
27 26 7 4.78685
28 26 7 4.78474
29 26 7 4.78207
30 26 7 4.7789
31 26 7 4.77528
32 26 7 4.7713
33 26 7 4.76703
34 26 7 4.76255
35 26 7 4.75794
36 26 7 4.75328
37 26 7 4.74864
38 26 7 4.7441
39 26 7 4.73972
40 26 7 4.73557
41 26 7 4.7317
42 26 7 4.72817
43 26 7 4.72501
44 26 7 4.72228
45 26 7 4.71999
46 26 7 4.71819
47 26 7 4.71688
48 26 7 4.71609
49 26 7 4.71582
0 27 7 4.71545
1 27 7 4.71616
2 27 7 4.71738
3 27 7 4.71908
4 27 7 4.72125
5 27 7 4.72386
6 27 7 4.72688
7 27 7 4.73027
8 27 7 4.73398
9 27 7 4.73798
10 27 7 4.74221
11 27 7 4.7466
12 27 7 4.75111
13 27 7 4.75565
14 27 7 4.76017
15 27 7 4.76458
16 27 7 4.76882
17 27 7 4.7728
18 27 7 4.77646
19 27 7 4.77972
20 27 7 4.78253
21 27 7 4.78482
22 27 7 4.78655
23 27 7 4.78768
24 27 7 4.78818
25 27 7 4.78803
26 27 7 4.78723
27 27 7 4.78581
28 27 7 4.78378
29 27 7 4.78119
30 27 7 4.77809
31 27 7 4.77455
32 27 7 4.77064
33 27 7 4.76642
34 27 7 4.76199
35 27 7 4.75743
36 27 7 4.7528
37 27 7 4.7482
38 27 7 4.74368
39 27 7 4.73932
40 27 7 4.73518
41 27 7 4.73131
42 27 7 4.72778
43 27 7 4.72462
44 27 7 4.72187
45 27 7 4.71956
46 27 7 4.71773
47 27 7 4.71639
48 27 7 4.71556
49 27 7 4.71525
0 28 7 4.71395
1 28 7 4.71461
2 28 7 4.71577
3 28 7 4.71741
4 28 7 4.71951
5 28 7 4.72206
6 28 7 4.72501
7 28 7 4.72833
8 28 7 4.73198
9 28 7 4.73592
10 28 7 4.74009
11 28 7 4.74443
12 28 7 4.74889
13 28 7 4.7534
14 28 7 4.75789
15 28 7 4.76228
16 28 7 4.76651
17 28 7 4.7705
18 28 7 4.77418
19 28 7 4.77748
20 28 7 4.78033
21 28 7 4.78268
22 28 7 4.78447
23 28 7 4.78567
24 28 7 4.78624
25 28 7 4.78617
26 28 7 4.78546
27 28 7 4.78411
28 28 7 4.78216
29 28 7 4.77965
30 28 7 4.77662
31 28 7 4.77313
32 28 7 4.76927
33 28 7 4.76511
34 28 7 4.76072
35 28 7 4.75618
36 28 7 4.75158
37 28 7 4.74699
38 28 7 4.74249
39 28 7 4.73813
40 28 7 4.73399
41 28 7 4.73012
42 28 7 4.72657
43 28 7 4.72339
44 28 7 4.72062
45 28 7 4.71829
46 28 7 4.71642
47 28 7 4.71504
48 28 7 4.71417
49 28 7 4.7138
0 29 7 4.71162
1 29 7 4.71222
2 29 7 4.71331
3 29 7 4.71489
4 29 7 4.71694
5 29 7 4.71942
6 29 7 4.72231
7 29 7 4.72557
8 29 7 4.72917
9 29 7 4.73305
10 29 7 4.73717
11 29 7 4.74148
12 29 7 4.74591
13 29 7 4.75039
14 29 7 4.75487
15 29 7 4.75927
16 29 7 4.76351
17 29 7 4.76752
18 29 7 4.77124
19 29 7 4.77458
20 29 7 4.77749
21 29 7 4.7799
22 29 7 4.78177
23 29 7 4.78305
24 29 7 4.7837
25 29 7 4.78371
26 29 7 4.78308
27 29 7 4.78181
28 29 7 4.77992
29 29 7 4.77747
30 29 7 4.7745
31 29 7 4.77106
32 29 7 4.76724
33 29 7 4.76311
34 29 7 4.75875
35 29 7 4.75423
36 29 7 4.74964
37 29 7 4.74505
38 29 7 4.74055
39 29 7 4.73619
40 29 7 4.73203
41 29 7 4.72814
42 29 7 4.72457
43 29 7 4.72136
44 29 7 4.71856
45 29 7 4.71619
46 29 7 4.71429
47 29 7 4.71286
48 29 7 4.71194
49 29 7 4.71152
0 30 7 4.7085
1 30 7 4.70904
2 30 7 4.71008
3 30 7 4.7116
4 30 7 4.71358
5 30 7 4.71601
6 30 7 4.71884
7 30 7 4.72206
8 30 7 4.72561
9 30 7 4.72945
10 30 7 4.73354
11 30 7 4.73782
12 30 7 4.74224
13 30 7 4.74672
14 30 7 4.7512
15 30 7 4.75561
16 30 7 4.75988
17 30 7 4.76394
18 30 7 4.7677
19 30 7 4.77111
20 30 7 4.77409
21 30 7 4.77657
22 30 7 4.77852
23 30 7 4.77988
24 30 7 4.78061
25 30 7 4.7807
26 30 7 4.78014
27 30 7 4.77894
28 30 7 4.77712
29 30 7 4.77472
30 30 7 4.77179
31 30 7 4.76839
32 30 7 4.76459
33 30 7 4.76048
34 30 7 4.75612
35 30 7 4.75161
36 30 7 4.74702
37 30 7 4.74242
38 30 7 4.7379
39 30 7 4.73352
40 30 7 4.72934
41 30 7 4.72543
42 30 7 4.72183
43 30 7 4.71858
44 30 7 4.71574
45 30 7 4.71333
46 30 7 4.71138
47 30 7 4.70991
48 30 7 4.70893
49 30 7 4.70846
0 31 7 4.70467
1 31 7 4.70516
2 31 7 4.70614
3 31 7 4.70761
4 31 7 4.70954
5 31 7 4.71191
6 31 7 4.7147
7 31 7 4.71788
8 31 7 4.72139
9 31 7 4.72521
10 31 7 4.72928
11 31 7 4.73355
12 31 7 4.73797
13 31 7 4.74246
14 31 7 4.74696
15 31 7 4.75141
16 31 7 4.75572
17 31 7 4.75983
18 31 7 4.76366
19 31 7 4.76714
20 31 7 4.7702
21 31 7 4.77277
22 31 7 4.77479
23 31 7 4.77623
24 31 7 4.77705
25 31 7 4.77721
26 31 7 4.77672
27 31 7 4.77557
28 31 7 4.7738
29 31 7 4.77144
30 31 7 4.76854
31 31 7 4.76516
32 31 7 4.76138
33 31 7 4.75727
34 31 7 4.75291
35 31 7 4.74839
36 31 7 4.74378
37 31 7 4.73916
38 31 7 4.73461
39 31 7 4.7302
40 31 7 4.72599
41 31 7 4.72204
42 31 7 4.7184
43 31 7 4.71511
44 31 7 4.71222
45 31 7 4.70976
46 31 7 4.70776
47 31 7 4.70624
48 31 7 4.70521
49 31 7 4.70469
0 32 7 4.70022
1 32 7 4.70065
2 32 7 4.70159
3 32 7 4.70301
4 32 7 4.70489
5 32 7 4.70723
6 32 7 4.70998
7 32 7 4.71313
8 32 7 4.71662
9 32 7 4.72043
10 32 7 4.72449
11 32 7 4.72877
12 32 7 4.7332
13 32 7 4.73772
14 32 7 4.74226
15 32 7 4.74675
16 32 7 4.75113
17 32 7 4.7553
18 32 7 4.75921
19 32 7 4.76277
20 32 7 4.76591
21 32 7 4.76856
22 32 7 4.77068
23 32 7 4.7722
24 32 7 4.77309
25 32 7 4.77332
26 32 7 4.77288
27 32 7 4.77179
28 32 7 4.77005
29 32 7 4.76772
30 32 7 4.76484
31 32 7 4.76147
32 32 7 4.75768
33 32 7 4.75356
34 32 7 4.74918
35 32 7 4.74463
36 32 7 4.73999
37 32 7 4.73534
38 32 7 4.73076
39 32 7 4.7263
40 32 7 4.72205
41 32 7 4.71805
42 32 7 4.71436
43 32 7 4.71103
44 32 7 4.70809
45 32 7 4.70558
46 32 7 4.70353
47 32 7 4.70195
48 32 7 4.70087
49 32 7 4.70029
0 33 7 4.69525
1 33 7 4.69564
2 33 7 4.69653
3 33 7 4.6979
4 33 7 4.69975
5 33 7 4.70206
6 33 7 4.70479
7 33 7 4.70792
8 33 7 4.7114
9 33 7 4.71521
10 33 7 4.71928
11 33 7 4.72358
12 33 7 4.72804
13 33 7 4.7326
14 33 7 4.73719
15 33 7 4.74174
16 33 7 4.74619
17 33 7 4.75044
18 33 7 4.75443
19 33 7 4.75808
20 33 7 4.76131
21 33 7 4.76406
22 33 7 4.76626
23 33 7 4.76785
24 33 7 4.76881
25 33 7 4.7691
26 33 7 4.76872
27 33 7 4.76766
28 33 7 4.76595
29 33 7 4.76363
30 33 7 4.76075
31 33 7 4.75737
32 33 7 4.75357
33 33 7 4.74942
34 33 7 4.74501
35 33 7 4.74042
36 33 7 4.73574
37 33 7 4.73105
38 33 7 4.72641
39 33 7 4.72191
40 33 7 4.71761
41 33 7 4.71356
42 33 7 4.70982
43 33 7 4.70643
44 33 7 4.70344
45 33 7 4.70087
46 33 7 4.69877
47 33 7 4.69714
48 33 7 4.696
49 33 7 4.69537
0 34 7 4.68987
1 34 7 4.69022
2 34 7 4.69106
3 34 7 4.69241
4 34 7 4.69423
5 34 7 4.69652
6 34 7 4.69923
7 34 7 4.70235
8 34 7 4.70584
9 34 7 4.70966
10 34 7 4.71376
11 34 7 4.71808
12 34 7 4.72259
13 34 7 4.7272
14 34 7 4.73186
15 34 7 4.73648
16 34 7 4.74101
17 34 7 4.74535
18 34 7 4.74943
19 34 7 4.75317
20 34 7 4.7565
21 34 7 4.75933
22 34 7 4.76161
23 34 7 4.76329
24 34 7 4.76431
25 34 7 4.76465
26 34 7 4.7643
27 34 7 4.76327
28 34 7 4.76158
29 34 7 4.75926
30 34 7 4.75636
31 34 7 4.75296
32 34 7 4.74913
33 34 7 4.74494
34 34 7 4.74049
35 34 7 4.73586
36 34 7 4.73112
37 34 7 4.72637
38 34 7 4.72168
39 34 7 4.71712
40 34 7 4.71276
41 34 7 4.70865
42 34 7 4.70485
43 34 7 4.70141
44 34 7 4.69836
45 34 7 4.69574
46 34 7 4.69358
47 34 7 4.6919
48 34 7 4.69072
49 34 7 4.69004
0 35 7 4.68419
1 35 7 4.6845
2 35 7 4.68531
3 35 7 4.68663
4 35 7 4.68844
5 35 7 4.69071
6 35 7 4.69342
7 35 7 4.69655
8 35 7 4.70005
9 35 7 4.70389
10 35 7 4.70802
11 35 7 4.7124
12 35 7 4.71695
13 35 7 4.72163
14 35 7 4.72636
15 35 7 4.73107
16 35 7 4.73568
17 35 7 4.74012
18 35 7 4.7443
19 35 7 4.74814
20 35 7 4.75155
21 35 7 4.75448
22 35 7 4.75684
23 35 7 4.75858
24 35 7 4.75966
25 35 7 4.76004
26 35 7 4.75972
27 35 7 4.75871
28 35 7 4.75701
29 35 7 4.75468
30 35 7 4.75176
31 35 7 4.74833
32 35 7 4.74445
33 35 7 4.74022
34 35 7 4.73571
35 35 7 4.73102
36 35 7 4.72622
37 35 7 4.72141
38 35 7 4.71665
39 35 7 4.71203
40 35 7 4.7076
41 35 7 4.70343
42 35 7 4.69957
43 35 7 4.69607
44 35 7 4.69297
45 35 7 4.69029
46 35 7 4.68808
47 35 7 4.68635
48 35 7 4.68512
49 35 7 4.6844
0 36 7 4.67831
1 36 7 4.67859
2 36 7 4.67939
3 36 7 4.68069
4 36 7 4.68248
5 36 7 4.68475
6 36 7 4.68747
7 36 7 4.69061
8 36 7 4.69414
9 36 7 4.69801
10 36 7 4.70219
11 36 7 4.70661
12 36 7 4.71124
13 36 7 4.71599
14 36 7 4.7208
15 36 7 4.7256
16 36 7 4.73031
17 36 7 4.73484
18 36 7 4.73912
19 36 7 4.74305
20 36 7 4.74656
21 36 7 4.74957
22 36 7 4.75201
23 36 7 4.75381
24 36 7 4.75494
25 36 7 4.75536
26 36 7 4.75506
27 36 7 4.75405
28 36 7 4.75234
29 36 7 4.74999
30 36 7 4.74704
31 36 7 4.74356
32 36 7 4.73963
33 36 7 4.73534
34 36 7 4.73077
35 36 7 4.726
36 36 7 4.72114
37 36 7 4.71626
38 36 7 4.71143
39 36 7 4.70674
40 36 7 4.70224
41 36 7 4.69801
42 36 7 4.69409
43 36 7 4.69052
44 36 7 4.68736
45 36 7 4.68463
46 36 7 4.68237
47 36 7 4.68059
48 36 7 4.67932
49 36 7 4.67855
0 37 7 4.67235
1 37 7 4.67261
2 37 7 4.67339
3 37 7 4.67468
4 37 7 4.67647
5 37 7 4.67874
6 37 7 4.68148
7 37 7 4.68464
8 37 7 4.6882
9 37 7 4.69212
10 37 7 4.69635
11 37 7 4.70084
12 37 7 4.70553
13 37 7 4.71036
14 37 7 4.71526
15 37 7 4.72015
16 37 7 4.72496
17 37 7 4.72959
18 37 7 4.73397
19 37 7 4.738
20 37 7 4.7416
21 37 7 4.74469
22 37 7 4.7472
23 37 7 4.74906
24 37 7 4.75023
25 37 7 4.75067
26 37 7 4.75039
27 37 7 4.74937
28 37 7 4.74764
29 37 7 4.74526
30 37 7 4.74226
31 37 7 4.73873
32 37 7 4.73474
33 37 7 4.73038
34 37 7 4.72574
35 37 7 4.72091
36 37 7 4.71597
37 37 7 4.71101
38 37 7 4.70611
39 37 7 4.70134
40 37 7 4.69678
41 37 7 4.69248
42 37 7 4.68849
43 37 7 4.68487
44 37 7 4.68165
45 37 7 4.67887
46 37 7 4.67656
47 37 7 4.67473
48 37 7 4.67342
49 37 7 4.67262
0 38 7 4.66641
1 38 7 4.66665
2 38 7 4.66742
3 38 7 4.66871
4 38 7 4.6705
5 38 7 4.67279
6 38 7 4.67555
7 38 7 4.67874
8 38 7 4.68234
9 38 7 4.68631
10 38 7 4.6906
11 38 7 4.69516
12 38 7 4.69992
13 38 7 4.70484
14 38 7 4.70983
15 38 7 4.71482
16 38 7 4.71972
17 38 7 4.72446
18 38 7 4.72893
19 38 7 4.73306
20 38 7 4.73674
21 38 7 4.73991
22 38 7 4.74248
23 38 7 4.74439
24 38 7 4.74559
25 38 7 4.74606
26 38 7 4.74577
27 38 7 4.74474
28 38 7 4.74299
29 38 7 4.74057
30 38 7 4.73752
31 38 7 4.73393
32 38 7 4.72988
33 38 7 4.72545
34 38 7 4.72073
35 38 7 4.71582
36 38 7 4.7108
37 38 7 4.70576
38 38 7 4.70079
39 38 7 4.69594
40 38 7 4.69131
41 38 7 4.68694
42 38 7 4.68289
43 38 7 4.6792
44 38 7 4.67593
45 38 7 4.6731
46 38 7 4.67074
47 38 7 4.66888
48 38 7 4.66753
49 38 7 4.6667
0 39 7 4.66058
1 39 7 4.66081
2 39 7 4.66157
3 39 7 4.66286
4 39 7 4.66467
5 39 7 4.66698
6 39 7 4.66976
7 39 7 4.673
8 39 7 4.67664
9 39 7 4.68067
10 39 7 4.68502
11 39 7 4.68965
12 39 7 4.6945
13 39 7 4.6995
14 39 7 4.70458
15 39 7 4.70966
16 39 7 4.71467
17 39 7 4.7195
18 39 7 4.72407
19 39 7 4.72828
20 39 7 4.73205
21 39 7 4.73528
22 39 7 4.73791
23 39 7 4.73987
24 39 7 4.7411
25 39 7 4.74158
26 39 7 4.74129
27 39 7 4.74024
28 39 7 4.73846
29 39 7 4.73599
30 39 7 4.73289
31 39 7 4.72923
32 39 7 4.72511
33 39 7 4.7206
34 39 7 4.7158
35 39 7 4.71081
36 39 7 4.70571
37 39 7 4.7006
38 39 7 4.69554
39 39 7 4.69063
40 39 7 4.68592
41 39 7 4.68148
42 39 7 4.67737
43 39 7 4.67363
44 39 7 4.6703
45 39 7 4.66742
46 39 7 4.66502
47 39 7 4.66312
48 39 7 4.66174
49 39 7 4.66089
0 40 7 4.65495
1 40 7 4.65517
2 40 7 4.65593
3 40 7 4.65724
4 40 7 4.65906
5 40 7 4.6614
6 40 7 4.66421
7 40 7 4.66749
8 40 7 4.67119
9 40 7 4.67527
10 40 7 4.67968
11 40 7 4.68439
12 40 7 4.68931
13 40 7 4.6944
14 40 7 4.69958
15 40 7 4.70475
16 40 7 4.70985
17 40 7 4.71478
18 40 7 4.71943
19 40 7 4.72373
20 40 7 4.72757
21 40 7 4.73087
22 40 7 4.73356
23 40 7 4.73555
24 40 7 4.73681
25 40 7 4.73729
26 40 7 4.737
27 40 7 4.73593
28 40 7 4.73411
29 40 7 4.73159
30 40 7 4.72843
31 40 7 4.72471
32 40 7 4.72051
33 40 7 4.71592
34 40 7 4.71105
35 40 7 4.70597
36 40 7 4.70079
37 40 7 4.69559
38 40 7 4.69046
39 40 7 4.68547
40 40 7 4.68069
41 40 7 4.67619
42 40 7 4.67201
43 40 7 4.66822
44 40 7 4.66484
45 40 7 4.66192
46 40 7 4.65948
47 40 7 4.65755
48 40 7 4.65614
49 40 7 4.65527
0 41 7 4.64959
1 41 7 4.64981
2 41 7 4.65058
3 41 7 4.6519
4 41 7 4.65375
5 41 7 4.65611
6 41 7 4.65897
7 41 7 4.66229
8 41 7 4.66604
9 41 7 4.67018
10 41 7 4.67466
11 41 7 4.67944
12 41 7 4.68445
13 41 7 4.68962
14 41 7 4.69488
15 41 7 4.70015
16 41 7 4.70533
17 41 7 4.71035
18 41 7 4.71509
19 41 7 4.71946
20 41 7 4.72337
21 41 7 4.72673
22 41 7 4.72946
23 41 7 4.73149
24 41 7 4.73276
25 41 7 4.73325
26 41 7 4.73294
27 41 7 4.73185
28 41 7 4.72999
29 41 7 4.72742
30 41 7 4.7242
31 41 7 4.72041
32 41 7 4.71614
33 41 7 4.71148
34 41 7 4.70652
35 41 7 4.70137
36 41 7 4.69611
37 41 7 4.69083
38 41 7 4.68562
39 41 7 4.68056
40 41 7 4.67571
41 41 7 4.67114
42 41 7 4.66691
43 41 7 4.66306
44 41 7 4.65963
45 41 7 4.65667
46 41 7 4.6542
47 41 7 4.65224
48 41 7 4.65081
49 41 7 4.64992
0 42 7 4.64458
1 42 7 4.64481
2 42 7 4.64559
3 42 7 4.64692
4 42 7 4.6488
5 42 7 4.65119
6 42 7 4.65409
7 42 7 4.65745
8 42 7 4.66126
9 42 7 4.66546
10 42 7 4.67001
11 42 7 4.67486
12 42 7 4.67994
13 42 7 4.6852
14 42 7 4.69054
15 42 7 4.69589
16 42 7 4.70116
17 42 7 4.70625
18 42 7 4.71107
19 42 7 4.71552
20 42 7 4.71949
21 42 7 4.7229
22 42 7 4.72567
23 42 7 4.72772
24 42 7 4.72901
25 42 7 4.7295
26 42 7 4.72918
27 42 7 4.72805
28 42 7 4.72616
29 42 7 4.72354
30 42 7 4.72026
31 42 7 4.71641
32 42 7 4.71206
33 42 7 4.70733
34 42 7 4.70229
35 42 7 4.69706
36 42 7 4.69172
37 42 7 4.68636
38 42 7 4.68108
39 42 7 4.67595
40 42 7 4.67103
41 42 7 4.6664
42 42 7 4.66212
43 42 7 4.65822
44 42 7 4.65475
45 42 7 4.65175
46 42 7 4.64924
47 42 7 4.64726
48 42 7 4.64581
49 42 7 4.64492
0 43 7 4.63998
1 43 7 4.64021
2 43 7 4.64101
3 43 7 4.64236
4 43 7 4.64426
5 43 7 4.64669
6 43 7 4.64963
7 43 7 4.65304
8 43 7 4.6569
9 43 7 4.66116
10 43 7 4.66578
11 43 7 4.6707
12 43 7 4.67585
13 43 7 4.68118
14 43 7 4.6866
15 43 7 4.69203
16 43 7 4.69738
17 43 7 4.70255
18 43 7 4.70743
19 43 7 4.71194
20 43 7 4.71597
21 43 7 4.71942
22 43 7 4.72223
23 43 7 4.7243
24 43 7 4.7256
25 43 7 4.72608
26 43 7 4.72575
27 43 7 4.72459
28 43 7 4.72266
29 43 7 4.71999
30 43 7 4.71666
31 43 7 4.71274
32 43 7 4.70833
33 43 7 4.70352
34 43 7 4.69841
35 43 7 4.6931
36 43 7 4.68768
37 43 7 4.68225
38 43 7 4.6769
39 43 7 4.6717
40 43 7 4.66673
41 43 7 4.66204
42 43 7 4.6577
43 43 7 4.65375
44 43 7 4.65024
45 43 7 4.64721
46 43 7 4.64468
47 43 7 4.64268
48 43 7 4.64122
49 43 7 4.64032
0 44 7 4.63583
1 44 7 4.63608
2 44 7 4.63689
3 44 7 4.63827
4 44 7 4.6402
5 44 7 4.64266
6 44 7 4.64564
7 44 7 4.6491
8 44 7 4.65301
9 44 7 4.65733
10 44 7 4.66201
11 44 7 4.66699
12 44 7 4.67222
13 44 7 4.67762
14 44 7 4.68311
15 44 7 4.68861
16 44 7 4.69403
17 44 7 4.69926
18 44 7 4.7042
19 44 7 4.70876
20 44 7 4.71284
21 44 7 4.71633
22 44 7 4.71916
23 44 7 4.72125
24 44 7 4.72256
25 44 7 4.72303
26 44 7 4.72268
27 44 7 4.7215
28 44 7 4.71953
29 44 7 4.71681
30 44 7 4.71343
31 44 7 4.70945
32 44 7 4.70497
33 44 7 4.70009
34 44 7 4.69491
35 44 7 4.68953
36 44 7 4.68404
37 44 7 4.67855
38 44 7 4.67313
39 44 7 4.66787
40 44 7 4.66283
41 44 7 4.65809
42 44 7 4.65371
43 44 7 4.64972
44 44 7 4.64618
45 44 7 4.64311
46 44 7 4.64056
47 44 7 4.63854
48 44 7 4.63707
49 44 7 4.63617
0 45 7 4.63219
1 45 7 4.63244
2 45 7 4.63328
3 45 7 4.63468
4 45 7 4.63664
5 45 7 4.63915
6 45 7 4.64216
7 45 7 4.64567
8 45 7 4.64963
9 45 7 4.65401
10 45 7 4.65874
11 45 7 4.66379
12 45 7 4.66908
13 45 7 4.67454
14 45 7 4.68009
15 45 7 4.68566
16 45 7 4.69113
17 45 7 4.69642
18 45 7 4.70141
19 45 7 4.70602
20 45 7 4.71013
21 45 7 4.71366
22 45 7 4.7165
23 45 7 4.71861
24 45 7 4.71991
25 45 7 4.72039
26 45 7 4.72001
27 45 7 4.71881
28 45 7 4.7168
29 45 7 4.71404
30 45 7 4.7106
31 45 7 4.70657
32 45 7 4.70203
33 45 7 4.69709
34 45 7 4.69184
35 45 7 4.6864
36 45 7 4.68085
37 45 7 4.67529
38 45 7 4.66981
39 45 7 4.66449
40 45 7 4.6594
41 45 7 4.65461
42 45 7 4.65018
43 45 7 4.64616
44 45 7 4.64259
45 45 7 4.6395
46 45 7 4.63693
47 45 7 4.6349
48 45 7 4.63342
49 45 7 4.63252
0 46 7 4.62909
1 46 7 4.62936
2 46 7 4.63021
3 46 7 4.63164
4 46 7 4.63363
5 46 7 4.63617
6 46 7 4.63923
7 46 7 4.64279
8 46 7 4.6468
9 46 7 4.65122
10 46 7 4.65601
11 46 7 4.66111
12 46 7 4.66646
13 46 7 4.67197
14 46 7 4.67758
15 46 7 4.6832
16 46 7 4.68872
17 46 7 4.69406
18 46 7 4.69909
19 46 7 4.70374
20 46 7 4.70788
21 46 7 4.71142
22 46 7 4.71429
23 46 7 4.7164
24 46 7 4.71771
25 46 7 4.71817
26 46 7 4.71778
27 46 7 4.71655
28 46 7 4.7145
29 46 7 4.71171
30 46 7 4.70822
31 46 7 4.70414
32 46 7 4.69955
33 46 7 4.69454
34 46 7 4.68924
35 46 7 4.68373
36 46 7 4.67812
37 46 7 4.67251
38 46 7 4.66697
39 46 7 4.6616
40 46 7 4.65647
41 46 7 4.65164
42 46 7 4.64717
43 46 7 4.64311
44 46 7 4.63951
45 46 7 4.6364
46 46 7 4.63382
47 46 7 4.63178
48 46 7 4.6303
49 46 7 4.6294
0 47 7 4.62655
1 47 7 4.62684
2 47 7 4.62771
3 47 7 4.62917
4 47 7 4.6312
5 47 7 4.63377
6 47 7 4.63687
7 47 7 4.64047
8 47 7 4.64452
9 47 7 4.649
10 47 7 4.65384
11 47 7 4.65898
12 47 7 4.66438
13 47 7 4.66994
14 47 7 4.6756
15 47 7 4.68126
16 47 7 4.68683
17 47 7 4.6922
18 47 7 4.69727
19 47 7 4.70194
20 47 7 4.7061
21 47 7 4.70966
22 47 7 4.71254
23 47 7 4.71465
24 47 7 4.71595
25 47 7 4.7164
26 47 7 4.71599
27 47 7 4.71474
28 47 7 4.71267
29 47 7 4.70983
30 47 7 4.70631
31 47 7 4.70217
32 47 7 4.69753
33 47 7 4.69248
34 47 7 4.68712
35 47 7 4.68156
36 47 7 4.6759
37 47 7 4.67023
38 47 7 4.66465
39 47 7 4.65923
40 47 7 4.65405
41 47 7 4.64919
42 47 7 4.64469
43 47 7 4.6406
44 47 7 4.63698
45 47 7 4.63386
46 47 7 4.63126
47 47 7 4.62922
48 47 7 4.62774
49 47 7 4.62685
0 48 7 4.6246
1 48 7 4.62491
2 48 7 4.62581
3 48 7 4.62729
4 48 7 4.62935
5 48 7 4.63196
6 48 7 4.6351
7 48 7 4.63874
8 48 7 4.64284
9 48 7 4.64735
10 48 7 4.65224
11 48 7 4.65743
12 48 7 4.66287
13 48 7 4.66847
14 48 7 4.67417
15 48 7 4.67986
16 48 7 4.68546
17 48 7 4.69086
18 48 7 4.69596
19 48 7 4.70064
20 48 7 4.70482
21 48 7 4.70839
22 48 7 4.71127
23 48 7 4.71338
24 48 7 4.71467
25 48 7 4.71511
26 48 7 4.71468
27 48 7 4.7134
28 48 7 4.7113
29 48 7 4.70844
30 48 7 4.70487
31 48 7 4.7007
32 48 7 4.69601
33 48 7 4.69091
34 48 7 4.68551
35 48 7 4.6799
36 48 7 4.67419
37 48 7 4.66848
38 48 7 4.66285
39 48 7 4.6574
40 48 7 4.65219
41 48 7 4.64729
42 48 7 4.64276
43 48 7 4.63866
44 48 7 4.63502
45 48 7 4.63189
46 48 7 4.62928
47 48 7 4.62724
48 48 7 4.62577
49 48 7 4.62489
0 49 7 4.62326
1 49 7 4.62359
2 49 7 4.62451
3 49 7 4.62603
4 49 7 4.62812
5 49 7 4.63076
6 49 7 4.63394
7 49 7 4.63761
8 49 7 4.64175
9 49 7 4.64631
10 49 7 4.65123
11 49 7 4.65646
12 49 7 4.66194
13 49 7 4.66758
14 49 7 4.6733
15 49 7 4.67903
16 49 7 4.68465
17 49 7 4.69006
18 49 7 4.69517
19 49 7 4.69987
20 49 7 4.70406
21 49 7 4.70763
22 49 7 4.7105
23 49 7 4.71261
24 49 7 4.71389
25 49 7 4.71431
26 49 7 4.71387
27 49 7 4.71256
28 49 7 4.71043
29 49 7 4.70753
30 49 7 4.70394
31 49 7 4.69973
32 49 7 4.695
33 49 7 4.68986
34 49 7 4.68441
35 49 7 4.67877
36 49 7 4.67302
37 49 7 4.66727
38 49 7 4.66161
39 49 7 4.65612
40 49 7 4.65088
41 49 7 4.64596
42 49 7 4.64141
43 49 7 4.63729
44 49 7 4.63364
45 49 7 4.6305
46 49 7 4.6279
47 49 7 4.62586
48 49 7 4.6244
49 49 7 4.62353
0 0 8 4.64748
1 0 8 4.64786
2 0 8 4.64891
3 0 8 4.65062
4 0 8 4.65298
5 0 8 4.65595
6 0 8 4.65953
7 0 8 4.66367
8 0 8 4.66834
9 0 8 4.67349
10 0 8 4.67906
11 0 8 4.685
12 0 8 4.69123
13 0 8 4.69766
14 0 8 4.7042
15 0 8 4.71076
16 0 8 4.71723
17 0 8 4.72347
18 0 8 4.72938
19 0 8 4.73483
20 0 8 4.73969
21 0 8 4.74385
22 0 8 4.74721
23 0 8 4.74967
24 0 8 4.75117
25 0 8 4.75166
26 0 8 4.75113
27 0 8 4.74959
28 0 8 4.74709
29 0 8 4.7437
30 0 8 4.73949
31 0 8 4.73458
32 0 8 4.72908
33 0 8 4.72312
34 0 8 4.71683
35 0 8 4.71032
36 0 8 4.70372
37 0 8 4.69713
38 0 8 4.69067
39 0 8 4.68443
40 0 8 4.67849
41 0 8 4.67292
42 0 8 4.66779
43 0 8 4.66315
44 0 8 4.65905
45 0 8 4.65554
46 0 8 4.65263
47 0 8 4.65035
48 0 8 4.64873
49 0 8 4.64777
0 1 8 4.64735
1 1 8 4.64776
2 1 8 4.64885
3 1 8 4.65059
4 1 8 4.65298
5 1 8 4.656
6 1 8 4.65961
7 1 8 4.66379
8 1 8 4.6685
9 1 8 4.67369
10 1 8 4.67929
11 1 8 4.68526
12 1 8 4.69151
13 1 8 4.69797
14 1 8 4.70453
15 1 8 4.7111
16 1 8 4.71757
17 1 8 4.72382
18 1 8 4.72973
19 1 8 4.73517
20 1 8 4.74002
21 1 8 4.74417
22 1 8 4.7475
23 1 8 4.74994
24 1 8 4.75142
25 1 8 4.75189
26 1 8 4.75133
27 1 8 4.74977
28 1 8 4.74725
29 1 8 4.74382
30 1 8 4.73958
31 1 8 4.73464
32 1 8 4.72911
33 1 8 4.72312
34 1 8 4.71679
35 1 8 4.71025
36 1 8 4.70362
37 1 8 4.69701
38 1 8 4.69052
39 1 8 4.68425
40 1 8 4.67829
41 1 8 4.67271
42 1 8 4.66757
43 1 8 4.66293
44 1 8 4.65883
45 1 8 4.65532
46 1 8 4.65242
47 1 8 4.65016
48 1 8 4.64856
49 1 8 4.64762
0 2 8 4.64791
1 2 8 4.64836
2 2 8 4.64947
3 2 8 4.65125
4 2 8 4.65368
5 2 8 4.65673
6 2 8 4.66039
7 2 8 4.6646
8 2 8 4.66935
9 2 8 4.67456
10 2 8 4.6802
11 2 8 4.68619
12 2 8 4.69247
13 2 8 4.69894
14 2 8 4.70551
15 2 8 4.71209
16 2 8 4.71856
17 2 8 4.7248
18 2 8 4.73069
19 2 8 4.73612
20 2 8 4.74095
21 2 8 4.74507
22 2 8 4.74838
23 2 8 4.7508
24 2 8 4.75224
25 2 8 4.75269
26 2 8 4.7521
27 2 8 4.75051
28 2 8 4.74796
29 2 8 4.74451
30 2 8 4.74024
31 2 8 4.73527
32 2 8 4.72971
33 2 8 4.72369
34 2 8 4.71734
35 2 8 4.71077
36 2 8 4.70412
37 2 8 4.69749
38 2 8 4.69099
39 2 8 4.68471
40 2 8 4.67874
41 2 8 4.67315
42 2 8 4.66801
43 2 8 4.66337
44 2 8 4.65928
45 2 8 4.65578
46 2 8 4.65289
47 2 8 4.65065
48 2 8 4.64906
49 2 8 4.64815
0 3 8 4.64916
1 3 8 4.64964
2 3 8 4.65079
3 3 8 4.6526
4 3 8 4.65507
5 3 8 4.65816
6 3 8 4.66185
7 3 8 4.6661
8 3 8 4.67087
9 3 8 4.67612
10 3 8 4.68178
11 3 8 4.68779
12 3 8 4.69408
13 3 8 4.70056
14 3 8 4.70714
15 3 8 4.71371
16 3 8 4.72017
17 3 8 4.7264
18 3 8 4.73228
19 3 8 4.73767
20 3 8 4.74248
21 3 8 4.74657
22 3 8 4.74985
23 3 8 4.75223
24 3 8 4.75364
25 3 8 4.75405
26 3 8 4.75344
27 3 8 4.75182
28 3 8 4.74924
29 3 8 4.74575
30 3 8 4.74146
31 3 8 4.73647
32 3 8 4.73089
33 3 8 4.72484
34 3 8 4.71847
35 3 8 4.71189
36 3 8 4.70522
37 3 8 4.69857
38 3 8 4.69206
39 3 8 4.68578
40 3 8 4.67981
41 3 8 4.67422
42 3 8 4.66908
43 3 8 4.66445
44 3 8 4.66038
45 3 8 4.65689
46 3 8 4.65403
47 3 8 4.6518
48 3 8 4.65025
49 3 8 4.64936
0 4 8 4.65108
1 4 8 4.65159
2 4 8 4.65278
3 4 8 4.65463
4 4 8 4.65713
5 4 8 4.66026
6 4 8 4.66398
7 4 8 4.66826
8 4 8 4.67307
9 4 8 4.67834
10 4 8 4.68402
11 4 8 4.69005
12 4 8 4.69635
13 4 8 4.70284
14 4 8 4.70941
15 4 8 4.71597
16 4 8 4.72242
17 4 8 4.72862
18 4 8 4.73447
19 4 8 4.73984
20 4 8 4.74461
21 4 8 4.74866
22 4 8 4.7519
23 4 8 4.75424
24 4 8 4.75561
25 4 8 4.75598
26 4 8 4.75533
27 4 8 4.75368
28 4 8 4.75106
29 4 8 4.74755
30 4 8 4.74324
31 4 8 4.73822
32 4 8 4.73262
33 4 8 4.72656
34 4 8 4.72017
35 4 8 4.71358
36 4 8 4.7069
37 4 8 4.70025
38 4 8 4.69374
39 4 8 4.68746
40 4 8 4.68149
41 4 8 4.67591
42 4 8 4.67079
43 4 8 4.66618
44 4 8 4.66212
45 4 8 4.65866
46 4 8 4.65582
47 4 8 4.65362
48 4 8 4.6521
49 4 8 4.65125
0 5 8 4.65365
1 5 8 4.6542
2 5 8 4.65542
3 5 8 4.65731
4 5 8 4.65985
5 5 8 4.66301
6 5 8 4.66677
7 5 8 4.67109
8 5 8 4.67592
9 5 8 4.68121
10 5 8 4.68692
11 5 8 4.69296
12 5 8 4.69926
13 5 8 4.70574
14 5 8 4.71231
15 5 8 4.71886
16 5 8 4.72528
17 5 8 4.73146
18 5 8 4.73727
19 5 8 4.7426
20 5 8 4.74732
21 5 8 4.75133
22 5 8 4.75452
23 5 8 4.75681
24 5 8 4.75814
25 5 8 4.75846
26 5 8 4.75777
27 5 8 4.75608
28 5 8 4.75343
29 5 8 4.74989
30 5 8 4.74555
31 5 8 4.74051
32 5 8 4.73489
33 5 8 4.72882
34 5 8 4.72242
35 5 8 4.71583
36 5 8 4.70915
37 5 8 4.70251
38 5 8 4.696
39 5 8 4.68973
40 5 8 4.68378
41 5 8 4.67822
42 5 8 4.67311
43 5 8 4.66852
44 5 8 4.66449
45 5 8 4.66106
46 5 8 4.65825
47 5 8 4.65609
48 5 8 4.65459
49 5 8 4.65378
0 6 8 4.65685
1 6 8 4.65744
2 6 8 4.6587
3 6 8 4.66063
4 6 8 4.66321
5 6 8 4.66641
6 6 8 4.6702
7 6 8 4.67454
8 6 8 4.6794
9 6 8 4.68471
10 6 8 4.69043
11 6 8 4.69648
12 6 8 4.70279
13 6 8 4.70926
14 6 8 4.71582
15 6 8 4.72234
16 6 8 4.72874
17 6 8 4.73488
18 6 8 4.74065
19 6 8 4.74593
20 6 8 4.7506
21 6 8 4.75455
22 6 8 4.75769
23 6 8 4.75992
24 6 8 4.7612
25 6 8 4.76147
26 6 8 4.76073
27 6 8 4.759
28 6 8 4.75631
29 6 8 4.75274
30 6 8 4.74837
31 6 8 4.74331
32 6 8 4.73768
33 6 8 4.73161
34 6 8 4.72521
35 6 8 4.71861
36 6 8 4.71194
37 6 8 4.70531
38 6 8 4.69882
39 6 8 4.69257
40 6 8 4.68664
41 6 8 4.6811
42 6 8 4.67603
43 6 8 4.67147
44 6 8 4.66747
45 6 8 4.66406
46 6 8 4.66129
47 6 8 4.65917
48 6 8 4.65771
49 6 8 4.65694
0 7 8 4.66065
1 7 8 4.66128
2 7 8 4.66259
3 7 8 4.66456
4 7 8 4.66717
5 7 8 4.67041
6 7 8 4.67423
7 7 8 4.6786
8 7 8 4.68348
9 7 8 4.68882
10 7 8 4.69454
11 7 8 4.7006
12 7 8 4.7069
13 7 8 4.71337
14 7 8 4.7199
15 7 8 4.7264
16 7 8 4.73276
17 7 8 4.73886
18 7 8 4.74458
19 7 8 4.7498
20 7 8 4.75441
21 7 8 4.7583
22 7 8 4.76137
23 7 8 4.76355
24 7 8 4.76476
25 7 8 4.76498
26 7 8 4.76418
27 7 8 4.7624
28 7 8 4.75968
29 7 8 4.75608
30 7 8 4.75168
31 7 8 4.74661
32 7 8 4.74097
33 7 8 4.73489
34 7 8 4.72849
35 7 8 4.72191
36 7 8 4.71525
37 7 8 4.70864
38 7 8 4.70217
39 7 8 4.69595
40 7 8 4.69005
41 7 8 4.68454
42 7 8 4.6795
43 7 8 4.67498
44 7 8 4.67102
45 7 8 4.66766
46 7 8 4.66492
47 7 8 4.66284
48 7 8 4.66143
49 7 8 4.6607
0 8 8 4.66502
1 8 8 4.66569
2 8 8 4.66705
3 8 8 4.66906
4 8 8 4.67171
5 8 8 4.67498
6 8 8 4.67883
7 8 8 4.68323
8 8 8 4.68813
9 8 8 4.69348
10 8 8 4.69922
11 8 8 4.70527
12 8 8 4.71157
13 8 8 4.71802
14 8 8 4.72453
15 8 8 4.731
16 8 8 4.73731
17 8 8 4.74336
18 8 8 4.74902
19 8 8 4.75418
20 8 8 4.75873
21 8 8 4.76255
22 8 8 4.76555
23 8 8 4.76765
24 8 8 4.76879
25 8 8 4.76894
26 8 8 4.7681
27 8 8 4.76626
28 8 8 4.7635
29 8 8 4.75986
30 8 8 4.75544
31 8 8 4.75035
32 8 8 4.74471
33 8 8 4.73863
34 8 8 4.73224
35 8 8 4.72568
36 8 8 4.71904
37 8 8 4.71246
38 8 8 4.70602
39 8 8 4.69983
40 8 8 4.69397
41 8 8 4.68851
42 8 8 4.68351
43 8 8 4.67903
44 8 8 4.67511
45 8 8 4.67179
46 8 8 4.66911
47 8 8 4.66707
48 8 8 4.66571
49 8 8 4.66502
0 9 8 4.66991
1 9 8 4.67063
2 9 8 4.67202
3 9 8 4.67408
4 9 8 4.67677
5 9 8 4.68007
6 9 8 4.68395
7 9 8 4.68837
8 9 8 4.69329
9 9 8 4.69866
10 9 8 4.7044
11 9 8 4.71045
12 9 8 4.71674
13 9 8 4.72317
14 9 8 4.72965
15 9 8 4.73608
16 9 8 4.74235
17 9 8 4.74834
18 9 8 4.75394
19 9 8 4.75903
20 9 8 4.76349
21 9 8 4.76723
22 9 8 4.77015
23 9 8 4.77218
24 9 8 4.77324
25 9 8 4.77333
26 9 8 4.77242
27 9 8 4.77053
28 9 8 4.76772
29 9 8 4.76405
30 9 8 4.75961
31 9 8 4.75451
32 9 8 4.74886
33 9 8 4.74279
34 9 8 4.73642
35 9 8 4.72988
36 9 8 4.72328
37 9 8 4.71673
38 9 8 4.71033
39 9 8 4.70419
40 9 8 4.69837
41 9 8 4.69295
42 9 8 4.688
43 9 8 4.68357
44 9 8 4.67971
45 9 8 4.67644
46 9 8 4.6738
47 9 8 4.67182
48 9 8 4.6705
49 9 8 4.66987
0 10 8 4.67527
1 10 8 4.67604
2 10 8 4.67748
3 10 8 4.67957
4 10 8 4.6823
5 10 8 4.68563
6 10 8 4.68954
7 10 8 4.69399
8 10 8 4.69893
9 10 8 4.7043
10 10 8 4.71004
11 10 8 4.71609
12 10 8 4.72236
13 10 8 4.72876
14 10 8 4.73521
15 10 8 4.74159
16 10 8 4.74781
17 10 8 4.75373
18 10 8 4.75926
19 10 8 4.76427
20 10 8 4.76865
21 10 8 4.77231
22 10 8 4.77514
23 10 8 4.77708
24 10 8 4.77806
25 10 8 4.77807
26 10 8 4.7771
27 10 8 4.77515
28 10 8 4.7723
29 10 8 4.7686
30 10 8 4.76414
31 10 8 4.75903
32 10 8 4.75339
33 10 8 4.74733
34 10 8 4.74098
35 10 8 4.73447
36 10 8 4.72791
37 10 8 4.7214
38 10 8 4.71505
39 10 8 4.70896
40 10 8 4.7032
41 10 8 4.69784
42 10 8 4.69294
43 10 8 4.68857
44 10 8 4.68476
45 10 8 4.68154
46 10 8 4.67896
47 10 8 4.67703
48 10 8 4.67577
49 10 8 4.67518
0 11 8 4.68105
1 11 8 4.68186
2 11 8 4.68335
3 11 8 4.68548
4 11 8 4.68824
5 11 8 4.69161
6 11 8 4.69554
7 11 8 4.70001
8 11 8 4.70496
9 11 8 4.71033
10 11 8 4.71607
11 11 8 4.72211
12 11 8 4.72836
13 11 8 4.73473
14 11 8 4.74114
15 11 8 4.74747
16 11 8 4.75362
17 11 8 4.75948
18 11 8 4.76493
19 11 8 4.76985
20 11 8 4.77414
21 11 8 4.7777
22 11 8 4.78044
23 11 8 4.78229
24 11 8 4.78319
25 11 8 4.78311
26 11 8 4.78207
27 11 8 4.78007
28 11 8 4.77717
29 11 8 4.77344
30 11 8 4.76896
31 11 8 4.76385
32 11 8 4.75822
33 11 8 4.75218
34 11 8 4.74587
35 11 8 4.7394
36 11 8 4.73288
37 11 8 4.72643
38 11 8 4.72014
39 11 8 4.7141
40 11 8 4.7084
41 11 8 4.7031
42 11 8 4.69827
43 11 8 4.69395
44 11 8 4.6902
45 11 8 4.68705
46 11 8 4.68453
47 11 8 4.68265
48 11 8 4.68144
49 11 8 4.68091
0 12 8 4.68717
1 12 8 4.68804
2 12 8 4.68956
3 12 8 4.69173
4 12 8 4.69452
5 12 8 4.69792
6 12 8 4.70188
7 12 8 4.70636
8 12 8 4.71132
9 12 8 4.71669
10 12 8 4.72243
11 12 8 4.72844
12 12 8 4.73467
13 12 8 4.741
14 12 8 4.74736
15 12 8 4.75363
16 12 8 4.75972
17 12 8 4.76549
18 12 8 4.77085
19 12 8 4.77568
20 12 8 4.77988
21 12 8 4.78334
22 12 8 4.78598
23 12 8 4.78772
24 12 8 4.78854
25 12 8 4.78838
26 12 8 4.78727
27 12 8 4.78522
28 12 8 4.78227
29 12 8 4.77851
30 12 8 4.77403
31 12 8 4.76892
32 12 8 4.7633
33 12 8 4.7573
34 12 8 4.75103
35 12 8 4.7446
36 12 8 4.73814
37 12 8 4.73175
38 12 8 4.72552
39 12 8 4.71955
40 12 8 4.71391
41 12 8 4.70868
42 12 8 4.70392
43 12 8 4.69967
44 12 8 4.69599
45 12 8 4.6929
46 12 8 4.69043
47 12 8 4.68862
48 12 8 4.68746
49 12 8 4.68698
0 13 8 4.69357
1 13 8 4.69447
2 13 8 4.69604
3 13 8 4.69824
4 13 8 4.70107
5 13 8 4.70449
6 13 8 4.70846
7 13 8 4.71296
8 13 8 4.71792
9 13 8 4.72329
10 13 8 4.72901
11 13 8 4.735
12 13 8 4.74119
13 13 8 4.74748
14 13 8 4.75379
15 13 8 4.75999
16 13 8 4.766
17 13 8 4.77169
18 13 8 4.77696
19 13 8 4.78169
20 13 8 4.78578
21 13 8 4.78913
22 13 8 4.79167
23 13 8 4.79331
24 13 8 4.79403
25 13 8 4.7938
26 13 8 4.79262
27 13 8 4.79051
28 13 8 4.78753
29 13 8 4.78375
30 13 8 4.77926
31 13 8 4.77417
32 13 8 4.76857
33 13 8 4.76261
34 13 8 4.75638
35 13 8 4.75001
36 13 8 4.74362
37 13 8 4.73729
38 13 8 4.73114
39 13 8 4.72524
40 13 8 4.71968
41 13 8 4.71452
42 13 8 4.70983
43 13 8 4.70565
44 13 8 4.70203
45 13 8 4.69901
46 13 8 4.69661
47 13 8 4.69485
48 13 8 4.69376
49 13 8 4.69333
0 14 8 4.70014
1 14 8 4.70109
2 14 8 4.7027
3 14 8 4.70493
4 14 8 4.70779
5 14 8 4.71122
6 14 8 4.71521
7 14 8 4.71971
8 14 8 4.72467
9 14 8 4.73003
10 14 8 4.73573
11 14 8 4.74169
12 14 8 4.74784
13 14 8 4.75408
14 14 8 4.76032
15 14 8 4.76645
16 14 8 4.77237
17 14 8 4.77797
18 14 8 4.78314
19 14 8 4.78776
20 14 8 4.79174
21 14 8 4.79499
22 14 8 4.79741
23 14 8 4.79896
24 14 8 4.79959
25 14 8 4.79928
26 14 8 4.79803
27 14 8 4.79587
28 14 8 4.79286
29 14 8 4.78907
30 14 8 4.78459
31 14 8 4.77951
32 14 8 4.77395
33 14 8 4.76803
34 14 8 4.76186
35 14 8 4.75556
36 14 8 4.74924
37 14 8 4.74299
38 14 8 4.73692
39 14 8 4.7311
40 14 8 4.72562
41 14 8 4.72054
42 14 8 4.71592
43 14 8 4.71182
44 14 8 4.70827
45 14 8 4.70531
46 14 8 4.70297
47 14 8 4.70128
48 14 8 4.70023
49 14 8 4.69986
0 15 8 4.70681
1 15 8 4.7078
2 15 8 4.70943
3 15 8 4.7117
4 15 8 4.71457
5 15 8 4.71802
6 15 8 4.72202
7 15 8 4.72652
8 15 8 4.73146
9 15 8 4.73681
10 15 8 4.74247
11 15 8 4.7484
12 15 8 4.7545
13 15 8 4.76068
14 15 8 4.76684
15 15 8 4.7729
16 15 8 4.77873
17 15 8 4.78423
18 15 8 4.78929
19 15 8 4.7938
20 15 8 4.79767
21 15 8 4.8008
22 15 8 4.80312
23 15 8 4.80457
24 15 8 4.80511
25 15 8 4.80472
26 15 8 4.80342
27 15 8 4.80122
28 15 8 4.79819
29 15 8 4.79439
30 15 8 4.78992
31 15 8 4.78487
32 15 8 4.77936
33 15 8 4.7735
34 15 8 4.7674
35 15 8 4.76117
36 15 8 4.75493
37 15 8 4.74876
38 15 8 4.74277
39 15 8 4.73704
40 15 8 4.73164
41 15 8 4.72664
42 15 8 4.72211
43 15 8 4.71808
44 15 8 4.7146
45 15 8 4.71171
46 15 8 4.70944
47 15 8 4.7078
48 15 8 4.70681
49 15 8 4.70648
0 16 8 4.71346
1 16 8 4.71449
2 16 8 4.71615
3 16 8 4.71844
4 16 8 4.72132
5 16 8 4.72478
6 16 8 4.72878
7 16 8 4.73326
8 16 8 4.73819
9 16 8 4.7435
10 16 8 4.74913
11 16 8 4.75501
12 16 8 4.76105
13 16 8 4.76716
14 16 8 4.77325
15 16 8 4.77921
16 16 8 4.78494
17 16 8 4.79034
18 16 8 4.79529
19 16 8 4.79969
20 16 8 4.80344
21 16 8 4.80646
22 16 8 4.80868
23 16 8 4.81004
24 16 8 4.81049
25 16 8 4.81004
26 16 8 4.80868
27 16 8 4.80646
28 16 8 4.80341
29 16 8 4.79962
30 16 8 4.79518
31 16 8 4.79017
32 16 8 4.78471
33 16 8 4.77892
34 16 8 4.77289
35 16 8 4.76675
36 16 8 4.76059
37 16 8 4.75452
38 16 8 4.74862
39 16 8 4.74297
40 16 8 4.73766
41 16 8 4.73275
42 16 8 4.72829
43 16 8 4.72434
44 16 8 4.72093
45 16 8 4.71811
46 16 8 4.71589
47 16 8 4.71431
48 16 8 4.71338
49 16 8 4.71309
0 17 8 4.71999
1 17 8 4.72104
2 17 8 4.72273
3 17 8 4.72503
4 17 8 4.72792
5 17 8 4.73138
6 17 8 4.73536
7 17 8 4.73983
8 17 8 4.74473
9 17 8 4.75
10 17 8 4.75558
11 17 8 4.7614
12 17 8 4.76737
13 17 8 4.77341
14 17 8 4.77941
15 17 8 4.78527
16 17 8 4.7909
17 17 8 4.79619
18 17 8 4.80102
19 17 8 4.80531
20 17 8 4.80895
21 17 8 4.81187
22 17 8 4.81398
23 17 8 4.81525
24 17 8 4.81564
25 17 8 4.81513
26 17 8 4.81373
27 17 8 4.81149
28 17 8 4.80844
29 17 8 4.80467
30 17 8 4.80026
31 17 8 4.79531
32 17 8 4.78992
33 17 8 4.7842
34 17 8 4.77826
35 17 8 4.7722
36 17 8 4.76614
37 17 8 4.76016
38 17 8 4.75436
39 17 8 4.74881
40 17 8 4.74358
41 17 8 4.73875
42 17 8 4.73438
43 17 8 4.7305
44 17 8 4.72716
45 17 8 4.7244
46 17 8 4.72225
47 17 8 4.72072
48 17 8 4.71983
49 17 8 4.71958
0 18 8 4.72627
1 18 8 4.72734
2 18 8 4.72904
3 18 8 4.73135
4 18 8 4.73424
5 18 8 4.73768
6 18 8 4.74165
7 18 8 4.74608
8 18 8 4.75095
9 18 8 4.75617
10 18 8 4.7617
11 18 8 4.76745
12 18 8 4.77334
13 18 8 4.77929
14 18 8 4.78519
15 18 8 4.79096
16 18 8 4.79648
17 18 8 4.80165
18 18 8 4.80637
19 18 8 4.81055
20 18 8 4.81408
21 18 8 4.81689
22 18 8 4.81892
23 18 8 4.82011
24 18 8 4.82043
25 18 8 4.81988
26 18 8 4.81846
27 18 8 4.81621
28 18 8 4.81319
29 18 8 4.80945
30 18 8 4.80509
31 18 8 4.8002
32 18 8 4.79488
33 18 8 4.78925
34 18 8 4.7834
35 18 8 4.77744
36 18 8 4.77148
37 18 8 4.7656
38 18 8 4.75989
39 18 8 4.75443
40 18 8 4.7493
41 18 8 4.74456
42 18 8 4.74026
43 18 8 4.73645
44 18 8 4.73318
45 18 8 4.73048
46 18 8 4.72838
47 18 8 4.72689
48 18 8 4.72605
49 18 8 4.72584
0 19 8 4.73219
1 19 8 4.73327
2 19 8 4.73497
3 19 8 4.73728
4 19 8 4.74015
5 19 8 4.74358
6 19 8 4.74751
7 19 8 4.75191
8 19 8 4.75672
9 19 8 4.76189
10 19 8 4.76734
11 19 8 4.77301
12 19 8 4.77882
13 19 8 4.78467
14 19 8 4.79048
15 19 8 4.79614
16 19 8 4.80155
17 19 8 4.80661
18 19 8 4.81122
19 19 8 4.81528
20 19 8 4.81871
21 19 8 4.82143
22 19 8 4.82338
23 19 8 4.82451
24 19 8 4.82479
25 19 8 4.82421
26 19 8 4.82278
27 19 8 4.82054
28 19 8 4.81754
29 19 8 4.81386
30 19 8 4.80956
31 19 8 4.80474
32 19 8 4.79951
33 19 8 4.79397
34 19 8 4.78822
35 19 8 4.78237
36 19 8 4.77651
37 19 8 4.77073
38 19 8 4.76512
39 19 8 4.75975
40 19 8 4.75471
41 19 8 4.75004
42 19 8 4.74582
43 19 8 4.74208
44 19 8 4.73887
45 19 8 4.73623
46 19 8 4.73417
47 19 8 4.73273
48 19 8 4.73191
49 19 8 4.73173
0 20 8 4.73761
1 20 8 4.7387
2 20 8 4.7404
3 20 8 4.74268
4 20 8 4.74554
5 20 8 4.74893
6 20 8 4.75282
7 20 8 4.75717
8 20 8 4.76192
9 20 8 4.76701
10 20 8 4.77239
11 20 8 4.77798
12 20 8 4.78369
13 20 8 4.78944
14 20 8 4.79514
15 20 8 4.80069
16 20 8 4.80599
17 20 8 4.81094
18 20 8 4.81544
19 20 8 4.8194
20 20 8 4.82274
21 20 8 4.82539
22 20 8 4.82727
23 20 8 4.82835
24 20 8 4.8286
25 20 8 4.82801
26 20 8 4.82659
27 20 8 4.82438
28 20 8 4.82143
29 20 8 4.8178
30 20 8 4.81358
31 20 8 4.80885
32 20 8 4.80372
33 20 8 4.79827
34 20 8 4.79263
35 20 8 4.78688
36 20 8 4.78112
37 20 8 4.77544
38 20 8 4.76993
39 20 8 4.76465
40 20 8 4.75969
41 20 8 4.75511
42 20 8 4.75095
43 20 8 4.74728
44 20 8 4.74412
45 20 8 4.74152
46 20 8 4.73951
47 20 8 4.7381
48 20 8 4.73731
49 20 8 4.73715
0 21 8 4.74243
1 21 8 4.74351
2 21 8 4.74519
3 21 8 4.74745
4 21 8 4.75027
5 21 8 4.75362
6 21 8 4.75745
7 21 8 4.76174
8 21 8 4.76642
9 21 8 4.77144
10 21 8 4.77673
11 21 8 4.78222
12 21 8 4.78783
13 21 8 4.79348
14 21 8 4.79907
15 21 8 4.8045
16 21 8 4.80969
17 21 8 4.81454
18 21 8 4.81894
19 21 8 4.82281
20 21 8 4.82608
21 21 8 4.82865
22 21 8 4.83049
23 21 8 4.83154
24 21 8 4.83178
25 21 8 4.8312
26 21 8 4.82981
27 21 8 4.82764
28 21 8 4.82476
29 21 8 4.8212
30 21 8 4.81707
31 21 8 4.81243
32 21 8 4.8074
33 21 8 4.80206
34 21 8 4.79652
35 21 8 4.79088
36 21 8 4.78522
37 21 8 4.77964
38 21 8 4.77422
39 21 8 4.76903
40 21 8 4.76415
41 21 8 4.75964
42 21 8 4.75554
43 21 8 4.75192
44 21 8 4.74882
45 21 8 4.74626
46 21 8 4.74427
47 21 8 4.74289
48 21 8 4.74212
49 21 8 4.74196
0 22 8 4.74651
1 22 8 4.74758
2 22 8 4.74923
3 22 8 4.75145
4 22 8 4.75423
5 22 8 4.75752
6 22 8 4.7613
7 22 8 4.76551
8 22 8 4.77011
9 22 8 4.77504
10 22 8 4.78024
11 22 8 4.78563
12 22 8 4.79113
13 22 8 4.79667
14 22 8 4.80216
15 22 8 4.80749
16 22 8 4.81257
17 22 8 4.81732
18 22 8 4.82163
19 22 8 4.82543
20 22 8 4.82863
21 22 8 4.83116
22 22 8 4.83297
23 22 8 4.83401
24 22 8 4.83425
25 22 8 4.8337
26 22 8 4.83236
27 22 8 4.83026
28 22 8 4.82745
29 22 8 4.82398
30 22 8 4.81994
31 22 8 4.81541
32 22 8 4.81048
33 22 8 4.80525
34 22 8 4.79982
35 22 8 4.79427
36 22 8 4.78872
37 22 8 4.78323
38 22 8 4.77789
39 22 8 4.77279
40 22 8 4.76798
41 22 8 4.76353
42 22 8 4.75949
43 22 8 4.75592
44 22 8 4.75285
45 22 8 4.75032
46 22 8 4.74836
47 22 8 4.74698
48 22 8 4.74622
49 22 8 4.74606
0 23 8 4.74978
1 23 8 4.75081
2 23 8 4.75242
3 23 8 4.7546
4 23 8 4.75732
5 23 8 4.76055
6 23 8 4.76425
7 23 8 4.76838
8 23 8 4.77289
9 23 8 4.77773
10 23 8 4.78283
11 23 8 4.78812
12 23 8 4.79352
13 23 8 4.79895
14 23 8 4.80433
15 23 8 4.80956
16 23 8 4.81455
17 23 8 4.81921
18 23 8 4.82345
19 23 8 4.82719
20 23 8 4.83034
21 23 8 4.83284
22 23 8 4.83464
23 23 8 4.83569
24 23 8 4.83597
25 23 8 4.83547
26 23 8 4.83419
27 23 8 4.83216
28 23 8 4.82944
29 23 8 4.82607
30 23 8 4.82213
31 23 8 4.81771
32 23 8 4.81288
33 23 8 4.80776
34 23 8 4.80243
35 23 8 4.79699
36 23 8 4.79152
37 23 8 4.78612
38 23 8 4.78086
39 23 8 4.77583
40 23 8 4.77108
41 23 8 4.76668
42 23 8 4.76269
43 23 8 4.75915
44 23 8 4.75611
45 23 8 4.7536
46 23 8 4.75165
47 23 8 4.75029
48 23 8 4.74951
49 23 8 4.74934
0 24 8 4.75212
1 24 8 4.75311
2 24 8 4.75468
3 24 8 4.7568
4 24 8 4.75945
5 24 8 4.76261
6 24 8 4.76623
7 24 8 4.77028
8 24 8 4.7747
9 24 8 4.77944
10 24 8 4.78444
11 24 8 4.78962
12 24 8 4.79492
13 24 8 4.80025
14 24 8 4.80553
15 24 8 4.81067
16 24 8 4.81558
17 24 8 4.82017
18 24 8 4.82435
19 24 8 4.82805
20 24 8 4.83117
21 24 8 4.83367
22 24 8 4.83548
23 24 8 4.83656
24 24 8 4.83689
25 24 8 4.83645
26 24 8 4.83525
27 24 8 4.83331
28 24 8 4.83068
29 24 8 4.82742
30 24 8 4.82359
31 24 8 4.81927
32 24 8 4.81455
33 24 8 4.80953
34 24 8 4.8043
35 24 8 4.79894
36 24 8 4.79356
37 24 8 4.78824
38 24 8 4.78305
39 24 8 4.77807
40 24 8 4.77338
41 24 8 4.76902
42 24 8 4.76507
43 24 8 4.76155
44 24 8 4.75853
45 24 8 4.75603
46 24 8 4.75408
47 24 8 4.7527
48 24 8 4.75191
49 24 8 4.75172
0 25 8 4.75349
1 25 8 4.75442
2 25 8 4.75593
3 25 8 4.75799
4 25 8 4.76057
5 25 8 4.76365
6 25 8 4.76719
7 25 8 4.77114
8 25 8 4.77547
9 25 8 4.78011
10 25 8 4.78501
11 25 8 4.7901
12 25 8 4.7953
13 25 8 4.80054
14 25 8 4.80574
15 25 8 4.8108
16 25 8 4.81564
17 25 8 4.82018
18 25 8 4.82432
19 25 8 4.82799
20 25 8 4.83111
21 25 8 4.83362
22 25 8 4.83547
23 25 8 4.8366
24 25 8 4.83699
25 25 8 4.83663
26 25 8 4.83551
27 25 8 4.83368
28 25 8 4.83115
29 25 8 4.82799
30 25 8 4.82427
31 25 8 4.82005
32 25 8 4.81544
33 25 8 4.81051
34 25 8 4.80536
35 25 8 4.80009
36 25 8 4.79478
37 25 8 4.78952
38 25 8 4.78439
39 25 8 4.77946
40 25 8 4.77481
41 25 8 4.77048
42 25 8 4.76655
43 25 8 4.76305
44 25 8 4.76003
45 25 8 4.75753
46 25 8 4.75557
47 25 8 4.75417
48 25 8 4.75336
49 25 8 4.75313
0 26 8 4.75383
1 26 8 4.75471
2 26 8 4.75615
3 26 8 4.75814
4 26 8 4.76064
5 26 8 4.76364
6 26 8 4.76709
7 26 8 4.77096
8 26 8 4.77519
9 26 8 4.77974
10 26 8 4.78454
11 26 8 4.78954
12 26 8 4.79466
13 26 8 4.79982
14 26 8 4.80494
15 26 8 4.80994
16 26 8 4.81473
17 26 8 4.81923
18 26 8 4.82336
19 26 8 4.82703
20 26 8 4.83017
21 26 8 4.83271
22 26 8 4.8346
23 26 8 4.8358
24 26 8 4.83627
25 26 8 4.836
26 26 8 4.83499
27 26 8 4.83325
28 26 8 4.83083
29 26 8 4.82778
30 26 8 4.82415
31 26 8 4.82004
32 26 8 4.81551
33 26 8 4.81067
34 26 8 4.8056
35 26 8 4.80039
36 26 8 4.79515
37 26 8 4.78994
38 26 8 4.78485
39 26 8 4.77996
40 26 8 4.77533
41 26 8 4.77102
42 26 8 4.76709
43 26 8 4.7636
44 26 8 4.76057
45 26 8 4.75805
46 26 8 4.75607
47 26 8 4.75465
48 26 8 4.75379
49 26 8 4.75352
0 27 8 4.75313
1 27 8 4.75395
2 27 8 4.75532
3 27 8 4.75723
4 27 8 4.75966
5 27 8 4.76257
6 27 8 4.76594
7 27 8 4.76971
8 27 8 4.77386
9 27 8 4.77832
10 27 8 4.78304
11 27 8 4.78796
12 27 8 4.793
13 27 8 4.7981
14 27 8 4.80316
15 27 8 4.80812
16 27 8 4.81289
17 27 8 4.81737
18 27 8 4.8215
19 27 8 4.82519
20 27 8 4.82837
21 27 8 4.83096
22 27 8 4.83292
23 27 8 4.8342
24 27 8 4.83476
25 27 8 4.83459
26 27 8 4.83368
27 27 8 4.83205
28 27 8 4.82973
29 27 8 4.82678
30 27 8 4.82325
31 27 8 4.81922
32 27 8 4.81477
33 27 8 4.81
34 27 8 4.80499
35 27 8 4.79984
36 27 8 4.79464
37 27 8 4.78946
38 27 8 4.7844
39 27 8 4.77953
40 27 8 4.77491
41 27 8 4.77061
42 27 8 4.76668
43 27 8 4.76318
44 27 8 4.76013
45 27 8 4.75759
46 27 8 4.75558
47 27 8 4.75411
48 27 8 4.75321
49 27 8 4.75289
0 28 8 4.75142
1 28 8 4.75217
2 28 8 4.75347
3 28 8 4.7553
4 28 8 4.75765
5 28 8 4.76048
6 28 8 4.76376
7 28 8 4.76746
8 28 8 4.77152
9 28 8 4.7759
10 28 8 4.78055
11 28 8 4.7854
12 28 8 4.79039
13 28 8 4.79543
14 28 8 4.80047
15 28 8 4.8054
16 28 8 4.81016
17 28 8 4.81466
18 28 8 4.81881
19 28 8 4.82254
20 28 8 4.82577
21 28 8 4.82844
22 28 8 4.83048
23 28 8 4.83185
24 28 8 4.8325
25 28 8 4.83243
26 28 8 4.83163
27 28 8 4.8301
28 28 8 4.82788
29 28 8 4.82501
30 28 8 4.82157
31 28 8 4.81761
32 28 8 4.81323
33 28 8 4.80851
34 28 8 4.80355
35 28 8 4.79844
36 28 8 4.79326
37 28 8 4.78811
38 28 8 4.78306
39 28 8 4.77819
40 28 8 4.77357
41 28 8 4.76926
42 28 8 4.76532
43 28 8 4.76179
44 28 8 4.75872
45 28 8 4.75614
46 28 8 4.75409
47 28 8 4.75257
48 28 8 4.75162
49 28 8 4.75124
0 29 8 4.74873
1 29 8 4.7494
2 29 8 4.75063
3 29 8 4.75239
4 29 8 4.75466
5 29 8 4.75741
6 29 8 4.76062
7 29 8 4.76424
8 29 8 4.76823
9 29 8 4.77255
10 29 8 4.77714
11 29 8 4.78195
12 29 8 4.78689
13 29 8 4.79191
14 29 8 4.79693
15 29 8 4.80186
16 29 8 4.80663
17 29 8 4.81116
18 29 8 4.81535
19 29 8 4.81914
20 29 8 4.82245
21 29 8 4.8252
22 29 8 4.82733
23 29 8 4.8288
24 29 8 4.82956
25 29 8 4.82959
26 29 8 4.82888
27 29 8 4.82745
28 29 8 4.82531
29 29 8 4.82253
30 29 8 4.81915
31 29 8 4.81525
32 29 8 4.81092
33 29 8 4.80624
34 29 8 4.80131
35 29 8 4.79621
36 29 8 4.79105
37 29 8 4.7859
38 29 8 4.78085
39 29 8 4.77597
40 29 8 4.77134
41 29 8 4.767
42 29 8 4.76303
43 29 8 4.75947
44 29 8 4.75636
45 29 8 4.75374
46 29 8 4.75164
47 29 8 4.75007
48 29 8 4.74906
49 29 8 4.74861
0 30 8 4.74513
1 30 8 4.74573
2 30 8 4.74688
3 30 8 4.74857
4 30 8 4.75077
5 30 8 4.75345
6 30 8 4.75659
7 30 8 4.76015
8 30 8 4.76409
9 30 8 4.76836
10 30 8 4.77291
11 30 8 4.77768
12 30 8 4.7826
13 30 8 4.78761
14 30 8 4.79264
15 30 8 4.79759
16 30 8 4.8024
17 30 8 4.80697
18 30 8 4.81123
19 30 8 4.8151
20 30 8 4.81849
21 30 8 4.82134
22 30 8 4.82357
23 30 8 4.82514
24 30 8 4.826
25 30 8 4.82613
26 30 8 4.82551
27 30 8 4.82416
28 30 8 4.8221
29 30 8 4.81938
30 30 8 4.81606
31 30 8 4.8122
32 30 8 4.8079
33 30 8 4.80324
34 30 8 4.79832
35 30 8 4.79322
36 30 8 4.78805
37 30 8 4.78289
38 30 8 4.77782
39 30 8 4.77292
40 30 8 4.76825
41 30 8 4.76389
42 30 8 4.75988
43 30 8 4.75628
44 30 8 4.75312
45 30 8 4.75045
46 30 8 4.74829
47 30 8 4.74667
48 30 8 4.74559
49 30 8 4.74508
0 31 8 4.7407
1 31 8 4.74124
2 31 8 4.74233
3 31 8 4.74395
4 31 8 4.74608
5 31 8 4.7487
6 31 8 4.75179
7 31 8 4.7553
8 31 8 4.75919
9 31 8 4.76343
10 31 8 4.76796
11 31 8 4.77271
12 31 8 4.77764
13 31 8 4.78266
14 31 8 4.78771
15 31 8 4.7927
16 31 8 4.79756
17 31 8 4.80221
18 31 8 4.80655
19 31 8 4.81051
20 31 8 4.814
21 31 8 4.81694
22 31 8 4.81928
23 31 8 4.82095
24 31 8 4.82191
25 31 8 4.82213
26 31 8 4.8216
27 31 8 4.82032
28 31 8 4.81832
29 31 8 4.81565
30 31 8 4.81236
31 31 8 4.80852
32 31 8 4.80423
33 31 8 4.79958
34 31 8 4.79465
35 31 8 4.78954
36 31 8 4.78434
37 31 8 4.77915
38 31 8 4.77405
39 31 8 4.76911
40 31 8 4.7644
41 31 8 4.75999
42 31 8 4.75594
43 31 8 4.75228
44 31 8 4.74907
45 31 8 4.74635
46 31 8 4.74413
47 31 8 4.74244
48 31 8 4.7413
49 31 8 4.74072
0 32 8 4.73557
1 32 8 4.73604
2 32 8 4.73707
3 32 8 4.73863
4 32 8 4.74071
5 32 8 4.74328
6 32 8 4.74632
7 32 8 4.7498
8 32 8 4.75367
9 32 8 4.75789
10 32 8 4.7624
11 32 8 4.76717
12 32 8 4.77211
13 32 8 4.77716
14 32 8 4.78226
15 32 8 4.78731
16 32 8 4.79225
17 32 8 4.79698
18 32 8 4.80141
19 32 8 4.80547
20 32 8 4.80907
21 32 8 4.81212
22 32 8 4.81457
23 32 8 4.81634
24 32 8 4.81739
25 32 8 4.8177
26 32 8 4.81723
27 32 8 4.81601
28 32 8 4.81406
29 32 8 4.81141
30 32 8 4.80814
31 32 8 4.80431
32 32 8 4.80001
33 32 8 4.79534
34 32 8 4.79038
35 32 8 4.78524
36 32 8 4.78001
37 32 8 4.77478
38 32 8 4.76963
39 32 8 4.76464
40 32 8 4.75988
41 32 8 4.75541
42 32 8 4.7513
43 32 8 4.74759
44 32 8 4.74432
45 32 8 4.74153
46 32 8 4.73925
47 32 8 4.7375
48 32 8 4.7363
49 32 8 4.73565
0 33 8 4.72985
1 33 8 4.73026
2 33 8 4.73123
3 33 8 4.73274
4 33 8 4.73478
5 33 8 4.73732
6 33 8 4.74033
7 33 8 4.74378
8 33 8 4.74764
9 33 8 4.75186
10 33 8 4.75639
11 33 8 4.76117
12 33 8 4.76615
13 33 8 4.77126
14 33 8 4.77641
15 33 8 4.78154
16 33 8 4.78657
17 33 8 4.79139
18 33 8 4.79594
19 33 8 4.8001
20 33 8 4.80381
21 33 8 4.80698
22 33 8 4.80953
23 33 8 4.8114
24 33 8 4.81254
25 33 8 4.81291
26 33 8 4.81251
27 33 8 4.81133
28 33 8 4.8094
29 33 8 4.80677
30 33 8 4.80349
31 33 8 4.79965
32 33 8 4.79533
33 33 8 4.79062
34 33 8 4.78562
35 33 8 4.78043
36 33 8 4.77515
37 33 8 4.76986
38 33 8 4.76465
39 33 8 4.7596
40 33 8 4.75478
41 33 8 4.75025
42 33 8 4.74608
43 33 8 4.7423
44 33 8 4.73897
45 33 8 4.73612
46 33 8 4.73377
47 33 8 4.73196
48 33 8 4.7307
49 33 8 4.72999
0 34 8 4.72366
1 34 8 4.72403
2 34 8 4.72495
3 34 8 4.72642
4 34 8 4.72842
5 34 8 4.73093
6 34 8 4.73393
7 34 8 4.73737
8 34 8 4.74124
9 34 8 4.74547
10 34 8 4.75003
11 34 8 4.75485
12 34 8 4.75988
13 34 8 4.76505
14 34 8 4.77029
15 34 8 4.77551
16 34 8 4.78064
17 34 8 4.78557
18 34 8 4.79023
19 34 8 4.79451
20 34 8 4.79834
21 34 8 4.80161
22 34 8 4.80427
23 34 8 4.80623
24 34 8 4.80744
25 34 8 4.80788
26 34 8 4.80752
27 34 8 4.80637
28 34 8 4.80445
29 34 8 4.80181
30 34 8 4.79852
31 34 8 4.79464
32 34 8 4.79028
33 34 8 4.78552
34 34 8 4.78047
35 34 8 4.77522
36 34 8 4.76987
37 34 8 4.76451
38 34 8 4.75923
39 34 8 4.75411
40 34 8 4.74922
41 34 8 4.74463
42 34 8 4.74038
43 34 8 4.73654
44 34 8 4.73314
45 34 8 4.73023
46 34 8 4.72782
47 34 8 4.72595
48 34 8 4.72462
49 34 8 4.72386
0 35 8 4.71714
1 35 8 4.71747
2 35 8 4.71835
3 35 8 4.71979
4 35 8 4.72177
5 35 8 4.72427
6 35 8 4.72726
7 35 8 4.73071
8 35 8 4.73459
9 35 8 4.73885
10 35 8 4.74345
11 35 8 4.74833
12 35 8 4.75343
13 35 8 4.75868
14 35 8 4.76401
15 35 8 4.76933
16 35 8 4.77457
17 35 8 4.77962
18 35 8 4.78439
19 35 8 4.7888
20 35 8 4.79274
21 35 8 4.79612
22 35 8 4.79887
23 35 8 4.80092
24 35 8 4.8022
25 35 8 4.80268
26 35 8 4.80236
27 35 8 4.80122
28 35 8 4.7993
29 35 8 4.79664
30 35 8 4.79331
31 35 8 4.78939
32 35 8 4.78497
33 35 8 4.78015
34 35 8 4.77503
35 35 8 4.76971
36 35 8 4.76428
37 35 8 4.75885
38 35 8 4.75349
39 35 8 4.74829
40 35 8 4.74333
41 35 8 4.73866
42 35 8 4.73434
43 35 8 4.73043
44 35 8 4.72696
45 35 8 4.72398
46 35 8 4.72151
47 35 8 4.71958
48 35 8 4.7182
49 35 8 4.71739
0 36 8 4.71042
1 36 8 4.71071
2 36 8 4.71157
3 36 8 4.71299
4 36 8 4.71496
5 36 8 4.71745
6 36 8 4.72045
7 36 8 4.72392
8 36 8 4.72783
9 36 8 4.73213
10 36 8 4.73679
11 36 8 4.74173
12 36 8 4.74691
13 36 8 4.75225
14 36 8 4.75768
15 36 8 4.76311
16 36 8 4.76846
17 36 8 4.77364
18 36 8 4.77853
19 36 8 4.78306
20 36 8 4.78711
21 36 8 4.7906
22 36 8 4.79344
23 36 8 4.79556
24 36 8 4.7969
25 36 8 4.79743
26 36 8 4.79712
27 36 8 4.79598
28 36 8 4.79404
29 36 8 4.79135
30 36 8 4.78798
31 36 8 4.784
32 36 8 4.77951
33 36 8 4.77462
34 36 8 4.76941
35 36 8 4.76401
36 36 8 4.7585
37 36 8 4.75298
38 36 8 4.74754
39 36 8 4.74226
40 36 8 4.73721
41 36 8 4.73246
42 36 8 4.72807
43 36 8 4.72409
44 36 8 4.72056
45 36 8 4.71751
46 36 8 4.71499
47 36 8 4.713
48 36 8 4.71157
49 36 8 4.71071
0 37 8 4.70362
1 37 8 4.70389
2 37 8 4.70473
3 37 8 4.70614
4 37 8 4.7081
5 37 8 4.7106
6 37 8 4.71362
7 37 8 4.71712
8 37 8 4.72107
9 37 8 4.72542
10 37 8 4.73014
11 37 8 4.73516
12 37 8 4.74043
13 37 8 4.74586
14 37 8 4.7514
15 37 8 4.75695
16 37 8 4.76242
17 37 8 4.76772
18 37 8 4.77274
19 37 8 4.77738
20 37 8 4.78155
21 37 8 4.78513
22 37 8 4.78806
23 37 8 4.79025
24 37 8 4.79164
25 37 8 4.79219
26 37 8 4.79189
27 37 8 4.79074
28 37 8 4.78877
29 37 8 4.78604
30 37 8 4.7826
31 37 8 4.77856
32 37 8 4.77399
33 37 8 4.76901
34 37 8 4.76372
35 37 8 4.75823
36 37 8 4.75262
37 37 8 4.74701
38 37 8 4.74148
39 37 8 4.73612
40 37 8 4.73099
41 37 8 4.72616
42 37 8 4.7217
43 37 8 4.71764
44 37 8 4.71405
45 37 8 4.71094
46 37 8 4.70836
47 37 8 4.70632
48 37 8 4.70484
49 37 8 4.70394
0 38 8 4.69686
1 38 8 4.69711
2 38 8 4.69794
3 38 8 4.69934
4 38 8 4.70132
5 38 8 4.70384
6 38 8 4.70688
7 38 8 4.71042
8 38 8 4.71441
9 38 8 4.71883
10 38 8 4.72362
11 38 8 4.72872
12 38 8 4.73408
13 38 8 4.73962
14 38 8 4.74527
15 38 8 4.75093
16 38 8 4.75653
17 38 8 4.76194
18 38 8 4.76709
19 38 8 4.77184
20 38 8 4.77611
21 38 8 4.7798
22 38 8 4.7828
23 38 8 4.78505
24 38 8 4.78647
25 38 8 4.78705
26 38 8 4.78674
27 38 8 4.78557
28 38 8 4.78357
29 38 8 4.78078
30 38 8 4.77728
31 38 8 4.77316
32 38 8 4.76851
33 38 8 4.76344
34 38 8 4.75806
35 38 8 4.75246
36 38 8 4.74677
37 38 8 4.74106
38 38 8 4.73544
39 38 8 4.72999
40 38 8 4.72477
41 38 8 4.71987
42 38 8 4.71533
43 38 8 4.7112
44 38 8 4.70754
45 38 8 4.70438
46 38 8 4.70174
47 38 8 4.69966
48 38 8 4.69814
49 38 8 4.69721
0 39 8 4.69025
1 39 8 4.69048
2 39 8 4.6913
3 39 8 4.69272
4 39 8 4.69471
5 39 8 4.69725
6 39 8 4.70033
7 39 8 4.70391
8 39 8 4.70796
9 39 8 4.71245
10 39 8 4.71731
11 39 8 4.7225
12 39 8 4.72795
13 39 8 4.7336
14 39 8 4.73936
15 39 8 4.74514
16 39 8 4.75085
17 39 8 4.75639
18 39 8 4.76165
19 39 8 4.76652
20 39 8 4.77089
21 39 8 4.77465
22 39 8 4.77773
23 39 8 4.78003
24 39 8 4.78149
25 39 8 4.78207
26 39 8 4.78176
27 39 8 4.78056
28 39 8 4.77851
29 39 8 4.77566
30 39 8 4.77209
31 39 8 4.76789
32 39 8 4.76315
33 39 8 4.75799
34 39 8 4.75251
35 39 8 4.74682
36 39 8 4.74102
37 39 8 4.73522
38 39 8 4.72951
39 39 8 4.72396
40 39 8 4.71866
41 39 8 4.71368
42 39 8 4.70907
43 39 8 4.70488
44 39 8 4.70116
45 39 8 4.69794
46 39 8 4.69525
47 39 8 4.69313
48 39 8 4.69158
49 39 8 4.69061
0 40 8 4.68387
1 40 8 4.6841
2 40 8 4.68493
3 40 8 4.68635
4 40 8 4.68836
5 40 8 4.69094
6 40 8 4.69406
7 40 8 4.69769
8 40 8 4.7018
9 40 8 4.70635
10 40 8 4.7113
11 40 8 4.71658
12 40 8 4.72213
13 40 8 4.72788
14 40 8 4.73375
15 40 8 4.73964
16 40 8 4.74547
17 40 8 4.75112
18 40 8 4.75649
19 40 8 4.76146
20 40 8 4.76592
21 40 8 4.76977
22 40 8 4.7729
23 40 8 4.77525
24 40 8 4.77673
25 40 8 4.77732
26 40 8 4.77699
27 40 8 4.77576
28 40 8 4.77367
29 40 8 4.77076
30 40 8 4.76711
31 40 8 4.76283
32 40 8 4.758
33 40 8 4.75274
34 40 8 4.74716
35 40 8 4.74137
36 40 8 4.73548
37 40 8 4.72958
38 40 8 4.72377
39 40 8 4.71814
40 40 8 4.71276
41 40 8 4.7077
42 40 8 4.70301
43 40 8 4.69876
44 40 8 4.69498
45 40 8 4.69171
46 40 8 4.68898
47 40 8 4.68682
48 40 8 4.68524
49 40 8 4.68425
0 41 8 4.67783
1 41 8 4.67806
2 41 8 4.67889
3 41 8 4.68034
4 41 8 4.68237
5 41 8 4.68498
6 41 8 4.68814
7 41 8 4.69183
8 41 8 4.696
9 41 8 4.70063
10 41 8 4.70565
11 41 8 4.71102
12 41 8 4.71667
13 41 8 4.72252
14 41 8 4.72849
15 41 8 4.7345
16 41 8 4.74043
17 41 8 4.74619
18 41 8 4.75166
19 41 8 4.75673
20 41 8 4.76127
21 41 8 4.76519
22 41 8 4.76838
23 41 8 4.77076
24 41 8 4.77226
25 41 8 4.77285
26 41 8 4.77251
27 41 8 4.77125
28 41 8 4.7691
29 41 8 4.76612
30 41 8 4.7624
31 41 8 4.75803
32 41 8 4.75312
33 41 8 4.74776
34 41 8 4.74208
35 41 8 4.7362
36 41 8 4.73021
37 41 8 4.72422
38 41 8 4.71832
39 41 8 4.7126
40 41 8 4.70714
41 41 8 4.702
42 41 8 4.69725
43 41 8 4.69293
44 41 8 4.6891
45 41 8 4.68579
46 41 8 4.68302
47 41 8 4.68082
48 41 8 4.67922
49 41 8 4.67822
0 42 8 4.67219
1 42 8 4.67242
2 42 8 4.67327
3 42 8 4.67473
4 42 8 4.6768
5 42 8 4.67945
6 42 8 4.68266
7 42 8 4.6864
8 42 8 4.69064
9 42 8 4.69533
10 42 8 4.70044
11 42 8 4.70589
12 42 8 4.71163
13 42 8 4.71758
14 42 8 4.72365
15 42 8 4.72976
16 42 8 4.7358
17 42 8 4.74165
18 42 8 4.74721
19 42 8 4.75236
20 42 8 4.75698
21 42 8 4.76096
22 42 8 4.7642
23 42 8 4.76661
24 42 8 4.76813
25 42 8 4.76872
26 42 8 4.76835
27 42 8 4.76705
28 42 8 4.76486
29 42 8 4.76182
30 42 8 4.75803
31 42 8 4.75357
32 42 8 4.74857
33 42 8 4.74312
34 42 8 4.73735
35 42 8 4.73137
36 42 8 4.72528
37 42 8 4.7192
38 42 8 4.71322
39 42 8 4.70742
40 42 8 4.70188
41 42 8 4.69667
42 42 8 4.69185
43 42 8 4.68748
44 42 8 4.6836
45 42 8 4.68024
46 42 8 4.67744
47 42 8 4.67521
48 42 8 4.67359
49 42 8 4.67258
0 43 8 4.66702
1 43 8 4.66725
2 43 8 4.66812
3 43 8 4.66961
4 43 8 4.67171
5 43 8 4.6744
6 43 8 4.67766
7 43 8 4.68145
8 43 8 4.68576
9 43 8 4.69053
10 43 8 4.69571
11 43 8 4.70124
12 43 8 4.70707
13 43 8 4.71311
14 43 8 4.71927
15 43 8 4.72547
16 43 8 4.7316
17 43 8 4.73754
18 43 8 4.74319
19 43 8 4.74841
20 43 8 4.7531
21 43 8 4.75713
22 43 8 4.76041
23 43 8 4.76284
24 43 8 4.76437
25 43 8 4.76495
26 43 8 4.76457
27 43 8 4.76323
28 43 8 4.76099
29 43 8 4.75789
30 43 8 4.75403
31 43 8 4.7495
32 43 8 4.74441
33 43 8 4.73887
34 43 8 4.73301
35 43 8 4.72694
36 43 8 4.72077
37 43 8 4.7146
38 43 8 4.70853
39 43 8 4.70265
40 43 8 4.69704
41 43 8 4.69177
42 43 8 4.68689
43 43 8 4.68246
44 43 8 4.67854
45 43 8 4.67514
46 43 8 4.67231
47 43 8 4.67006
48 43 8 4.66842
49 43 8 4.66741
0 44 8 4.66237
1 44 8 4.66262
2 44 8 4.66351
3 44 8 4.66502
4 44 8 4.66716
5 44 8 4.66989
6 44 8 4.67319
7 44 8 4.67705
8 44 8 4.68141
9 44 8 4.68625
10 44 8 4.6915
11 44 8 4.69711
12 44 8 4.70302
13 44 8 4.70914
14 44 8 4.71539
15 44 8 4.72167
16 44 8 4.72788
17 44 8 4.7339
18 44 8 4.73962
19 44 8 4.74491
20 44 8 4.74965
21 44 8 4.75372
22 44 8 4.75703
23 44 8 4.75949
24 44 8 4.76103
25 44 8 4.7616
26 44 8 4.76119
27 44 8 4.75982
28 44 8 4.75753
29 44 8 4.75438
30 44 8 4.75045
31 44 8 4.74584
32 44 8 4.74068
33 44 8 4.73506
34 44 8 4.72912
35 44 8 4.72296
36 44 8 4.7167
37 44 8 4.71045
38 44 8 4.70431
39 44 8 4.69836
40 44 8 4.69268
41 44 8 4.68734
42 44 8 4.68241
43 44 8 4.67794
44 44 8 4.67397
45 44 8 4.67054
46 44 8 4.66768
47 44 8 4.66542
48 44 8 4.66377
49 44 8 4.66275
0 45 8 4.65829
1 45 8 4.65855
2 45 8 4.65946
3 45 8 4.66101
4 45 8 4.66318
5 45 8 4.66595
6 45 8 4.66931
7 45 8 4.67322
8 45 8 4.67764
9 45 8 4.68254
10 45 8 4.68786
11 45 8 4.69355
12 45 8 4.69953
13 45 8 4.70572
14 45 8 4.71205
15 45 8 4.7184
16 45 8 4.72468
17 45 8 4.73077
18 45 8 4.73654
19 45 8 4.74188
20 45 8 4.74667
21 45 8 4.75078
22 45 8 4.75412
23 45 8 4.75659
24 45 8 4.75812
25 45 8 4.75869
26 45 8 4.75826
27 45 8 4.75686
28 45 8 4.75452
29 45 8 4.75132
30 45 8 4.74733
31 45 8 4.74266
32 45 8 4.73742
33 45 8 4.73173
34 45 8 4.7257
35 45 8 4.71947
36 45 8 4.71314
37 45 8 4.70681
38 45 8 4.7006
39 45 8 4.69458
40 45 8 4.68884
41 45 8 4.68345
42 45 8 4.67847
43 45 8 4.67395
44 45 8 4.66995
45 45 8 4.66649
46 45 8 4.66361
47 45 8 4.66134
48 45 8 4.65968
49 45 8 4.65866
0 46 8 4.65481
1 46 8 4.6551
2 46 8 4.65603
3 46 8 4.65761
4 46 8 4.65982
5 46 8 4.66263
6 46 8 4.66604
7 46 8 4.67
8 46 8 4.67448
9 46 8 4.67944
10 46 8 4.68482
11 46 8 4.69057
12 46 8 4.69661
13 46 8 4.70287
14 46 8 4.70926
15 46 8 4.71568
16 46 8 4.72202
17 46 8 4.72816
18 46 8 4.73398
19 46 8 4.73936
20 46 8 4.74418
21 46 8 4.74832
22 46 8 4.75168
23 46 8 4.75416
24 46 8 4.75569
25 46 8 4.75625
26 46 8 4.7558
27 46 8 4.75437
28 46 8 4.75199
29 46 8 4.74874
30 46 8 4.7447
31 46 8 4.73997
32 46 8 4.73466
33 46 8 4.7289
34 46 8 4.72281
35 46 8 4.71651
36 46 8 4.7101
37 46 8 4.70371
38 46 8 4.69743
39 46 8 4.69135
40 46 8 4.68556
41 46 8 4.68012
42 46 8 4.67509
43 46 8 4.67054
44 46 8 4.66651
45 46 8 4.66303
46 46 8 4.66013
47 46 8 4.65785
48 46 8 4.65619
49 46 8 4.65518
0 47 8 4.65198
1 47 8 4.65228
2 47 8 4.65324
3 47 8 4.65485
4 47 8 4.6571
5 47 8 4.65996
6 47 8 4.66341
7 47 8 4.66742
8 47 8 4.67195
9 47 8 4.67696
10 47 8 4.6824
11 47 8 4.68821
12 47 8 4.69431
13 47 8 4.70062
14 47 8 4.70707
15 47 8 4.71354
16 47 8 4.71992
17 47 8 4.7261
18 47 8 4.73196
19 47 8 4.73738
20 47 8 4.74222
21 47 8 4.74638
22 47 8 4.74975
23 47 8 4.75223
24 47 8 4.75376
25 47 8 4.7543
26 47 8 4.75384
27 47 8 4.75238
28 47 8 4.74997
29 47 8 4.74667
30 47 8 4.74258
31 47 8 4.7378
32 47 8 4.73243
33 47 8 4.72661
34 47 8 4.72046
35 47 8 4.71409
36 47 8 4.70763
37 47 8 4.70117
38 47 8 4.69484
39 47 8 4.68871
40 47 8 4.68286
41 47 8 4.67738
42 47 8 4.67232
43 47 8 4.66774
44 47 8 4.66368
45 47 8 4.66018
46 47 8 4.65728
47 47 8 4.65499
48 47 8 4.65333
49 47 8 4.65233
0 48 8 4.6498
1 48 8 4.65013
2 48 8 4.65112
3 48 8 4.65276
4 48 8 4.65504
5 48 8 4.65794
6 48 8 4.66143
7 48 8 4.66549
8 48 8 4.67007
9 48 8 4.67514
10 48 8 4.68063
11 48 8 4.68648
12 48 8 4.69263
13 48 8 4.699
14 48 8 4.70548
15 48 8 4.71199
16 48 8 4.71841
17 48 8 4.72463
18 48 8 4.73051
19 48 8 4.73595
20 48 8 4.74081
21 48 8 4.74498
22 48 8 4.74835
23 48 8 4.75083
24 48 8 4.75235
25 48 8 4.75288
26 48 8 4.75239
27 48 8 4.75091
28 48 8 4.74847
29 48 8 4.74513
30 48 8 4.741
31 48 8 4.73617
32 48 8 4.73075
33 48 8 4.72488
34 48 8 4.71867
35 48 8 4.71224
36 48 8 4.70573
37 48 8 4.69922
38 48 8 4.69284
39 48 8 4.68666
40 48 8 4.68078
41 48 8 4.67526
42 48 8 4.67017
43 48 8 4.66556
44 48 8 4.66148
45 48 8 4.65797
46 48 8 4.65506
47 48 8 4.65277
48 48 8 4.65113
49 48 8 4.65013
0 49 8 4.6483
1 49 8 4.64865
2 49 8 4.64967
3 49 8 4.65135
4 49 8 4.65366
5 49 8 4.6566
6 49 8 4.66014
7 49 8 4.66424
8 49 8 4.66887
9 49 8 4.67398
10 49 8 4.67951
11 49 8 4.68541
12 49 8 4.6916
13 49 8 4.698
14 49 8 4.70452
15 49 8 4.71106
16 49 8 4.71751
17 49 8 4.72374
18 49 8 4.72965
19 49 8 4.73509
20 49 8 4.73996
21 49 8 4.74413
22 49 8 4.74749
23 49 8 4.74997
24 49 8 4.75148
25 49 8 4.75199
26 49 8 4.75148
27 49 8 4.74997
28 49 8 4.7475
29 49 8 4.74414
30 49 8 4.73996
31 49 8 4.73509
32 49 8 4.72963
33 49 8 4.72371
34 49 8 4.71745
35 49 8 4.71098
36 49 8 4.70442
37 49 8 4.69787
38 49 8 4.69145
39 49 8 4.68523
40 49 8 4.67932
41 49 8 4.67377
42 49 8 4.66865
43 49 8 4.66403
44 49 8 4.65994
45 49 8 4.65642
46 49 8 4.65351
47 49 8 4.65123
48 49 8 4.64959
49 49 8 4.64861
0 0 9 4.67277
1 0 9 4.67318
2 0 9 4.67434
3 0 9 4.67622
4 0 9 4.67883
5 0 9 4.68213
6 0 9 4.68611
7 0 9 4.69072
8 0 9 4.69594
9 0 9 4.7017
10 0 9 4.70796
11 0 9 4.71465
12 0 9 4.72169
13 0 9 4.72898
14 0 9 4.73644
15 0 9 4.74394
16 0 9 4.75135
17 0 9 4.75855
18 0 9 4.76539
19 0 9 4.77172
20 0 9 4.77739
21 0 9 4.78227
22 0 9 4.78621
23 0 9 4.78911
24 0 9 4.79089
25 0 9 4.79148
26 0 9 4.79088
27 0 9 4.7891
28 0 9 4.78619
29 0 9 4.78223
30 0 9 4.77734
31 0 9 4.77164
32 0 9 4.76528
33 0 9 4.7584
34 0 9 4.75115
35 0 9 4.74369
36 0 9 4.73614
37 0 9 4.72865
38 0 9 4.72131
39 0 9 4.71425
40 0 9 4.70754
41 0 9 4.70127
42 0 9 4.69551
43 0 9 4.69031
44 0 9 4.68572
45 0 9 4.68179
46 0 9 4.67854
47 0 9 4.676
48 0 9 4.67418
49 0 9 4.67311
0 1 9 4.67262
1 1 9 4.67307
2 1 9 4.67426
3 1 9 4.67619
4 1 9 4.67883
5 1 9 4.68218
6 1 9 4.6862
7 1 9 4.69086
8 1 9 4.69612
9 1 9 4.70192
10 1 9 4.70822
11 1 9 4.71494
12 1 9 4.72201
13 1 9 4.72933
14 1 9 4.7368
15 1 9 4.74431
16 1 9 4.75173
17 1 9 4.75893
18 1 9 4.76577
19 1 9 4.77208
20 1 9 4.77774
21 1 9 4.7826
22 1 9 4.78652
23 1 9 4.7894
24 1 9 4.79115
25 1 9 4.79172
26 1 9 4.79109
27 1 9 4.78929
28 1 9 4.78635
29 1 9 4.78236
30 1 9 4.77743
31 1 9 4.7717
32 1 9 4.7653
33 1 9 4.75839
34 1 9 4.75111
35 1 9 4.74361
36 1 9 4.73603
37 1 9 4.7285
38 1 9 4.72114
39 1 9 4.71404
40 1 9 4.70731
41 1 9 4.70103
42 1 9 4.69526
43 1 9 4.69005
44 1 9 4.68547
45 1 9 4.68154
46 1 9 4.6783
47 1 9 4.67578
48 1 9 4.67398
49 1 9 4.67293
0 2 9 4.67324
1 2 9 4.67372
2 2 9 4.67495
3 2 9 4.67691
4 2 9 4.6796
5 2 9 4.68299
6 2 9 4.68705
7 2 9 4.69175
8 2 9 4.69705
9 2 9 4.7029
10 2 9 4.70923
11 2 9 4.71598
12 2 9 4.72306
13 2 9 4.7304
14 2 9 4.73788
15 2 9 4.7454
16 2 9 4.75282
17 2 9 4.76001
18 2 9 4.76682
19 2 9 4.77312
20 2 9 4.77875
21 2 9 4.78358
22 2 9 4.78747
23 2 9 4.79032
24 2 9 4.79204
25 2 9 4.79259
26 2 9 4.79193
27 2 9 4.79009
28 2 9 4.78712
29 2 9 4.78311
30 2 9 4.77815
31 2 9 4.77239
32 2 9 4.76596
33 2 9 4.75902
34 2 9 4.75171
35 2 9 4.74418
36 2 9 4.73658
37 2 9 4.72902
38 2 9 4.72164
39 2 9 4.71453
40 2 9 4.70779
41 2 9 4.7015
42 2 9 4.69573
43 2 9 4.69053
44 2 9 4.68595
45 2 9 4.68203
46 2 9 4.67881
47 2 9 4.6763
48 2 9 4.67453
49 2 9 4.67351
0 3 9 4.67461
1 3 9 4.67513
2 3 9 4.6764
3 3 9 4.67841
4 3 9 4.68114
5 3 9 4.68457
6 3 9 4.68867
7 3 9 4.69341
8 3 9 4.69874
9 3 9 4.70462
10 3 9 4.71098
11 3 9 4.71775
12 3 9 4.72486
13 3 9 4.73221
14 3 9 4.73969
15 3 9 4.7472
16 3 9 4.75461
17 3 9 4.76178
18 3 9 4.76857
19 3 9 4.77484
20 3 9 4.78043
21 3 9 4.78522
22 3 9 4.78908
23 3 9 4.79189
24 3 9 4.79357
25 3 9 4.79408
26 3 9 4.79339
27 3 9 4.79152
28 3 9 4.78852
29 3 9 4.78447
30 3 9 4.77949
31 3 9 4.7737
32 3 9 4.76725
33 3 9 4.76028
34 3 9 4.75295
35 3 9 4.7454
36 3 9 4.73778
37 3 9 4.73022
38 3 9 4.72282
39 3 9 4.71571
40 3 9 4.70897
41 3 9 4.70268
42 3 9 4.69691
43 3 9 4.69172
44 3 9 4.68715
45 3 9 4.68326
46 3 9 4.68006
47 3 9 4.67758
48 3 9 4.67584
49 3 9 4.67485
0 4 9 4.67673
1 4 9 4.67729
2 4 9 4.6786
3 4 9 4.68065
4 4 9 4.68342
5 4 9 4.6869
6 4 9 4.69104
7 4 9 4.69582
8 4 9 4.70118
9 4 9 4.70709
10 4 9 4.71347
11 4 9 4.72027
12 4 9 4.72738
13 4 9 4.73473
14 4 9 4.74221
15 4 9 4.74971
16 4 9 4.7571
17 4 9 4.76424
18 4 9 4.771
19 4 9 4.77723
20 4 9 4.78278
21 4 9 4.78752
22 4 9 4.79133
23 4 9 4.7941
24 4 9 4.79574
25 4 9 4.7962
26 4 9 4.79547
27 4 9 4.79356
28 4 9 4.79053
29 4 9 4.78645
30 4 9 4.78144
31 4 9 4.77563
32 4 9 4.76915
33 4 9 4.76217
34 4 9 4.75482
35 4 9 4.74726
36 4 9 4.73963
37 4 9 4.73206
38 4 9 4.72467
39 4 9 4.71756
40 4 9 4.71082
41 4 9 4.70455
42 4 9 4.69879
43 4 9 4.69362
44 4 9 4.68908
45 4 9 4.6852
46 4 9 4.68203
47 4 9 4.67958
48 4 9 4.67788
49 4 9 4.67692
0 5 9 4.67957
1 5 9 4.68018
2 5 9 4.68153
3 5 9 4.68363
4 5 9 4.68644
5 5 9 4.68996
6 5 9 4.69414
7 5 9 4.69895
8 5 9 4.70435
9 5 9 4.71029
10 5 9 4.71669
11 5 9 4.7235
12 5 9 4.73062
13 5 9 4.73797
14 5 9 4.74544
15 5 9 4.75292
16 5 9 4.76028
17 5 9 4.76739
18 5 9 4.7741
19 5 9 4.78028
20 5 9 4.78579
21 5 9 4.79047
22 5 9 4.79422
23 5 9 4.79693
24 5 9 4.79852
25 5 9 4.79893
26 5 9 4.79815
27 5 9 4.7962
28 5 9 4.79313
29 5 9 4.78902
30 5 9 4.78398
31 5 9 4.77815
32 5 9 4.77165
33 5 9 4.76466
34 5 9 4.7573
35 5 9 4.74974
36 5 9 4.74211
37 5 9 4.73455
38 5 9 4.72716
39 5 9 4.72006
40 5 9 4.71335
41 5 9 4.70709
42 5 9 4.70135
43 5 9 4.69621
44 5 9 4.6917
45 5 9 4.68785
46 5 9 4.68472
47 5 9 4.68231
48 5 9 4.68064
49 5 9 4.67973
0 6 9 4.68312
1 6 9 4.68377
2 6 9 4.68518
3 6 9 4.68731
4 6 9 4.69018
5 6 9 4.69373
6 6 9 4.69795
7 6 9 4.7028
8 6 9 4.70823
9 6 9 4.71419
10 6 9 4.72061
11 6 9 4.72743
12 6 9 4.73455
13 6 9 4.7419
14 6 9 4.74935
15 6 9 4.75681
16 6 9 4.76413
17 6 9 4.7712
18 6 9 4.77786
19 6 9 4.78399
20 6 9 4.78943
21 6 9 4.79405
22 6 9 4.79773
23 6 9 4.80038
24 6 9 4.8019
25 6 9 4.80225
26 6 9 4.80142
27 6 9 4.79942
28 6 9 4.79631
29 6 9 4.79216
30 6 9 4.7871
31 6 9 4.78124
32 6 9 4.77473
33 6 9 4.76773
34 6 9 4.76037
35 6 9 4.75281
36 6 9 4.74519
37 6 9 4.73764
38 6 9 4.73028
39 6 9 4.7232
40 6 9 4.71651
41 6 9 4.71028
42 6 9 4.70458
43 6 9 4.69946
44 6 9 4.69499
45 6 9 4.69119
46 6 9 4.68809
47 6 9 4.68572
48 6 9 4.6841
49 6 9 4.68323
0 7 9 4.68735
1 7 9 4.68805
2 7 9 4.6895
3 7 9 4.69168
4 7 9 4.69459
5 7 9 4.69819
6 7 9 4.70245
7 7 9 4.70733
8 7 9 4.71279
9 7 9 4.71877
10 7 9 4.72521
11 7 9 4.73203
12 7 9 4.73915
13 7 9 4.74649
14 7 9 4.75392
15 7 9 4.76135
16 7 9 4.76863
17 7 9 4.77565
18 7 9 4.78225
19 7 9 4.78831
20 7 9 4.79368
21 7 9 4.79823
22 7 9 4.80184
23 7 9 4.8044
24 7 9 4.80585
25 7 9 4.80614
26 7 9 4.80524
27 7 9 4.80319
28 7 9 4.80003
29 7 9 4.79585
30 7 9 4.79075
31 7 9 4.78488
32 7 9 4.77836
33 7 9 4.77135
34 7 9 4.764
35 7 9 4.75645
36 7 9 4.74885
37 7 9 4.74132
38 7 9 4.73399
39 7 9 4.72694
40 7 9 4.72028
41 7 9 4.71409
42 7 9 4.70843
43 7 9 4.70336
44 7 9 4.69893
45 7 9 4.69517
46 7 9 4.69212
47 7 9 4.6898
48 7 9 4.68823
49 7 9 4.68741
0 8 9 4.69221
1 8 9 4.69296
2 8 9 4.69446
3 8 9 4.6967
4 8 9 4.69965
5 8 9 4.70329
6 8 9 4.70758
7 8 9 4.7125
8 8 9 4.71798
9 8 9 4.72398
10 8 9 4.73043
11 8 9 4.73726
12 8 9 4.74438
13 8 9 4.7517
14 8 9 4.75911
15 8 9 4.76649
16 8 9 4.77373
17 8 9 4.78069
18 8 9 4.78723
19 8 9 4.79321
20 8 9 4.7985
21 8 9 4.80297
22 8 9 4.80649
23 8 9 4.80897
24 8 9 4.81034
25 8 9 4.81054
26 8 9 4.80958
27 8 9 4.80747
28 8 9 4.80426
29 8 9 4.80003
30 8 9 4.79491
31 8 9 4.78902
32 8 9 4.78249
33 8 9 4.77549
34 8 9 4.76815
35 8 9 4.76062
36 8 9 4.75305
37 8 9 4.74555
38 8 9 4.73825
39 8 9 4.73125
40 8 9 4.72464
41 8 9 4.71849
42 8 9 4.71288
43 8 9 4.70786
44 8 9 4.70347
45 8 9 4.69977
46 8 9 4.69677
47 8 9 4.69451
48 8 9 4.69299
49 8 9 4.69222
0 9 9 4.69767
1 9 9 4.69848
2 9 9 4.70003
3 9 9 4.70231
4 9 9 4.7053
5 9 9 4.70898
6 9 9 4.71332
7 9 9 4.71826
8 9 9 4.72377
9 9 9 4.72979
10 9 9 4.73625
11 9 9 4.74308
12 9 9 4.75019
13 9 9 4.75748
14 9 9 4.76486
15 9 9 4.77221
16 9 9 4.77939
17 9 9 4.78628
18 9 9 4.79275
19 9 9 4.79865
20 9 9 4.80385
21 9 9 4.80821
22 9 9 4.81164
23 9 9 4.81403
24 9 9 4.8153
25 9 9 4.81542
26 9 9 4.81438
27 9 9 4.8122
28 9 9 4.80894
29 9 9 4.80468
30 9 9 4.79953
31 9 9 4.79362
32 9 9 4.7871
33 9 9 4.7801
34 9 9 4.77278
35 9 9 4.76529
36 9 9 4.75775
37 9 9 4.75029
38 9 9 4.74304
39 9 9 4.73609
40 9 9 4.72952
41 9 9 4.72343
42 9 9 4.71788
43 9 9 4.71291
44 9 9 4.70859
45 9 9 4.70495
46 9 9 4.70201
47 9 9 4.6998
48 9 9 4.69833
49 9 9 4.69763
0 10 9 4.70367
1 10 9 4.70453
2 10 9 4.70613
3 10 9 4.70846
4 10 9 4.7115
5 10 9 4.71522
6 10 9 4.71959
7 10 9 4.72457
8 10 9 4.7301
9 10 9 4.73613
10 10 9 4.7426
11 10 9 4.74942
12 10 9 4.75652
13 10 9 4.76379
14 10 9 4.77113
15 10 9 4.77842
16 10 9 4.78554
17 10 9 4.79236
18 10 9 4.79874
19 10 9 4.80455
20 10 9 4.80965
21 10 9 4.81391
22 10 9 4.81723
23 10 9 4.81951
24 10 9 4.82069
25 10 9 4.82072
26 10 9 4.8196
27 10 9 4.81735
28 10 9 4.81403
29 10 9 4.80973
30 10 9 4.80455
31 10 9 4.79864
32 10 9 4.79211
33 10 9 4.78514
34 10 9 4.77785
35 10 9 4.77039
36 10 9 4.76289
37 10 9 4.75549
38 10 9 4.74829
39 10 9 4.7414
40 10 9 4.7349
41 10 9 4.72887
42 10 9 4.72338
43 10 9 4.71849
44 10 9 4.71423
45 10 9 4.71065
46 10 9 4.70777
47 10 9 4.70562
48 10 9 4.70422
49 10 9 4.70357
0 11 9 4.71016
1 11 9 4.71107
2 11 9 4.71272
3 11 9 4.7151
4 11 9 4.71818
5 11 9 4.72194
6 11 9 4.72634
7 11 9 4.73134
8 11 9 4.73689
9 11 9 4.74294
10 11 9 4.7494
11 11 9 4.75622
12 11 9 4.76329
13 11 9 4.77053
14 11 9 4.77783
15 11 9 4.78506
16 11 9 4.79212
17 11 9 4.79885
18 11 9 4.80514
19 11 9 4.81084
20 11 9 4.81583
21 11 9 4.81998
22 11 9 4.82319
23 11 9 4.82536
24 11 9 4.82643
25 11 9 4.82636
26 11 9 4.82515
27 11 9 4.82283
28 11 9 4.81946
29 11 9 4.81512
30 11 9 4.80992
31 11 9 4.804
32 11 9 4.79749
33 11 9 4.79054
34 11 9 4.78329
35 11 9 4.77587
36 11 9 4.76844
37 11 9 4.7611
38 11 9 4.75397
39 11 9 4.74714
40 11 9 4.74071
41 11 9 4.73476
42 11 9 4.72934
43 11 9 4.72451
44 11 9 4.72032
45 11 9 4.71681
46 11 9 4.714
47 11 9 4.71192
48 11 9 4.71058
49 11 9 4.70999
0 12 9 4.71704
1 12 9 4.71801
2 12 9 4.71972
3 12 9 4.72214
4 12 9 4.72527
5 12 9 4.72906
6 12 9 4.73349
7 12 9 4.73852
8 12 9 4.74408
9 12 9 4.75013
10 12 9 4.75659
11 12 9 4.76339
12 12 9 4.77044
13 12 9 4.77764
14 12 9 4.78488
15 12 9 4.79205
16 12 9 4.79903
17 12 9 4.80567
18 12 9 4.81186
19 12 9 4.81745
20 12 9 4.82232
21 12 9 4.82635
22 12 9 4.82943
23 12 9 4.83148
24 12 9 4.83243
25 12 9 4.83226
26 12 9 4.83097
27 12 9 4.82858
28 12 9 4.82515
29 12 9 4.82078
30 12 9 4.81557
31 12 9 4.80965
32 12 9 4.80316
33 12 9 4.79624
34 12 9 4.78904
35 12 9 4.78168
36 12 9 4.77431
37 12 9 4.76705
38 12 9 4.75999
39 12 9 4.75325
40 12 9 4.7469
41 12 9 4.74102
42 12 9 4.73568
43 12 9 4.73093
44 12 9 4.72682
45 12 9 4.72338
46 12 9 4.72064
47 12 9 4.71862
48 12 9 4.71735
49 12 9 4.71682
0 13 9 4.72426
1 13 9 4.72528
2 13 9 4.72704
3 13 9 4.72951
4 13 9 4.73267
5 13 9 4.7365
6 13 9 4.74095
7 13 9 4.74599
8 13 9 4.75157
9 13 9 4.75762
10 13 9 4.76407
11 13 9 4.77084
12 13 9 4.77786
13 13 9 4.78501
14 13 9 4.79219
15 13 9 4.79929
16 13 9 4.80617
17 13 9 4.81272
18 13 9 4.81879
19 13 9 4.82426
20 13 9 4.82901
21 13 9 4.83291
22 13 9 4.83586
23 13 9 4.83778
24 13 9 4.83862
25 13 9 4.83835
26 13 9 4.83697
27 13 9 4.83451
28 13 9 4.83103
29 13 9 4.82663
30 13 9 4.82142
31 13 9 4.81551
32 13 9 4.80905
33 13 9 4.80218
34 13 9 4.79503
35 13 9 4.78775
36 13 9 4.78045
37 13 9 4.77327
38 13 9 4.7663
39 13 9 4.75964
40 13 9 4.75338
41 13 9 4.74759
42 13 9 4.74233
43 13 9 4.73766
44 13 9 4.73363
45 13 9 4.73026
46 13 9 4.7276
47 13 9 4.72565
48 13 9 4.72444
49 13 9 4.72398
0 14 9 4.73171
1 14 9 4.73278
2 14 9 4.73458
3 14 9 4.73709
4 14 9 4.74029
5 14 9 4.74415
6 14 9 4.74862
7 14 9 4.75367
8 14 9 4.75925
9 14 9 4.76529
10 14 9 4.77172
11 14 9 4.77847
12 14 9 4.78544
13 14 9 4.79253
14 14 9 4.79965
15 14 9 4.80666
16 14 9 4.81345
17 14 9 4.81988
18 14 9 4.82584
19 14 9 4.83118
20 14 9 4.83579
21 14 9 4.83955
22 14 9 4.84237
23 14 9 4.84417
24 14 9 4.84489
25 14 9 4.84452
26 14 9 4.84305
27 14 9 4.84053
28 14 9 4.83701
29 14 9 4.83259
30 14 9 4.82738
31 14 9 4.8215
32 14 9 4.81508
33 14 9 4.80826
34 14 9 4.80119
35 14 9 4.79398
36 14 9 4.78678
37 14 9 4.77968
38 14 9 4.7728
39 14 9 4.76624
40 14 9 4.76007
41 14 9 4.75437
42 14 9 4.7492
43 14 9 4.74462
44 14 9 4.74067
45 14 9 4.73738
46 14 9 4.73479
47 14 9 4.73292
48 14 9 4.73177
49 14 9 4.73137
0 15 9 4.73929
1 15 9 4.74041
2 15 9 4.74225
3 15 9 4.7448
4 15 9 4.74802
5 15 9 4.7519
6 15 9 4.75638
7 15 9 4.76144
8 15 9 4.76701
9 15 9 4.77303
10 15 9 4.77943
11 15 9 4.78614
12 15 9 4.79306
13 15 9 4.80009
14 15 9 4.80712
15 15 9 4.81404
16 15 9 4.82072
17 15 9 4.82704
18 15 9 4.83286
19 15 9 4.83807
20 15 9 4.84254
21 15 9 4.84617
22 15 9 4.84885
23 15 9 4.85052
24 15 9 4.85113
25 15 9 4.85067
26 15 9 4.84912
27 15 9 4.84655
28 15 9 4.843
29 15 9 4.83857
30 15 9 4.83337
31 15 9 4.82753
32 15 9 4.82116
33 15 9 4.81441
34 15 9 4.80742
35 15 9 4.8003
36 15 9 4.79319
37 15 9 4.7862
38 15 9 4.77942
39 15 9 4.77296
40 15 9 4.76689
41 15 9 4.76129
42 15 9 4.75621
43 15 9 4.75172
44 15 9 4.74785
45 15 9 4.74464
46 15 9 4.74212
47 15 9 4.74032
48 15 9 4.73924
49 15 9 4.73889
0 16 9 4.74688
1 16 9 4.74804
2 16 9 4.74992
3 16 9 4.75249
4 16 9 4.75574
5 16 9 4.75963
6 16 9 4.76412
7 16 9 4.76916
8 16 9 4.77472
9 16 9 4.78071
10 16 9 4.78707
11 16 9 4.79373
12 16 9 4.80058
13 16 9 4.80753
14 16 9 4.81447
15 16 9 4.82129
16 16 9 4.82786
17 16 9 4.83405
18 16 9 4.83974
19 16 9 4.84481
20 16 9 4.84914
21 16 9 4.85262
22 16 9 4.85518
23 16 9 4.85673
24 16 9 4.85723
25 16 9 4.85668
26 16 9 4.85507
27 16 9 4.85245
28 16 9 4.84889
29 16 9 4.84447
30 16 9 4.8393
31 16 9 4.8335
32 16 9 4.8272
33 16 9 4.82053
34 16 9 4.81363
35 16 9 4.80661
36 16 9 4.79961
37 16 9 4.79272
38 16 9 4.78605
39 16 9 4.7797
40 16 9 4.77373
41 16 9 4.76823
42 16 9 4.76325
43 16 9 4.75884
44 16 9 4.75505
45 16 9 4.75192
46 16 9 4.74948
47 16 9 4.74774
48 16 9 4.74672
49 16 9 4.74643
0 17 9 4.75435
1 17 9 4.75555
2 17 9 4.75746
3 17 9 4.76005
4 17 9 4.76331
5 17 9 4.7672
6 17 9 4.77168
7 17 9 4.77671
8 17 9 4.78223
9 17 9 4.78819
10 17 9 4.7945
11 17 9 4.80109
12 17 9 4.80787
13 17 9 4.81473
14 17 9 4.82157
15 17 9 4.82827
16 17 9 4.83471
17 17 9 4.84077
18 17 9 4.84633
19 17 9 4.85125
20 17 9 4.85544
21 17 9 4.85879
22 17 9 4.86122
23 17 9 4.86266
24 17 9 4.86307
25 17 9 4.86244
26 17 9 4.86078
27 17 9 4.85814
28 17 9 4.85457
29 17 9 4.85017
30 17 9 4.84505
31 17 9 4.83931
32 17 9 4.83309
33 17 9 4.82652
34 17 9 4.81972
35 17 9 4.81281
36 17 9 4.80592
37 17 9 4.79915
38 17 9 4.79259
39 17 9 4.78635
40 17 9 4.78049
41 17 9 4.77508
42 17 9 4.7702
43 17 9 4.76588
44 17 9 4.76217
45 17 9 4.75912
46 17 9 4.75674
47 17 9 4.75507
48 17 9 4.7541
49 17 9 4.75387
0 18 9 4.76157
1 18 9 4.7628
2 18 9 4.76473
3 18 9 4.76733
4 18 9 4.77059
5 18 9 4.77447
6 18 9 4.77893
7 18 9 4.78393
8 18 9 4.78941
9 18 9 4.79532
10 18 9 4.80156
11 18 9 4.80808
12 18 9 4.81476
13 18 9 4.82153
14 18 9 4.82825
15 18 9 4.83483
16 18 9 4.84115
17 18 9 4.84707
18 18 9 4.85248
19 18 9 4.85727
20 18 9 4.86132
21 18 9 4.86454
22 18 9 4.86685
23 18 9 4.86819
24 18 9 4.86852
25 18 9 4.86784
26 18 9 4.86615
27 18 9 4.86349
28 18 9 4.85994
29 18 9 4.85558
30 18 9 4.85052
31 18 9 4.84486
32 18 9 4.83873
33 18 9 4.83227
34 18 9 4.82558
35 18 9 4.81879
36 18 9 4.81202
37 18 9 4.80536
38 18 9 4.79892
39 18 9 4.79279
40 18 9 4.78704
41 18 9 4.78173
42 18 9 4.77694
43 18 9 4.7727
44 18 9 4.76908
45 18 9 4.76609
46 18 9 4.76378
47 18 9 4.76216
48 18 9 4.76125
49 18 9 4.76105
0 19 9 4.7684
1 19 9 4.76965
2 19 9 4.77158
3 19 9 4.77419
4 19 9 4.77743
5 19 9 4.78129
6 19 9 4.78572
7 19 9 4.79068
8 19 9 4.7961
9 19 9 4.80194
10 19 9 4.80811
11 19 9 4.81453
12 19 9 4.82112
13 19 9 4.82777
14 19 9 4.83437
15 19 9 4.84082
16 19 9 4.847
17 19 9 4.85278
18 19 9 4.85806
19 19 9 4.86271
20 19 9 4.86663
21 19 9 4.86974
22 19 9 4.87194
23 19 9 4.8732
24 19 9 4.87347
25 19 9 4.87275
26 19 9 4.87105
27 19 9 4.86841
28 19 9 4.86489
29 19 9 4.86059
30 19 9 4.8556
31 19 9 4.85004
32 19 9 4.84402
33 19 9 4.83766
34 19 9 4.83109
35 19 9 4.82443
36 19 9 4.81778
37 19 9 4.81125
38 19 9 4.80493
39 19 9 4.7989
40 19 9 4.79326
41 19 9 4.78805
42 19 9 4.78334
43 19 9 4.77919
44 19 9 4.77564
45 19 9 4.77272
46 19 9 4.77046
47 19 9 4.76889
48 19 9 4.76802
49 19 9 4.76786
0 20 9 4.77469
1 20 9 4.77594
2 20 9 4.77788
3 20 9 4.78047
4 20 9 4.78369
5 20 9 4.78751
6 20 9 4.79189
7 20 9 4.79679
8 20 9 4.80215
9 20 9 4.8079
10 20 9 4.81398
11 20 9 4.8203
12 20 9 4.82677
13 20 9 4.8333
14 20 9 4.83978
15 20 9 4.8461
16 20 9 4.85213
17 20 9 4.85778
18 20 9 4.86292
19 20 9 4.86744
20 20 9 4.87125
21 20 9 4.87425
22 20 9 4.87638
23 20 9 4.87757
24 20 9 4.8778
25 20 9 4.87707
26 20 9 4.87538
27 20 9 4.87277
28 20 9 4.86931
29 20 9 4.86509
30 20 9 4.86019
31 20 9 4.85473
32 20 9 4.84883
33 20 9 4.8426
34 20 9 4.83616
35 20 9 4.82962
36 20 9 4.8231
37 20 9 4.81669
38 20 9 4.81048
39 20 9 4.80457
40 20 9 4.79902
41 20 9 4.7939
42 20 9 4.78928
43 20 9 4.7852
44 20 9 4.78171
45 20 9 4.77885
46 20 9 4.77664
47 20 9 4.77511
48 20 9 4.77427
49 20 9 4.77413
0 21 9 4.7803
1 21 9 4.78154
2 21 9 4.78346
3 21 9 4.78602
4 21 9 4.78921
5 21 9 4.79298
6 21 9 4.7973
7 21 9 4.80212
8 21 9 4.8074
9 21 9 4.81306
10 21 9 4.81903
11 21 9 4.82524
12 21 9 4.83159
13 21 9 4.83799
14 21 9 4.84433
15 21 9 4.85051
16 21 9 4.85642
17 21 9 4.86193
18 21 9 4.86694
19 21 9 4.87135
20 21 9 4.87506
21 21 9 4.87798
22 21 9 4.88004
23 21 9 4.8812
24 21 9 4.88142
25 21 9 4.88069
26 21 9 4.87903
27 21 9 4.87648
28 21 9 4.87311
29 21 9 4.86898
30 21 9 4.86419
31 21 9 4.85885
32 21 9 4.85307
33 21 9 4.84696
34 21 9 4.84065
35 21 9 4.83424
36 21 9 4.82784
37 21 9 4.82155
38 21 9 4.81546
39 21 9 4.80965
40 21 9 4.80419
41 21 9 4.79916
42 21 9 4.79461
43 21 9 4.7906
44 21 9 4.78717
45 21 9 4.78435
46 21 9 4.78218
47 21 9 4.78068
48 21 9 4.77986
49 21 9 4.77973
0 22 9 4.78508
1 22 9 4.7863
2 22 9 4.78819
3 22 9 4.79071
4 22 9 4.79384
5 22 9 4.79755
6 22 9 4.8018
7 22 9 4.80654
8 22 9 4.81172
9 22 9 4.81727
10 22 9 4.82313
11 22 9 4.82921
12 22 9 4.83544
13 22 9 4.84171
14 22 9 4.84792
15 22 9 4.85396
16 22 9 4.85973
17 22 9 4.86512
18 22 9 4.87002
19 22 9 4.87433
20 22 9 4.87796
21 22 9 4.88082
22 22 9 4.88284
23 22 9 4.88399
24 22 9 4.88422
25 22 9 4.88353
26 22 9 4.88193
27 22 9 4.87946
28 22 9 4.87618
29 22 9 4.87216
30 22 9 4.86749
31 22 9 4.86228
32 22 9 4.85663
33 22 9 4.85066
34 22 9 4.84447
35 22 9 4.83819
36 22 9 4.83191
37 22 9 4.82573
38 22 9 4.81974
39 22 9 4.81403
40 22 9 4.80866
41 22 9 4.8037
42 22 9 4.79922
43 22 9 4.79526
44 22 9 4.79187
45 22 9 4.78909
46 22 9 4.78695
47 22 9 4.78546
48 22 9 4.78465
49 22 9 4.78453
0 23 9 4.78891
1 23 9 4.7901
2 23 9 4.79194
3 23 9 4.79441
4 23 9 4.79747
5 23 9 4.80111
6 23 9 4.80527
7 23 9 4.80991
8 23 9 4.81498
9 23 9 4.82042
10 23 9 4.82616
11 23 9 4.83212
12 23 9 4.83821
13 23 9 4.84435
14 23 9 4.85043
15 23 9 4.85634
16 23 9 4.862
17 23 9 4.86728
18 23 9 4.87208
19 23 9 4.87631
20 23 9 4.87988
21 23 9 4.8827
22 23 9 4.88472
23 23 9 4.88587
24 23 9 4.88614
25 23 9 4.88551
26 23 9 4.884
27 23 9 4.88163
28 23 9 4.87846
29 23 9 4.87456
30 23 9 4.87002
31 23 9 4.86494
32 23 9 4.85942
33 23 9 4.85358
34 23 9 4.84752
35 23 9 4.84136
36 23 9 4.8352
37 23 9 4.82912
38 23 9 4.82323
39 23 9 4.8176
40 23 9 4.8123
41 23 9 4.80741
42 23 9 4.80298
43 23 9 4.79906
44 23 9 4.79571
45 23 9 4.79295
46 23 9 4.79082
47 23 9 4.78934
48 23 9 4.78852
49 23 9 4.78838
0 24 9 4.79168
1 24 9 4.79282
2 24 9 4.79461
3 24 9 4.79701
4 24 9 4.8
5 24 9 4.80354
6 24 9 4.80761
7 24 9 4.81214
8 24 9 4.8171
9 24 9 4.82242
10 24 9 4.82803
11 24 9 4.83386
12 24 9 4.83983
13 24 9 4.84584
14 24 9 4.8518
15 24 9 4.8576
16 24 9 4.86314
17 24 9 4.86833
18 24 9 4.87306
19 24 9 4.87724
20 24 9 4.88077
21 24 9 4.88358
22 24 9 4.88561
23 24 9 4.88681
24 24 9 4.88714
25 24 9 4.8866
26 24 9 4.88518
27 24 9 4.88293
28 24 9 4.87988
29 24 9 4.87611
30 24 9 4.87171
31 24 9 4.86676
32 24 9 4.86137
33 24 9 4.85566
34 24 9 4.84972
35 24 9 4.84367
36 24 9 4.8376
37 24 9 4.83162
38 24 9 4.82581
39 24 9 4.82025
40 24 9 4.81502
41 24 9 4.81018
42 24 9 4.80579
43 24 9 4.8019
44 24 9 4.79857
45 24 9 4.79582
46 24 9 4.79369
47 24 9 4.7922
48 24 9 4.79136
49 24 9 4.79119
0 25 9 4.79331
1 25 9 4.79439
2 25 9 4.79611
3 25 9 4.79843
4 25 9 4.80133
5 25 9 4.80478
6 25 9 4.80874
7 25 9 4.81317
8 25 9 4.81801
9 25 9 4.82321
10 25 9 4.8287
11 25 9 4.83441
12 25 9 4.84025
13 25 9 4.84614
14 25 9 4.85199
15 25 9 4.85769
16 25 9 4.86315
17 25 9 4.86827
18 25 9 4.87295
19 25 9 4.87709
20 25 9 4.88062
21 25 9 4.88345
22 25 9 4.88552
23 25 9 4.88678
24 25 9 4.8872
25 25 9 4.88676
26 25 9 4.88546
27 25 9 4.88333
28 25 9 4.88041
29 25 9 4.87678
30 25 9 4.87251
31 25 9 4.86769
32 25 9 4.86243
33 25 9 4.85683
34 25 9 4.851
35 25 9 4.84505
36 25 9 4.83907
37 25 9 4.83316
38 25 9 4.82742
39 25 9 4.82192
40 25 9 4.81673
41 25 9 4.81192
42 25 9 4.80756
43 25 9 4.80369
44 25 9 4.80036
45 25 9 4.79761
46 25 9 4.79547
47 25 9 4.79395
48 25 9 4.79309
49 25 9 4.79287
0 26 9 4.79375
1 26 9 4.79476
2 26 9 4.7964
3 26 9 4.79863
4 26 9 4.80144
5 26 9 4.80479
6 26 9 4.80864
7 26 9 4.81296
8 26 9 4.81768
9 26 9 4.82276
10 26 9 4.82814
11 26 9 4.83373
12 26 9 4.83946
13 26 9 4.84525
14 26 9 4.851
15 26 9 4.85663
16 26 9 4.86202
17 26 9 4.86709
18 26 9 4.87175
19 26 9 4.87589
20 26 9 4.87944
21 26 9 4.88231
22 26 9 4.88445
23 26 9 4.8858
24 26 9 4.88632
25 26 9 4.88599
26 26 9 4.88482
27 26 9 4.88282
28 26 9 4.88004
29 26 9 4.87654
30 26 9 4.8724
31 26 9 4.8677
32 26 9 4.86255
33 26 9 4.85705
34 26 9 4.85132
35 26 9 4.84544
36 26 9 4.83954
37 26 9 4.83369
38 26 9 4.828
39 26 9 4.82254
40 26 9 4.81738
41 26 9 4.8126
42 26 9 4.80824
43 26 9 4.80438
44 26 9 4.80104
45 26 9 4.79827
46 26 9 4.7961
47 26 9 4.79455
48 26 9 4.79364
49 26 9 4.79337
0 27 9 4.79297
1 27 9 4.79391
2 27 9 4.79545
3 27 9 4.7976
4 27 9 4.80031
5 27 9 4.80356
6 27 9 4.8073
7 27 9 4.81151
8 27 9 4.81612
9 27 9 4.8211
10 27 9 4.82636
11 27 9 4.83185
12 27 9 4.83749
13 27 9 4.84319
14 27 9 4.84888
15 27 9 4.85444
16 27 9 4.8598
17 27 9 4.86486
18 27 9 4.86951
19 27 9 4.87368
20 27 9 4.87727
21 27 9 4.88022
22 27 9 4.88244
23 27 9 4.88389
24 27 9 4.88453
25 27 9 4.88433
26 27 9 4.88329
27 27 9 4.88142
28 27 9 4.87878
29 27 9 4.8754
30 27 9 4.87137
31 27 9 4.86678
32 27 9 4.86173
33 27 9 4.85632
34 27 9 4.85066
35 27 9 4.84485
36 27 9 4.83899
37 27 9 4.83319
38 27 9 4.82753
39 27 9 4.82209
40 27 9 4.81695
41 27 9 4.81217
42 27 9 4.80781
43 27 9 4.80393
44 27 9 4.80057
45 27 9 4.79777
46 27 9 4.79556
47 27 9 4.79397
48 27 9 4.793
49 27 9 4.79267
0 28 9 4.791
1 28 9 4.79185
2 28 9 4.79331
3 28 9 4.79536
4 28 9 4.79797
5 28 9 4.80112
6 28 9 4.80476
7 28 9 4.80887
8 28 9 4.81338
9 28 9 4.81825
10 28 9 4.82343
11 28 9 4.82883
12 28 9 4.8344
13 28 9 4.84004
14 28 9 4.84568
15 28 9 4.85121
16 28 9 4.85656
17 28 9 4.86162
18 28 9 4.86631
19 28 9 4.87053
20 28 9 4.8742
21 28 9 4.87723
22 28 9 4.87956
23 28 9 4.88112
24 28 9 4.88189
25 28 9 4.88182
26 28 9 4.88091
27 28 9 4.87917
28 28 9 4.87664
29 28 9 4.87338
30 28 9 4.86946
31 28 9 4.86496
32 28 9 4.85999
33 28 9 4.85464
34 28 9 4.84903
35 28 9 4.84327
36 28 9 4.83744
37 28 9 4.83166
38 28 9 4.82602
39 28 9 4.82058
40 28 9 4.81543
41 28 9 4.81064
42 28 9 4.80627
43 28 9 4.80236
44 28 9 4.79896
45 28 9 4.79612
46 28 9 4.79386
47 28 9 4.79221
48 28 9 4.79118
49 28 9 4.79078
0 29 9 4.78789
1 29 9 4.78865
2 29 9 4.79002
3 29 9 4.79197
4 29 9 4.79449
5 29 9 4.79754
6 29 9 4.80109
7 29 9 4.8051
8 29 9 4.80953
9 29 9 4.81433
10 29 9 4.81943
11 29 9 4.82477
12 29 9 4.83028
13 29 9 4.83589
14 29 9 4.8415
15 29 9 4.84704
16 29 9 4.8524
17 29 9 4.8575
18 29 9 4.86224
19 29 9 4.86654
20 29 9 4.87029
21 29 9 4.87343
22 29 9 4.87588
23 29 9 4.87757
24 29 9 4.87846
25 29 9 4.87852
26 29 9 4.87774
27 29 9 4.87612
28 29 9 4.8737
29 29 9 4.87054
30 29 9 4.8667
31 29 9 4.86227
32 29 9 4.85735
33 29 9 4.85205
34 29 9 4.84648
35 29 9 4.84073
36 29 9 4.83492
37 29 9 4.82914
38 29 9 4.82349
39 29 9 4.81804
40 29 9 4.81287
41 29 9 4.80805
42 29 9 4.80364
43 29 9 4.7997
44 29 9 4.79626
45 29 9 4.79336
46 29 9 4.79105
47 29 9 4.78933
48 29 9 4.78822
49 29 9 4.78774
0 30 9 4.78371
1 30 9 4.78439
2 30 9 4.78567
3 30 9 4.78753
4 30 9 4.78996
5 30 9 4.79293
6 30 9 4.7964
7 30 9 4.80033
8 30 9 4.80469
9 30 9 4.80942
10 30 9 4.81447
11 30 9 4.81977
12 30 9 4.82525
13 30 9 4.83085
14 30 9 4.83647
15 30 9 4.84203
16 30 9 4.84743
17 30 9 4.8526
18 30 9 4.85742
19 30 9 4.86181
20 30 9 4.86568
21 30 9 4.86894
22 30 9 4.87151
23 30 9 4.87333
24 30 9 4.87436
25 30 9 4.87454
26 30 9 4.87387
27 30 9 4.87235
28 30 9 4.87003
29 30 9 4.86694
30 30 9 4.86316
31 30 9 4.85878
32 30 9 4.8539
33 30 9 4.84862
34 30 9 4.84305
35 30 9 4.83731
36 30 9 4.83149
37 30 9 4.82569
38 30 9 4.82001
39 30 9 4.81453
40 30 9 4.80933
41 30 9 4.80447
42 30 9 4.80001
43 30 9 4.79602
44 30 9 4.79252
45 30 9 4.78957
46 30 9 4.78718
47 30 9 4.78539
48 30 9 4.78421
49 30 9 4.78365
0 31 9 4.77859
1 31 9 4.77918
2 31 9 4.78038
3 31 9 4.78216
4 31 9 4.78451
5 31 9 4.7874
6 31 9 4.7908
7 31 9 4.79468
8 31 9 4.79898
9 31 9 4.80367
10 31 9 4.80869
11 31 9 4.81397
12 31 9 4.81946
13 31 9 4.82506
14 31 9 4.83072
15 31 9 4.83633
16 31 9 4.8418
17 31 9 4.84705
18 31 9 4.85197
19 31 9 4.85648
20 31 9 4.86047
21 31 9 4.86386
22 31 9 4.86657
23 31 9 4.86852
24 31 9 4.86966
25 31 9 4.86996
26 31 9 4.86939
27 31 9 4.86797
28 31 9 4.86571
29 31 9 4.86268
30 31 9 4.85894
31 31 9 4.85458
32 31 9 4.84971
33 31 9 4.84443
34 31 9 4.83885
35 31 9 4.83308
36 31 9 4.82723
37 31 9 4.8214
38 31 9 4.81568
39 31 9 4.81015
40 31 9 4.80489
41 31 9 4.79998
42 31 9 4.79547
43 31 9 4.79141
44 31 9 4.78785
45 31 9 4.78483
46 31 9 4.78237
47 31 9 4.78051
48 31 9 4.77925
49 31 9 4.77861
0 32 9 4.77265
1 32 9 4.77317
2 32 9 4.77429
3 32 9 4.776
4 32 9 4.77828
5 32 9 4.78111
6 32 9 4.78446
7 32 9 4.78829
8 32 9 4.79256
9 32 9 4.79723
10 32 9 4.80224
11 32 9 4.80753
12 32 9 4.81303
13 32 9 4.81868
14 32 9 4.82439
15 32 9 4.83007
16 32 9 4.83564
17 32 9 4.84099
18 32 9 4.84604
19 32 9 4.85067
20 32 9 4.85479
21 32 9 4.85832
22 32 9 4.86116
23 32 9 4.86324
24 32 9 4.8645
25 32 9 4.86489
26 32 9 4.86441
27 32 9 4.86305
28 32 9 4.86085
29 32 9 4.85785
30 32 9 4.85413
31 32 9 4.84977
32 32 9 4.84489
33 32 9 4.83958
34 32 9 4.83397
35 32 9 4.82815
36 32 9 4.82225
37 32 9 4.81637
38 32 9 4.81059
39 32 9 4.805
40 32 9 4.79968
41 32 9 4.7947
42 32 9 4.79012
43 32 9 4.78599
44 32 9 4.78236
45 32 9 4.77927
46 32 9 4.77674
47 32 9 4.7748
48 32 9 4.77347
49 32 9 4.77275
0 33 9 4.76604
1 33 9 4.76649
2 33 9 4.76754
3 33 9 4.76919
4 33 9 4.77142
5 33 9 4.77421
6 33 9 4.77752
7 33 9 4.78132
8 33 9 4.78558
9 33 9 4.79025
10 33 9 4.79527
11 33 9 4.80059
12 33 9 4.80614
13 33 9 4.81185
14 33 9 4.81763
15 33 9 4.82341
16 33 9 4.82909
17 33 9 4.83456
18 33 9 4.83974
19 33 9 4.84451
20 33 9 4.84878
21 33 9 4.85244
22 33 9 4.85541
23 33 9 4.85761
24 33 9 4.85897
25 33 9 4.85946
26 33 9 4.85904
27 33 9 4.85773
28 33 9 4.85556
29 33 9 4.85257
30 33 9 4.84884
31 33 9 4.84446
32 33 9 4.83954
33 33 9 4.83419
34 33 9 4.82852
35 33 9 4.82264
36 33 9 4.81668
37 33 9 4.81072
38 33 9 4.80487
39 33 9 4.79921
40 33 9 4.79381
41 33 9 4.78876
42 33 9 4.78411
43 33 9 4.7799
44 33 9 4.7762
45 33 9 4.77303
46 33 9 4.77042
47 33 9 4.76841
48 33 9 4.767
49 33 9 4.76621
0 34 9 4.75891
1 34 9 4.7593
2 34 9 4.7603
3 34 9 4.76191
4 34 9 4.7641
5 34 9 4.76685
6 34 9 4.77014
7 34 9 4.77394
8 34 9 4.7782
9 34 9 4.78288
10 34 9 4.78793
11 34 9 4.7933
12 34 9 4.79892
13 34 9 4.80471
14 34 9 4.81059
15 34 9 4.81648
16 34 9 4.82229
17 34 9 4.8279
18 34 9 4.83322
19 34 9 4.83813
20 34 9 4.84254
21 34 9 4.84635
22 34 9 4.84944
23 34 9 4.85175
24 34 9 4.85321
25 34 9 4.85376
26 34 9 4.8534
27 34 9 4.85212
28 34 9 4.84995
29 34 9 4.84695
30 34 9 4.84319
31 34 9 4.83877
32 34 9 4.83379
33 34 9 4.82837
34 34 9 4.82263
35 34 9 4.81668
36 34 9 4.81063
37 34 9 4.80459
38 34 9 4.79865
39 34 9 4.79291
40 34 9 4.78743
41 34 9 4.78229
42 34 9 4.77756
43 34 9 4.77328
44 34 9 4.7695
45 34 9 4.76625
46 34 9 4.76357
47 34 9 4.76149
48 34 9 4.76001
49 34 9 4.75915
0 35 9 4.75143
1 35 9 4.75176
2 35 9 4.75272
3 35 9 4.75429
4 35 9 4.75645
5 35 9 4.75919
6 35 9 4.76248
7 35 9 4.76628
8 35 9 4.77056
9 35 9 4.77528
10 35 9 4.78039
11 35 9 4.78582
12 35 9 4.79152
13 35 9 4.79741
14 35 9 4.80341
15 35 9 4.80942
16 35 9 4.81536
17 35 9 4.82112
18 35 9 4.82659
19 35 9 4.83165
20 35 9 4.83621
21 35 9 4.84014
22 35 9 4.84336
23 35 9 4.84577
24 35 9 4.8473
25 35 9 4.84792
26 35 9 4.84758
27 35 9 4.84631
28 35 9 4.84413
29 35 9 4.8411
30 35 9 4.83729
31 35 9 4.83281
32 35 9 4.82776
33 35 9 4.82226
34 35 9 4.81643
35 35 9 4.81039
36 35 9 4.80425
37 35 9 4.79811
38 35 9 4.79208
39 35 9 4.78624
40 35 9 4.78067
41 35 9 4.77545
42 35 9 4.77063
43 35 9 4.76627
44 35 9 4.76241
45 35 9 4.75909
46 35 9 4.75634
47 35 9 4.75418
48 35 9 4.75264
49 35 9 4.75172
0 36 9 4.74373
1 36 9 4.74403
2 36 9 4.74496
3 36 9 4.7465
4 36 9 4.74865
5 36 9 4.75139
6 36 9 4.75468
7 36 9 4.75851
8 36 9 4.76283
9 36 9 4.7676
10 36 9 4.77277
11 36 9 4.77828
12 36 9 4.78408
13 36 9 4.79008
14 36 9 4.7962
15 36 9 4.80235
16 36 9 4.80843
17 36 9 4.81434
18 36 9 4.81996
19 36 9 4.82518
20 36 9 4.82987
21 36 9 4.83394
22 36 9 4.83727
23 36 9 4.83977
24 36 9 4.84137
25 36 9 4.84202
26 36 9 4.84171
27 36 9 4.84043
28 36 9 4.83822
29 36 9 4.83514
30 36 9 4.83127
31 36 9 4.82671
32 36 9 4.82157
33 36 9 4.81598
34 36 9 4.81004
35 36 9 4.8039
36 36 9 4.79765
37 36 9 4.79141
38 36 9 4.78528
39 36 9 4.77934
40 36 9 4.77368
41 36 9 4.76837
42 36 9 4.76346
43 36 9 4.75902
44 36 9 4.75508
45 36 9 4.75168
46 36 9 4.74887
47 36 9 4.74665
48 36 9 4.74505
49 36 9 4.74407
0 37 9 4.73597
1 37 9 4.73624
2 37 9 4.73714
3 37 9 4.73868
4 37 9 4.74083
5 37 9 4.74357
6 37 9 4.74689
7 37 9 4.75075
8 37 9 4.75512
9 37 9 4.75995
10 37 9 4.7652
11 37 9 4.77081
12 37 9 4.77671
13 37 9 4.78283
14 37 9 4.78908
15 37 9 4.79538
16 37 9 4.80161
17 37 9 4.80767
18 37 9 4.81344
19 37 9 4.8188
20 37 9 4.82364
21 37 9 4.82782
22 37 9 4.83125
23 37 9 4.83383
24 37 9 4.83549
25 37 9 4.83617
26 37 9 4.83586
27 37 9 4.83456
28 37 9 4.83231
29 37 9 4.82916
30 37 9 4.82522
31 37 9 4.82057
32 37 9 4.81533
33 37 9 4.80963
34 37 9 4.80359
35 37 9 4.79734
36 37 9 4.79098
37 37 9 4.78463
38 37 9 4.77839
39 37 9 4.77235
40 37 9 4.76659
41 37 9 4.76118
42 37 9 4.75619
43 37 9 4.75166
44 37 9 4.74765
45 37 9 4.74418
46 37 9 4.7413
47 37 9 4.73902
48 37 9 4.73737
49 37 9 4.73635
0 38 9 4.72828
1 38 9 4.72853
2 38 9 4.72942
3 38 9 4.73095
4 38 9 4.73311
5 38 9 4.73587
6 38 9 4.73922
7 38 9 4.74313
8 38 9 4.74756
9 38 9 4.75247
10 38 9 4.7578
11 38 9 4.76351
12 38 9 4.76952
13 38 9 4.77577
14 38 9 4.78216
15 38 9 4.7886
16 38 9 4.79498
17 38 9 4.80119
18 38 9 4.80711
19 38 9 4.81262
20 38 9 4.81758
21 38 9 4.82188
22 38 9 4.8254
23 38 9 4.82805
24 38 9 4.82975
25 38 9 4.83045
26 38 9 4.83013
27 38 9 4.8288
28 38 9 4.82649
29 38 9 4.82328
30 38 9 4.81924
31 38 9 4.8145
32 38 9 4.80915
33 38 9 4.80334
34 38 9 4.79719
35 38 9 4.79081
36 38 9 4.78434
37 38 9 4.77788
38 38 9 4.77153
39 38 9 4.76538
40 38 9 4.75952
41 38 9 4.75402
42 38 9 4.74894
43 38 9 4.74434
44 38 9 4.74025
45 38 9 4.73672
46 38 9 4.73378
47 38 9 4.73144
48 38 9 4.72975
49 38 9 4.72869
0 39 9 4.72078
1 39 9 4.72101
2 39 9 4.7219
3 39 9 4.72344
4 39 9 4.72561
5 39 9 4.72841
6 39 9 4.7318
7 39 9 4.73576
8 39 9 4.74026
9 39 9 4.74525
10 39 9 4.75067
11 39 9 4.75649
12 39 9 4.76262
13 39 9 4.76899
14 39 9 4.77552
15 39 9 4.7821
16 39 9 4.78863
17 39 9 4.79498
18 39 9 4.80105
19 39 9 4.80669
20 39 9 4.81177
21 39 9 4.81618
22 39 9 4.81978
23 39 9 4.82249
24 39 9 4.82423
25 39 9 4.82494
26 39 9 4.8246
27 39 9 4.82323
28 39 9 4.82086
29 39 9 4.81757
30 39 9 4.81344
31 39 9 4.80859
32 39 9 4.80313
33 39 9 4.79721
34 39 9 4.79093
35 39 9 4.78444
36 39 9 4.77785
37 39 9 4.77127
38 39 9 4.76481
39 39 9 4.75856
40 39 9 4.7526
41 39 9 4.74701
42 39 9 4.74184
43 39 9 4.73716
44 39 9 4.733
45 39 9 4.72941
46 39 9 4.72641
47 39 9 4.72403
48 39 9 4.72229
49 39 9 4.72121
0 40 9 4.71357
1 40 9 4.7138
2 40 9 4.71469
3 40 9 4.71625
4 40 9 4.71845
5 40 9 4.72128
6 40 9 4.72472
7 40 9 4.72874
8 40 9 4.73331
9 40 9 4.73838
10 40 9 4.74391
11 40 9 4.74983
12 40 9 4.75607
13 40 9 4.76257
14 40 9 4.76923
15 40 9 4.77595
16 40 9 4.78262
17 40 9 4.78912
18 40 9 4.79532
19 40 9 4.80108
20 40 9 4.80628
21 40 9 4.81078
22 40 9 4.81446
23 40 9 4.81722
24 40 9 4.81898
25 40 9 4.81969
26 40 9 4.81933
27 40 9 4.81792
28 40 9 4.81548
29 40 9 4.81211
30 40 9 4.80789
31 40 9 4.80293
32 40 9 4.79736
33 40 9 4.79131
34 40 9 4.78492
35 40 9 4.77831
36 40 9 4.7716
37 40 9 4.76491
38 40 9 4.75834
39 40 9 4.75198
40 40 9 4.74593
41 40 9 4.74025
42 40 9 4.735
43 40 9 4.73024
44 40 9 4.72601
45 40 9 4.72236
46 40 9 4.71932
47 40 9 4.7169
48 40 9 4.71513
49 40 9 4.71402
0 41 9 4.70675
1 41 9 4.70698
2 41 9 4.70789
3 41 9 4.70946
4 41 9 4.71169
5 41 9 4.71457
6 41 9 4.71806
7 41 9 4.72215
8 41 9 4.72679
9 41 9 4.73195
10 41 9 4.73757
11 41 9 4.7436
12 41 9 4.74996
13 41 9 4.75658
14 41 9 4.76337
15 41 9 4.77022
16 41 9 4.77702
17 41 9 4.78365
18 41 9 4.78997
19 41 9 4.79585
20 41 9 4.80115
21 41 9 4.80573
22 41 9 4.80948
23 41 9 4.81228
24 41 9 4.81407
25 41 9 4.81477
26 41 9 4.81439
27 41 9 4.81292
28 41 9 4.81043
29 41 9 4.80697
30 41 9 4.80265
31 41 9 4.79759
32 41 9 4.79191
33 41 9 4.78574
34 41 9 4.77923
35 41 9 4.7725
36 41 9 4.76568
37 41 9 4.75887
38 41 9 4.7522
39 41 9 4.74574
40 41 9 4.73959
41 41 9 4.73382
42 41 9 4.7285
43 41 9 4.72367
44 41 9 4.71938
45 41 9 4.71568
46 41 9 4.71259
47 41 9 4.71013
48 41 9 4.70833
49 41 9 4.70721
0 42 9 4.70041
1 42 9 4.70064
2 42 9 4.70156
3 42 9 4.70317
4 42 9 4.70543
5 42 9 4.70836
6 42 9 4.71191
7 42 9 4.71606
8 42 9 4.72078
9 42 9 4.72602
10 42 9 4.73173
11 42 9 4.73786
12 42 9 4.74434
13 42 9 4.75107
14 42 9 4.75798
15 42 9 4.76495
16 42 9 4.77188
17 42 9 4.77862
18 42 9 4.78506
19 42 9 4.79104
20 42 9 4.79643
21 42 9 4.80109
22 42 9 4.80489
23 42 9 4.80773
24 42 9 4.80953
25 42 9 4.81023
26 42 9 4.80982
27 42 9 4.8083
28 42 9 4.80574
29 42 9 4.8022
30 42 9 4.79779
31 42 9 4.79263
32 42 9 4.78684
33 42 9 4.78057
34 42 9 4.77394
35 42 9 4.7671
36 42 9 4.76016
37 42 9 4.75325
38 42 9 4.74647
39 42 9 4.73992
40 42 9 4.73368
41 42 9 4.72783
42 42 9 4.72243
43 42 9 4.71753
44 42 9 4.71319
45 42 9 4.70944
46 42 9 4.70631
47 42 9 4.70382
48 42 9 4.702
49 42 9 4.70086
0 43 9 4.6946
1 43 9 4.69485
2 43 9 4.69579
3 43 9 4.69742
4 43 9 4.69973
5 43 9 4.7027
6 43 9 4.70631
7 43 9 4.71053
8 43 9 4.71532
9 43 9 4.72065
10 43 9 4.72645
11 43 9 4.73268
12 43 9 4.73925
13 43 9 4.7461
14 43 9 4.75311
15 43 9 4.7602
16 43 9 4.76723
17 43 9 4.77408
18 43 9 4.78062
19 43 9 4.78669
20 43 9 4.79216
21 43 9 4.79688
22 43 9 4.80073
23 43 9 4.8036
24 43 9 4.80541
25 43 9 4.8061
26 43 9 4.80566
27 43 9 4.8041
28 43 9 4.80147
29 43 9 4.79786
30 43 9 4.79337
31 43 9 4.78811
32 43 9 4.78222
33 43 9 4.77584
34 43 9 4.7691
35 43 9 4.76215
36 43 9 4.75511
37 43 9 4.7481
38 43 9 4.74122
39 43 9 4.73458
40 43 9 4.72825
41 43 9 4.72232
42 43 9 4.71686
43 43 9 4.7119
44 43 9 4.70751
45 43 9 4.70371
46 43 9 4.70055
47 43 9 4.69804
48 43 9 4.6962
49 43 9 4.69506
0 44 9 4.6894
1 44 9 4.68966
2 44 9 4.69062
3 44 9 4.69229
4 44 9 4.69464
5 44 9 4.69766
6 44 9 4.70132
7 44 9 4.70561
8 44 9 4.71047
9 44 9 4.71588
10 44 9 4.72177
11 44 9 4.72808
12 44 9 4.73476
13 44 9 4.7417
14 44 9 4.74881
15 44 9 4.75599
16 44 9 4.76312
17 44 9 4.77007
18 44 9 4.77669
19 44 9 4.78284
20 44 9 4.78837
21 44 9 4.79314
22 44 9 4.79703
23 44 9 4.79992
24 44 9 4.80174
25 44 9 4.80242
26 44 9 4.80195
27 44 9 4.80035
28 44 9 4.79767
29 44 9 4.79399
30 44 9 4.78941
31 44 9 4.78407
32 44 9 4.77808
33 44 9 4.7716
34 44 9 4.76477
35 44 9 4.75772
36 44 9 4.75058
37 44 9 4.74347
38 44 9 4.7365
39 44 9 4.72977
40 44 9 4.72337
41 44 9 4.71737
42 44 9 4.71184
43 44 9 4.70683
44 44 9 4.70239
45 44 9 4.69856
46 44 9 4.69537
47 44 9 4.69284
48 44 9 4.69099
49 44 9 4.68984
0 45 9 4.68483
1 45 9 4.68511
2 45 9 4.68611
3 45 9 4.68781
4 45 9 4.6902
5 45 9 4.69327
6 45 9 4.69699
7 45 9 4.70134
8 45 9 4.70627
9 45 9 4.71175
10 45 9 4.71772
11 45 9 4.72412
12 45 9 4.73088
13 45 9 4.73791
14 45 9 4.74511
15 45 9 4.75238
16 45 9 4.75959
17 45 9 4.76661
18 45 9 4.7733
19 45 9 4.77951
20 45 9 4.78509
21 45 9 4.78991
22 45 9 4.79383
23 45 9 4.79674
24 45 9 4.79856
25 45 9 4.79923
26 45 9 4.79874
27 45 9 4.7971
28 45 9 4.79437
29 45 9 4.79062
30 45 9 4.78597
31 45 9 4.78055
32 45 9 4.77448
33 45 9 4.76791
34 45 9 4.76098
35 45 9 4.75384
36 45 9 4.74661
37 45 9 4.73941
38 45 9 4.73236
39 45 9 4.72556
40 45 9 4.71908
41 45 9 4.71302
42 45 9 4.70743
43 45 9 4.70237
44 45 9 4.69789
45 45 9 4.69403
46 45 9 4.69081
47 45 9 4.68827
48 45 9 4.68642
49 45 9 4.68527
0 46 9 4.68096
1 46 9 4.68126
2 46 9 4.68228
3 46 9 4.68401
4 46 9 4.68645
5 46 9 4.68957
6 46 9 4.69335
7 46 9 4.69775
8 46 9 4.70275
9 46 9 4.7083
10 46 9 4.71434
11 46 9 4.72082
12 46 9 4.72765
13 46 9 4.73475
14 46 9 4.74203
15 46 9 4.74937
16 46 9 4.75665
17 46 9 4.76373
18 46 9 4.77048
19 46 9 4.77674
20 46 9 4.78236
21 46 9 4.78721
22 46 9 4.79115
23 46 9 4.79407
24 46 9 4.79589
25 46 9 4.79655
26 46 9 4.79604
27 46 9 4.79436
28 46 9 4.79159
29 46 9 4.78779
30 46 9 4.78308
31 46 9 4.77758
32 46 9 4.77143
33 46 9 4.76478
34 46 9 4.75777
35 46 9 4.75055
36 46 9 4.74323
37 46 9 4.73596
38 46 9 4.72883
39 46 9 4.72196
40 46 9 4.71542
41 46 9 4.7093
42 46 9 4.70366
43 46 9 4.69856
44 46 9 4.69405
45 46 9 4.69016
46 46 9 4.68693
47 46 9 4.68437
48 46 9 4.68252
49 46 9 4.68138
0 47 9 4.67779
1 47 9 4.67812
2 47 9 4.67917
3 47 9 4.68094
4 47 9 4.68342
5 47 9 4.68659
6 47 9 4.69042
7 47 9 4.69488
8 47 9 4.69994
9 47 9 4.70555
10 47 9 4.71166
11 47 9 4.7182
12 47 9 4.7251
13 47 9 4.73227
14 47 9 4.7396
15 47 9 4.747
16 47 9 4.75433
17 47 9 4.76147
18 47 9 4.76825
19 47 9 4.77455
20 47 9 4.78021
21 47 9 4.78508
22 47 9 4.78903
23 47 9 4.79196
24 47 9 4.79377
25 47 9 4.79442
26 47 9 4.79388
27 47 9 4.79218
28 47 9 4.78936
29 47 9 4.78551
30 47 9 4.78075
31 47 9 4.77519
32 47 9 4.76897
33 47 9 4.76225
34 47 9 4.75517
35 47 9 4.74787
36 47 9 4.74048
37 47 9 4.73314
38 47 9 4.72595
39 47 9 4.71901
40 47 9 4.71242
41 47 9 4.70625
42 47 9 4.70057
43 47 9 4.69543
44 47 9 4.69089
45 47 9 4.68698
46 47 9 4.68374
47 47 9 4.68118
48 47 9 4.67933
49 47 9 4.6782
0 48 9 4.67536
1 48 9 4.67572
2 48 9 4.6768
3 48 9 4.67861
4 48 9 4.68113
5 48 9 4.68435
6 48 9 4.68823
7 48 9 4.69274
8 48 9 4.69786
9 48 9 4.70353
10 48 9 4.70969
11 48 9 4.71629
12 48 9 4.72324
13 48 9 4.73046
14 48 9 4.73785
15 48 9 4.7453
16 48 9 4.75267
17 48 9 4.75983
18 48 9 4.76665
19 48 9 4.77297
20 48 9 4.77864
21 48 9 4.78352
22 48 9 4.78748
23 48 9 4.79041
24 48 9 4.79221
25 48 9 4.79285
26 48 9 4.79229
27 48 9 4.79056
28 48 9 4.78771
29 48 9 4.78382
30 48 9 4.779
31 48 9 4.77339
32 48 9 4.76712
33 48 9 4.76033
34 48 9 4.75319
35 48 9 4.74583
36 48 9 4.73838
37 48 9 4.73097
38 48 9 4.72372
39 48 9 4.71673
40 48 9 4.71009
41 48 9 4.70388
42 48 9 4.69817
43 48 9 4.693
44 48 9 4.68844
45 48 9 4.68452
46 48 9 4.68127
47 48 9 4.67871
48 48 9 4.67687
49 48 9 4.67575
0 49 9 4.67369
1 49 9 4.67407
2 49 9 4.67519
3 49 9 4.67703
4 49 9 4.6796
5 49 9 4.68286
6 49 9 4.68679
7 49 9 4.69135
8 49 9 4.69652
9 49 9 4.70224
10 49 9 4.70846
11 49 9 4.7151
12 49 9 4.7221
13 49 9 4.72937
14 49 9 4.73679
15 49 9 4.74427
16 49 9 4.75167
17 49 9 4.75886
18 49 9 4.76569
19 49 9 4.77202
20 49 9 4.7777
21 49 9 4.78258
22 49 9 4.78654
23 49 9 4.78945
24 49 9 4.79125
25 49 9 4.79186
26 49 9 4.79128
27 49 9 4.78953
28 49 9 4.78664
29 49 9 4.78272
30 49 9 4.77786
31 49 9 4.7722
32 49 9 4.76588
33 49 9 4.75905
34 49 9 4.75185
35 49 9 4.74443
36 49 9 4.73693
37 49 9 4.72947
38 49 9 4.72218
39 49 9 4.71514
40 49 9 4.70847
41 49 9 4.70222
42 49 9 4.69648
43 49 9 4.69129
44 49 9 4.68672
45 49 9 4.68278
46 49 9 4.67953
47 49 9 4.67698
48 49 9 4.67515
49 49 9 4.67405
0 0 10 4.69826
1 0 10 4.6987
2 0 10 4.69996
3 0 10 4.70204
4 0 10 4.70492
5 0 10 4.70857
6 0 10 4.71298
7 0 10 4.71811
8 0 10 4.72392
9 0 10 4.73037
10 0 10 4.73739
11 0 10 4.74491
12 0 10 4.75286
13 0 10 4.76113
14 0 10 4.76962
15 0 10 4.77819
16 0 10 4.78671
17 0 10 4.79502
18 0 10 4.80295
19 0 10 4.81033
20 0 10 4.81696
21 0 10 4.82269
22 0 10 4.82734
23 0 10 4.83078
24 0 10 4.8329
25 0 10 4.83362
26 0 10 4.83293
27 0 10 4.83085
28 0 10 4.82745
29 0 10 4.82282
30 0 10 4.8171
31 0 10 4.81047
32 0 10 4.80308
33 0 10 4.79512
34 0 10 4.78677
35 0 10 4.77821
36 0 10 4.76958
37 0 10 4.76104
38 0 10 4.75272
39 0 10 4.74473
40 0 10 4.73716
41 0 10 4.73011
42 0 10 4.72365
43 0 10 4.71784
44 0 10 4.71272
45 0 10 4.70833
46 0 10 4.70471
47 0 10 4.70188
48 0 10 4.69985
49 0 10 4.69864
0 1 10 4.69808
1 1 10 4.69856
2 1 10 4.69987
3 1 10 4.70199
4 1 10 4.70491
5 1 10 4.70862
6 1 10 4.71308
7 1 10 4.71826
8 1 10 4.72412
9 1 10 4.73061
10 1 10 4.73767
11 1 10 4.74523
12 1 10 4.75321
13 1 10 4.76151
14 1 10 4.77002
15 1 10 4.7786
16 1 10 4.78713
17 1 10 4.79543
18 1 10 4.80335
19 1 10 4.81071
20 1 10 4.81733
21 1 10 4.82303
22 1 10 4.82765
23 1 10 4.83107
24 1 10 4.83316
25 1 10 4.83386
26 1 10 4.83315
27 1 10 4.83105
28 1 10 4.82761
29 1 10 4.82295
30 1 10 4.8172
31 1 10 4.81053
32 1 10 4.8031
33 1 10 4.79511
34 1 10 4.78672
35 1 10 4.77811
36 1 10 4.76945
37 1 10 4.76087
38 1 10 4.75251
39 1 10 4.74449
40 1 10 4.73691
41 1 10 4.72984
42 1 10 4.72337
43 1 10 4.71754
44 1 10 4.71242
45 1 10 4.70804
46 1 10 4.70443
47 1 10 4.70162
48 1 10 4.69961
49 1 10 4.69843
0 2 10 4.69875
1 2 10 4.69927
2 2 10 4.70062
3 2 10 4.70279
4 2 10 4.70576
5 2 10 4.70951
6 2 10 4.71402
7 2 10 4.71925
8 2 10 4.72515
9 2 10 4.73169
10 2 10 4.73879
11 2 10 4.74638
12 2 10 4.75438
13 2 10 4.7627
14 2 10 4.77121
15 2 10 4.7798
16 2 10 4.78832
17 2 10 4.79661
18 2 10 4.8045
19 2 10 4.81183
20 2 10 4.81842
21 2 10 4.82409
22 2 10 4.82868
23 2 10 4.83206
24 2 10 4.83412
25 2 10 4.83479
26 2 10 4.83405
27 2 10 4.83192
28 2 10 4.82845
29 2 10 4.82377
30 2 10 4.81799
31 2 10 4.81128
32 2 10 4.80383
33 2 10 4.7958
34 2 10 4.78738
35 2 10 4.77874
36 2 10 4.77005
37 2 10 4.76145
38 2 10 4.75307
39 2 10 4.74503
40 2 10 4.73743
41 2 10 4.73035
42 2 10 4.72387
43 2 10 4.71805
44 2 10 4.71294
45 2 10 4.70857
46 2 10 4.70498
47 2 10 4.70219
48 2 10 4.70021
49 2 10 4.69907
0 3 10 4.70026
1 3 10 4.70083
2 3 10 4.70222
3 3 10 4.70444
4 3 10 4.70745
5 3 10 4.71125
6 3 10 4.71581
7 3 10 4.72108
8 3 10 4.72703
9 3 10 4.7336
10 3 10 4.74073
11 3 10 4.74835
12 3 10 4.75637
13 3 10 4.76469
14 3 10 4.77321
15 3 10 4.78179
16 3 10 4.79029
17 3 10 4.79855
18 3 10 4.80642
19 3 10 4.81371
20 3 10 4.82025
21 3 10 4.82588
22 3 10 4.83042
23 3 10 4.83376
24 3 10 4.83578
25 3 10 4.83641
26 3 10 4.83564
27 3 10 4.83347
28 3 10 4.82997
29 3 10 4.82526
30 3 10 4.81945
31 3 10 4.81272
32 3 10 4.80524
33 3 10 4.79718
34 3 10 4.78874
35 3 10 4.78008
36 3 10 4.77137
37 3 10 4.76275
38 3 10 4.75436
39 3 10 4.74632
40 3 10 4.73871
41 3 10 4.73164
42 3 10 4.72517
43 3 10 4.71936
44 3 10 4.71426
45 3 10 4.70991
46 3 10 4.70635
47 3 10 4.70358
48 3 10 4.70164
49 3 10 4.70053
0 4 10 4.7026
1 4 10 4.70321
2 4 10 4.70465
3 4 10 4.70691
4 4 10 4.70998
5 4 10 4.71383
6 4 10 4.71843
7 4 10 4.72374
8 4 10 4.72973
9 4 10 4.73633
10 4 10 4.74349
11 4 10 4.75113
12 4 10 4.75917
13 4 10 4.7675
14 4 10 4.77601
15 4 10 4.78457
16 4 10 4.79304
17 4 10 4.80127
18 4 10 4.8091
19 4 10 4.81634
20 4 10 4.82283
21 4 10 4.8284
22 4 10 4.83289
23 4 10 4.83617
24 4 10 4.83814
25 4 10 4.83873
26 4 10 4.83791
27 4 10 4.8357
28 4 10 4.83217
29 4 10 4.82742
30 4 10 4.82159
31 4 10 4.81483
32 4 10 4.80732
33 4 10 4.79925
34 4 10 4.79079
35 4 10 4.78212
36 4 10 4.7734
37 4 10 4.76478
38 4 10 4.75639
39 4 10 4.74835
40 4 10 4.74075
41 4 10 4.73369
42 4 10 4.72724
43 4 10 4.72145
44 4 10 4.71637
45 4 10 4.71205
46 4 10 4.70852
47 4 10 4.70579
48 4 10 4.70389
49 4 10 4.70283
0 5 10 4.70574
1 5 10 4.7064
2 5 10 4.70789
3 5 10 4.71021
4 5 10 4.71332
5 5 10 4.71722
6 5 10 4.72187
7 5 10 4.72722
8 5 10 4.73325
9 5 10 4.73988
10 5 10 4.74707
11 5 10 4.75472
12 5 10 4.76276
13 5 10 4.77109
14 5 10 4.77959
15 5 10 4.78813
16 5 10 4.79657
17 5 10 4.80476
18 5 10 4.81253
19 5 10 4.81972
20 5 10 4.82615
21 5 10 4.83165
22 5 10 4.83608
23 5 10 4.83929
24 5 10 4.8412
25 5 10 4.84173
26 5 10 4.84085
27 5 10 4.8386
28 5 10 4.83503
29 5 10 4.83024
30 5 10 4.82438
31 5 10 4.8176
32 5 10 4.81007
33 5 10 4.80199
34 5 10 4.79352
35 5 10 4.78485
36 5 10 4.77613
37 5 10 4.76751
38 5 10 4.75913
39 5 10 4.7511
40 5 10 4.74353
41 5 10 4.73649
42 5 10 4.73006
43 5 10 4.7243
44 5 10 4.71926
45 5 10 4.71498
46 5 10 4.71148
47 5 10 4.7088
48 5 10 4.70694
49 5 10 4.70592
0 6 10 4.70967
1 6 10 4.71038
2 6 10 4.71193
3 6 10 4.7143
4 6 10 4.71746
5 6 10 4.72141
6 6 10 4.7261
7 6 10 4.7315
8 6 10 4.73755
9 6 10 4.74422
10 6 10 4.75143
11 6 10 4.7591
12 6 10 4.76714
13 6 10 4.77546
14 6 10 4.78394
15 6 10 4.79246
16 6 10 4.80086
17 6 10 4.809
18 6 10 4.81671
19 6 10 4.82383
20 6 10 4.83018
21 6 10 4.83561
22 6 10 4.83996
23 6 10 4.8431
24 6 10 4.84493
25 6 10 4.84539
26 6 10 4.84445
27 6 10 4.84214
28 6 10 4.83852
29 6 10 4.83369
30 6 10 4.8278
31 6 10 4.821
32 6 10 4.81346
33 6 10 4.80537
34 6 10 4.7969
35 6 10 4.78823
36 6 10 4.77952
37 6 10 4.77092
38 6 10 4.76256
39 6 10 4.75456
40 6 10 4.74701
41 6 10 4.74001
42 6 10 4.73362
43 6 10 4.7279
44 6 10 4.7229
45 6 10 4.71866
46 6 10 4.71521
47 6 10 4.71257
48 6 10 4.71077
49 6 10 4.7098
0 7 10 4.71436
1 7 10 4.71513
2 7 10 4.71673
3 7 10 4.71915
4 7 10 4.72237
5 7 10 4.72636
6 7 10 4.73109
7 7 10 4.73653
8 7 10 4.74263
9 7 10 4.74932
10 7 10 4.75655
11 7 10 4.76423
12 7 10 4.77227
13 7 10 4.78058
14 7 10 4.78904
15 7 10 4.79752
16 7 10 4.80587
17 7 10 4.81396
18 7 10 4.8216
19 7 10 4.82864
20 7 10 4.83491
21 7 10 4.84025
22 7 10 4.84451
23 7 10 4.84756
24 7 10 4.8493
25 7 10 4.84968
26 7 10 4.84867
27 7 10 4.84629
28 7 10 4.84262
29 7 10 4.83775
30 7 10 4.83183
31 7 10 4.825
32 7 10 4.81745
33 7 10 4.80936
34 7 10 4.8009
35 7 10 4.79224
36 7 10 4.78356
37 7 10 4.77498
38 7 10 4.76666
39 7 10 4.75869
40 7 10 4.75118
41 7 10 4.74422
42 7 10 4.73787
43 7 10 4.7322
44 7 10 4.72725
45 7 10 4.72307
46 7 10 4.71967
47 7 10 4.71709
48 7 10 4.71534
49 7 10 4.71443
0 8 10 4.71976
1 8 10 4.72059
2 8 10 4.72225
3 8 10 4.72472
4 8 10 4.728
5 8 10 4.73204
6 8 10 4.73682
7 8 10 4.7423
8 8 10 4.74843
9 8 10 4.75514
10 8 10 4.76239
11 8 10 4.77008
12 8 10 4.77812
13 8 10 4.78641
14 8 10 4.79484
15 8 10 4.80328
16 8 10 4.81158
17 8 10 4.8196
18 8 10 4.82717
19 8 10 4.83412
20 8 10 4.8403
21 8 10 4.84553
22 8 10 4.84969
23 8 10 4.85263
24 8 10 4.85428
25 8 10 4.85456
26 8 10 4.85347
27 8 10 4.85102
28 8 10 4.84729
29 8 10 4.84237
30 8 10 4.83641
31 8 10 4.82957
32 8 10 4.82201
33 8 10 4.81392
34 8 10 4.80548
35 8 10 4.79685
36 8 10 4.78819
37 8 10 4.77966
38 8 10 4.77138
39 8 10 4.76346
40 8 10 4.756
41 8 10 4.74909
42 8 10 4.7428
43 8 10 4.73719
44 8 10 4.7323
45 8 10 4.72817
46 8 10 4.72484
47 8 10 4.72232
48 8 10 4.72062
49 8 10 4.71977
0 9 10 4.72584
1 9 10 4.72673
2 9 10 4.72845
3 9 10 4.73098
4 9 10 4.73431
5 9 10 4.7384
6 9 10 4.74323
7 9 10 4.74874
8 9 10 4.7549
9 9 10 4.76165
10 9 10 4.7689
11 9 10 4.77659
12 9 10 4.78463
13 9 10 4.7929
14 9 10 4.8013
15 9 10 4.80969
16 9 10 4.81793
17 9 10 4.82587
18 9 10 4.83335
19 9 10 4.84021
20 9 10 4.84628
21 9 10 4.8514
22 9 10 4.85544
23 9 10 4.85827
24 9 10 4.85981
25 9 10 4.85999
26 9 10 4.8588
27 9 10 4.85627
28 9 10 4.85247
29 9 10 4.84751
30 9 10 4.84152
31 9 10 4.83466
32 9 10 4.8271
33 9 10 4.81902
34 9 10 4.8106
35 9 10 4.802
36 9 10 4.79339
37 9 10 4.78491
38 9 10 4.77668
39 9 10 4.76882
40 9 10 4.76143
41 9 10 4.75458
42 9 10 4.74836
43 9 10 4.74281
44 9 10 4.73799
45 9 10 4.73392
46 9 10 4.73066
47 9 10 4.7282
48 9 10 4.72658
49 9 10 4.72579
0 10 10 4.73254
1 10 10 4.7335
2 10 10 4.73528
3 10 10 4.73787
4 10 10 4.74125
5 10 10 4.74539
6 10 10 4.75026
7 10 10 4.75581
8 10 10 4.762
9 10 10 4.76876
10 10 10 4.77603
11 10 10 4.78373
12 10 10 4.79175
13 10 10 4.8
14 10 10 4.80835
15 10 10 4.81669
16 10 10 4.82486
17 10 10 4.83272
18 10 10 4.8401
19 10 10 4.84685
20 10 10 4.8528
21 10 10 4.8578
22 10 10 4.86171
23 10 10 4.86441
24 10 10 4.86582
25 10 10 4.86589
26 10 10 4.8646
27 10 10 4.86198
28 10 10 4.85812
29 10 10 4.8531
30 10 10 4.84708
31 10 10 4.84021
32 10 10 4.83265
33 10 10 4.8246
34 10 10 4.81621
35 10 10 4.80766
36 10 10 4.7991
37 10 10 4.79068
38 10 10 4.78252
39 10 10 4.77473
40 10 10 4.76741
41 10 10 4.76064
42 10 10 4.75449
43 10 10 4.74901
44 10 10 4.74427
45 10 10 4.74028
46 10 10 4.73708
47 10 10 4.7347
48 10 10 4.73314
49 10 10 4.73243
0 11 10 4.7398
1 11 10 4.74082
2 11 10 4.74266
3 11 10 4.74531
4 11 10 4.74874
5 11 10 4.75293
6 11 10 4.75784
7 11 10 4.76343
8 11 10 4.76965
9 11 10 4.77643
10 11 10 4.78371
11 11 10 4.79139
12 11 10 4.7994
13 11 10 4.80762
14 11 10 4.81593
15 11 10 4.8242
16 11 10 4.83229
17 11 10 4.84005
18 11 10 4.84733
19 11 10 4.85395
20 11 10 4.85977
21 11 10 4.86463
22 11 10 4.8684
23 11 10 4.87097
24 11 10 4.87224
25 11 10 4.87219
26 11 10 4.87079
27 11 10 4.86809
28 11 10 4.86415
29 11 10 4.85909
30 11 10 4.85304
31 11 10 4.84616
32 11 10 4.83862
33 11 10 4.83059
34 11 10 4.82225
35 11 10 4.81376
36 11 10 4.80527
37 11 10 4.79692
38 11 10 4.78884
39 11 10 4.78113
40 11 10 4.77389
41 11 10 4.76721
42 11 10 4.76114
43 11 10 4.75575
44 11 10 4.75108
45 11 10 4.74717
46 11 10 4.74405
47 11 10 4.74174
48 11 10 4.74026
49 11 10 4.73961
0 12 10 4.74754
1 12 10 4.74863
2 12 10 4.75053
3 12 10 4.75324
4 12 10 4.75672
5 12 10 4.76096
6 12 10 4.76591
7 12 10 4.77153
8 12 10 4.77776
9 12 10 4.78456
10 12 10 4.79183
11 12 10 4.79951
12 12 10 4.80749
13 12 10 4.81567
14 12 10 4.82392
15 12 10 4.83212
16 12 10 4.84013
17 12 10 4.84778
18 12 10 4.85494
19 12 10 4.86143
20 12 10 4.86711
21 12 10 4.87182
22 12 10 4.87543
23 12 10 4.87785
24 12 10 4.87899
25 12 10 4.8788
26 12 10 4.87729
27 12 10 4.8745
28 12 10 4.8705
29 12 10 4.86539
30 12 10 4.85932
31 12 10 4.85245
32 12 10 4.84493
33 12 10 4.83694
34 12 10 4.82866
35 12 10 4.82024
36 12 10 4.81183
37 12 10 4.80356
38 12 10 4.79557
39 12 10 4.78796
40 12 10 4.78081
41 12 10 4.77422
42 12 10 4.76824
43 12 10 4.76294
44 12 10 4.75836
45 12 10 4.75453
46 12 10 4.7515
47 12 10 4.74927
48 12 10 4.74786
49 12 10 4.74729
0 13 10 4.75568
1 13 10 4.75683
2 13 10 4.75879
3 13 10 4.76155
4 13 10 4.76509
5 13 10 4.76936
6 13 10 4.77435
7 13 10 4.77999
8 13 10 4.78625
9 13 10 4.79305
10 13 10 4.80032
11 13 10 4.80797
12 13 10 4.81592
13 13 10 4.82405
14 13 10 4.83224
15 13 10 4.84036
16 13 10 4.84826
17 13 10 4.8558
18 13 10 4.86283
19 13 10 4.86917
20 13 10 4.87469
21 13 10 4.87924
22 13 10 4.8827
23 13 10 4.88496
24 13 10 4.88595
25 13 10 4.88563
26 13 10 4.88402
27 13 10 4.88113
28 13 10 4.87707
29 13 10 4.87192
30 13 10 4.86584
31 13 10 4.85898
32 13 10 4.8515
33 13 10 4.84357
34 13 10 4.83536
35 13 10 4.82702
36 13 10 4.8187
37 13 10 4.81053
38 13 10 4.80264
39 13 10 4.79513
40 13 10 4.78809
41 13 10 4.78159
42 13 10 4.77571
43 13 10 4.77051
44 13 10 4.76602
45 13 10 4.76228
46 13 10 4.75933
47 13 10 4.75718
48 13 10 4.75585
49 13 10 4.75535
0 14 10 4.76411
1 14 10 4.76532
2 14 10 4.76734
3 14 10 4.77015
4 14 10 4.77373
5 14 10 4.77804
6 14 10 4.78306
7 14 10 4.78872
8 14 10 4.79498
9 14 10 4.80178
10 14 10 4.80904
11 14 10 4.81667
12 14 10 4.82457
13 14 10 4.83264
14 14 10 4.84075
15 14 10 4.84878
16 14 10 4.85657
17 14 10 4.86398
18 14 10 4.87086
19 14 10 4.87705
20 14 10 4.88241
21 14 10 4.88679
22 14 10 4.89008
23 14 10 4.89218
24 14 10 4.89302
25 14 10 4.89258
26 14 10 4.89085
27 14 10 4.88789
28 14 10 4.88377
29 14 10 4.8786
30 14 10 4.87252
31 14 10 4.86568
32 14 10 4.85825
33 14 10 4.85039
34 14 10 4.84226
35 14 10 4.83402
36 14 10 4.8258
37 14 10 4.81775
38 14 10 4.80997
39 14 10 4.80257
40 14 10 4.79563
41 14 10 4.78925
42 14 10 4.78347
43 14 10 4.77836
44 14 10 4.77397
45 14 10 4.77032
46 14 10 4.76746
47 14 10 4.76539
48 14 10 4.76414
49 14 10 4.76371
0 15 10 4.77272
1 15 10 4.77399
2 15 10 4.77606
3 15 10 4.77892
4 15 10 4.78253
5 15 10 4.78688
6 15 10 4.79191
7 15 10 4.79758
8 15 10 4.80385
9 15 10 4.81063
10 15 10 4.81786
11 15 10 4.82545
12 15 10 4.8333
13 15 10 4.84129
14 15 10 4.84932
15 15 10 4.85724
16 15 10 4.86491
17 15 10 4.87218
18 15 10 4.87891
19 15 10 4.88493
20 15 10 4.89012
21 15 10 4.89433
22 15 10 4.89745
23 15 10 4.89939
24 15 10 4.90008
25 15 10 4.89951
26 15 10 4.89769
27 15 10 4.89465
28 15 10 4.89049
29 15 10 4.88531
30 15 10 4.87925
31 15 10 4.87245
32 15 10 4.86508
33 15 10 4.85731
34 15 10 4.84927
35 15 10 4.84114
36 15 10 4.83304
37 15 10 4.8251
38 15 10 4.81744
39 15 10 4.81016
40 15 10 4.80335
41 15 10 4.79707
42 15 10 4.79141
43 15 10 4.7864
44 15 10 4.78211
45 15 10 4.77855
46 15 10 4.77577
47 15 10 4.77379
48 15 10 4.77261
49 15 10 4.77226
[truncated: 2,872,980 more chars]
