# Supplementary material for: The cell behavior ontology: describing the intrinsic biological behaviors of real and model cells seen as active agents
Source: Bioinformatics. 2014 Apr 22;30(16):2367–74. doi: 10.1093/bioinformatics/btu210 (PMC4133580; doi:10.1093/bioinformatics/btu210)
Supplement: Supplementary Data [file supp_btu210_Supplemental_Material.zip › Supplemental Material/CBO_Step_by_step/VascularTumor/Compucell3D Files/Simulation/VascularTumor.py]

import sys
from os import environ
import string
sys.path.append(environ["PYTHON_MODULE_PATH"])


import CompuCellSetup
sim,simthread = CompuCellSetup.getCoreSimulationObjects()
CompuCellSetup.initializeSimulationObjects(sim,simthread)
import CompuCell

#Create extra player fields here or add attributes
dim=sim.getPotts().getCellFieldG().getDim()
CellVolume=simthread.createFloatFieldPy(dim,"CellVolume") # initializing extra Field to carry cell volume


from PySteppables import SteppableRegistry
steppableRegistry=SteppableRegistry()


from VascularTumorSteppables import MitosisSteppable
mitosisSteppable=MitosisSteppable(sim,1)
steppableRegistry.registerSteppable(mitosisSteppable)

from VascularTumorSteppables import VolumeParamSteppable
volumeParamSteppable=VolumeParamSteppable(sim,1)
steppableRegistry.registerSteppable(volumeParamSteppable)

from VascularTumorSteppables import CellVolumeFieldVisualizationSteppable
cellVolumeFieldVisualizationSteppable=CellVolumeFieldVisualizationSteppable(_simulator=sim,_frequency=50)
cellVolumeFieldVisualizationSteppable.setScalarField(CellVolume)
steppableRegistry.registerSteppable(cellVolumeFieldVisualizationSteppable)


CompuCellSetup.mainLoop(sim,simthread,steppableRegistry)
