# Supplementary material for: The cell behavior ontology: describing the intrinsic biological behaviors of real and model cells seen as active agents
Source: Bioinformatics. 2014 Apr 22;30(16):2367–74. doi: 10.1093/bioinformatics/btu210 (PMC4133580; doi:10.1093/bioinformatics/btu210)
Supplement: Supplementary Data [file supp_btu210_Supplemental_Material.zip › Supplemental Material/CBO_Step_by_step/VascularTumor/Compucell3D Files/Simulation/VascularTumor.xml]

<CompuCell3D>
  <!--
  1 voxel (side)= 4 um
  1 voxel (volume)= 64 um^3
  density of lattice ~ density of water
  Total simulated mass = 50*50*80 *(4um)^3 gram/cm^3= 1.28*10^-5 gram
  1 MCS ~ `min (typical)
  tumor cell volume = 32 voxels * 64 um^3/voxel = 2048 um^3
  fastest (simulated) tumor cell cycle is 24hours or 1440 mcs when glucose is high so 32voxels/1440mcs= 0.022 voxel/mcs
  tumor cell growth equation;
	    cell.targetVolume+=0.022*GlucoseConcentration/(0.05 + GlucoseConcentration)
	    
  Glucose diffusion Coeff = 600 um^2/sec = 600 um^2/sec *(voxel/4um)^2 * (60sec/MCS)=2250 voxel^2/MCS
  Glucose Uptake (Stromal Tissue)= 0.1 umol/gram/min (estimated)
  Glucose Uptake (Tumor)~ 0.3 umol/g/min (exprimentally measured [http://cancerres.aacrjournals.org/content/48/24_Part_1/7264.short])
  
  Total Glucose Uptake (simulated stroma without tumor) ~ 1.28*10^-5 gram * 0.1 umol/gram/min
						  = 1.28 pmol/min
						  = 1.28 pmol/MCS
						  
  Total # of Vacular cells = 24 cells
  Glucose Secereted per Vascular Cell = 1.28/24 pmol/MCS/cell = 0.053 pmol/MCS/cell
  Glucose Secereted per Voxel of Vascular Cell =  Glucose Secereted per Vascular Cell/(cell volume)
					       = 0.053/64 pmol/MCS/voxel = 0.0008 pmol/MCS/voxel
					       =0,8 fmol/MCS/voxel
 Typical Glucose Uptake by Medium (stroma) voxel = 1.28 pmol/MCS/(~20000 Medium voxels) =6.4*10^-6 pmol/MCS/voxel
					  = 6.4*10^-3 fmol/MCS/voxel
  (assumed) Max Glucose Uptake by Medium (stroma) voxel = 1.28 * 10^-2 fmol/MCS/voxel
  typical tumor cell density in tumor ~ 10^8 cells/cm^3
  Glucose Uptake by a tumor cell ~  (0.3 umol/g/mcs)/(10^8 cells per gram)
				= 0.003 pmol/mcs/cell
				= 0.003 pmol/mcs/(32 voxel)
				~ 10^-4 pmol/MCS/voxel
				= 0.1 fmol/MCS/voxel
				
  (assumed) Max Glucose Uptake by a tumor cell = 0.2 fmol/MCS/voxel
  
  Max stable FlexibleDiffusionSolverFE diffusion constant in 3D ~ 0.15 voxel^2/MCS
  Number of Field updates per MCS needed (ExtraTimesPerMC) = 2250 voxel^2/MCS/0.15= 15000 field updates per MCS
  we set ExtraTimesPerMC=9 (10 updates), so glucose diffusion is 1500 slower, resulting in steep glucose gradients and smaller tumors
  -->
  <Metadata>
    <NumberOfProcessors>2</NumberOfProcessors>
<!--     <DebugOutputFrequency>100</DebugOutputFrequency>  -->
   </Metadata>
   <Potts>
      <Dimensions x="50" y="50" z="80"/>
      <Steps>6001</Steps>
      <Temperature>20</Temperature>
      <Flip2DimRatio>1</Flip2DimRatio>
      <Boundary_x>Periodic</Boundary_x>
      <Boundary_y>Periodic</Boundary_y>
      <Boundary_z>Periodic</Boundary_z>
      <RandomSeed>313</RandomSeed>
      <NeighborOrder>3</NeighborOrder>
      <DebugOutputFrequency>20</DebugOutputFrequency>
   </Potts>
 
   <Plugin Name="CellType">
      <CellType TypeName="Medium" TypeId="0"/>
      <CellType TypeName="Proliferating" TypeId="1"/>
      <CellType TypeName="Necrotic" TypeId="2"/>
      <CellType TypeName="Vascular" TypeId="3"/> 
      <CellType TypeName="NeoVascular" TypeId="4"/>      
   </Plugin>

   <Plugin Name="Chemotaxis">
      <ChemicalField  Source="FlexibleDiffusionSolverFE"  Name="VEGF1">
         <ChemotaxisByType  Type="NeoVascular"  Lambda="8000"  ChemotactTowards="Medium,Proliferating,Necrotic" />
      </ChemicalField>
      <ChemicalField  Source="FlexibleDiffusionSolverFE"  Name="VEGF2">
         <ChemotaxisByType  Type="NeoVascular"  Lambda="1000"  ChemotactTowards="Medium,Proliferating,Necrotic" SaturationCoef="0.05"/>
      </ChemicalField>
      <ChemicalField  Source="FlexibleDiffusionSolverFE"  Name="VEGF1">
         <ChemotaxisByType  Type="Vascular"  Lambda="8000"  ChemotactTowards="Medium,Proliferating,Necrotic" />
      </ChemicalField>
   </Plugin>
   
   <Plugin Name="CenterOfMass"/>
   <Plugin Name="NeighborTracker"/>

   <Plugin Name="Contact">
      <Energy Type1="Medium" Type2="Medium">0</Energy>
      <Energy Type1="Proliferating" Type2="Medium">10</Energy>
      <Energy Type1="Proliferating" Type2="Proliferating">8</Energy>

      <Energy Type1="Necrotic" Type2="Medium">15</Energy>
      <Energy Type1="Necrotic" Type2="Proliferating">8</Energy>
      <Energy Type1="Necrotic" Type2="Necrotic">3</Energy>
      
      <Energy Type1="Vascular" Type2="Medium">12</Energy>
      <Energy Type1="Vascular" Type2="Proliferating">30</Energy>
      <Energy Type1="Vascular" Type2="Necrotic">30</Energy>
      <Energy Type1="Vascular" Type2="Vascular">5</Energy>
      
      <Energy Type1="NeoVascular" Type2="Medium">12</Energy>
      <Energy Type1="NeoVascular" Type2="Proliferating">30</Energy>
      <Energy Type1="NeoVascular" Type2="Necrotic">30</Energy>
      <Energy Type1="NeoVascular" Type2="Vascular">5</Energy>
      <Energy Type1="NeoVascular" Type2="NeoVascular">5</Energy>
      <NeighborOrder>4</NeighborOrder>
   </Plugin>

   <Plugin Name="VolumeLocalFlex"/>
   
   <Plugin Name="FocalPointPlasticity">
      <Parameters Type1="Vascular" Type2="NeoVascular">
         <Lambda>50.0</Lambda>
         <ActivationEnergy>-100.0</ActivationEnergy>
         <TargetDistance>5.0</TargetDistance>
         <MaxDistance>15.0</MaxDistance>
         <MaxNumberOfJunctions>2</MaxNumberOfJunctions>
      </Parameters>
      <Parameters Type1="Vascular" Type2="Vascular">
         <Lambda>400.0</Lambda>
         <ActivationEnergy>-100.0</ActivationEnergy>
         <TargetDistance>5.0</TargetDistance>
         <MaxDistance>15.0</MaxDistance>
         <MaxNumberOfJunctions>3</MaxNumberOfJunctions>
      </Parameters>
            <Parameters Type1="NeoVascular" Type2="NeoVascular">
         <Lambda>20.0</Lambda>
         <ActivationEnergy>-100.0</ActivationEnergy>
         <TargetDistance>5.0</TargetDistance>
	  <MaxDistance>10.0</MaxDistance>
         <MaxNumberOfJunctions>2</MaxNumberOfJunctions>
      </Parameters>
      <NeighborOrder>1</NeighborOrder>
   </Plugin>

   <Plugin Name="ConnectivityGlobal">
      <Penalty Type="NeoVascular">10000</Penalty>
      <Penalty Type="Vascular">10000</Penalty>
   </Plugin>     
   
   <Plugin Name="PDESolverCaller">
         <CallPDE PDESolverName="FlexibleDiffusionSolverFE" ExtraTimesPerMC="9"/>
   </Plugin>
   
   
    <Plugin Name="PlayerSettings">
        <!--CompuCell3DScreenshots-->
           <ScreenshotDescription>
              <Dimension>2D</Dimension>
              <Plot PlotName="Glucose" PlotType="ConField"/>
              <Projection ProjectionPlane="XY" ProjectionPosition="40"/>
              <Size Height="30" Width="100"/>
           </ScreenshotDescription>
           <ScreenshotDescription>
              <Dimension>3D</Dimension>
              <Plot PlotName="Cell_Field" PlotType="CellField"/>
              <CameraClippingRange Max="234.578750854" Min="82.7487318158"/>
              <CameraFocalPoint x="25.0316604916" y="21.3893726124" z="38.3266936279"/>
              <CameraPosition x="-122.100256718" y="17.0627043196" z="66.0912476192"/>
              <CameraViewUp x="-0.0293868299858" y="0.999568113121" z="3.81430581858e-05"/>
              <Size Height="30" Width="100"/>
           </ScreenshotDescription>
        <!--/CompuCell3DScreenshots-->
    </Plugin>   
   
   <Steppable Type="UniformInitializer">           
      <Region>
         <BoxMin x="0" y="24" z="16"/>
         <BoxMax x="50" y="28" z="20"/>
         <Width>4</Width>
         <Gap>0</Gap>
         <Types>Vascular</Types>
      </Region>
      <Region>
         <BoxMin y="0" x="24" z="16"/>
         <BoxMax y="50" x="28" z="20"/>
         <Width>4</Width>
         <Gap>0</Gap>
         <Types>Vascular</Types>
      </Region>
       <Region>
         <BoxMin x="10" y="24" z="16"/>
         <BoxMax x="50" y="28" z="20"/>
         <Width>4</Width>
         <Gap>25</Gap>
         <Types>NeoVascular</Types>
      </Region>
       <Region>
         <BoxMin y="8" x="24" z="16"/>
         <BoxMax y="50" x="28" z="20"/>
         <Width>4</Width>
         <Gap>25</Gap>
         <Types>NeoVascular</Types>
      </Region>
      <Region>
         <BoxMin x="26" y="26" z="40"/>
         <BoxMax x="34" y="34" z="48"/>
         <Width>2</Width>
         <Gap>0</Gap>
         <Types>Proliferating</Types>
      </Region>
   </Steppable>

   <Steppable Type="FlexibleDiffusionSolverFE">
	<!--Serialize Frequency="10"/-->
	<!--         endothelial-derived short diffusing VEGF isoform-->
         <DiffusionField>
            <DiffusionData>
               <FieldName>VEGF1</FieldName>
               <ConcentrationFileName></ConcentrationFileName>
               <DiffusionConstant>0.010</DiffusionConstant>
               <DecayConstant>0.0016</DecayConstant>
               <DoNotDecayIn>Vascular</DoNotDecayIn>
               <DoNotDecayIn>NeoVascular</DoNotDecayIn>
            </DiffusionData>

            <SecretionData>
               <Secretion Type="NeoVascular">0.001</Secretion>
               <Secretion Type="Vascular">0.001</Secretion>
            </SecretionData>
         </DiffusionField>
<!--         tumor-derived long diffusing VEGF isoform-->
         <DiffusionField>
            <DiffusionData>
               <FieldName>VEGF2</FieldName>
               <ConcentrationFileName></ConcentrationFileName>
               <DiffusionConstant>0.15</DiffusionConstant>
               <DecayConstant>0.0016</DecayConstant>
            </DiffusionData>

            <SecretionData>
               <Secretion Type="Proliferating">0.001</Secretion>
               <Uptake Type="NeoVascular"  MaxUptake="0.05" RelativeUptakeRate="0.5"/>
               <Uptake Type="Vascular"  MaxUptake="0.05" RelativeUptakeRate="0.5"/>
            </SecretionData>
         </DiffusionField>
         
         <DiffusionField>
            <DiffusionData>
               <FieldName>Glucose</FieldName>
               <ConcentrationFileName>Simulation/Glucose_300.dat</ConcentrationFileName>
               <DiffusionConstant>0.15</DiffusionConstant>
            </DiffusionData>

            <SecretionData>
               <Secretion Type="NeoVascular">0.4</Secretion>
	       <Secretion Type="Vascular">0.8</Secretion>
               <Uptake Type="Medium"  MaxUptake="0.0064" RelativeUptakeRate="0.1"/>
               <Uptake Type="Proliferating"  MaxUptake="0.1" RelativeUptakeRate="0.1"/>
            </SecretionData>
         </DiffusionField>        
   </Steppable>

</CompuCell3D>
