# Supplementary material for: The cell behavior ontology: describing the intrinsic biological behaviors of real and model cells seen as active agents
Source: Bioinformatics. 2014 Apr 22;30(16):2367–74. doi: 10.1093/bioinformatics/btu210 (PMC4133580; doi:10.1093/bioinformatics/btu210)
Supplement: Supplementary Data [file supp_btu210_Supplemental_Material.zip › Supplemental Material/CBO_Step_by_step/VascularTumor/Compucell3D Files/VascularTumor.cc3d]

<Simulation version="3.5.1">
   <XMLScript Type="XMLScript">Simulation/VascularTumor.xml</XMLScript>
   <PythonScript Type="PythonScript">Simulation/VascularTumor.py</PythonScript>
   <Resource Type="Python">Simulation/VascularTumorSteppables.py</Resource>
   <Resource Type="ScalarField">Simulation/Glucose_300.dat</Resource>
</Simulation>
