# Supplementary material for: The cell behavior ontology: describing the intrinsic biological behaviors of real and model cells seen as active agents
Source: Bioinformatics. 2014 Apr 22;30(16):2367–74. doi: 10.1093/bioinformatics/btu210 (PMC4133580; doi:10.1093/bioinformatics/btu210)
Supplement: Supplementary Data [file supp_btu210_Supplemental_Material.zip › Supplemental Material/CBO_Step_by_step/VascularTumor/Compucell3D Files/VascularTumor_cc3d_02_18_2013_15_16_41/LatticeData/StepLDF.dml]

<CompuCell3DLatticeData Version="1.0">
   <Dimensions x="50" y="50" z="80"/>
   <Lattice Type="Square"/>
   <Output CoreFileName="Step" Directory="C:\Users\James Sluka\Desktop\Biocomplexity\CBO paper\Supplemental Material\VascularTumor\VascularTumor_cc3d_02_18_2013_15_16_41\LatticeData" Frequency="1" NumberOfSteps="6001"/>
   <CellType TypeId="0" TypeName="Medium"/>
   <CellType TypeId="1" TypeName="Proliferating"/>
   <CellType TypeId="2" TypeName="Necrotic"/>
   <CellType TypeId="3" TypeName="Vascular"/>
   <CellType TypeId="4" TypeName="NeoVascular"/>
   <Fields>
      <Field Name="CellVolume" Type="ScalarField"/>
      <Field Name="Cell_Field" Type="CellField"/>
      <Field Name="VEGF1" Type="ConField"/>
      <Field Name="VEGF2" Type="ConField"/>
      <Field Name="Glucose" Type="ConField"/>
   </Fields>
</CompuCell3DLatticeData>
