# Supplementary material for: The cell behavior ontology: describing the intrinsic biological behaviors of real and model cells seen as active agents
Source: Bioinformatics. 2014 Apr 22;30(16):2367–74. doi: 10.1093/bioinformatics/btu210 (PMC4133580; doi:10.1093/bioinformatics/btu210)
Supplement: Supplementary Data [file supp_btu210_Supplemental_Material.zip › Supplemental Material/CBO_Step_by_step/VascularTumor/test.sbml]

<?xml version="1.0" encoding="UTF-8"?>
<!-- Created by XMLPrettyPrinter on 4/9/2013 from  -->
<sbml xmlns = "http://www.sbml.org/sbml/level2/version4" level = "2" version = "4">
   <model id = "rat_PBPK_model">
      <listOfCompartments>
         <compartment id = "compartment" size = "1"/>
      </listOfCompartments>
      <listOfSpecies>
         <species id = "CArt" boundaryCondition = "false" initialConcentration = "0" compartment = "compartment"/>
         <species id = "CGut" boundaryCondition = "false" initialConcentration = "0" compartment = "compartment"/>
         <species id = "CLung" boundaryCondition = "false" initialConcentration = "0" compartment = "compartment"/>
         <species id = "CVen" boundaryCondition = "false" initialConcentration = "0" compartment = "compartment"/>
         <species id = "CRest" boundaryCondition = "false" initialConcentration = "0" compartment = "compartment"/>
         <species id = "CLiver" boundaryCondition = "false" initialConcentration = "0" compartment = "compartment"/>
         <species id = "CMetabolized" boundaryCondition = "false" initialConcentration = "0" compartment = "compartment"/>
         <species id = "CKidney" boundaryCondition = "false" initialConcentration = "0" compartment = "compartment"/>
         <species id = "CTubules" boundaryCondition = "false" initialConcentration = "0" compartment = "compartment"/>
         <species id = "CTail" boundaryCondition = "false" initialConcentration = "0.000475" compartment = "compartment"/>
         <species id = "CHep" boundaryCondition = "false" initialConcentration = "0" compartment = "compartment"/>
         <species id = "CCanal" boundaryCondition = "false" initialConcentration = "0" compartment = "compartment"/>
         <species id = "CBileDuct" boundaryCondition = "false" initialConcentration = "0" compartment = "compartment"/>
      </listOfSpecies>
      <listOfParameters>
         <parameter id = "BW" value = "0"/>
         <parameter id = "VGut" value = "0.003002"/>
         <parameter id = "VKidney" value = "0.0007961"/>
         <parameter id = "QCardiac" value = "0.0676290151413108"/>
         <parameter id = "VLung" value = "0.0013737"/>
         <parameter id = "QGut" value = "0.0103472393166205"/>
         <parameter id = "VArt" value = "0.00407132"/>
         <parameter id = "QLiver" value = "0.00142020931796753"/>
         <parameter id = "QKidney" value = "0.00953569113492482"/>
         <parameter id = "QRest" value = "0.0456495852203848"/>
         <parameter id = "Ratioblood2plasma" value = "1"/>
         <parameter id = "Kliver2plasma" value = "1"/>
         <parameter id = "Fraction_unbound_plasma" value = "1"/>
         <parameter id = "VLiver" value = "0.00046512"/>
         <parameter id = "CLmetabolism" value = "0"/>
         <parameter id = "Kkidney2plasma" value = "1"/>
         <parameter id = "Qgfr" value = "0.0249724392578162"/>
         <parameter id = "KRest2plasma" value = "1"/>
         <parameter id = "VRest" value = "0.09463876"/>
         <parameter id = "VVen" value = "0.009253"/>
         <parameter id = "QTail" value = "0.000676290151413108"/>
         <parameter id = "VTail" value = "0.0004"/>
         <parameter id = "kLHf" value = "0.007"/>
         <parameter id = "VHep" value = "0.0041814288"/>
         <parameter id = "KLH" value = "2"/>
         <parameter id = "kHCf" value = "0.0045"/>
         <parameter id = "VCanal" value = "4.6512E-6"/>
         <parameter id = "KHC" value = "2.5"/>
         <parameter id = "QCanal" value = "4.48266690455454E-6"/>
      </listOfParameters>
      <listOfRules>
         <assignmentRule variable = "BW">
            <math xmlns = "http://www.w3.org/1998/Math/MathML">
               <cn>
                     0.19
               </cn>
            </math>
         </assignmentRule>
         <assignmentRule variable = "VGut">
            <math xmlns = "http://www.w3.org/1998/Math/MathML">
               <apply>
                  <times/>
                  <cn>
                        0.0158
                  </cn>
                  <ci>
                        BW
                  </ci>
               </apply>
            </math>
         </assignmentRule>
         <assignmentRule variable = "VKidney">
            <math xmlns = "http://www.w3.org/1998/Math/MathML">
               <apply>
                  <times/>
                  <cn>
                        0.00419
                  </cn>
                  <ci>
                        BW
                  </ci>
               </apply>
            </math>
         </assignmentRule>
      </listOfRules>
      <listOfReactions>
         <reaction id = "J1" reversible = "false">
            <listOfReactants>
               <speciesReference species = "CLung" stoichiometry = "1"/>
            </listOfReactants>
            <listOfProducts>
               <speciesReference species = "CArt" stoichiometry = "1"/>
            </listOfProducts>
            <kineticLaw>
               <math xmlns = "http://www.w3.org/1998/Math/MathML">
                  <apply>
                     <divide/>
                     <apply>
                        <times/>
                        <ci>
                              QCardiac
                        </ci>
                        <ci>
                              CLung
                        </ci>
                     </apply>
                     <ci>
                           VLung
                     </ci>
                  </apply>
               </math>
            </kineticLaw>
         </reaction>
         <reaction id = "J2" reversible = "false">
            <listOfReactants>
               <speciesReference species = "CArt" stoichiometry = "1"/>
            </listOfReactants>
            <listOfProducts>
               <speciesReference species = "CGut" stoichiometry = "1"/>
            </listOfProducts>
            <kineticLaw>
               <math xmlns = "http://www.w3.org/1998/Math/MathML">
                  <apply>
                     <divide/>
                     <apply>
                        <times/>
                        <ci>
                              QGut
                        </ci>
                        <ci>
                              CArt
                        </ci>
                     </apply>
                     <ci>
                           VArt
                     </ci>
                  </apply>
               </math>
            </kineticLaw>
         </reaction>
         <reaction id = "J3" reversible = "false">
            <listOfReactants>
               <speciesReference species = "CArt" stoichiometry = "1"/>
            </listOfReactants>
            <listOfProducts>
               <speciesReference species = "CLiver" stoichiometry = "1"/>
            </listOfProducts>
            <kineticLaw>
               <math xmlns = "http://www.w3.org/1998/Math/MathML">
                  <apply>
                     <divide/>
                     <apply>
                        <times/>
                        <ci>
                              QLiver
                        </ci>
                        <ci>
                              CArt
                        </ci>
                     </apply>
                     <ci>
                           VArt
                     </ci>
                  </apply>
               </math>
            </kineticLaw>
         </reaction>
         <reaction id = "J4" reversible = "false">
            <listOfReactants>
               <speciesReference species = "CArt" stoichiometry = "1"/>
            </listOfReactants>
            <listOfProducts>
               <speciesReference species = "CKidney" stoichiometry = "1"/>
            </listOfProducts>
            <kineticLaw>
               <math xmlns = "http://www.w3.org/1998/Math/MathML">
                  <apply>
                     <divide/>
                     <apply>
                        <times/>
                        <ci>
                              QKidney
                        </ci>
                        <ci>
                              CArt
                        </ci>
                     </apply>
                     <ci>
                           VArt
                     </ci>
                  </apply>
               </math>
            </kineticLaw>
         </reaction>
         <reaction id = "J5" reversible = "false">
            <listOfReactants>
               <speciesReference species = "CArt" stoichiometry = "1"/>
            </listOfReactants>
            <listOfProducts>
               <speciesReference species = "CRest" stoichiometry = "1"/>
            </listOfProducts>
            <kineticLaw>
               <math xmlns = "http://www.w3.org/1998/Math/MathML">
                  <apply>
                     <divide/>
                     <apply>
                        <times/>
                        <ci>
                              QRest
                        </ci>
                        <ci>
                              CArt
                        </ci>
                     </apply>
                     <ci>
                           VArt
                     </ci>
                  </apply>
               </math>
            </kineticLaw>
         </reaction>
         <reaction id = "J6" reversible = "false">
            <listOfReactants>
               <speciesReference species = "CGut" stoichiometry = "1"/>
            </listOfReactants>
            <listOfProducts>
               <speciesReference species = "CLiver" stoichiometry = "1"/>
            </listOfProducts>
            <kineticLaw>
               <math xmlns = "http://www.w3.org/1998/Math/MathML">
                  <apply>
                     <divide/>
                     <apply>
                        <times/>
                        <ci>
                              QGut
                        </ci>
                        <ci>
                              CGut
                        </ci>
                     </apply>
                     <ci>
                           VGut
                     </ci>
                  </apply>
               </math>
            </kineticLaw>
         </reaction>
         <reaction id = "J7" reversible = "false">
            <listOfReactants>
               <speciesReference species = "CLiver" stoichiometry = "1"/>
            </listOfReactants>
            <listOfProducts>
               <speciesReference species = "CVen" stoichiometry = "1"/>
            </listOfProducts>
            <kineticLaw>
               <math xmlns = "http://www.w3.org/1998/Math/MathML">
                  <apply>
                     <divide/>
                     <apply>
                        <divide/>
                        <apply>
                           <divide/>
                           <apply>
                              <times/>
                              <apply>
                                 <plus/>
                                 <ci>
                                       QLiver
                                 </ci>
                                 <ci>
                                       QGut
                                 </ci>
                              </apply>
                              <ci>
                                    CLiver
                              </ci>
                              <ci>
                                    Ratioblood2plasma
                              </ci>
                           </apply>
                           <ci>
                                 Kliver2plasma
                           </ci>
                        </apply>
                        <ci>
                              Fraction_unbound_plasma
                        </ci>
                     </apply>
                     <ci>
                           VLiver
                     </ci>
                  </apply>
               </math>
            </kineticLaw>
         </reaction>
         <reaction id = "J8" reversible = "false">
            <listOfReactants>
               <speciesReference species = "CLiver" stoichiometry = "1"/>
            </listOfReactants>
            <listOfProducts>
               <speciesReference species = "CMetabolized" stoichiometry = "1"/>
            </listOfProducts>
            <kineticLaw>
               <math xmlns = "http://www.w3.org/1998/Math/MathML">
                  <apply>
                     <divide/>
                     <apply>
                        <divide/>
                        <apply>
                           <divide/>
                           <apply>
                              <times/>
                              <ci>
                                    CLmetabolism
                              </ci>
                              <ci>
                                    CLiver
                              </ci>
                           </apply>
                           <ci>
                                 Kliver2plasma
                           </ci>
                        </apply>
                        <ci>
                              Fraction_unbound_plasma
                        </ci>
                     </apply>
                     <ci>
                           VLiver
                     </ci>
                  </apply>
               </math>
            </kineticLaw>
         </reaction>
         <reaction id = "J9" reversible = "false">
            <listOfReactants>
               <speciesReference species = "CKidney" stoichiometry = "1"/>
            </listOfReactants>
            <listOfProducts>
               <speciesReference species = "CVen" stoichiometry = "1"/>
            </listOfProducts>
            <kineticLaw>
               <math xmlns = "http://www.w3.org/1998/Math/MathML">
                  <apply>
                     <divide/>
                     <apply>
                        <divide/>
                        <apply>
                           <divide/>
                           <apply>
                              <times/>
                              <ci>
                                    QKidney
                              </ci>
                              <ci>
                                    CKidney
                              </ci>
                              <ci>
                                    Ratioblood2plasma
                              </ci>
                           </apply>
                           <ci>
                                 Kkidney2plasma
                           </ci>
                        </apply>
                        <ci>
                              Fraction_unbound_plasma
                        </ci>
                     </apply>
                     <ci>
                           VKidney
                     </ci>
                  </apply>
               </math>
            </kineticLaw>
         </reaction>
         <reaction id = "J10" reversible = "false">
            <listOfReactants>
               <speciesReference species = "CKidney" stoichiometry = "1"/>
            </listOfReactants>
            <listOfProducts>
               <speciesReference species = "CTubules" stoichiometry = "1"/>
            </listOfProducts>
            <kineticLaw>
               <math xmlns = "http://www.w3.org/1998/Math/MathML">
                  <apply>
                     <divide/>
                     <apply>
                        <divide/>
                        <apply>
                           <times/>
                           <ci>
                                 Qgfr
                           </ci>
                           <ci>
                                 CKidney
                           </ci>
                        </apply>
                        <ci>
                              Kkidney2plasma
                        </ci>
                     </apply>
                     <ci>
                           VKidney
                     </ci>
                  </apply>
               </math>
            </kineticLaw>
         </reaction>
         <reaction id = "J11" reversible = "false">
            <listOfReactants>
               <speciesReference species = "CRest" stoichiometry = "1"/>
            </listOfReactants>
            <listOfProducts>
               <speciesReference species = "CVen" stoichiometry = "1"/>
            </listOfProducts>
            <kineticLaw>
               <math xmlns = "http://www.w3.org/1998/Math/MathML">
                  <apply>
                     <divide/>
                     <apply>
                        <divide/>
                        <apply>
                           <divide/>
                           <apply>
                              <times/>
                              <ci>
                                    QRest
                              </ci>
                              <ci>
                                    CRest
                              </ci>
                              <ci>
                                    Ratioblood2plasma
                              </ci>
                           </apply>
                           <ci>
                                 KRest2plasma
                           </ci>
                        </apply>
                        <ci>
                              Fraction_unbound_plasma
                        </ci>
                     </apply>
                     <ci>
                           VRest
                     </ci>
                  </apply>
               </math>
            </kineticLaw>
         </reaction>
         <reaction id = "J12" reversible = "false">
            <listOfReactants>
               <speciesReference species = "CVen" stoichiometry = "1"/>
            </listOfReactants>
            <listOfProducts>
               <speciesReference species = "CLung" stoichiometry = "1"/>
            </listOfProducts>
            <kineticLaw>
               <math xmlns = "http://www.w3.org/1998/Math/MathML">
                  <apply>
                     <divide/>
                     <apply>
                        <times/>
                        <ci>
                              QCardiac
                        </ci>
                        <ci>
                              CVen
                        </ci>
                     </apply>
                     <ci>
                           VVen
                     </ci>
                  </apply>
               </math>
            </kineticLaw>
         </reaction>
         <reaction id = "J13" reversible = "false">
            <listOfReactants>
               <speciesReference species = "CArt" stoichiometry = "1"/>
            </listOfReactants>
            <listOfProducts>
               <speciesReference species = "CTail" stoichiometry = "1"/>
            </listOfProducts>
            <kineticLaw>
               <math xmlns = "http://www.w3.org/1998/Math/MathML">
                  <apply>
                     <divide/>
                     <apply>
                        <times/>
                        <ci>
                              QTail
                        </ci>
                        <ci>
                              CArt
                        </ci>
                     </apply>
                     <ci>
                           VArt
                     </ci>
                  </apply>
               </math>
            </kineticLaw>
         </reaction>
         <reaction id = "J14" reversible = "false">
            <listOfReactants>
               <speciesReference species = "CTail" stoichiometry = "1"/>
            </listOfReactants>
            <listOfProducts>
               <speciesReference species = "CVen" stoichiometry = "1"/>
            </listOfProducts>
            <kineticLaw>
               <math xmlns = "http://www.w3.org/1998/Math/MathML">
                  <apply>
                     <divide/>
                     <apply>
                        <times/>
                        <ci>
                              QTail
                        </ci>
                        <ci>
                              CTail
                        </ci>
                     </apply>
                     <ci>
                           VTail
                     </ci>
                  </apply>
               </math>
            </kineticLaw>
         </reaction>
         <reaction id = "J15" reversible = "true">
            <listOfReactants>
               <speciesReference species = "CLiver" stoichiometry = "1"/>
            </listOfReactants>
            <listOfProducts>
               <speciesReference species = "CHep" stoichiometry = "1"/>
            </listOfProducts>
            <kineticLaw>
               <math xmlns = "http://www.w3.org/1998/Math/MathML">
                  <apply>
                     <minus/>
                     <apply>
                        <times/>
                        <apply>
                           <divide/>
                           <ci>
                                 CLiver
                           </ci>
                           <ci>
                                 VLiver
                           </ci>
                        </apply>
                        <ci>
                              kLHf
                        </ci>
                     </apply>
                     <apply>
                        <divide/>
                        <apply>
                           <times/>
                           <apply>
                              <divide/>
                              <ci>
                                    CHep
                              </ci>
                              <ci>
                                    VHep
                              </ci>
                           </apply>
                           <ci>
                                 kLHf
                           </ci>
                        </apply>
                        <ci>
                              KLH
                        </ci>
                     </apply>
                  </apply>
               </math>
            </kineticLaw>
         </reaction>
         <reaction id = "J16" reversible = "true">
            <listOfReactants>
               <speciesReference species = "CHep" stoichiometry = "1"/>
            </listOfReactants>
            <listOfProducts>
               <speciesReference species = "CCanal" stoichiometry = "1"/>
            </listOfProducts>
            <kineticLaw>
               <math xmlns = "http://www.w3.org/1998/Math/MathML">
                  <apply>
                     <minus/>
                     <apply>
                        <times/>
                        <apply>
                           <divide/>
                           <ci>
                                 CHep
                           </ci>
                           <ci>
                                 VHep
                           </ci>
                        </apply>
                        <ci>
                              kHCf
                        </ci>
                     </apply>
                     <apply>
                        <divide/>
                        <apply>
                           <times/>
                           <apply>
                              <divide/>
                              <ci>
                                    CCanal
                              </ci>
                              <ci>
                                    VCanal
                              </ci>
                           </apply>
                           <ci>
                                 kHCf
                           </ci>
                        </apply>
                        <ci>
                              KHC
                        </ci>
                     </apply>
                  </apply>
               </math>
            </kineticLaw>
         </reaction>
         <reaction id = "J17" reversible = "false">
            <listOfReactants>
               <speciesReference species = "CCanal" stoichiometry = "1"/>
            </listOfReactants>
            <listOfProducts>
               <speciesReference species = "CBileDuct" stoichiometry = "1"/>
            </listOfProducts>
            <kineticLaw>
               <math xmlns = "http://www.w3.org/1998/Math/MathML">
                  <apply>
                     <divide/>
                     <apply>
                        <times/>
                        <ci>
                              QCanal
                        </ci>
                        <ci>
                              CCanal
                        </ci>
                     </apply>
                     <ci>
                           VCanal
                     </ci>
                  </apply>
               </math>
            </kineticLaw>
         </reaction>
      </listOfReactions>
   </model>
</sbml>
