# Supplementary material for: The cell behavior ontology: describing the intrinsic biological behaviors of real and model cells seen as active agents
Source: Bioinformatics. 2014 Apr 22;30(16):2367–74. doi: 10.1093/bioinformatics/btu210 (PMC4133580; doi:10.1093/bioinformatics/btu210)
Supplement: Supplementary Data [file supp_btu210_Supplemental_Material.zip › Supplemental Material/CBO_Step_by_step/VascularTumor/uo.owl]

<?xml version="1.0"?>


<!DOCTYPE rdf:RDF [
    <!ENTITY owl "http://www.w3.org/2002/07/owl#" >
    <!ENTITY obo "http://purl.obolibrary.org/obo/" >
    <!ENTITY xsd "http://www.w3.org/2001/XMLSchema#" >
    <!ENTITY uo "http://purl.obolibrary.org/obo/uo#" >
    <!ENTITY rdfs "http://www.w3.org/2000/01/rdf-schema#" >
    <!ENTITY rdf "http://www.w3.org/1999/02/22-rdf-syntax-ns#" >
    <!ENTITY oboInOwl "http://www.geneontology.org/formats/oboInOwl#" >
]>


<rdf:RDF xmlns="&obo;uo.owl#"
     xml:base="&obo;uo.owl"
     xmlns:obo="http://purl.obolibrary.org/obo/"
     xmlns:rdfs="http://www.w3.org/2000/01/rdf-schema#"
     xmlns:owl="http://www.w3.org/2002/07/owl#"
     xmlns:xsd="http://www.w3.org/2001/XMLSchema#"
     xmlns:rdf="http://www.w3.org/1999/02/22-rdf-syntax-ns#"
     xmlns:oboInOwl="http://www.geneontology.org/formats/oboInOwl#"
     xmlns:uo="&obo;uo#">
    <owl:Ontology rdf:about="&obo;uo.owl">
        <oboInOwl:NamespaceIdRule rdf:datatype="&xsd;string">* UO:$sequence(7,0,9999999)$</oboInOwl:NamespaceIdRule>
        <oboInOwl:hasOBOFormatVersion rdf:datatype="&xsd;string">1.2</oboInOwl:hasOBOFormatVersion>
        <oboInOwl:remark rdf:datatype="&xsd;string">2012-08-30</oboInOwl:remark>
        <oboInOwl:date rdf:datatype="&xsd;string">29:08:2012 13:24</oboInOwl:date>
        <oboInOwl:remark rdf:datatype="&xsd;string">Filtered by Ancestor ID equals &quot;UO:0000000&quot;</oboInOwl:remark>
        <oboInOwl:auto-generated-by rdf:datatype="&xsd;string">OBO-Edit 2.3</oboInOwl:auto-generated-by>
        <oboInOwl:default-namespace rdf:datatype="&xsd;string">UO</oboInOwl:default-namespace>
        <oboInOwl:saved-by rdf:datatype="&xsd;string">gkoutos</oboInOwl:saved-by>
        <owl:versionIRI rdf:resource="&obo;uo/2012-08-30/uo.owl"/>
    </owl:Ontology>
    


    <!-- 
    ///////////////////////////////////////////////////////////////////////////////////////
    //
    // Annotation properties
    //
    ///////////////////////////////////////////////////////////////////////////////////////
     -->

    <owl:AnnotationProperty rdf:about="&obo;uo#prefix_slim">
        <rdfs:comment rdf:datatype="&xsd;string">prefix slim</rdfs:comment>
        <rdfs:subPropertyOf rdf:resource="&oboInOwl;SubsetProperty"/>
    </owl:AnnotationProperty>
    <owl:AnnotationProperty rdf:about="&oboInOwl;creation_date"/>
    <owl:AnnotationProperty rdf:about="&obo;uo#scalar_slim">
        <rdfs:comment rdf:datatype="&xsd;string">Scalar slim</rdfs:comment>
        <rdfs:subPropertyOf rdf:resource="&oboInOwl;SubsetProperty"/>
    </owl:AnnotationProperty>
    <owl:AnnotationProperty rdf:about="&oboInOwl;inSubset">
        <rdfs:label rdf:datatype="&xsd;string">in_subset</rdfs:label>
    </owl:AnnotationProperty>
    <owl:AnnotationProperty rdf:about="&oboInOwl;hasOBOFormatVersion">
        <rdfs:label rdf:datatype="&xsd;string">has_obo_format_version</rdfs:label>
    </owl:AnnotationProperty>
    <owl:AnnotationProperty rdf:about="&oboInOwl;auto-generated-by"/>
    <owl:AnnotationProperty rdf:about="&oboInOwl;created_by"/>
    <owl:AnnotationProperty rdf:about="&oboInOwl;saved-by"/>
    <owl:AnnotationProperty rdf:about="&obo;IAO_0000115">
        <rdfs:label rdf:datatype="&xsd;string">definition</rdfs:label>
    </owl:AnnotationProperty>
    <owl:AnnotationProperty rdf:about="&oboInOwl;hasDbXref">
        <rdfs:label rdf:datatype="&xsd;string">database_cross_reference</rdfs:label>
    </owl:AnnotationProperty>
    <owl:AnnotationProperty rdf:about="&obo;uo#attribute_slim">
        <rdfs:comment rdf:datatype="&xsd;string">Attribute slim</rdfs:comment>
        <rdfs:subPropertyOf rdf:resource="&oboInOwl;SubsetProperty"/>
    </owl:AnnotationProperty>
    <owl:AnnotationProperty rdf:about="&obo;uo#abnormal_slim">
        <rdfs:comment rdf:datatype="&xsd;string">Abnormal/normal slim</rdfs:comment>
        <rdfs:subPropertyOf rdf:resource="&oboInOwl;SubsetProperty"/>
    </owl:AnnotationProperty>
    <owl:AnnotationProperty rdf:about="&obo;uo#cell_quality">
        <rdfs:comment rdf:datatype="&xsd;string">cell_quality</rdfs:comment>
        <rdfs:subPropertyOf rdf:resource="&oboInOwl;SubsetProperty"/>
    </owl:AnnotationProperty>
    <owl:AnnotationProperty rdf:about="&oboInOwl;hasAlternativeId">
        <rdfs:label rdf:datatype="&xsd;string">has_alternative_id</rdfs:label>
    </owl:AnnotationProperty>
    <owl:AnnotationProperty rdf:about="&oboInOwl;hasOBONamespace">
        <rdfs:label rdf:datatype="&xsd;string">has_obo_namespace</rdfs:label>
    </owl:AnnotationProperty>
    <owl:AnnotationProperty rdf:about="&oboInOwl;NamespaceIdRule">
        <rdfs:label rdf:datatype="&xsd;string">namespace-id-rule</rdfs:label>
    </owl:AnnotationProperty>
    <owl:AnnotationProperty rdf:about="&oboInOwl;SubsetProperty">
        <rdfs:label rdf:datatype="&xsd;string">subset_property</rdfs:label>
    </owl:AnnotationProperty>
    <owl:AnnotationProperty rdf:about="&oboInOwl;id"/>
    <owl:AnnotationProperty rdf:about="&obo;uo#unit_group_slim">
        <rdfs:comment rdf:datatype="&xsd;string">unit group slim</rdfs:comment>
        <rdfs:subPropertyOf rdf:resource="&oboInOwl;SubsetProperty"/>
    </owl:AnnotationProperty>
    <owl:AnnotationProperty rdf:about="&oboInOwl;remark"/>
    <owl:AnnotationProperty rdf:about="&obo;uo#disposition_slim">
        <rdfs:comment rdf:datatype="&xsd;string">Disposition slim</rdfs:comment>
        <rdfs:subPropertyOf rdf:resource="&oboInOwl;SubsetProperty"/>
    </owl:AnnotationProperty>
    <owl:AnnotationProperty rdf:about="&rdfs;label"/>
    <owl:AnnotationProperty rdf:about="&oboInOwl;default-namespace"/>
    <owl:AnnotationProperty rdf:about="&oboInOwl;hasExactSynonym">
        <rdfs:label rdf:datatype="&xsd;string">has_exact_synonym</rdfs:label>
    </owl:AnnotationProperty>
    <owl:AnnotationProperty rdf:about="&rdfs;comment"/>
    <owl:AnnotationProperty rdf:about="&oboInOwl;hasRelatedSynonym">
        <rdfs:label rdf:datatype="&xsd;string">has_related_synonym</rdfs:label>
    </owl:AnnotationProperty>
    <owl:AnnotationProperty rdf:about="&obo;uo#unit_slim">
        <rdfs:comment rdf:datatype="&xsd;string">unit slim</rdfs:comment>
        <rdfs:subPropertyOf rdf:resource="&oboInOwl;SubsetProperty"/>
    </owl:AnnotationProperty>
    <owl:AnnotationProperty rdf:about="&oboInOwl;date"/>
    <owl:AnnotationProperty rdf:about="&obo;uo#absent_slim">
        <rdfs:comment rdf:datatype="&xsd;string">Absent/present slim</rdfs:comment>
        <rdfs:subPropertyOf rdf:resource="&oboInOwl;SubsetProperty"/>
    </owl:AnnotationProperty>
    <owl:AnnotationProperty rdf:about="&obo;uo#value_slim">
        <rdfs:comment rdf:datatype="&xsd;string">Value slim</rdfs:comment>
        <rdfs:subPropertyOf rdf:resource="&oboInOwl;SubsetProperty"/>
    </owl:AnnotationProperty>
    <owl:AnnotationProperty rdf:about="&obo;uo#relational_slim">
        <rdfs:comment rdf:datatype="&xsd;string">Relational slim: types of quality that require an additional entity in order to exist</rdfs:comment>
        <rdfs:subPropertyOf rdf:resource="&oboInOwl;SubsetProperty"/>
    </owl:AnnotationProperty>
    <owl:AnnotationProperty rdf:about="&oboInOwl;hasNarrowSynonym">
        <rdfs:label rdf:datatype="&xsd;string">has_narrow_synonym</rdfs:label>
    </owl:AnnotationProperty>
    


    <!-- 
    ///////////////////////////////////////////////////////////////////////////////////////
    //
    // Datatypes
    //
    ///////////////////////////////////////////////////////////////////////////////////////
     -->

    


    <!-- 
    ///////////////////////////////////////////////////////////////////////////////////////
    //
    // Object Properties
    //
    ///////////////////////////////////////////////////////////////////////////////////////
     -->

    


    <!-- http://purl.obolibrary.org/obo/uo#is_unit_of -->

    <owl:ObjectProperty rdf:about="&obo;uo#is_unit_of"/>
    


    <!-- 
    ///////////////////////////////////////////////////////////////////////////////////////
    //
    // Classes
    //
    ///////////////////////////////////////////////////////////////////////////////////////
     -->

    


    <!-- http://purl.obolibrary.org/obo/UO_0000000 -->

    <owl:Class rdf:about="&obo;UO_0000000">
        <rdfs:label rdf:datatype="&xsd;string">unit</rdfs:label>
        <obo:IAO_0000115 rdf:datatype="&xsd;string">A unit of measurement is a standardized quantity of a physical quality.</obo:IAO_0000115>
        <oboInOwl:id rdf:datatype="&xsd;string">UO:0000000</oboInOwl:id>
        <oboInOwl:created_by rdf:datatype="&xsd;string">george gkoutos</oboInOwl:created_by>
        <oboInOwl:hasOBONamespace rdf:datatype="&xsd;string">unit.ontology</oboInOwl:hasOBONamespace>
    </owl:Class>
    <owl:Axiom>
        <owl:annotatedTarget rdf:datatype="&xsd;string">A unit of measurement is a standardized quantity of a physical quality.</owl:annotatedTarget>
        <oboInOwl:hasDbXref rdf:datatype="&xsd;string">Wikipedia:Wikipedia</oboInOwl:hasDbXref>
        <owl:annotatedProperty rdf:resource="&obo;IAO_0000115"/>
        <owl:annotatedSource rdf:resource="&obo;UO_0000000"/>
    </owl:Axiom>
    


    <!-- http://purl.obolibrary.org/obo/UO_0000001 -->

    <owl:Class rdf:about="&obo;UO_0000001">
        <rdfs:label rdf:datatype="&xsd;string">length unit</rdfs:label>
        <rdfs:subClassOf rdf:resource="&obo;UO_0000000"/>
        <obo:IAO_0000115 rdf:datatype="&xsd;string">A unit which is a standard measure of the distance between two points.</obo:IAO_0000115>
        <oboInOwl:id rdf:datatype="&xsd;string">UO:0000001</oboInOwl:id>
        <oboInOwl:created_by rdf:datatype="&xsd;string">george gkoutos</oboInOwl:created_by>
        <oboInOwl:hasOBONamespace rdf:datatype="&xsd;string">unit.ontology</oboInOwl:hasOBONamespace>
        <oboInOwl:inSubset rdf:resource="&obo;uo#unit_group_slim"/>
    </owl:Class>
    <owl:Axiom>
        <owl:annotatedTarget rdf:datatype="&xsd;string">A unit which is a standard measure of the distance between two points.</owl:annotatedTarget>
        <oboInOwl:hasDbXref rdf:datatype="&xsd;string">Wikipedia:Wikipedia</oboInOwl:hasDbXref>
        <owl:annotatedProperty rdf:resource="&obo;IAO_0000115"/>
        <owl:annotatedSource rdf:resource="&obo;UO_0000001"/>
    </owl:Axiom>
    


    <!-- http://purl.obolibrary.org/obo/UO_0000002 -->

    <owl:Class rdf:about="&obo;UO_0000002">
        <rdfs:label rdf:datatype="&xsd;string">mass unit</rdfs:label>
        <rdfs:subClassOf rdf:resource="&obo;UO_0000000"/>
        <obo:IAO_0000115 rdf:datatype="&xsd;string">A unit which is a standard measure of the amount of matter/energy of a physical object.</obo:IAO_0000115>
        <oboInOwl:id rdf:datatype="&xsd;string">UO:0000002</oboInOwl:id>
        <oboInOwl:created_by rdf:datatype="&xsd;string">george gkoutos</oboInOwl:created_by>
        <oboInOwl:hasOBONamespace rdf:datatype="&xsd;string">unit.ontology</oboInOwl:hasOBONamespace>
        <oboInOwl:inSubset rdf:resource="&obo;uo#unit_group_slim"/>
    </owl:Class>
    <owl:Axiom>
        <owl:annotatedTarget rdf:datatype="&xsd;string">A unit which is a standard measure of the amount of matter/energy of a physical object.</owl:annotatedTarget>
        <oboInOwl:hasDbXref rdf:datatype="&xsd;string">Wikipedia:Wikipedia</oboInOwl:hasDbXref>
        <owl:annotatedProperty rdf:resource="&obo;IAO_0000115"/>
        <owl:annotatedSource rdf:resource="&obo;UO_0000002"/>
    </owl:Axiom>
    


    <!-- http://purl.obolibrary.org/obo/UO_0000003 -->

    <owl:Class rdf:about="&obo;UO_0000003">
        <rdfs:label rdf:datatype="&xsd;string">time unit</rdfs:label>
        <rdfs:subClassOf rdf:resource="&obo;UO_0000000"/>
        <obo:IAO_0000115 rdf:datatype="&xsd;string">A unit which is a standard measure of the dimension in which events occur in sequence.</obo:IAO_0000115>
        <oboInOwl:id rdf:datatype="&xsd;string">UO:0000003</oboInOwl:id>
        <oboInOwl:hasAlternativeId rdf:datatype="&xsd;string">UO:0000149</oboInOwl:hasAlternativeId>
        <oboInOwl:created_by rdf:datatype="&xsd;string">george gkoutos</oboInOwl:created_by>
        <oboInOwl:hasExactSynonym rdf:datatype="&xsd;string">time derived unit</oboInOwl:hasExactSynonym>
        <oboInOwl:hasOBONamespace rdf:datatype="&xsd;string">unit.ontology</oboInOwl:hasOBONamespace>
        <oboInOwl:inSubset rdf:resource="&obo;uo#unit_group_slim"/>
    </owl:Class>
    <owl:Axiom>
        <owl:annotatedTarget rdf:datatype="&xsd;string">A unit which is a standard measure of the dimension in which events occur in sequence.</owl:annotatedTarget>
        <oboInOwl:hasDbXref rdf:datatype="&xsd;string">Wikipedia:Wikipedia</oboInOwl:hasDbXref>
        <owl:annotatedProperty rdf:resource="&obo;IAO_0000115"/>
        <owl:annotatedSource rdf:resource="&obo;UO_0000003"/>
    </owl:Axiom>
    


    <!-- http://purl.obolibrary.org/obo/UO_0000004 -->

    <owl:Class rdf:about="&obo;UO_0000004">
        <rdfs:label rdf:datatype="&xsd;string">electric current unit</rdfs:label>
        <rdfs:subClassOf rdf:resource="&obo;UO_0000000"/>
        <obo:IAO_0000115 rdf:datatype="&xsd;string">A unit which is a standard measure of the flow of electric charge.</obo:IAO_0000115>
        <oboInOwl:id rdf:datatype="&xsd;string">UO:0000004</oboInOwl:id>
        <oboInOwl:created_by rdf:datatype="&xsd;string">george gkoutos</oboInOwl:created_by>
        <oboInOwl:hasOBONamespace rdf:datatype="&xsd;string">unit.ontology</oboInOwl:hasOBONamespace>
        <oboInOwl:inSubset rdf:resource="&obo;uo#unit_group_slim"/>
    </owl:Class>
    <owl:Axiom>
        <owl:annotatedTarget rdf:datatype="&xsd;string">A unit which is a standard measure of the flow of electric charge.</owl:annotatedTarget>
        <oboInOwl:hasDbXref rdf:datatype="&xsd;string">Wikipedia:Wikipedia</oboInOwl:hasDbXref>
        <owl:annotatedProperty rdf:resource="&obo;IAO_0000115"/>
        <owl:annotatedSource rdf:resource="&obo;UO_0000004"/>
    </owl:Axiom>
    


    <!-- http://purl.obolibrary.org/obo/UO_0000005 -->

    <owl:Class rdf:about="&obo;UO_0000005">
        <rdfs:label rdf:datatype="&xsd;string">temperature unit</rdfs:label>
        <rdfs:subClassOf rdf:resource="&obo;UO_0000000"/>
        <obo:IAO_0000115 rdf:datatype="&xsd;string">A unit which is a standard measure of the average kinetic energy of the particles in a sample of matter.</obo:IAO_0000115>
        <oboInOwl:id rdf:datatype="&xsd;string">UO:0000005</oboInOwl:id>
        <oboInOwl:hasAlternativeId rdf:datatype="&xsd;string">UO:0000126</oboInOwl:hasAlternativeId>
        <oboInOwl:created_by rdf:datatype="&xsd;string">george gkoutos</oboInOwl:created_by>
        <oboInOwl:hasExactSynonym rdf:datatype="&xsd;string">temperature derived unit</oboInOwl:hasExactSynonym>
        <oboInOwl:hasOBONamespace rdf:datatype="&xsd;string">unit.ontology</oboInOwl:hasOBONamespace>
        <oboInOwl:inSubset rdf:resource="&obo;uo#unit_group_slim"/>
    </owl:Class>
    <owl:Axiom>
        <owl:annotatedTarget rdf:datatype="&xsd;string">A unit which is a standard measure of the average kinetic energy of the particles in a sample of matter.</owl:annotatedTarget>
        <oboInOwl:hasDbXref rdf:datatype="&xsd;string">Wikipedia:Wikipedia</oboInOwl:hasDbXref>
        <owl:annotatedProperty rdf:resource="&obo;IAO_0000115"/>
        <owl:annotatedSource rdf:resource="&obo;UO_0000005"/>
    </owl:Axiom>
    


    <!-- http://purl.obolibrary.org/obo/UO_0000006 -->

    <owl:Class rdf:about="&obo;UO_0000006">
        <rdfs:label rdf:datatype="&xsd;string">substance unit</rdfs:label>
        <rdfs:subClassOf rdf:resource="&obo;UO_0000000"/>
        <obo:IAO_0000115 rdf:datatype="&xsd;string">A unit which is a standardised quantity of an element or compound with uniform composition.</obo:IAO_0000115>
        <oboInOwl:id rdf:datatype="&xsd;string">UO:0000006</oboInOwl:id>
        <oboInOwl:created_by rdf:datatype="&xsd;string">george gkoutos</oboInOwl:created_by>
        <oboInOwl:hasOBONamespace rdf:datatype="&xsd;string">unit.ontology</oboInOwl:hasOBONamespace>
        <oboInOwl:inSubset rdf:resource="&obo;uo#unit_group_slim"/>
    </owl:Class>
    <owl:Axiom>
        <owl:annotatedTarget rdf:datatype="&xsd;string">A unit which is a standardised quantity of an element or compound with uniform composition.</owl:annotatedTarget>
        <oboInOwl:hasDbXref rdf:datatype="&xsd;string">Wikipedia:Wikipedia</oboInOwl:hasDbXref>
        <owl:annotatedProperty rdf:resource="&obo;IAO_0000115"/>
        <owl:annotatedSource rdf:resource="&obo;UO_0000006"/>
    </owl:Axiom>
    


    <!-- http://purl.obolibrary.org/obo/UO_0000007 -->

    <owl:Class rdf:about="&obo;UO_0000007">
        <rdfs:label rdf:datatype="&xsd;string">luminous intensity unit</rdfs:label>
        <rdfs:subClassOf rdf:resource="&obo;UO_0000157"/>
        <obo:IAO_0000115 rdf:datatype="&xsd;string">A unit which is a standard measure of the wavelength-weighted power emitted by a light source in a particular direction.</obo:IAO_0000115>
        <oboInOwl:id rdf:datatype="&xsd;string">UO:0000007</oboInOwl:id>
        <oboInOwl:created_by rdf:datatype="&xsd;string">george gkoutos</oboInOwl:created_by>
        <oboInOwl:hasOBONamespace rdf:datatype="&xsd;string">unit.ontology</oboInOwl:hasOBONamespace>
        <oboInOwl:inSubset rdf:resource="&obo;uo#unit_group_slim"/>
    </owl:Class>
    <owl:Axiom>
        <owl:annotatedTarget rdf:datatype="&xsd;string">A unit which is a standard measure of the wavelength-weighted power emitted by a light source in a particular direction.</owl:annotatedTarget>
        <oboInOwl:hasDbXref rdf:datatype="&xsd;string">Wikipedia:Wikipedia</oboInOwl:hasDbXref>
        <owl:annotatedProperty rdf:resource="&obo;IAO_0000115"/>
        <owl:annotatedSource rdf:resource="&obo;UO_0000007"/>
    </owl:Axiom>
    


    <!-- http://purl.obolibrary.org/obo/UO_0000008 -->

    <owl:Class rdf:about="&obo;UO_0000008">
        <rdfs:label rdf:datatype="&xsd;string">meter</rdfs:label>
        <rdfs:subClassOf rdf:resource="&obo;UO_0000001"/>
        <rdfs:subClassOf rdf:resource="&obo;UO_0000045"/>
        <obo:IAO_0000115 rdf:datatype="&xsd;string">A length unit which is equal to the length of the path traveled by light in vacuum during a time interval of 1/299 792 458 of a second.</obo:IAO_0000115>
        <oboInOwl:id rdf:datatype="&xsd;string">UO:0000008</oboInOwl:id>
        <oboInOwl:created_by rdf:datatype="&xsd;string">george gkoutos</oboInOwl:created_by>
        <oboInOwl:hasExactSynonym rdf:datatype="&xsd;string">m</oboInOwl:hasExactSynonym>
        <oboInOwl:hasExactSynonym rdf:datatype="&xsd;string">metre</oboInOwl:hasExactSynonym>
        <oboInOwl:hasOBONamespace rdf:datatype="&xsd;string">unit.ontology</oboInOwl:hasOBONamespace>
        <oboInOwl:inSubset rdf:resource="&obo;uo#unit_slim"/>
    </owl:Class>
    <owl:Axiom>
        <owl:annotatedTarget rdf:datatype="&xsd;string">A length unit which is equal to the length of the path traveled by light in vacuum during a time interval of 1/299 792 458 of a second.</owl:annotatedTarget>
        <oboInOwl:hasDbXref rdf:datatype="&xsd;string">BIPM:BIPM</oboInOwl:hasDbXref>
        <oboInOwl:hasDbXref rdf:datatype="&xsd;string">NIST:NIST</oboInOwl:hasDbXref>
        <owl:annotatedProperty rdf:resource="&obo;IAO_0000115"/>
        <owl:annotatedSource rdf:resource="&obo;UO_0000008"/>
    </owl:Axiom>
    


    <!-- http://purl.obolibrary.org/obo/UO_0000009 -->

    <owl:Class rdf:about="&obo;UO_0000009">
        <rdfs:label rdf:datatype="&xsd;string">kilogram</rdfs:label>
        <rdfs:subClassOf rdf:resource="&obo;UO_0000002"/>
        <rdfs:subClassOf rdf:resource="&obo;UO_0000045"/>
        <obo:IAO_0000115 rdf:datatype="&xsd;string">A mass unit which is equal to the mass of the International Prototype Kilogram kept by the BIPM at Svres, France.</obo:IAO_0000115>
        <oboInOwl:id rdf:datatype="&xsd;string">UO:0000009</oboInOwl:id>
        <oboInOwl:created_by rdf:datatype="&xsd;string">george gkoutos</oboInOwl:created_by>
        <oboInOwl:hasExactSynonym rdf:datatype="&xsd;string">kg</oboInOwl:hasExactSynonym>
        <oboInOwl:hasOBONamespace rdf:datatype="&xsd;string">unit.ontology</oboInOwl:hasOBONamespace>
        <oboInOwl:inSubset rdf:resource="&obo;uo#unit_slim"/>
    </owl:Class>
    <owl:Axiom>
        <owl:annotatedTarget rdf:datatype="&xsd;string">A mass unit which is equal to the mass of the International Prototype Kilogram kept by the BIPM at Svres, France.</owl:annotatedTarget>
        <oboInOwl:hasDbXref rdf:datatype="&xsd;string">BIPM:BIPM</oboInOwl:hasDbXref>
        <oboInOwl:hasDbXref rdf:datatype="&xsd;string">NIST:NIST</oboInOwl:hasDbXref>
        <owl:annotatedProperty rdf:resource="&obo;IAO_0000115"/>
        <owl:annotatedSource rdf:resource="&obo;UO_0000009"/>
    </owl:Axiom>
    


    <!-- http://purl.obolibrary.org/obo/UO_0000010 -->

    <owl:Class rdf:about="&obo;UO_0000010">
        <rdfs:label rdf:datatype="&xsd;string">second</rdfs:label>
        <rdfs:subClassOf rdf:resource="&obo;UO_0000003"/>
        <rdfs:subClassOf rdf:resource="&obo;UO_0000045"/>
        <obo:IAO_0000115 rdf:datatype="&xsd;string">A time unit which is equal to the duration of 9 192 631 770 periods of the radiation corresponding to the transition between the two hyperfine levels of the ground state of the caesium 133 atom.</obo:IAO_0000115>
        <oboInOwl:id rdf:datatype="&xsd;string">UO:0000010</oboInOwl:id>
        <oboInOwl:created_by rdf:datatype="&xsd;string">george gkoutos</oboInOwl:created_by>
        <oboInOwl:hasExactSynonym rdf:datatype="&xsd;string">s</oboInOwl:hasExactSynonym>
        <oboInOwl:hasOBONamespace rdf:datatype="&xsd;string">unit.ontology</oboInOwl:hasOBONamespace>
        <oboInOwl:inSubset rdf:resource="&obo;uo#unit_slim"/>
    </owl:Class>
    <owl:Axiom>
        <owl:annotatedTarget rdf:datatype="&xsd;string">A time unit which is equal to the duration of 9 192 631 770 periods of the radiation corresponding to the transition between the two hyperfine levels of the ground state of the caesium 133 atom.</owl:annotatedTarget>
        <oboInOwl:hasDbXref rdf:datatype="&xsd;string">BIPM:BIPM</oboInOwl:hasDbXref>
        <oboInOwl:hasDbXref rdf:datatype="&xsd;string">NIST:NIST</oboInOwl:hasDbXref>
        <owl:annotatedProperty rdf:resource="&obo;IAO_0000115"/>
        <owl:annotatedSource rdf:resource="&obo;UO_0000010"/>
    </owl:Axiom>
    


    <!-- http://purl.obolibrary.org/obo/UO_0000011 -->

    <owl:Class rdf:about="&obo;UO_0000011">
        <rdfs:label rdf:datatype="&xsd;string">ampere</rdfs:label>
        <rdfs:subClassOf rdf:resource="&obo;UO_0000004"/>
        <rdfs:subClassOf rdf:resource="&obo;UO_0000045"/>
        <oboInOwl:hasExactSynonym rdf:datatype="&xsd;string">A</oboInOwl:hasExactSynonym>
        <obo:IAO_0000115 rdf:datatype="&xsd;string">An electric current unit which is equal to the constant current which, if maintained in two straight parallel conductors of infinite length, of negligible circular cross-section, and placed 1 m apart in vacuum, would produce between these conductors a force equal to 2 x 10^[-7] newton per meter of length.</obo:IAO_0000115>
        <oboInOwl:id rdf:datatype="&xsd;string">UO:0000011</oboInOwl:id>
        <oboInOwl:created_by rdf:datatype="&xsd;string">george gkoutos</oboInOwl:created_by>
        <oboInOwl:hasOBONamespace rdf:datatype="&xsd;string">unit.ontology</oboInOwl:hasOBONamespace>
        <oboInOwl:inSubset rdf:resource="&obo;uo#unit_slim"/>
    </owl:Class>
    <owl:Axiom>
        <owl:annotatedTarget rdf:datatype="&xsd;string">An electric current unit which is equal to the constant current which, if maintained in two straight parallel conductors of infinite length, of negligible circular cross-section, and placed 1 m apart in vacuum, would produce between these conductors a force equal to 2 x 10^[-7] newton per meter of length.</owl:annotatedTarget>
        <oboInOwl:hasDbXref rdf:datatype="&xsd;string">BIPM:BIPM</oboInOwl:hasDbXref>
        <oboInOwl:hasDbXref rdf:datatype="&xsd;string">NIST:NIST</oboInOwl:hasDbXref>
        <owl:annotatedProperty rdf:resource="&obo;IAO_0000115"/>
        <owl:annotatedSource rdf:resource="&obo;UO_0000011"/>
    </owl:Axiom>
    


    <!-- http://purl.obolibrary.org/obo/UO_0000012 -->

    <owl:Class rdf:about="&obo;UO_0000012">
        <rdfs:label rdf:datatype="&xsd;string">kelvin</rdfs:label>
        <rdfs:subClassOf rdf:resource="&obo;UO_0000005"/>
        <rdfs:subClassOf rdf:resource="&obo;UO_0000045"/>
        <obo:IAO_0000115 rdf:datatype="&xsd;string">A thermodynamic temperature unit which is equal to the fraction 1/273.16 of the thermodynamic temperature of the triple point of water.</obo:IAO_0000115>
        <oboInOwl:hasExactSynonym rdf:datatype="&xsd;string">K</oboInOwl:hasExactSynonym>
        <oboInOwl:id rdf:datatype="&xsd;string">UO:0000012</oboInOwl:id>
        <oboInOwl:created_by rdf:datatype="&xsd;string">george gkoutos</oboInOwl:created_by>
        <oboInOwl:hasOBONamespace rdf:datatype="&xsd;string">unit.ontology</oboInOwl:hasOBONamespace>
        <oboInOwl:inSubset rdf:resource="&obo;uo#unit_slim"/>
    </owl:Class>
    <owl:Axiom>
        <owl:annotatedTarget rdf:datatype="&xsd;string">A thermodynamic temperature unit which is equal to the fraction 1/273.16 of the thermodynamic temperature of the triple point of water.</owl:annotatedTarget>
        <oboInOwl:hasDbXref rdf:datatype="&xsd;string">BIPM:BIPM</oboInOwl:hasDbXref>
        <oboInOwl:hasDbXref rdf:datatype="&xsd;string">NIST:NIST</oboInOwl:hasDbXref>
        <owl:annotatedProperty rdf:resource="&obo;IAO_0000115"/>
        <owl:annotatedSource rdf:resource="&obo;UO_0000012"/>
    </owl:Axiom>
    


    <!-- http://purl.obolibrary.org/obo/UO_0000013 -->

    <owl:Class rdf:about="&obo;UO_0000013">
        <rdfs:label rdf:datatype="&xsd;string">mole</rdfs:label>
        <rdfs:subClassOf rdf:resource="&obo;UO_0000006"/>
        <rdfs:subClassOf rdf:resource="&obo;UO_0000045"/>
        <obo:IAO_0000115 rdf:datatype="&xsd;string">A substance unit which is equal to the amount of substance of a molecular system which contains as many elementary entities as there are atoms in 0.012 kilogram of carbon 12.</obo:IAO_0000115>
        <oboInOwl:id rdf:datatype="&xsd;string">UO:0000013</oboInOwl:id>
        <oboInOwl:created_by rdf:datatype="&xsd;string">george gkoutos</oboInOwl:created_by>
        <oboInOwl:hasExactSynonym rdf:datatype="&xsd;string">mol</oboInOwl:hasExactSynonym>
        <oboInOwl:hasOBONamespace rdf:datatype="&xsd;string">unit.ontology</oboInOwl:hasOBONamespace>
        <oboInOwl:inSubset rdf:resource="&obo;uo#unit_slim"/>
    </owl:Class>
    <owl:Axiom>
        <owl:annotatedTarget rdf:datatype="&xsd;string">A substance unit which is equal to the amount of substance of a molecular system which contains as many elementary entities as there are atoms in 0.012 kilogram of carbon 12.</owl:annotatedTarget>
        <oboInOwl:hasDbXref rdf:datatype="&xsd;string">BIPM:BIPM</oboInOwl:hasDbXref>
        <oboInOwl:hasDbXref rdf:datatype="&xsd;string">NIST:NIST</oboInOwl:hasDbXref>
        <owl:annotatedProperty rdf:resource="&obo;IAO_0000115"/>
        <owl:annotatedSource rdf:resource="&obo;UO_0000013"/>
    </owl:Axiom>
    


    <!-- http://purl.obolibrary.org/obo/UO_0000014 -->

    <owl:Class rdf:about="&obo;UO_0000014">
        <rdfs:label rdf:datatype="&xsd;string">candela</rdfs:label>
        <rdfs:subClassOf rdf:resource="&obo;UO_0000007"/>
        <rdfs:subClassOf rdf:resource="&obo;UO_0000045"/>
        <obo:IAO_0000115 rdf:datatype="&xsd;string">A luminous intensity unit which equal to the luminous intensity, in a given direction, of a source that emits monochromatic radiation of frequency 540 x 1012 hertz and that has a radiant intensity in that direction of 1/683 watt per steradian.</obo:IAO_0000115>
        <oboInOwl:id rdf:datatype="&xsd;string">UO:0000014</oboInOwl:id>
        <oboInOwl:hasExactSynonym rdf:datatype="&xsd;string">cd</oboInOwl:hasExactSynonym>
        <oboInOwl:created_by rdf:datatype="&xsd;string">george gkoutos</oboInOwl:created_by>
        <oboInOwl:hasOBONamespace rdf:datatype="&xsd;string">unit.ontology</oboInOwl:hasOBONamespace>
        <oboInOwl:inSubset rdf:resource="&obo;uo#unit_slim"/>
    </owl:Class>
    <owl:Axiom>
        <owl:annotatedTarget rdf:datatype="&xsd;string">A luminous intensity unit which equal to the luminous intensity, in a given direction, of a source that emits monochromatic radiation of frequency 540 x 1012 hertz and that has a radiant intensity in that direction of 1/683 watt per steradian.</owl:annotatedTarget>
        <oboInOwl:hasDbXref rdf:datatype="&xsd;string">BIPM:BIPM</oboInOwl:hasDbXref>
        <oboInOwl:hasDbXref rdf:datatype="&xsd;string">NIST:NIST</oboInOwl:hasDbXref>
        <owl:annotatedProperty rdf:resource="&obo;IAO_0000115"/>
        <owl:annotatedSource rdf:resource="&obo;UO_0000014"/>
    </owl:Axiom>
    


    <!-- http://purl.obolibrary.org/obo/UO_0000015 -->

    <owl:Class rdf:about="&obo;UO_0000015">
        <rdfs:label rdf:datatype="&xsd;string">centimeter</rdfs:label>
        <rdfs:subClassOf rdf:resource="&obo;UO_0000001"/>
        <obo:IAO_0000115 rdf:datatype="&xsd;string">A length unit which is equal to one hundredth of a meter or 10^[-2] m.</obo:IAO_0000115>
        <oboInOwl:id rdf:datatype="&xsd;string">UO:0000015</oboInOwl:id>
        <oboInOwl:hasExactSynonym rdf:datatype="&xsd;string">centimetre</oboInOwl:hasExactSynonym>
        <oboInOwl:hasExactSynonym rdf:datatype="&xsd;string">cm</oboInOwl:hasExactSynonym>
        <oboInOwl:created_by rdf:datatype="&xsd;string">george gkoutos</oboInOwl:created_by>
        <oboInOwl:hasOBONamespace rdf:datatype="&xsd;string">unit.ontology</oboInOwl:hasOBONamespace>
        <oboInOwl:inSubset rdf:resource="&obo;uo#unit_slim"/>
    </owl:Class>
    <owl:Axiom>
        <owl:annotatedTarget rdf:datatype="&xsd;string">A length unit which is equal to one hundredth of a meter or 10^[-2] m.</owl:annotatedTarget>
        <oboInOwl:hasDbXref rdf:datatype="&xsd;string">NIST:NIST</oboInOwl:hasDbXref>
        <owl:annotatedProperty rdf:resource="&obo;IAO_0000115"/>
        <owl:annotatedSource rdf:resource="&obo;UO_0000015"/>
    </owl:Axiom>
    


    <!-- http://purl.obolibrary.org/obo/UO_0000016 -->

    <owl:Class rdf:about="&obo;UO_0000016">
        <rdfs:label rdf:datatype="&xsd;string">millimeter</rdfs:label>
        <rdfs:subClassOf rdf:resource="&obo;UO_0000001"/>
        <obo:IAO_0000115 rdf:datatype="&xsd;string">A length unit which is equal to one thousandth of a meter or 10^[-3] m.</obo:IAO_0000115>
        <oboInOwl:id rdf:datatype="&xsd;string">UO:0000016</oboInOwl:id>
        <oboInOwl:created_by rdf:datatype="&xsd;string">george gkoutos</oboInOwl:created_by>
        <oboInOwl:hasExactSynonym rdf:datatype="&xsd;string">micrometre</oboInOwl:hasExactSynonym>
        <oboInOwl:hasExactSynonym rdf:datatype="&xsd;string">mm</oboInOwl:hasExactSynonym>
        <oboInOwl:hasOBONamespace rdf:datatype="&xsd;string">unit.ontology</oboInOwl:hasOBONamespace>
        <oboInOwl:inSubset rdf:resource="&obo;uo#unit_slim"/>
    </owl:Class>
    <owl:Axiom>
        <owl:annotatedTarget rdf:datatype="&xsd;string">A length unit which is equal to one thousandth of a meter or 10^[-3] m.</owl:annotatedTarget>
        <oboInOwl:hasDbXref rdf:datatype="&xsd;string">NIST:NIST</oboInOwl:hasDbXref>
        <owl:annotatedProperty rdf:resource="&obo;IAO_0000115"/>
        <owl:annotatedSource rdf:resource="&obo;UO_0000016"/>
    </owl:Axiom>
    


    <!-- http://purl.obolibrary.org/obo/UO_0000017 -->

    <owl:Class rdf:about="&obo;UO_0000017">
        <rdfs:label rdf:datatype="&xsd;string">micrometer</rdfs:label>
        <rdfs:subClassOf rdf:resource="&obo;UO_0000001"/>
        <obo:IAO_0000115 rdf:datatype="&xsd;string">A length unit which is equal to one millionth of a meter or 10^[-6] m.</obo:IAO_0000115>
        <oboInOwl:id rdf:datatype="&xsd;string">UO:0000017</oboInOwl:id>
        <oboInOwl:created_by rdf:datatype="&xsd;string">george gkoutos</oboInOwl:created_by>
        <oboInOwl:hasExactSynonym rdf:datatype="&xsd;string">micrometre</oboInOwl:hasExactSynonym>
        <oboInOwl:hasExactSynonym rdf:datatype="&xsd;string">micron</oboInOwl:hasExactSynonym>
        <oboInOwl:hasExactSynonym rdf:datatype="&xsd;string">um</oboInOwl:hasExactSynonym>
        <oboInOwl:hasOBONamespace rdf:datatype="&xsd;string">unit.ontology</oboInOwl:hasOBONamespace>
        <oboInOwl:inSubset rdf:resource="&obo;uo#unit_slim"/>
    </owl:Class>
    <owl:Axiom>
        <owl:annotatedTarget rdf:datatype="&xsd;string">A length unit which is equal to one millionth of a meter or 10^[-6] m.</owl:annotatedTarget>
        <oboInOwl:hasDbXref rdf:datatype="&xsd;string">NIST:NIST</oboInOwl:hasDbXref>
        <owl:annotatedProperty rdf:resource="&obo;IAO_0000115"/>
        <owl:annotatedSource rdf:resource="&obo;UO_0000017"/>
    </owl:Axiom>
    


    <!-- http://purl.obolibrary.org/obo/UO_0000018 -->

    <owl:Class rdf:about="&obo;UO_0000018">
        <rdfs:label rdf:datatype="&xsd;string">nanometer</rdfs:label>
        <rdfs:subClassOf rdf:resource="&obo;UO_0000001"/>
        <obo:IAO_0000115 rdf:datatype="&xsd;string">A length unit which is equal to one thousandth of one millionth of a meter or 10^[-9] m.</obo:IAO_0000115>
        <oboInOwl:id rdf:datatype="&xsd;string">UO:0000018</oboInOwl:id>
        <oboInOwl:created_by rdf:datatype="&xsd;string">george gkoutos</oboInOwl:created_by>
        <oboInOwl:hasExactSynonym rdf:datatype="&xsd;string">nanometre</oboInOwl:hasExactSynonym>
        <oboInOwl:hasExactSynonym rdf:datatype="&xsd;string">nm</oboInOwl:hasExactSynonym>
        <oboInOwl:hasOBONamespace rdf:datatype="&xsd;string">unit.ontology</oboInOwl:hasOBONamespace>
        <oboInOwl:inSubset rdf:resource="&obo;uo#unit_slim"/>
    </owl:Class>
    <owl:Axiom>
        <owl:annotatedTarget rdf:datatype="&xsd;string">A length unit which is equal to one thousandth of one millionth of a meter or 10^[-9] m.</owl:annotatedTarget>
        <oboInOwl:hasDbXref rdf:datatype="&xsd;string">NIST:NIST</oboInOwl:hasDbXref>
        <owl:annotatedProperty rdf:resource="&obo;IAO_0000115"/>
        <owl:annotatedSource rdf:resource="&obo;UO_0000018"/>
    </owl:Axiom>
    


    <!-- http://purl.obolibrary.org/obo/UO_0000019 -->

    <owl:Class rdf:about="&obo;UO_0000019">
        <rdfs:label rdf:datatype="&xsd;string">angstrom</rdfs:label>
        <rdfs:subClassOf rdf:resource="&obo;UO_0000001"/>
        <oboInOwl:hasExactSynonym rdf:datatype="&xsd;string">A</oboInOwl:hasExactSynonym>
        <obo:IAO_0000115 rdf:datatype="&xsd;string">A length unit which is equal to 10 [-10] m.</obo:IAO_0000115>
        <oboInOwl:id rdf:datatype="&xsd;string">UO:0000019</oboInOwl:id>
        <oboInOwl:created_by rdf:datatype="&xsd;string">george gkoutos</oboInOwl:created_by>
        <oboInOwl:hasOBONamespace rdf:datatype="&xsd;string">unit.ontology</oboInOwl:hasOBONamespace>
        <oboInOwl:inSubset rdf:resource="&obo;uo#unit_slim"/>
    </owl:Class>
    <owl:Axiom>
        <owl:annotatedTarget rdf:datatype="&xsd;string">A length unit which is equal to 10 [-10] m.</owl:annotatedTarget>
        <oboInOwl:hasDbXref rdf:datatype="&xsd;string">NIST:NIST</oboInOwl:hasDbXref>
        <owl:annotatedProperty rdf:resource="&obo;IAO_0000115"/>
        <owl:annotatedSource rdf:resource="&obo;UO_0000019"/>
    </owl:Axiom>
    


    <!-- http://purl.obolibrary.org/obo/UO_0000020 -->

    <owl:Class rdf:about="&obo;UO_0000020">
        <rdfs:label rdf:datatype="&xsd;string">picometer</rdfs:label>
        <rdfs:subClassOf rdf:resource="&obo;UO_0000001"/>
        <obo:IAO_0000115 rdf:datatype="&xsd;string">A length unit which is equal to 10^[-12] m.</obo:IAO_0000115>
        <oboInOwl:id rdf:datatype="&xsd;string">UO:0000020</oboInOwl:id>
        <oboInOwl:created_by rdf:datatype="&xsd;string">george gkoutos</oboInOwl:created_by>
        <oboInOwl:hasExactSynonym rdf:datatype="&xsd;string">picometre</oboInOwl:hasExactSynonym>
        <oboInOwl:hasExactSynonym rdf:datatype="&xsd;string">pm</oboInOwl:hasExactSynonym>
        <oboInOwl:hasOBONamespace rdf:datatype="&xsd;string">unit.ontology</oboInOwl:hasOBONamespace>
        <oboInOwl:inSubset rdf:resource="&obo;uo#unit_slim"/>
    </owl:Class>
    <owl:Axiom>
        <owl:annotatedTarget rdf:datatype="&xsd;string">A length unit which is equal to 10^[-12] m.</owl:annotatedTarget>
        <oboInOwl:hasDbXref rdf:datatype="&xsd;string">NIST:NIST</oboInOwl:hasDbXref>
        <owl:annotatedProperty rdf:resource="&obo;IAO_0000115"/>
        <owl:annotatedSource rdf:resource="&obo;UO_0000020"/>
    </owl:Axiom>
    


    <!-- http://purl.obolibrary.org/obo/UO_0000021 -->

    <owl:Class rdf:about="&obo;UO_0000021">
        <rdfs:label rdf:datatype="&xsd;string">gram</rdfs:label>
        <rdfs:subClassOf rdf:resource="&obo;UO_0000002"/>
        <obo:IAO_0000115 rdf:datatype="&xsd;string">A mass unit which is equal to one thousandth of a kilogram or 10^[-3] kg.</obo:IAO_0000115>
        <oboInOwl:id rdf:datatype="&xsd;string">UO:0000021</oboInOwl:id>
        <oboInOwl:hasExactSynonym rdf:datatype="&xsd;string">g</oboInOwl:hasExactSynonym>
        <oboInOwl:created_by rdf:datatype="&xsd;string">george gkoutos</oboInOwl:created_by>
        <oboInOwl:hasOBONamespace rdf:datatype="&xsd;string">unit.ontology</oboInOwl:hasOBONamespace>
        <oboInOwl:inSubset rdf:resource="&obo;uo#unit_slim"/>
    </owl:Class>
    <owl:Axiom>
        <owl:annotatedTarget rdf:datatype="&xsd;string">A mass unit which is equal to one thousandth of a kilogram or 10^[-3] kg.</owl:annotatedTarget>
        <oboInOwl:hasDbXref rdf:datatype="&xsd;string">NIST:NIST</oboInOwl:hasDbXref>
        <owl:annotatedProperty rdf:resource="&obo;IAO_0000115"/>
        <owl:annotatedSource rdf:resource="&obo;UO_0000021"/>
    </owl:Axiom>
    


    <!-- http://purl.obolibrary.org/obo/UO_0000022 -->

    <owl:Class rdf:about="&obo;UO_0000022">
        <rdfs:label rdf:datatype="&xsd;string">milligram</rdfs:label>
        <rdfs:subClassOf rdf:resource="&obo;UO_0000002"/>
        <obo:IAO_0000115 rdf:datatype="&xsd;string">A mass unit which is equal to one thousandth of a gram or 10^[-3] g.</obo:IAO_0000115>
        <oboInOwl:id rdf:datatype="&xsd;string">UO:0000022</oboInOwl:id>
        <oboInOwl:created_by rdf:datatype="&xsd;string">george gkoutos</oboInOwl:created_by>
        <oboInOwl:hasExactSynonym rdf:datatype="&xsd;string">mg</oboInOwl:hasExactSynonym>
        <oboInOwl:hasOBONamespace rdf:datatype="&xsd;string">unit.ontology</oboInOwl:hasOBONamespace>
        <oboInOwl:inSubset rdf:resource="&obo;uo#unit_slim"/>
    </owl:Class>
    <owl:Axiom>
        <owl:annotatedTarget rdf:datatype="&xsd;string">A mass unit which is equal to one thousandth of a gram or 10^[-3] g.</owl:annotatedTarget>
        <oboInOwl:hasDbXref rdf:datatype="&xsd;string">UOC:GVG</oboInOwl:hasDbXref>
        <owl:annotatedProperty rdf:resource="&obo;IAO_0000115"/>
        <owl:annotatedSource rdf:resource="&obo;UO_0000022"/>
    </owl:Axiom>
    


    <!-- http://purl.obolibrary.org/obo/UO_0000023 -->

    <owl:Class rdf:about="&obo;UO_0000023">
        <rdfs:label rdf:datatype="&xsd;string">microgram</rdfs:label>
        <rdfs:subClassOf rdf:resource="&obo;UO_0000002"/>
        <obo:IAO_0000115 rdf:datatype="&xsd;string">A mass unit which is equal to one millionth of a gram or 10^[-6] g.</obo:IAO_0000115>
        <oboInOwl:id rdf:datatype="&xsd;string">UO:0000023</oboInOwl:id>
        <oboInOwl:created_by rdf:datatype="&xsd;string">george gkoutos</oboInOwl:created_by>
        <oboInOwl:hasExactSynonym rdf:datatype="&xsd;string">ug</oboInOwl:hasExactSynonym>
        <oboInOwl:hasOBONamespace rdf:datatype="&xsd;string">unit.ontology</oboInOwl:hasOBONamespace>
        <oboInOwl:inSubset rdf:resource="&obo;uo#unit_slim"/>
    </owl:Class>
    <owl:Axiom>
        <owl:annotatedTarget rdf:datatype="&xsd;string">A mass unit which is equal to one millionth of a gram or 10^[-6] g.</owl:annotatedTarget>
        <oboInOwl:hasDbXref rdf:datatype="&xsd;string">UOC:GVG</oboInOwl:hasDbXref>
        <owl:annotatedProperty rdf:resource="&obo;IAO_0000115"/>
        <owl:annotatedSource rdf:resource="&obo;UO_0000023"/>
    </owl:Axiom>
    


    <!-- http://purl.obolibrary.org/obo/UO_0000024 -->

    <owl:Class rdf:about="&obo;UO_0000024">
        <rdfs:label rdf:datatype="&xsd;string">nanogram</rdfs:label>
        <rdfs:subClassOf rdf:resource="&obo;UO_0000002"/>
        <obo:IAO_0000115 rdf:datatype="&xsd;string">A mass unit which is equal to one thousandth of one millionth of a gram or 10^[-9] g.</obo:IAO_0000115>
        <oboInOwl:id rdf:datatype="&xsd;string">UO:0000024</oboInOwl:id>
        <oboInOwl:created_by rdf:datatype="&xsd;string">george gkoutos</oboInOwl:created_by>
        <oboInOwl:hasExactSynonym rdf:datatype="&xsd;string">ng</oboInOwl:hasExactSynonym>
        <oboInOwl:hasOBONamespace rdf:datatype="&xsd;string">unit.ontology</oboInOwl:hasOBONamespace>
        <oboInOwl:inSubset rdf:resource="&obo;uo#unit_slim"/>
    </owl:Class>
    <owl:Axiom>
        <owl:annotatedTarget rdf:datatype="&xsd;string">A mass unit which is equal to one thousandth of one millionth of a gram or 10^[-9] g.</owl:annotatedTarget>
        <oboInOwl:hasDbXref rdf:datatype="&xsd;string">UOC:GVG</oboInOwl:hasDbXref>
        <owl:annotatedProperty rdf:resource="&obo;IAO_0000115"/>
        <owl:annotatedSource rdf:resource="&obo;UO_0000024"/>
    </owl:Axiom>
    


    <!-- http://purl.obolibrary.org/obo/UO_0000025 -->

    <owl:Class rdf:about="&obo;UO_0000025">
        <rdfs:label rdf:datatype="&xsd;string">picogram</rdfs:label>
        <rdfs:subClassOf rdf:resource="&obo;UO_0000002"/>
        <obo:IAO_0000115 rdf:datatype="&xsd;string">A mass unit which is equal to 10^[-12] g.</obo:IAO_0000115>
        <oboInOwl:id rdf:datatype="&xsd;string">UO:0000025</oboInOwl:id>
        <oboInOwl:created_by rdf:datatype="&xsd;string">george gkoutos</oboInOwl:created_by>
        <oboInOwl:hasExactSynonym rdf:datatype="&xsd;string">pg</oboInOwl:hasExactSynonym>
        <oboInOwl:hasOBONamespace rdf:datatype="&xsd;string">unit.ontology</oboInOwl:hasOBONamespace>
        <oboInOwl:inSubset rdf:resource="&obo;uo#unit_slim"/>
    </owl:Class>
    <owl:Axiom>
        <owl:annotatedTarget rdf:datatype="&xsd;string">A mass unit which is equal to 10^[-12] g.</owl:annotatedTarget>
        <oboInOwl:hasDbXref rdf:datatype="&xsd;string">UOC:GVG</oboInOwl:hasDbXref>
        <owl:annotatedProperty rdf:resource="&obo;IAO_0000115"/>
        <owl:annotatedSource rdf:resource="&obo;UO_0000025"/>
    </owl:Axiom>
    


    <!-- http://purl.obolibrary.org/obo/UO_0000026 -->

    <owl:Class rdf:about="&obo;UO_0000026">
        <rdfs:label rdf:datatype="&xsd;string">femtogram</rdfs:label>
        <rdfs:subClassOf rdf:resource="&obo;UO_0000002"/>
        <obo:IAO_0000115 rdf:datatype="&xsd;string">A mass unit which is equal to 10^[-15] g.</obo:IAO_0000115>
        <oboInOwl:id rdf:datatype="&xsd;string">UO:0000026</oboInOwl:id>
        <oboInOwl:hasExactSynonym rdf:datatype="&xsd;string">fg</oboInOwl:hasExactSynonym>
        <oboInOwl:created_by rdf:datatype="&xsd;string">george gkoutos</oboInOwl:created_by>
        <oboInOwl:hasOBONamespace rdf:datatype="&xsd;string">unit.ontology</oboInOwl:hasOBONamespace>
        <oboInOwl:inSubset rdf:resource="&obo;uo#unit_slim"/>
    </owl:Class>
    <owl:Axiom>
        <owl:annotatedTarget rdf:datatype="&xsd;string">A mass unit which is equal to 10^[-15] g.</owl:annotatedTarget>
        <oboInOwl:hasDbXref rdf:datatype="&xsd;string">NIST:NIST</oboInOwl:hasDbXref>
        <owl:annotatedProperty rdf:resource="&obo;IAO_0000115"/>
        <owl:annotatedSource rdf:resource="&obo;UO_0000026"/>
    </owl:Axiom>
    


    <!-- http://purl.obolibrary.org/obo/UO_0000027 -->

    <owl:Class rdf:about="&obo;UO_0000027">
        <rdfs:label rdf:datatype="&xsd;string">degree Celsius</rdfs:label>
        <rdfs:subClassOf rdf:resource="&obo;UO_0000005"/>
        <obo:IAO_0000115 rdf:datatype="&xsd;string">A temperature unit which is equal to one kelvin degree. However, they have their zeros at different points. The centigrade scale has its zero at 273.15 K.</obo:IAO_0000115>
        <oboInOwl:hasExactSynonym rdf:datatype="&xsd;string">C</oboInOwl:hasExactSynonym>
        <oboInOwl:id rdf:datatype="&xsd;string">UO:0000027</oboInOwl:id>
        <oboInOwl:created_by rdf:datatype="&xsd;string">george gkoutos</oboInOwl:created_by>
        <oboInOwl:hasOBONamespace rdf:datatype="&xsd;string">unit.ontology</oboInOwl:hasOBONamespace>
        <oboInOwl:inSubset rdf:resource="&obo;uo#unit_slim"/>
    </owl:Class>
    <owl:Axiom>
        <owl:annotatedTarget rdf:datatype="&xsd;string">A temperature unit which is equal to one kelvin degree. However, they have their zeros at different points. The centigrade scale has its zero at 273.15 K.</owl:annotatedTarget>
        <oboInOwl:hasDbXref rdf:datatype="&xsd;string">NIST:NIST</oboInOwl:hasDbXref>
        <owl:annotatedProperty rdf:resource="&obo;IAO_0000115"/>
        <owl:annotatedSource rdf:resource="&obo;UO_0000027"/>
    </owl:Axiom>
    


    <!-- http://purl.obolibrary.org/obo/UO_0000028 -->

    <owl:Class rdf:about="&obo;UO_0000028">
        <rdfs:label rdf:datatype="&xsd;string">millisecond</rdfs:label>
        <rdfs:subClassOf rdf:resource="&obo;UO_0000003"/>
        <obo:IAO_0000115 rdf:datatype="&xsd;string">A time unit which is equal to one thousandth of a second or 10^[-3] s.</obo:IAO_0000115>
        <oboInOwl:id rdf:datatype="&xsd;string">UO:0000028</oboInOwl:id>
        <oboInOwl:created_by rdf:datatype="&xsd;string">george gkoutos</oboInOwl:created_by>
        <oboInOwl:hasExactSynonym rdf:datatype="&xsd;string">ms</oboInOwl:hasExactSynonym>
        <oboInOwl:hasOBONamespace rdf:datatype="&xsd;string">unit.ontology</oboInOwl:hasOBONamespace>
        <oboInOwl:inSubset rdf:resource="&obo;uo#unit_slim"/>
    </owl:Class>
    <owl:Axiom>
        <owl:annotatedTarget rdf:datatype="&xsd;string">A time unit which is equal to one thousandth of a second or 10^[-3] s.</owl:annotatedTarget>
        <oboInOwl:hasDbXref rdf:datatype="&xsd;string">NIST:NIST</oboInOwl:hasDbXref>
        <owl:annotatedProperty rdf:resource="&obo;IAO_0000115"/>
        <owl:annotatedSource rdf:resource="&obo;UO_0000028"/>
    </owl:Axiom>
    


    <!-- http://purl.obolibrary.org/obo/UO_0000029 -->

    <owl:Class rdf:about="&obo;UO_0000029">
        <rdfs:label rdf:datatype="&xsd;string">microsecond</rdfs:label>
        <rdfs:subClassOf rdf:resource="&obo;UO_0000003"/>
        <obo:IAO_0000115 rdf:datatype="&xsd;string">A time unit which is equal to one millionth of a second or 10^[-6] s.</obo:IAO_0000115>
        <oboInOwl:id rdf:datatype="&xsd;string">UO:0000029</oboInOwl:id>
        <oboInOwl:created_by rdf:datatype="&xsd;string">george gkoutos</oboInOwl:created_by>
        <oboInOwl:hasOBONamespace rdf:datatype="&xsd;string">unit.ontology</oboInOwl:hasOBONamespace>
        <oboInOwl:hasExactSynonym rdf:datatype="&xsd;string">us</oboInOwl:hasExactSynonym>
        <oboInOwl:inSubset rdf:resource="&obo;uo#unit_slim"/>
    </owl:Class>
    <owl:Axiom>
        <owl:annotatedTarget rdf:datatype="&xsd;string">A time unit which is equal to one millionth of a second or 10^[-6] s.</owl:annotatedTarget>
        <oboInOwl:hasDbXref rdf:datatype="&xsd;string">NIST:NIST</oboInOwl:hasDbXref>
        <owl:annotatedProperty rdf:resource="&obo;IAO_0000115"/>
        <owl:annotatedSource rdf:resource="&obo;UO_0000029"/>
    </owl:Axiom>
    


    <!-- http://purl.obolibrary.org/obo/UO_0000030 -->

    <owl:Class rdf:about="&obo;UO_0000030">
        <rdfs:label rdf:datatype="&xsd;string">picosecond</rdfs:label>
        <rdfs:subClassOf rdf:resource="&obo;UO_0000003"/>
        <obo:IAO_0000115 rdf:datatype="&xsd;string">A time unit which is equal to 10^[-12] s.</obo:IAO_0000115>
        <oboInOwl:id rdf:datatype="&xsd;string">UO:0000030</oboInOwl:id>
        <oboInOwl:created_by rdf:datatype="&xsd;string">george gkoutos</oboInOwl:created_by>
        <oboInOwl:hasExactSynonym rdf:datatype="&xsd;string">ps</oboInOwl:hasExactSynonym>
        <oboInOwl:hasOBONamespace rdf:datatype="&xsd;string">unit.ontology</oboInOwl:hasOBONamespace>
        <oboInOwl:inSubset rdf:resource="&obo;uo#unit_slim"/>
    </owl:Class>
    <owl:Axiom>
        <owl:annotatedTarget rdf:datatype="&xsd;string">A time unit which is equal to 10^[-12] s.</owl:annotatedTarget>
        <oboInOwl:hasDbXref rdf:datatype="&xsd;string">NIST:NIST</oboInOwl:hasDbXref>
        <owl:annotatedProperty rdf:resource="&obo;IAO_0000115"/>
        <owl:annotatedSource rdf:resource="&obo;UO_0000030"/>
    </owl:Axiom>
    


    <!-- http://purl.obolibrary.org/obo/UO_0000031 -->

    <owl:Class rdf:about="&obo;UO_0000031">
        <rdfs:label rdf:datatype="&xsd;string">minute</rdfs:label>
        <rdfs:subClassOf rdf:resource="&obo;UO_0000003"/>
        <obo:IAO_0000115 rdf:datatype="&xsd;string">A time unit which is equal to 60 seconds.</obo:IAO_0000115>
        <oboInOwl:id rdf:datatype="&xsd;string">UO:0000031</oboInOwl:id>
        <oboInOwl:created_by rdf:datatype="&xsd;string">george gkoutos</oboInOwl:created_by>
        <oboInOwl:hasExactSynonym rdf:datatype="&xsd;string">min</oboInOwl:hasExactSynonym>
        <oboInOwl:hasOBONamespace rdf:datatype="&xsd;string">unit.ontology</oboInOwl:hasOBONamespace>
        <oboInOwl:inSubset rdf:resource="&obo;uo#unit_slim"/>
    </owl:Class>
    <owl:Axiom>
        <owl:annotatedTarget rdf:datatype="&xsd;string">A time unit which is equal to 60 seconds.</owl:annotatedTarget>
        <oboInOwl:hasDbXref rdf:datatype="&xsd;string">Wikipedia:Wikipedia</oboInOwl:hasDbXref>
        <owl:annotatedProperty rdf:resource="&obo;IAO_0000115"/>
        <owl:annotatedSource rdf:resource="&obo;UO_0000031"/>
    </owl:Axiom>
    


    <!-- http://purl.obolibrary.org/obo/UO_0000032 -->

    <owl:Class rdf:about="&obo;UO_0000032">
        <rdfs:label rdf:datatype="&xsd;string">hour</rdfs:label>
        <rdfs:subClassOf rdf:resource="&obo;UO_0000003"/>
        <obo:IAO_0000115 rdf:datatype="&xsd;string">A time unit which is equal to 3600 seconds or 60 minutes.</obo:IAO_0000115>
        <oboInOwl:id rdf:datatype="&xsd;string">UO:0000032</oboInOwl:id>
        <oboInOwl:created_by rdf:datatype="&xsd;string">george gkoutos</oboInOwl:created_by>
        <oboInOwl:hasExactSynonym rdf:datatype="&xsd;string">h</oboInOwl:hasExactSynonym>
        <oboInOwl:hasOBONamespace rdf:datatype="&xsd;string">unit.ontology</oboInOwl:hasOBONamespace>
        <oboInOwl:inSubset rdf:resource="&obo;uo#unit_slim"/>
    </owl:Class>
    <owl:Axiom>
        <owl:annotatedTarget rdf:datatype="&xsd;string">A time unit which is equal to 3600 seconds or 60 minutes.</owl:annotatedTarget>
        <oboInOwl:hasDbXref rdf:datatype="&xsd;string">Wikipedia:Wikipedia</oboInOwl:hasDbXref>
        <owl:annotatedProperty rdf:resource="&obo;IAO_0000115"/>
        <owl:annotatedSource rdf:resource="&obo;UO_0000032"/>
    </owl:Axiom>
    


    <!-- http://purl.obolibrary.org/obo/UO_0000033 -->

    <owl:Class rdf:about="&obo;UO_0000033">
        <rdfs:label rdf:datatype="&xsd;string">day</rdfs:label>
        <rdfs:subClassOf rdf:resource="&obo;UO_0000003"/>
        <obo:IAO_0000115 rdf:datatype="&xsd;string">A time unit which is equal to 24 hours.</obo:IAO_0000115>
        <oboInOwl:id rdf:datatype="&xsd;string">UO:0000033</oboInOwl:id>
        <oboInOwl:created_by rdf:datatype="&xsd;string">george gkoutos</oboInOwl:created_by>
        <oboInOwl:hasOBONamespace rdf:datatype="&xsd;string">unit.ontology</oboInOwl:hasOBONamespace>
        <oboInOwl:inSubset rdf:resource="&obo;uo#unit_slim"/>
    </owl:Class>
    <owl:Axiom>
        <owl:annotatedTarget rdf:datatype="&xsd;string">A time unit which is equal to 24 hours.</owl:annotatedTarget>
        <oboInOwl:hasDbXref rdf:datatype="&xsd;string">Wikipedia:Wikipedia</oboInOwl:hasDbXref>
        <owl:annotatedProperty rdf:resource="&obo;IAO_0000115"/>
        <owl:annotatedSource rdf:resource="&obo;UO_0000033"/>
    </owl:Axiom>
    


    <!-- http://purl.obolibrary.org/obo/UO_0000034 -->

    <owl:Class rdf:about="&obo;UO_0000034">
        <rdfs:label rdf:datatype="&xsd;string">week</rdfs:label>
        <rdfs:subClassOf rdf:resource="&obo;UO_0000003"/>
        <obo:IAO_0000115 rdf:datatype="&xsd;string">A time unit which is equal to 7 days.</obo:IAO_0000115>
        <oboInOwl:id rdf:datatype="&xsd;string">UO:0000034</oboInOwl:id>
        <oboInOwl:created_by rdf:datatype="&xsd;string">george gkoutos</oboInOwl:created_by>
        <oboInOwl:hasOBONamespace rdf:datatype="&xsd;string">unit.ontology</oboInOwl:hasOBONamespace>
        <oboInOwl:inSubset rdf:resource="&obo;uo#unit_slim"/>
    </owl:Class>
    <owl:Axiom>
        <owl:annotatedTarget rdf:datatype="&xsd;string">A time unit which is equal to 7 days.</owl:annotatedTarget>
        <oboInOwl:hasDbXref rdf:datatype="&xsd;string">Wikipedia:Wikipedia</oboInOwl:hasDbXref>
        <owl:annotatedProperty rdf:resource="&obo;IAO_0000115"/>
        <owl:annotatedSource rdf:resource="&obo;UO_0000034"/>
    </owl:Axiom>
    


    <!-- http://purl.obolibrary.org/obo/UO_0000035 -->

    <owl:Class rdf:about="&obo;UO_0000035">
        <rdfs:label rdf:datatype="&xsd;string">month</rdfs:label>
        <rdfs:subClassOf rdf:resource="&obo;UO_0000003"/>
        <obo:IAO_0000115 rdf:datatype="&xsd;string">A time unit which is approximately equal to the length of time of one of cycle of the moon&apos;s phases which in science is taken to be equal to 30 days.</obo:IAO_0000115>
        <oboInOwl:id rdf:datatype="&xsd;string">UO:0000035</oboInOwl:id>
        <oboInOwl:created_by rdf:datatype="&xsd;string">george gkoutos</oboInOwl:created_by>
        <oboInOwl:hasOBONamespace rdf:datatype="&xsd;string">unit.ontology</oboInOwl:hasOBONamespace>
        <oboInOwl:inSubset rdf:resource="&obo;uo#unit_slim"/>
    </owl:Class>
    <owl:Axiom>
        <owl:annotatedTarget rdf:datatype="&xsd;string">A time unit which is approximately equal to the length of time of one of cycle of the moon&apos;s phases which in science is taken to be equal to 30 days.</owl:annotatedTarget>
        <oboInOwl:hasDbXref rdf:datatype="&xsd;string">Wikipedia:Wikipedia</oboInOwl:hasDbXref>
        <owl:annotatedProperty rdf:resource="&obo;IAO_0000115"/>
        <owl:annotatedSource rdf:resource="&obo;UO_0000035"/>
    </owl:Axiom>
    


    <!-- http://purl.obolibrary.org/obo/UO_0000036 -->

    <owl:Class rdf:about="&obo;UO_0000036">
        <rdfs:label rdf:datatype="&xsd;string">year</rdfs:label>
        <rdfs:subClassOf rdf:resource="&obo;UO_0000003"/>
        <obo:IAO_0000115 rdf:datatype="&xsd;string">A time unit which is equal to 12 months which is science is taken to be equal to 365.25 days.</obo:IAO_0000115>
        <oboInOwl:id rdf:datatype="&xsd;string">UO:0000036</oboInOwl:id>
        <oboInOwl:created_by rdf:datatype="&xsd;string">george gkoutos</oboInOwl:created_by>
        <oboInOwl:hasOBONamespace rdf:datatype="&xsd;string">unit.ontology</oboInOwl:hasOBONamespace>
        <oboInOwl:inSubset rdf:resource="&obo;uo#unit_slim"/>
    </owl:Class>
    <owl:Axiom>
        <owl:annotatedTarget rdf:datatype="&xsd;string">A time unit which is equal to 12 months which is science is taken to be equal to 365.25 days.</owl:annotatedTarget>
        <oboInOwl:hasDbXref rdf:datatype="&xsd;string">Wikipedia:Wikipedia</oboInOwl:hasDbXref>
        <owl:annotatedProperty rdf:resource="&obo;IAO_0000115"/>
        <owl:annotatedSource rdf:resource="&obo;UO_0000036"/>
    </owl:Axiom>
    


    <!-- http://purl.obolibrary.org/obo/UO_0000037 -->

    <owl:Class rdf:about="&obo;UO_0000037">
        <rdfs:label rdf:datatype="&xsd;string">milliampere</rdfs:label>
        <rdfs:subClassOf rdf:resource="&obo;UO_0000004"/>
        <obo:IAO_0000115 rdf:datatype="&xsd;string">An electric current unit current which is equal to one thousandth of an ampere or 10^[-3] A.</obo:IAO_0000115>
        <oboInOwl:id rdf:datatype="&xsd;string">UO:0000037</oboInOwl:id>
        <oboInOwl:created_by rdf:datatype="&xsd;string">george gkoutos</oboInOwl:created_by>
        <oboInOwl:hasExactSynonym rdf:datatype="&xsd;string">mA</oboInOwl:hasExactSynonym>
        <oboInOwl:hasOBONamespace rdf:datatype="&xsd;string">unit.ontology</oboInOwl:hasOBONamespace>
        <oboInOwl:inSubset rdf:resource="&obo;uo#unit_slim"/>
    </owl:Class>
    <owl:Axiom>
        <owl:annotatedTarget rdf:datatype="&xsd;string">An electric current unit current which is equal to one thousandth of an ampere or 10^[-3] A.</owl:annotatedTarget>
        <oboInOwl:hasDbXref rdf:datatype="&xsd;string">UOC:GVG</oboInOwl:hasDbXref>
        <owl:annotatedProperty rdf:resource="&obo;IAO_0000115"/>
        <owl:annotatedSource rdf:resource="&obo;UO_0000037"/>
    </owl:Axiom>
    


    <!-- http://purl.obolibrary.org/obo/UO_0000038 -->

    <owl:Class rdf:about="&obo;UO_0000038">
        <rdfs:label rdf:datatype="&xsd;string">microampere</rdfs:label>
        <rdfs:subClassOf rdf:resource="&obo;UO_0000004"/>
        <obo:IAO_0000115 rdf:datatype="&xsd;string">An electric current unit current which is equal to one millionth of an ampere or 10^[-6] A.</obo:IAO_0000115>
        <oboInOwl:id rdf:datatype="&xsd;string">UO:0000038</oboInOwl:id>
        <oboInOwl:created_by rdf:datatype="&xsd;string">george gkoutos</oboInOwl:created_by>
        <oboInOwl:hasExactSynonym rdf:datatype="&xsd;string">uA</oboInOwl:hasExactSynonym>
        <oboInOwl:hasOBONamespace rdf:datatype="&xsd;string">unit.ontology</oboInOwl:hasOBONamespace>
        <oboInOwl:inSubset rdf:resource="&obo;uo#unit_slim"/>
    </owl:Class>
    <owl:Axiom>
        <owl:annotatedTarget rdf:datatype="&xsd;string">An electric current unit current which is equal to one millionth of an ampere or 10^[-6] A.</owl:annotatedTarget>
        <oboInOwl:hasDbXref rdf:datatype="&xsd;string">UOC:GVG</oboInOwl:hasDbXref>
        <owl:annotatedProperty rdf:resource="&obo;IAO_0000115"/>
        <owl:annotatedSource rdf:resource="&obo;UO_0000038"/>
    </owl:Axiom>
    


    <!-- http://purl.obolibrary.org/obo/UO_0000039 -->

    <owl:Class rdf:about="&obo;UO_0000039">
        <rdfs:label rdf:datatype="&xsd;string">micromole</rdfs:label>
        <rdfs:subClassOf rdf:resource="&obo;UO_0000006"/>
        <obo:IAO_0000115 rdf:datatype="&xsd;string">A substance unit equal to a millionth of a mol or 10^[-6] mol.</obo:IAO_0000115>
        <oboInOwl:id rdf:datatype="&xsd;string">UO:0000039</oboInOwl:id>
        <oboInOwl:created_by rdf:datatype="&xsd;string">george gkoutos</oboInOwl:created_by>
        <oboInOwl:hasExactSynonym rdf:datatype="&xsd;string">umol</oboInOwl:hasExactSynonym>
        <oboInOwl:hasOBONamespace rdf:datatype="&xsd;string">unit.ontology</oboInOwl:hasOBONamespace>
        <oboInOwl:inSubset rdf:resource="&obo;uo#unit_slim"/>
    </owl:Class>
    <owl:Axiom>
        <owl:annotatedTarget rdf:datatype="&xsd;string">A substance unit equal to a millionth of a mol or 10^[-6] mol.</owl:annotatedTarget>
        <oboInOwl:hasDbXref rdf:datatype="&xsd;string">NIST:NIST</oboInOwl:hasDbXref>
        <owl:annotatedProperty rdf:resource="&obo;IAO_0000115"/>
        <owl:annotatedSource rdf:resource="&obo;UO_0000039"/>
    </owl:Axiom>
    


    <!-- http://purl.obolibrary.org/obo/UO_0000040 -->

    <owl:Class rdf:about="&obo;UO_0000040">
        <rdfs:label rdf:datatype="&xsd;string">millimole</rdfs:label>
        <rdfs:subClassOf rdf:resource="&obo;UO_0000006"/>
        <obo:IAO_0000115 rdf:datatype="&xsd;string">A substance unit equal to a thousandth of a mol or 10^[-3] mol.</obo:IAO_0000115>
        <oboInOwl:id rdf:datatype="&xsd;string">UO:0000040</oboInOwl:id>
        <oboInOwl:created_by rdf:datatype="&xsd;string">george gkoutos</oboInOwl:created_by>
        <oboInOwl:hasExactSynonym rdf:datatype="&xsd;string">mmol</oboInOwl:hasExactSynonym>
        <oboInOwl:hasOBONamespace rdf:datatype="&xsd;string">unit.ontology</oboInOwl:hasOBONamespace>
        <oboInOwl:inSubset rdf:resource="&obo;uo#unit_slim"/>
    </owl:Class>
    <owl:Axiom>
        <owl:annotatedTarget rdf:datatype="&xsd;string">A substance unit equal to a thousandth of a mol or 10^[-3] mol.</owl:annotatedTarget>
        <oboInOwl:hasDbXref rdf:datatype="&xsd;string">NIST:NIST</oboInOwl:hasDbXref>
        <owl:annotatedProperty rdf:resource="&obo;IAO_0000115"/>
        <owl:annotatedSource rdf:resource="&obo;UO_0000040"/>
    </owl:Axiom>
    


    <!-- http://purl.obolibrary.org/obo/UO_0000041 -->

    <owl:Class rdf:about="&obo;UO_0000041">
        <rdfs:label rdf:datatype="&xsd;string">nanomole</rdfs:label>
        <rdfs:subClassOf rdf:resource="&obo;UO_0000006"/>
        <obo:IAO_0000115 rdf:datatype="&xsd;string">A substance unit equal to one thousandth of one millionth of a mole or 10^[-9] mol.</obo:IAO_0000115>
        <oboInOwl:id rdf:datatype="&xsd;string">UO:0000041</oboInOwl:id>
        <oboInOwl:created_by rdf:datatype="&xsd;string">george gkoutos</oboInOwl:created_by>
        <oboInOwl:hasExactSynonym rdf:datatype="&xsd;string">nmol</oboInOwl:hasExactSynonym>
        <oboInOwl:hasOBONamespace rdf:datatype="&xsd;string">unit.ontology</oboInOwl:hasOBONamespace>
        <oboInOwl:inSubset rdf:resource="&obo;uo#unit_slim"/>
    </owl:Class>
    <owl:Axiom>
        <owl:annotatedTarget rdf:datatype="&xsd;string">A substance unit equal to one thousandth of one millionth of a mole or 10^[-9] mol.</owl:annotatedTarget>
        <oboInOwl:hasDbXref rdf:datatype="&xsd;string">NIST:NIST</oboInOwl:hasDbXref>
        <owl:annotatedProperty rdf:resource="&obo;IAO_0000115"/>
        <owl:annotatedSource rdf:resource="&obo;UO_0000041"/>
    </owl:Axiom>
    


    <!-- http://purl.obolibrary.org/obo/UO_0000042 -->

    <owl:Class rdf:about="&obo;UO_0000042">
        <rdfs:label rdf:datatype="&xsd;string">picomole</rdfs:label>
        <rdfs:subClassOf rdf:resource="&obo;UO_0000006"/>
        <obo:IAO_0000115 rdf:datatype="&xsd;string">A substance unit equal to 10^[-12] mol.</obo:IAO_0000115>
        <oboInOwl:id rdf:datatype="&xsd;string">UO:0000042</oboInOwl:id>
        <oboInOwl:created_by rdf:datatype="&xsd;string">george gkoutos</oboInOwl:created_by>
        <oboInOwl:hasExactSynonym rdf:datatype="&xsd;string">pmol</oboInOwl:hasExactSynonym>
        <oboInOwl:hasOBONamespace rdf:datatype="&xsd;string">unit.ontology</oboInOwl:hasOBONamespace>
        <oboInOwl:inSubset rdf:resource="&obo;uo#unit_slim"/>
    </owl:Class>
    <owl:Axiom>
        <owl:annotatedTarget rdf:datatype="&xsd;string">A substance unit equal to 10^[-12] mol.</owl:annotatedTarget>
        <oboInOwl:hasDbXref rdf:datatype="&xsd;string">NIST:NIST</oboInOwl:hasDbXref>
        <owl:annotatedProperty rdf:resource="&obo;IAO_0000115"/>
        <owl:annotatedSource rdf:resource="&obo;UO_0000042"/>
    </owl:Axiom>
    


    <!-- http://purl.obolibrary.org/obo/UO_0000043 -->

    <owl:Class rdf:about="&obo;UO_0000043">
        <rdfs:label rdf:datatype="&xsd;string">femtomole</rdfs:label>
        <rdfs:subClassOf rdf:resource="&obo;UO_0000006"/>
        <obo:IAO_0000115 rdf:datatype="&xsd;string">A substance unit equal to 10^[-15] mol.</obo:IAO_0000115>
        <oboInOwl:id rdf:datatype="&xsd;string">UO:0000043</oboInOwl:id>
        <oboInOwl:hasExactSynonym rdf:datatype="&xsd;string">fmol</oboInOwl:hasExactSynonym>
        <oboInOwl:created_by rdf:datatype="&xsd;string">george gkoutos</oboInOwl:created_by>
        <oboInOwl:hasOBONamespace rdf:datatype="&xsd;string">unit.ontology</oboInOwl:hasOBONamespace>
        <oboInOwl:inSubset rdf:resource="&obo;uo#unit_slim"/>
    </owl:Class>
    <owl:Axiom>
        <owl:annotatedTarget rdf:datatype="&xsd;string">A substance unit equal to 10^[-15] mol.</owl:annotatedTarget>
        <oboInOwl:hasDbXref rdf:datatype="&xsd;string">NIST:NIST</oboInOwl:hasDbXref>
        <owl:annotatedProperty rdf:resource="&obo;IAO_0000115"/>
        <owl:annotatedSource rdf:resource="&obo;UO_0000043"/>
    </owl:Axiom>
    


    <!-- http://purl.obolibrary.org/obo/UO_0000044 -->

    <owl:Class rdf:about="&obo;UO_0000044">
        <rdfs:label rdf:datatype="&xsd;string">attomole</rdfs:label>
        <rdfs:subClassOf rdf:resource="&obo;UO_0000006"/>
        <obo:IAO_0000115 rdf:datatype="&xsd;string">A substance unit equal to 10^[-18] mol.</obo:IAO_0000115>
        <oboInOwl:id rdf:datatype="&xsd;string">UO:0000044</oboInOwl:id>
        <oboInOwl:hasExactSynonym rdf:datatype="&xsd;string">amol</oboInOwl:hasExactSynonym>
        <oboInOwl:created_by rdf:datatype="&xsd;string">george gkoutos</oboInOwl:created_by>
        <oboInOwl:hasOBONamespace rdf:datatype="&xsd;string">unit.ontology</oboInOwl:hasOBONamespace>
        <oboInOwl:inSubset rdf:resource="&obo;uo#unit_slim"/>
    </owl:Class>
    <owl:Axiom>
        <owl:annotatedTarget rdf:datatype="&xsd;string">A substance unit equal to 10^[-18] mol.</owl:annotatedTarget>
        <oboInOwl:hasDbXref rdf:datatype="&xsd;string">NIST:NIST</oboInOwl:hasDbXref>
        <owl:annotatedProperty rdf:resource="&obo;IAO_0000115"/>
        <owl:annotatedSource rdf:resource="&obo;UO_0000044"/>
    </owl:Axiom>
    


    <!-- http://purl.obolibrary.org/obo/UO_0000045 -->

    <owl:Class rdf:about="&obo;UO_0000045">
        <rdfs:label rdf:datatype="&xsd;string">base unit</rdfs:label>
        <rdfs:subClassOf rdf:resource="&obo;UO_0000000"/>
        <obo:IAO_0000115 rdf:datatype="&xsd;string">A unit which is one of a particular measure to which all measures of that type can be related.</obo:IAO_0000115>
        <oboInOwl:id rdf:datatype="&xsd;string">UO:0000045</oboInOwl:id>
        <oboInOwl:created_by rdf:datatype="&xsd;string">george gkoutos</oboInOwl:created_by>
        <oboInOwl:hasOBONamespace rdf:datatype="&xsd;string">unit.ontology</oboInOwl:hasOBONamespace>
        <oboInOwl:inSubset rdf:resource="&obo;uo#unit_group_slim"/>
    </owl:Class>
    <owl:Axiom>
        <owl:annotatedTarget rdf:datatype="&xsd;string">A unit which is one of a particular measure to which all measures of that type can be related.</owl:annotatedTarget>
        <oboInOwl:hasDbXref rdf:datatype="&xsd;string">NIST:NIST</oboInOwl:hasDbXref>
        <owl:annotatedProperty rdf:resource="&obo;IAO_0000115"/>
        <owl:annotatedSource rdf:resource="&obo;UO_0000045"/>
    </owl:Axiom>
    


    <!-- http://purl.obolibrary.org/obo/UO_0000046 -->

    <owl:Class rdf:about="&obo;UO_0000046">
        <rdfs:label rdf:datatype="&xsd;string">prefix</rdfs:label>
        <oboInOwl:creation_date rdf:datatype="&xsd;string">2012-06-13T13:09:05Z</oboInOwl:creation_date>
        <oboInOwl:id rdf:datatype="&xsd;string">UO:0000046</oboInOwl:id>
        <oboInOwl:created_by rdf:datatype="&xsd;string">gkoutos</oboInOwl:created_by>
        <oboInOwl:hasOBONamespace rdf:datatype="&xsd;string">unit.ontology</oboInOwl:hasOBONamespace>
    </owl:Class>
    


    <!-- http://purl.obolibrary.org/obo/UO_0000047 -->

    <owl:Class rdf:about="&obo;UO_0000047">
        <rdfs:label rdf:datatype="&xsd;string">area unit</rdfs:label>
        <rdfs:subClassOf rdf:resource="&obo;UO_0000000"/>
        <obo:IAO_0000115 rdf:datatype="&xsd;string">A unit which is a standard measure of the amount of a 2-dimensional flat surface.</obo:IAO_0000115>
        <oboInOwl:id rdf:datatype="&xsd;string">UO:0000047</oboInOwl:id>
        <oboInOwl:created_by rdf:datatype="&xsd;string">george gkoutos</oboInOwl:created_by>
        <oboInOwl:hasOBONamespace rdf:datatype="&xsd;string">unit.ontology</oboInOwl:hasOBONamespace>
        <oboInOwl:inSubset rdf:resource="&obo;uo#unit_group_slim"/>
    </owl:Class>
    <owl:Axiom>
        <owl:annotatedTarget rdf:datatype="&xsd;string">A unit which is a standard measure of the amount of a 2-dimensional flat surface.</owl:annotatedTarget>
        <oboInOwl:hasDbXref rdf:datatype="&xsd;string">UOC:GVG</oboInOwl:hasDbXref>
        <owl:annotatedProperty rdf:resource="&obo;IAO_0000115"/>
        <owl:annotatedSource rdf:resource="&obo;UO_0000047"/>
    </owl:Axiom>
    


    <!-- http://purl.obolibrary.org/obo/UO_0000048 -->

    <owl:Class rdf:about="&obo;UO_0000048">
        <rdfs:label rdf:datatype="&xsd;string">acceleration unit</rdfs:label>
        <rdfs:subClassOf rdf:resource="&obo;UO_0000000"/>
        <obo:IAO_0000115 rdf:datatype="&xsd;string">A unit which is a standard measure of the rate of change of velocity in either speed or direction.</obo:IAO_0000115>
        <oboInOwl:id rdf:datatype="&xsd;string">UO:0000048</oboInOwl:id>
        <oboInOwl:created_by rdf:datatype="&xsd;string">george gkoutos</oboInOwl:created_by>
        <oboInOwl:hasOBONamespace rdf:datatype="&xsd;string">unit.ontology</oboInOwl:hasOBONamespace>
        <oboInOwl:inSubset rdf:resource="&obo;uo#unit_group_slim"/>
    </owl:Class>
    <owl:Axiom>
        <owl:annotatedTarget rdf:datatype="&xsd;string">A unit which is a standard measure of the rate of change of velocity in either speed or direction.</owl:annotatedTarget>
        <oboInOwl:hasDbXref rdf:datatype="&xsd;string">Wikipedia:Wikipedia</oboInOwl:hasDbXref>
        <owl:annotatedProperty rdf:resource="&obo;IAO_0000115"/>
        <owl:annotatedSource rdf:resource="&obo;UO_0000048"/>
    </owl:Axiom>
    


    <!-- http://purl.obolibrary.org/obo/UO_0000049 -->

    <owl:Class rdf:about="&obo;UO_0000049">
        <rdfs:label rdf:datatype="&xsd;string">angular velocity unit</rdfs:label>
        <rdfs:subClassOf rdf:resource="&obo;UO_0000000"/>
        <obo:IAO_0000115 rdf:datatype="&xsd;string">A unit which is a standard measure of the rate of angular movement about an axis; the angle rotated in a given time.</obo:IAO_0000115>
        <oboInOwl:id rdf:datatype="&xsd;string">UO:0000049</oboInOwl:id>
        <oboInOwl:created_by rdf:datatype="&xsd;string">george gkoutos</oboInOwl:created_by>
        <oboInOwl:hasOBONamespace rdf:datatype="&xsd;string">unit.ontology</oboInOwl:hasOBONamespace>
        <oboInOwl:inSubset rdf:resource="&obo;uo#unit_group_slim"/>
    </owl:Class>
    <owl:Axiom>
        <owl:annotatedTarget rdf:datatype="&xsd;string">A unit which is a standard measure of the rate of angular movement about an axis; the angle rotated in a given time.</owl:annotatedTarget>
        <oboInOwl:hasDbXref rdf:datatype="&xsd;string">Wikipedia:Wikipedia</oboInOwl:hasDbXref>
        <owl:annotatedProperty rdf:resource="&obo;IAO_0000115"/>
        <owl:annotatedSource rdf:resource="&obo;UO_0000049"/>
    </owl:Axiom>
    


    <!-- http://purl.obolibrary.org/obo/UO_0000050 -->

    <owl:Class rdf:about="&obo;UO_0000050">
        <rdfs:label rdf:datatype="&xsd;string">angular acceleration unit</rdfs:label>
        <rdfs:subClassOf rdf:resource="&obo;UO_0000000"/>
        <obo:IAO_0000115 rdf:datatype="&xsd;string">A unit which is a standard measure of the rate of change of angular velocity.</obo:IAO_0000115>
        <oboInOwl:id rdf:datatype="&xsd;string">UO:0000050</oboInOwl:id>
        <oboInOwl:created_by rdf:datatype="&xsd;string">george gkoutos</oboInOwl:created_by>
        <oboInOwl:hasOBONamespace rdf:datatype="&xsd;string">unit.ontology</oboInOwl:hasOBONamespace>
        <oboInOwl:inSubset rdf:resource="&obo;uo#unit_group_slim"/>
    </owl:Class>
    <owl:Axiom>
        <owl:annotatedTarget rdf:datatype="&xsd;string">A unit which is a standard measure of the rate of change of angular velocity.</owl:annotatedTarget>
        <oboInOwl:hasDbXref rdf:datatype="&xsd;string">Wikipedia:Wikipedia</oboInOwl:hasDbXref>
        <owl:annotatedProperty rdf:resource="&obo;IAO_0000115"/>
        <owl:annotatedSource rdf:resource="&obo;UO_0000050"/>
    </owl:Axiom>
    


    <!-- http://purl.obolibrary.org/obo/UO_0000051 -->

    <owl:Class rdf:about="&obo;UO_0000051">
        <rdfs:label rdf:datatype="&xsd;string">concentration unit</rdfs:label>
        <rdfs:subClassOf rdf:resource="&obo;UO_0000000"/>
        <obo:IAO_0000115 rdf:datatype="&xsd;string">A unit which represents a standard measurement of how much of a given substance there is mixed with another substance.</obo:IAO_0000115>
        <oboInOwl:id rdf:datatype="&xsd;string">UO:0000051</oboInOwl:id>
        <oboInOwl:created_by rdf:datatype="&xsd;string">george gkoutos</oboInOwl:created_by>
        <oboInOwl:hasOBONamespace rdf:datatype="&xsd;string">unit.ontology</oboInOwl:hasOBONamespace>
        <oboInOwl:inSubset rdf:resource="&obo;uo#unit_group_slim"/>
    </owl:Class>
    <owl:Axiom>
        <owl:annotatedTarget rdf:datatype="&xsd;string">A unit which represents a standard measurement of how much of a given substance there is mixed with another substance.</owl:annotatedTarget>
        <oboInOwl:hasDbXref rdf:datatype="&xsd;string">UOC:GVG</oboInOwl:hasDbXref>
        <owl:annotatedProperty rdf:resource="&obo;IAO_0000115"/>
        <owl:annotatedSource rdf:resource="&obo;UO_0000051"/>
    </owl:Axiom>
    


    <!-- http://purl.obolibrary.org/obo/UO_0000052 -->

    <owl:Class rdf:about="&obo;UO_0000052">
        <rdfs:label rdf:datatype="&xsd;string">mass density unit</rdfs:label>
        <rdfs:subClassOf rdf:resource="&obo;UO_0000182"/>
        <obo:IAO_0000115 rdf:datatype="&xsd;string">A density unit which is a standard measure of the mass of a substance in a given volume.</obo:IAO_0000115>
        <oboInOwl:id rdf:datatype="&xsd;string">UO:0000052</oboInOwl:id>
        <oboInOwl:created_by rdf:datatype="&xsd;string">george gkoutos</oboInOwl:created_by>
        <oboInOwl:hasExactSynonym rdf:datatype="&xsd;string">mass per unit volume</oboInOwl:hasExactSynonym>
        <oboInOwl:hasOBONamespace rdf:datatype="&xsd;string">unit.ontology</oboInOwl:hasOBONamespace>
        <oboInOwl:inSubset rdf:resource="&obo;uo#unit_group_slim"/>
    </owl:Class>
    <owl:Axiom>
        <owl:annotatedTarget rdf:datatype="&xsd;string">A density unit which is a standard measure of the mass of a substance in a given volume.</owl:annotatedTarget>
        <oboInOwl:hasDbXref rdf:datatype="&xsd;string">UOC:GVG</oboInOwl:hasDbXref>
        <owl:annotatedProperty rdf:resource="&obo;IAO_0000115"/>
        <owl:annotatedSource rdf:resource="&obo;UO_0000052"/>
    </owl:Axiom>
    


    <!-- http://purl.obolibrary.org/obo/UO_0000053 -->

    <owl:Class rdf:about="&obo;UO_0000053">
        <rdfs:label rdf:datatype="&xsd;string">luminance unit</rdfs:label>
        <rdfs:subClassOf rdf:resource="&obo;UO_0000157"/>
        <obo:IAO_0000115 rdf:datatype="&xsd;string">A unit which is a standard measure of the luminous intensity impinging on a given area.</obo:IAO_0000115>
        <oboInOwl:id rdf:datatype="&xsd;string">UO:0000053</oboInOwl:id>
        <oboInOwl:created_by rdf:datatype="&xsd;string">george gkoutos</oboInOwl:created_by>
        <oboInOwl:hasOBONamespace rdf:datatype="&xsd;string">unit.ontology</oboInOwl:hasOBONamespace>
        <oboInOwl:inSubset rdf:resource="&obo;uo#unit_group_slim"/>
    </owl:Class>
    <owl:Axiom>
        <owl:annotatedTarget rdf:datatype="&xsd;string">A unit which is a standard measure of the luminous intensity impinging on a given area.</owl:annotatedTarget>
        <oboInOwl:hasDbXref rdf:datatype="&xsd;string">Wikipedia:Wikipedia</oboInOwl:hasDbXref>
        <owl:annotatedProperty rdf:resource="&obo;IAO_0000115"/>
        <owl:annotatedSource rdf:resource="&obo;UO_0000053"/>
    </owl:Axiom>
    


    <!-- http://purl.obolibrary.org/obo/UO_0000054 -->

    <owl:Class rdf:about="&obo;UO_0000054">
        <rdfs:label rdf:datatype="&xsd;string">area density unit</rdfs:label>
        <rdfs:subClassOf rdf:resource="&obo;UO_0000182"/>
        <obo:IAO_0000115 rdf:datatype="&xsd;string">A density unit which is a standard measure of the mass exerting an influence on a given area.</obo:IAO_0000115>
        <oboInOwl:id rdf:datatype="&xsd;string">UO:0000054</oboInOwl:id>
        <oboInOwl:created_by rdf:datatype="&xsd;string">george gkoutos</oboInOwl:created_by>
        <oboInOwl:hasExactSynonym rdf:datatype="&xsd;string">mass per unit area unit</oboInOwl:hasExactSynonym>
        <oboInOwl:hasOBONamespace rdf:datatype="&xsd;string">unit.ontology</oboInOwl:hasOBONamespace>
        <oboInOwl:inSubset rdf:resource="&obo;uo#unit_group_slim"/>
    </owl:Class>
    <owl:Axiom>
        <owl:annotatedTarget rdf:datatype="&xsd;string">A density unit which is a standard measure of the mass exerting an influence on a given area.</owl:annotatedTarget>
        <oboInOwl:hasDbXref rdf:datatype="&xsd;string">Wikipedia:Wikipedia</oboInOwl:hasDbXref>
        <owl:annotatedProperty rdf:resource="&obo;IAO_0000115"/>
        <owl:annotatedSource rdf:resource="&obo;UO_0000054"/>
    </owl:Axiom>
    


    <!-- http://purl.obolibrary.org/obo/UO_0000055 -->

    <owl:Class rdf:about="&obo;UO_0000055">
        <rdfs:label rdf:datatype="&xsd;string">molar mass unit</rdfs:label>
        <rdfs:subClassOf rdf:resource="&obo;UO_0000002"/>
        <obo:IAO_0000115 rdf:datatype="&xsd;string">A unit which is a standard measure of the mass of a homogeneous substance containing 6.02 x 1023 atoms or molecules.</obo:IAO_0000115>
        <oboInOwl:id rdf:datatype="&xsd;string">UO:0000055</oboInOwl:id>
        <oboInOwl:created_by rdf:datatype="&xsd;string">george gkoutos</oboInOwl:created_by>
        <oboInOwl:hasOBONamespace rdf:datatype="&xsd;string">unit.ontology</oboInOwl:hasOBONamespace>
        <oboInOwl:inSubset rdf:resource="&obo;uo#unit_group_slim"/>
    </owl:Class>
    <owl:Axiom>
        <owl:annotatedTarget rdf:datatype="&xsd;string">A unit which is a standard measure of the mass of a homogeneous substance containing 6.02 x 1023 atoms or molecules.</owl:annotatedTarget>
        <oboInOwl:hasDbXref rdf:datatype="&xsd;string">Wikipedia:Wikipedia</oboInOwl:hasDbXref>
        <owl:annotatedProperty rdf:resource="&obo;IAO_0000115"/>
        <owl:annotatedSource rdf:resource="&obo;UO_0000055"/>
    </owl:Axiom>
    


    <!-- http://purl.obolibrary.org/obo/UO_0000056 -->

    <owl:Class rdf:about="&obo;UO_0000056">
        <rdfs:label rdf:datatype="&xsd;string">molar volume unit</rdfs:label>
        <rdfs:subClassOf rdf:resource="&obo;UO_0000095"/>
        <obo:IAO_0000115 rdf:datatype="&xsd;string">A unit which is a standard measure of the volume of a homogeneous substance containing 6.02 x 1023 atoms or molecules.</obo:IAO_0000115>
        <oboInOwl:id rdf:datatype="&xsd;string">UO:0000056</oboInOwl:id>
        <oboInOwl:created_by rdf:datatype="&xsd;string">george gkoutos</oboInOwl:created_by>
        <oboInOwl:hasOBONamespace rdf:datatype="&xsd;string">unit.ontology</oboInOwl:hasOBONamespace>
        <oboInOwl:inSubset rdf:resource="&obo;uo#unit_group_slim"/>
    </owl:Class>
    <owl:Axiom>
        <owl:annotatedTarget rdf:datatype="&xsd;string">A unit which is a standard measure of the volume of a homogeneous substance containing 6.02 x 1023 atoms or molecules.</owl:annotatedTarget>
        <oboInOwl:hasDbXref rdf:datatype="&xsd;string">Wikipedia:Wikipedia</oboInOwl:hasDbXref>
        <owl:annotatedProperty rdf:resource="&obo;IAO_0000115"/>
        <owl:annotatedSource rdf:resource="&obo;UO_0000056"/>
    </owl:Axiom>
    


    <!-- http://purl.obolibrary.org/obo/UO_0000057 -->

    <owl:Class rdf:about="&obo;UO_0000057">
        <rdfs:label rdf:datatype="&xsd;string">momentum unit</rdfs:label>
        <rdfs:subClassOf rdf:resource="&obo;UO_0000000"/>
        <obo:IAO_0000115 rdf:datatype="&xsd;string">A unit which is a standard measure of the quantity of motion measured by the product of mass and velocity.</obo:IAO_0000115>
        <oboInOwl:id rdf:datatype="&xsd;string">UO:0000057</oboInOwl:id>
        <oboInOwl:created_by rdf:datatype="&xsd;string">george gkoutos</oboInOwl:created_by>
        <oboInOwl:hasOBONamespace rdf:datatype="&xsd;string">unit.ontology</oboInOwl:hasOBONamespace>
        <oboInOwl:inSubset rdf:resource="&obo;uo#unit_group_slim"/>
    </owl:Class>
    <owl:Axiom>
        <owl:annotatedTarget rdf:datatype="&xsd;string">A unit which is a standard measure of the quantity of motion measured by the product of mass and velocity.</owl:annotatedTarget>
        <oboInOwl:hasDbXref rdf:datatype="&xsd;string">Wikipedia:Wikipedia</oboInOwl:hasDbXref>
        <owl:annotatedProperty rdf:resource="&obo;IAO_0000115"/>
        <owl:annotatedSource rdf:resource="&obo;UO_0000057"/>
    </owl:Axiom>
    


    <!-- http://purl.obolibrary.org/obo/UO_0000058 -->

    <owl:Class rdf:about="&obo;UO_0000058">
        <rdfs:label rdf:datatype="&xsd;string">rotational frequency unit</rdfs:label>
        <rdfs:subClassOf rdf:resource="&obo;UO_0000105"/>
        <obo:IAO_0000115 rdf:datatype="&xsd;string">A unit which is a standard measure of the number of rotations in a given time.</obo:IAO_0000115>
        <oboInOwl:id rdf:datatype="&xsd;string">UO:0000058</oboInOwl:id>
        <oboInOwl:created_by rdf:datatype="&xsd;string">george gkoutos</oboInOwl:created_by>
        <oboInOwl:hasOBONamespace rdf:datatype="&xsd;string">unit.ontology</oboInOwl:hasOBONamespace>
        <oboInOwl:inSubset rdf:resource="&obo;uo#unit_group_slim"/>
    </owl:Class>
    <owl:Axiom>
        <owl:annotatedTarget rdf:datatype="&xsd;string">A unit which is a standard measure of the number of rotations in a given time.</owl:annotatedTarget>
        <oboInOwl:hasDbXref rdf:datatype="&xsd;string">NIST:NIST</oboInOwl:hasDbXref>
        <owl:annotatedProperty rdf:resource="&obo;IAO_0000115"/>
        <owl:annotatedSource rdf:resource="&obo;UO_0000058"/>
    </owl:Axiom>
    


    <!-- http://purl.obolibrary.org/obo/UO_0000059 -->

    <owl:Class rdf:about="&obo;UO_0000059">
        <rdfs:label rdf:datatype="&xsd;string">specific volume unit</rdfs:label>
        <rdfs:subClassOf rdf:resource="&obo;UO_0000095"/>
        <obo:IAO_0000115 rdf:datatype="&xsd;string">A unit which is a standard measure of the volume of a given mass of substance (the reciprocal of density).</obo:IAO_0000115>
        <oboInOwl:id rdf:datatype="&xsd;string">UO:0000059</oboInOwl:id>
        <oboInOwl:created_by rdf:datatype="&xsd;string">george gkoutos</oboInOwl:created_by>
        <oboInOwl:hasOBONamespace rdf:datatype="&xsd;string">unit.ontology</oboInOwl:hasOBONamespace>
        <oboInOwl:inSubset rdf:resource="&obo;uo#unit_group_slim"/>
    </owl:Class>
    <owl:Axiom>
        <owl:annotatedTarget rdf:datatype="&xsd;string">A unit which is a standard measure of the volume of a given mass of substance (the reciprocal of density).</owl:annotatedTarget>
        <oboInOwl:hasDbXref rdf:datatype="&xsd;string">Wikipedia:Wikipedia</oboInOwl:hasDbXref>
        <owl:annotatedProperty rdf:resource="&obo;IAO_0000115"/>
        <owl:annotatedSource rdf:resource="&obo;UO_0000059"/>
    </owl:Axiom>
    


    <!-- http://purl.obolibrary.org/obo/UO_0000060 -->

    <owl:Class rdf:about="&obo;UO_0000060">
        <rdfs:label rdf:datatype="&xsd;string">speed/velocity unit</rdfs:label>
        <rdfs:subClassOf rdf:resource="&obo;UO_0000000"/>
        <obo:IAO_0000115 rdf:datatype="&xsd;string">A unit which is a standard measure of the rate of movement. Speed is measured in the same physical units of measurement as velocity, but does not contain the element of direction that velocity has. Speed is thus the magnitude component of velocity.</obo:IAO_0000115>
        <oboInOwl:id rdf:datatype="&xsd;string">UO:0000060</oboInOwl:id>
        <oboInOwl:created_by rdf:datatype="&xsd;string">george gkoutos</oboInOwl:created_by>
        <oboInOwl:hasOBONamespace rdf:datatype="&xsd;string">unit.ontology</oboInOwl:hasOBONamespace>
        <oboInOwl:inSubset rdf:resource="&obo;uo#unit_group_slim"/>
    </owl:Class>
    <owl:Axiom>
        <owl:annotatedTarget rdf:datatype="&xsd;string">A unit which is a standard measure of the rate of movement. Speed is measured in the same physical units of measurement as velocity, but does not contain the element of direction that velocity has. Speed is thus the magnitude component of velocity.</owl:annotatedTarget>
        <oboInOwl:hasDbXref rdf:datatype="&xsd;string">Wikipedia:Wikipedia</oboInOwl:hasDbXref>
        <owl:annotatedProperty rdf:resource="&obo;IAO_0000115"/>
        <owl:annotatedSource rdf:resource="&obo;UO_0000060"/>
    </owl:Axiom>
    


    <!-- http://purl.obolibrary.org/obo/UO_0000061 -->

    <owl:Class rdf:about="&obo;UO_0000061">
        <rdfs:label rdf:datatype="&xsd;string">unit of molarity</rdfs:label>
        <rdfs:subClassOf rdf:resource="&obo;UO_0000051"/>
        <obo:IAO_0000115 rdf:datatype="&xsd;string">A concentration unit which is a standard measure of the number of moles of a given substance per liter of solution.</obo:IAO_0000115>
        <oboInOwl:id rdf:datatype="&xsd;string">UO:0000061</oboInOwl:id>
        <oboInOwl:created_by rdf:datatype="&xsd;string">george gkoutos</oboInOwl:created_by>
        <oboInOwl:hasOBONamespace rdf:datatype="&xsd;string">unit.ontology</oboInOwl:hasOBONamespace>
        <oboInOwl:inSubset rdf:resource="&obo;uo#unit_group_slim"/>
    </owl:Class>
    <owl:Axiom>
        <owl:annotatedTarget rdf:datatype="&xsd;string">A concentration unit which is a standard measure of the number of moles of a given substance per liter of solution.</owl:annotatedTarget>
        <oboInOwl:hasDbXref rdf:datatype="&xsd;string">UOC:GVG</oboInOwl:hasDbXref>
        <owl:annotatedProperty rdf:resource="&obo;IAO_0000115"/>
        <owl:annotatedSource rdf:resource="&obo;UO_0000061"/>
    </owl:Axiom>
    


    <!-- http://purl.obolibrary.org/obo/UO_0000062 -->

    <owl:Class rdf:about="&obo;UO_0000062">
        <rdfs:label rdf:datatype="&xsd;string">molar</rdfs:label>
        <rdfs:subClassOf rdf:resource="&obo;UO_0000061"/>
        <obo:IAO_0000115 rdf:datatype="&xsd;string">A unit of concentration which expresses a concentration of 1 mole of solute per liter of solution (mol/L).</obo:IAO_0000115>
        <oboInOwl:hasExactSynonym rdf:datatype="&xsd;string">M</oboInOwl:hasExactSynonym>
        <oboInOwl:id rdf:datatype="&xsd;string">UO:0000062</oboInOwl:id>
        <oboInOwl:created_by rdf:datatype="&xsd;string">george gkoutos</oboInOwl:created_by>
        <oboInOwl:hasOBONamespace rdf:datatype="&xsd;string">unit.ontology</oboInOwl:hasOBONamespace>
        <oboInOwl:inSubset rdf:resource="&obo;uo#unit_slim"/>
    </owl:Class>
    <owl:Axiom>
        <owl:annotatedTarget rdf:datatype="&xsd;string">A unit of concentration which expresses a concentration of 1 mole of solute per liter of solution (mol/L).</owl:annotatedTarget>
        <oboInOwl:hasDbXref rdf:datatype="&xsd;string">UOC:GVG</oboInOwl:hasDbXref>
        <owl:annotatedProperty rdf:resource="&obo;IAO_0000115"/>
        <owl:annotatedSource rdf:resource="&obo;UO_0000062"/>
    </owl:Axiom>
    


    <!-- http://purl.obolibrary.org/obo/UO_0000063 -->

    <owl:Class rdf:about="&obo;UO_0000063">
        <rdfs:label rdf:datatype="&xsd;string">millimolar</rdfs:label>
        <rdfs:subClassOf rdf:resource="&obo;UO_0000061"/>
        <obo:IAO_0000115 rdf:datatype="&xsd;string">A unit of molarity which is equal to one thousandth of a molar or 10^[-3] M.</obo:IAO_0000115>
        <oboInOwl:id rdf:datatype="&xsd;string">UO:0000063</oboInOwl:id>
        <oboInOwl:created_by rdf:datatype="&xsd;string">george gkoutos</oboInOwl:created_by>
        <oboInOwl:hasExactSynonym rdf:datatype="&xsd;string">mM</oboInOwl:hasExactSynonym>
        <oboInOwl:hasOBONamespace rdf:datatype="&xsd;string">unit.ontology</oboInOwl:hasOBONamespace>
        <oboInOwl:inSubset rdf:resource="&obo;uo#unit_slim"/>
    </owl:Class>
    <owl:Axiom>
        <owl:annotatedTarget rdf:datatype="&xsd;string">A unit of molarity which is equal to one thousandth of a molar or 10^[-3] M.</owl:annotatedTarget>
        <oboInOwl:hasDbXref rdf:datatype="&xsd;string">UOC:GVG</oboInOwl:hasDbXref>
        <owl:annotatedProperty rdf:resource="&obo;IAO_0000115"/>
        <owl:annotatedSource rdf:resource="&obo;UO_0000063"/>
    </owl:Axiom>
    


    <!-- http://purl.obolibrary.org/obo/UO_0000064 -->

    <owl:Class rdf:about="&obo;UO_0000064">
        <rdfs:label rdf:datatype="&xsd;string">micromolar</rdfs:label>
        <rdfs:subClassOf rdf:resource="&obo;UO_0000061"/>
        <obo:IAO_0000115 rdf:datatype="&xsd;string">A unit of molarity which is equal to one millionth of a molar or 10^[-6] M.</obo:IAO_0000115>
        <oboInOwl:id rdf:datatype="&xsd;string">UO:0000064</oboInOwl:id>
        <oboInOwl:created_by rdf:datatype="&xsd;string">george gkoutos</oboInOwl:created_by>
        <oboInOwl:hasExactSynonym rdf:datatype="&xsd;string">uM</oboInOwl:hasExactSynonym>
        <oboInOwl:hasOBONamespace rdf:datatype="&xsd;string">unit.ontology</oboInOwl:hasOBONamespace>
        <oboInOwl:inSubset rdf:resource="&obo;uo#unit_slim"/>
    </owl:Class>
    <owl:Axiom>
        <owl:annotatedTarget rdf:datatype="&xsd;string">A unit of molarity which is equal to one millionth of a molar or 10^[-6] M.</owl:annotatedTarget>
        <oboInOwl:hasDbXref rdf:datatype="&xsd;string">UOC:GVG</oboInOwl:hasDbXref>
        <owl:annotatedProperty rdf:resource="&obo;IAO_0000115"/>
        <owl:annotatedSource rdf:resource="&obo;UO_0000064"/>
    </owl:Axiom>
    


    <!-- http://purl.obolibrary.org/obo/UO_0000065 -->

    <owl:Class rdf:about="&obo;UO_0000065">
        <rdfs:label rdf:datatype="&xsd;string">nanomolar</rdfs:label>
        <rdfs:subClassOf rdf:resource="&obo;UO_0000061"/>
        <obo:IAO_0000115 rdf:datatype="&xsd;string">A unit of molarity which is equal to one thousandth of one millionth of a molar or 10^[-9] M.</obo:IAO_0000115>
        <oboInOwl:id rdf:datatype="&xsd;string">UO:0000065</oboInOwl:id>
        <oboInOwl:created_by rdf:datatype="&xsd;string">george gkoutos</oboInOwl:created_by>
        <oboInOwl:hasExactSynonym rdf:datatype="&xsd;string">nM</oboInOwl:hasExactSynonym>
        <oboInOwl:hasOBONamespace rdf:datatype="&xsd;string">unit.ontology</oboInOwl:hasOBONamespace>
        <oboInOwl:inSubset rdf:resource="&obo;uo#unit_slim"/>
    </owl:Class>
    <owl:Axiom>
        <owl:annotatedTarget rdf:datatype="&xsd;string">A unit of molarity which is equal to one thousandth of one millionth of a molar or 10^[-9] M.</owl:annotatedTarget>
        <oboInOwl:hasDbXref rdf:datatype="&xsd;string">UOC:GVG</oboInOwl:hasDbXref>
        <owl:annotatedProperty rdf:resource="&obo;IAO_0000115"/>
        <owl:annotatedSource rdf:resource="&obo;UO_0000065"/>
    </owl:Axiom>
    


    <!-- http://purl.obolibrary.org/obo/UO_0000066 -->

    <owl:Class rdf:about="&obo;UO_0000066">
        <rdfs:label rdf:datatype="&xsd;string">picomolar</rdfs:label>
        <rdfs:subClassOf rdf:resource="&obo;UO_0000061"/>
        <obo:IAO_0000115 rdf:datatype="&xsd;string">A unit of molarity which is equal to 10^[-12] M.</obo:IAO_0000115>
        <oboInOwl:id rdf:datatype="&xsd;string">UO:0000066</oboInOwl:id>
        <oboInOwl:created_by rdf:datatype="&xsd;string">george gkoutos</oboInOwl:created_by>
        <oboInOwl:hasExactSynonym rdf:datatype="&xsd;string">pM</oboInOwl:hasExactSynonym>
        <oboInOwl:hasOBONamespace rdf:datatype="&xsd;string">unit.ontology</oboInOwl:hasOBONamespace>
        <oboInOwl:inSubset rdf:resource="&obo;uo#unit_slim"/>
    </owl:Class>
    <owl:Axiom>
        <owl:annotatedTarget rdf:datatype="&xsd;string">A unit of molarity which is equal to 10^[-12] M.</owl:annotatedTarget>
        <oboInOwl:hasDbXref rdf:datatype="&xsd;string">UOC:GVG</oboInOwl:hasDbXref>
        <owl:annotatedProperty rdf:resource="&obo;IAO_0000115"/>
        <owl:annotatedSource rdf:resource="&obo;UO_0000066"/>
    </owl:Axiom>
    


    <!-- http://purl.obolibrary.org/obo/UO_0000067 -->

    <owl:Class rdf:about="&obo;UO_0000067">
        <rdfs:label rdf:datatype="&xsd;string">unit of molality</rdfs:label>
        <rdfs:subClassOf rdf:resource="&obo;UO_0000051"/>
        <obo:IAO_0000115 rdf:datatype="&xsd;string">A concentration unit which is a standard measure of the number of moles of a given substance per kilogram of solvent.</obo:IAO_0000115>
        <oboInOwl:id rdf:datatype="&xsd;string">UO:0000067</oboInOwl:id>
        <oboInOwl:created_by rdf:datatype="&xsd;string">george gkoutos</oboInOwl:created_by>
        <oboInOwl:hasOBONamespace rdf:datatype="&xsd;string">unit.ontology</oboInOwl:hasOBONamespace>
        <oboInOwl:inSubset rdf:resource="&obo;uo#unit_group_slim"/>
    </owl:Class>
    <owl:Axiom>
        <owl:annotatedTarget rdf:datatype="&xsd;string">A concentration unit which is a standard measure of the number of moles of a given substance per kilogram of solvent.</owl:annotatedTarget>
        <oboInOwl:hasDbXref rdf:datatype="&xsd;string">UOC:GVG</oboInOwl:hasDbXref>
        <owl:annotatedProperty rdf:resource="&obo;IAO_0000115"/>
        <owl:annotatedSource rdf:resource="&obo;UO_0000067"/>
    </owl:Axiom>
    


    <!-- http://purl.obolibrary.org/obo/UO_0000068 -->

    <owl:Class rdf:about="&obo;UO_0000068">
        <rdfs:label rdf:datatype="&xsd;string">molal</rdfs:label>
        <rdfs:subClassOf rdf:resource="&obo;UO_0000067"/>
        <obo:IAO_0000115 rdf:datatype="&xsd;string">A unit of concentration which expresses a concentration of a solution of 1 mole per kilogram of solvent (mol/kg).</obo:IAO_0000115>
        <oboInOwl:id rdf:datatype="&xsd;string">UO:0000068</oboInOwl:id>
        <oboInOwl:created_by rdf:datatype="&xsd;string">george gkoutos</oboInOwl:created_by>
        <oboInOwl:hasExactSynonym rdf:datatype="&xsd;string">m</oboInOwl:hasExactSynonym>
        <oboInOwl:hasOBONamespace rdf:datatype="&xsd;string">unit.ontology</oboInOwl:hasOBONamespace>
        <oboInOwl:inSubset rdf:resource="&obo;uo#unit_slim"/>
    </owl:Class>
    <owl:Axiom>
        <owl:annotatedTarget rdf:datatype="&xsd;string">A unit of concentration which expresses a concentration of a solution of 1 mole per kilogram of solvent (mol/kg).</owl:annotatedTarget>
        <oboInOwl:hasDbXref rdf:datatype="&xsd;string">UOC:GVG</oboInOwl:hasDbXref>
        <owl:annotatedProperty rdf:resource="&obo;IAO_0000115"/>
        <owl:annotatedSource rdf:resource="&obo;UO_0000068"/>
    </owl:Axiom>
    


    <!-- http://purl.obolibrary.org/obo/UO_0000069 -->

    <owl:Class rdf:about="&obo;UO_0000069">
        <rdfs:label rdf:datatype="&xsd;string">millimolal</rdfs:label>
        <rdfs:subClassOf rdf:resource="&obo;UO_0000067"/>
        <obo:IAO_0000115 rdf:datatype="&xsd;string">A molality unit which is equal to one thousandth of a molal or 10^[-3] m.</obo:IAO_0000115>
        <oboInOwl:id rdf:datatype="&xsd;string">UO:0000069</oboInOwl:id>
        <oboInOwl:created_by rdf:datatype="&xsd;string">george gkoutos</oboInOwl:created_by>
        <oboInOwl:hasExactSynonym rdf:datatype="&xsd;string">mm</oboInOwl:hasExactSynonym>
        <oboInOwl:hasOBONamespace rdf:datatype="&xsd;string">unit.ontology</oboInOwl:hasOBONamespace>
        <oboInOwl:inSubset rdf:resource="&obo;uo#unit_slim"/>
    </owl:Class>
    <owl:Axiom>
        <owl:annotatedTarget rdf:datatype="&xsd;string">A molality unit which is equal to one thousandth of a molal or 10^[-3] m.</owl:annotatedTarget>
        <oboInOwl:hasDbXref rdf:datatype="&xsd;string">UOC:GVG</oboInOwl:hasDbXref>
        <owl:annotatedProperty rdf:resource="&obo;IAO_0000115"/>
        <owl:annotatedSource rdf:resource="&obo;UO_0000069"/>
    </owl:Axiom>
    


    <!-- http://purl.obolibrary.org/obo/UO_0000070 -->

    <owl:Class rdf:about="&obo;UO_0000070">
        <rdfs:label rdf:datatype="&xsd;string">micromolal</rdfs:label>
        <rdfs:subClassOf rdf:resource="&obo;UO_0000067"/>
        <obo:IAO_0000115 rdf:datatype="&xsd;string">A molality unit which is equal to one millionth of a molal or 10^[-6] m.</obo:IAO_0000115>
        <oboInOwl:id rdf:datatype="&xsd;string">UO:0000070</oboInOwl:id>
        <oboInOwl:created_by rdf:datatype="&xsd;string">george gkoutos</oboInOwl:created_by>
        <oboInOwl:hasExactSynonym rdf:datatype="&xsd;string">um</oboInOwl:hasExactSynonym>
        <oboInOwl:hasOBONamespace rdf:datatype="&xsd;string">unit.ontology</oboInOwl:hasOBONamespace>
        <oboInOwl:inSubset rdf:resource="&obo;uo#unit_slim"/>
    </owl:Class>
    <owl:Axiom>
        <owl:annotatedTarget rdf:datatype="&xsd;string">A molality unit which is equal to one millionth of a molal or 10^[-6] m.</owl:annotatedTarget>
        <oboInOwl:hasDbXref rdf:datatype="&xsd;string">UOC:GVG</oboInOwl:hasDbXref>
        <owl:annotatedProperty rdf:resource="&obo;IAO_0000115"/>
        <owl:annotatedSource rdf:resource="&obo;UO_0000070"/>
    </owl:Axiom>
    


    <!-- http://purl.obolibrary.org/obo/UO_0000071 -->

    <owl:Class rdf:about="&obo;UO_0000071">
        <rdfs:label rdf:datatype="&xsd;string">nanomolal</rdfs:label>
        <rdfs:subClassOf rdf:resource="&obo;UO_0000067"/>
        <obo:IAO_0000115 rdf:datatype="&xsd;string">A molality unit which is equal to one thousandth of one millionth of a molal or 10^[-9] m.</obo:IAO_0000115>
        <oboInOwl:id rdf:datatype="&xsd;string">UO:0000071</oboInOwl:id>
        <oboInOwl:created_by rdf:datatype="&xsd;string">george gkoutos</oboInOwl:created_by>
        <oboInOwl:hasExactSynonym rdf:datatype="&xsd;string">nm</oboInOwl:hasExactSynonym>
        <oboInOwl:hasOBONamespace rdf:datatype="&xsd;string">unit.ontology</oboInOwl:hasOBONamespace>
        <oboInOwl:inSubset rdf:resource="&obo;uo#unit_slim"/>
    </owl:Class>
    <owl:Axiom>
        <owl:annotatedTarget rdf:datatype="&xsd;string">A molality unit which is equal to one thousandth of one millionth of a molal or 10^[-9] m.</owl:annotatedTarget>
        <oboInOwl:hasDbXref rdf:datatype="&xsd;string">UOC:GVG</oboInOwl:hasDbXref>
        <owl:annotatedProperty rdf:resource="&obo;IAO_0000115"/>
        <owl:annotatedSource rdf:resource="&obo;UO_0000071"/>
    </owl:Axiom>
    


    <!-- http://purl.obolibrary.org/obo/UO_0000072 -->

    <owl:Class rdf:about="&obo;UO_0000072">
        <rdfs:label rdf:datatype="&xsd;string">picomolal</rdfs:label>
        <rdfs:subClassOf rdf:resource="&obo;UO_0000067"/>
        <obo:IAO_0000115 rdf:datatype="&xsd;string">A molality unit which is equal to 10^[-12] m.</obo:IAO_0000115>
        <oboInOwl:id rdf:datatype="&xsd;string">UO:0000072</oboInOwl:id>
        <oboInOwl:created_by rdf:datatype="&xsd;string">george gkoutos</oboInOwl:created_by>
        <oboInOwl:hasExactSynonym rdf:datatype="&xsd;string">pm</oboInOwl:hasExactSynonym>
        <oboInOwl:hasOBONamespace rdf:datatype="&xsd;string">unit.ontology</oboInOwl:hasOBONamespace>
        <oboInOwl:inSubset rdf:resource="&obo;uo#unit_slim"/>
    </owl:Class>
    <owl:Axiom>
        <owl:annotatedTarget rdf:datatype="&xsd;string">A molality unit which is equal to 10^[-12] m.</owl:annotatedTarget>
        <oboInOwl:hasDbXref rdf:datatype="&xsd;string">UOC:GVG</oboInOwl:hasDbXref>
        <owl:annotatedProperty rdf:resource="&obo;IAO_0000115"/>
        <owl:annotatedSource rdf:resource="&obo;UO_0000072"/>
    </owl:Axiom>
    


    <!-- http://purl.obolibrary.org/obo/UO_0000073 -->

    <owl:Class rdf:about="&obo;UO_0000073">
        <rdfs:label rdf:datatype="&xsd;string">femtomolar</rdfs:label>
        <rdfs:subClassOf rdf:resource="&obo;UO_0000061"/>
        <obo:IAO_0000115 rdf:datatype="&xsd;string">A unit of molarity which is equal to 10^[-15] M.</obo:IAO_0000115>
        <oboInOwl:id rdf:datatype="&xsd;string">UO:0000073</oboInOwl:id>
        <oboInOwl:hasExactSynonym rdf:datatype="&xsd;string">fM</oboInOwl:hasExactSynonym>
        <oboInOwl:created_by rdf:datatype="&xsd;string">george gkoutos</oboInOwl:created_by>
        <oboInOwl:hasOBONamespace rdf:datatype="&xsd;string">unit.ontology</oboInOwl:hasOBONamespace>
        <oboInOwl:inSubset rdf:resource="&obo;uo#unit_slim"/>
    </owl:Class>
    <owl:Axiom>
        <owl:annotatedTarget rdf:datatype="&xsd;string">A unit of molarity which is equal to 10^[-15] M.</owl:annotatedTarget>
        <oboInOwl:hasDbXref rdf:datatype="&xsd;string">UOC:GVG</oboInOwl:hasDbXref>
        <owl:annotatedProperty rdf:resource="&obo;IAO_0000115"/>
        <owl:annotatedSource rdf:resource="&obo;UO_0000073"/>
    </owl:Axiom>
    


    <!-- http://purl.obolibrary.org/obo/UO_0000074 -->

    <owl:Class rdf:about="&obo;UO_0000074">
        <rdfs:label rdf:datatype="&xsd;string">unit of normality</rdfs:label>
        <rdfs:subClassOf rdf:resource="&obo;UO_0000051"/>
        <obo:IAO_0000115 rdf:datatype="&xsd;string">A unit of concentration which highlights the chemical nature of salts.</obo:IAO_0000115>
        <oboInOwl:id rdf:datatype="&xsd;string">UO:0000074</oboInOwl:id>
        <oboInOwl:created_by rdf:datatype="&xsd;string">george gkoutos</oboInOwl:created_by>
        <oboInOwl:hasOBONamespace rdf:datatype="&xsd;string">unit.ontology</oboInOwl:hasOBONamespace>
        <oboInOwl:inSubset rdf:resource="&obo;uo#unit_group_slim"/>
    </owl:Class>
    <owl:Axiom>
        <owl:annotatedTarget rdf:datatype="&xsd;string">A unit of concentration which highlights the chemical nature of salts.</owl:annotatedTarget>
        <oboInOwl:hasDbXref rdf:datatype="&xsd;string">Wikipedia:Wikipedia</oboInOwl:hasDbXref>
        <owl:annotatedProperty rdf:resource="&obo;IAO_0000115"/>
        <owl:annotatedSource rdf:resource="&obo;UO_0000074"/>
    </owl:Axiom>
    


    <!-- http://purl.obolibrary.org/obo/UO_0000075 -->

    <owl:Class rdf:about="&obo;UO_0000075">
        <rdfs:label rdf:datatype="&xsd;string">normal</rdfs:label>
        <rdfs:subClassOf rdf:resource="&obo;UO_0000074"/>
        <obo:IAO_0000115 rdf:datatype="&xsd;string">A unit of concentration which is one gram equivalent of a solute per liter of solution. A gram equivalent weight or equivalent is a measure of the reactive capacity of a given molecule.</obo:IAO_0000115>
        <oboInOwl:hasExactSynonym rdf:datatype="&xsd;string">N</oboInOwl:hasExactSynonym>
        <oboInOwl:id rdf:datatype="&xsd;string">UO:0000075</oboInOwl:id>
        <oboInOwl:created_by rdf:datatype="&xsd;string">george gkoutos</oboInOwl:created_by>
        <oboInOwl:hasOBONamespace rdf:datatype="&xsd;string">unit.ontology</oboInOwl:hasOBONamespace>
        <oboInOwl:inSubset rdf:resource="&obo;uo#unit_slim"/>
    </owl:Class>
    <owl:Axiom>
        <owl:annotatedTarget rdf:datatype="&xsd;string">A unit of concentration which is one gram equivalent of a solute per liter of solution. A gram equivalent weight or equivalent is a measure of the reactive capacity of a given molecule.</owl:annotatedTarget>
        <oboInOwl:hasDbXref rdf:datatype="&xsd;string">Wikipedia:Wikipedia</oboInOwl:hasDbXref>
        <owl:annotatedProperty rdf:resource="&obo;IAO_0000115"/>
        <owl:annotatedSource rdf:resource="&obo;UO_0000075"/>
    </owl:Axiom>
    


    <!-- http://purl.obolibrary.org/obo/UO_0000076 -->

    <owl:Class rdf:about="&obo;UO_0000076">
        <rdfs:label rdf:datatype="&xsd;string">mole fraction</rdfs:label>
        <rdfs:subClassOf rdf:resource="&obo;UO_0000051"/>
        <rdfs:subClassOf rdf:resource="&obo;UO_0000191"/>
        <oboInOwl:hasExactSynonym rdf:datatype="&xsd;string">(x)</oboInOwl:hasExactSynonym>
        <obo:IAO_0000115 rdf:datatype="&xsd;string">A concentration unit which denotes the number of moles of solute as a proportion of the total number of moles in a solution.</obo:IAO_0000115>
        <oboInOwl:id rdf:datatype="&xsd;string">UO:0000076</oboInOwl:id>
        <oboInOwl:hasExactSynonym rdf:datatype="&xsd;string">chi</oboInOwl:hasExactSynonym>
        <oboInOwl:created_by rdf:datatype="&xsd;string">george gkoutos</oboInOwl:created_by>
        <oboInOwl:hasOBONamespace rdf:datatype="&xsd;string">unit.ontology</oboInOwl:hasOBONamespace>
        <oboInOwl:inSubset rdf:resource="&obo;uo#unit_slim"/>
    </owl:Class>
    <owl:Axiom>
        <owl:annotatedTarget rdf:datatype="&xsd;string">A concentration unit which denotes the number of moles of solute as a proportion of the total number of moles in a solution.</owl:annotatedTarget>
        <oboInOwl:hasDbXref rdf:datatype="&xsd;string">Wikipedia:Wikipedia</oboInOwl:hasDbXref>
        <owl:annotatedProperty rdf:resource="&obo;IAO_0000115"/>
        <owl:annotatedSource rdf:resource="&obo;UO_0000076"/>
    </owl:Axiom>
    


    <!-- http://purl.obolibrary.org/obo/UO_0000077 -->

    <owl:Class rdf:about="&obo;UO_0000077">
        <rdfs:label rdf:datatype="&xsd;string">meter per second per second</rdfs:label>
        <rdfs:subClassOf rdf:resource="&obo;UO_0000048"/>
        <obo:IAO_0000115 rdf:datatype="&xsd;string">An acceleration unit which is equal to the acceleration an object changing its velocity by 1meter/s over a time period that equals one second.</obo:IAO_0000115>
        <oboInOwl:id rdf:datatype="&xsd;string">UO:0000077</oboInOwl:id>
        <oboInOwl:created_by rdf:datatype="&xsd;string">george gkoutos</oboInOwl:created_by>
        <oboInOwl:hasExactSynonym rdf:datatype="&xsd;string">m/s^[2]</oboInOwl:hasExactSynonym>
        <oboInOwl:hasExactSynonym rdf:datatype="&xsd;string">metre per second per second</oboInOwl:hasExactSynonym>
        <oboInOwl:hasOBONamespace rdf:datatype="&xsd;string">unit.ontology</oboInOwl:hasOBONamespace>
        <oboInOwl:inSubset rdf:resource="&obo;uo#unit_slim"/>
    </owl:Class>
    <owl:Axiom>
        <owl:annotatedTarget rdf:datatype="&xsd;string">An acceleration unit which is equal to the acceleration an object changing its velocity by 1meter/s over a time period that equals one second.</owl:annotatedTarget>
        <oboInOwl:hasDbXref rdf:datatype="&xsd;string">NIST:NIST</oboInOwl:hasDbXref>
        <owl:annotatedProperty rdf:resource="&obo;IAO_0000115"/>
        <owl:annotatedSource rdf:resource="&obo;UO_0000077"/>
    </owl:Axiom>
    


    <!-- http://purl.obolibrary.org/obo/UO_0000078 -->

    <owl:Class rdf:about="&obo;UO_0000078">
        <rdfs:label rdf:datatype="&xsd;string">radian per second per second</rdfs:label>
        <rdfs:subClassOf rdf:resource="&obo;UO_0000050"/>
        <obo:IAO_0000115 rdf:datatype="&xsd;string">An angular unit acceleration which is equal to the angular acceleration of an object changing its angular velocity by 1rad/s over a time period that equals one second.</obo:IAO_0000115>
        <oboInOwl:id rdf:datatype="&xsd;string">UO:0000078</oboInOwl:id>
        <oboInOwl:hasExactSynonym rdf:datatype="&xsd;string">alpha</oboInOwl:hasExactSynonym>
        <oboInOwl:created_by rdf:datatype="&xsd;string">george gkoutos</oboInOwl:created_by>
        <oboInOwl:hasExactSynonym rdf:datatype="&xsd;string">rad/s^[2]</oboInOwl:hasExactSynonym>
        <oboInOwl:hasOBONamespace rdf:datatype="&xsd;string">unit.ontology</oboInOwl:hasOBONamespace>
        <oboInOwl:inSubset rdf:resource="&obo;uo#unit_slim"/>
    </owl:Class>
    <owl:Axiom>
        <owl:annotatedTarget rdf:datatype="&xsd;string">An angular unit acceleration which is equal to the angular acceleration of an object changing its angular velocity by 1rad/s over a time period that equals one second.</owl:annotatedTarget>
        <oboInOwl:hasDbXref rdf:datatype="&xsd;string">NIST:NIST</oboInOwl:hasDbXref>
        <owl:annotatedProperty rdf:resource="&obo;IAO_0000115"/>
        <owl:annotatedSource rdf:resource="&obo;UO_0000078"/>
    </owl:Axiom>
    


    <!-- http://purl.obolibrary.org/obo/UO_0000079 -->

    <owl:Class rdf:about="&obo;UO_0000079">
        <rdfs:label rdf:datatype="&xsd;string">radian per second</rdfs:label>
        <rdfs:subClassOf rdf:resource="&obo;UO_0000049"/>
        <obo:IAO_0000115 rdf:datatype="&xsd;string">An angular unit velocity which is equal to about 9.54930 rpm (revolutions per minute).</obo:IAO_0000115>
        <oboInOwl:id rdf:datatype="&xsd;string">UO:0000079</oboInOwl:id>
        <oboInOwl:created_by rdf:datatype="&xsd;string">george gkoutos</oboInOwl:created_by>
        <oboInOwl:hasExactSynonym rdf:datatype="&xsd;string">rad/s</oboInOwl:hasExactSynonym>
        <oboInOwl:hasOBONamespace rdf:datatype="&xsd;string">unit.ontology</oboInOwl:hasOBONamespace>
        <oboInOwl:inSubset rdf:resource="&obo;uo#unit_slim"/>
    </owl:Class>
    <owl:Axiom>
        <owl:annotatedTarget rdf:datatype="&xsd;string">An angular unit velocity which is equal to about 9.54930 rpm (revolutions per minute).</owl:annotatedTarget>
        <oboInOwl:hasDbXref rdf:datatype="&xsd;string">NIST:NIST</oboInOwl:hasDbXref>
        <owl:annotatedProperty rdf:resource="&obo;IAO_0000115"/>
        <owl:annotatedSource rdf:resource="&obo;UO_0000079"/>
    </owl:Axiom>
    


    <!-- http://purl.obolibrary.org/obo/UO_0000080 -->

    <owl:Class rdf:about="&obo;UO_0000080">
        <rdfs:label rdf:datatype="&xsd;string">square meter</rdfs:label>
        <rdfs:subClassOf rdf:resource="&obo;UO_0000047"/>
        <obo:IAO_0000115 rdf:datatype="&xsd;string">An area unit which is equal to an area enclosed by a square with sides each 1 meter long.</obo:IAO_0000115>
        <oboInOwl:id rdf:datatype="&xsd;string">UO:0000080</oboInOwl:id>
        <oboInOwl:created_by rdf:datatype="&xsd;string">george gkoutos</oboInOwl:created_by>
        <oboInOwl:hasExactSynonym rdf:datatype="&xsd;string">m^[2]</oboInOwl:hasExactSynonym>
        <oboInOwl:hasRelatedSynonym rdf:datatype="&xsd;string">square metre</oboInOwl:hasRelatedSynonym>
        <oboInOwl:hasOBONamespace rdf:datatype="&xsd;string">unit.ontology</oboInOwl:hasOBONamespace>
        <oboInOwl:inSubset rdf:resource="&obo;uo#unit_slim"/>
    </owl:Class>
    <owl:Axiom>
        <owl:annotatedTarget rdf:datatype="&xsd;string">An area unit which is equal to an area enclosed by a square with sides each 1 meter long.</owl:annotatedTarget>
        <oboInOwl:hasDbXref rdf:datatype="&xsd;string">NIST:NIST</oboInOwl:hasDbXref>
        <owl:annotatedProperty rdf:resource="&obo;IAO_0000115"/>
        <owl:annotatedSource rdf:resource="&obo;UO_0000080"/>
    </owl:Axiom>
    


    <!-- http://purl.obolibrary.org/obo/UO_0000081 -->

    <owl:Class rdf:about="&obo;UO_0000081">
        <rdfs:label rdf:datatype="&xsd;string">square centimeter</rdfs:label>
        <rdfs:subClassOf rdf:resource="&obo;UO_0000047"/>
        <obo:IAO_0000115 rdf:datatype="&xsd;string">An area unit which is equal to one thousand of square meter or 10^[-3] m^[2].</obo:IAO_0000115>
        <oboInOwl:id rdf:datatype="&xsd;string">UO:0000081</oboInOwl:id>
        <oboInOwl:hasExactSynonym rdf:datatype="&xsd;string">cm^[2]</oboInOwl:hasExactSynonym>
        <oboInOwl:created_by rdf:datatype="&xsd;string">george gkoutos</oboInOwl:created_by>
        <oboInOwl:hasExactSynonym rdf:datatype="&xsd;string">square centimetre</oboInOwl:hasExactSynonym>
        <oboInOwl:hasOBONamespace rdf:datatype="&xsd;string">unit.ontology</oboInOwl:hasOBONamespace>
        <oboInOwl:inSubset rdf:resource="&obo;uo#unit_slim"/>
    </owl:Class>
    <owl:Axiom>
        <owl:annotatedTarget rdf:datatype="&xsd;string">An area unit which is equal to one thousand of square meter or 10^[-3] m^[2].</owl:annotatedTarget>
        <oboInOwl:hasDbXref rdf:datatype="&xsd;string">NIST:NIST</oboInOwl:hasDbXref>
        <owl:annotatedProperty rdf:resource="&obo;IAO_0000115"/>
        <owl:annotatedSource rdf:resource="&obo;UO_0000081"/>
    </owl:Axiom>
    


    <!-- http://purl.obolibrary.org/obo/UO_0000082 -->

    <owl:Class rdf:about="&obo;UO_0000082">
        <rdfs:label rdf:datatype="&xsd;string">square millimeter</rdfs:label>
        <rdfs:subClassOf rdf:resource="&obo;UO_0000047"/>
        <obo:IAO_0000115 rdf:datatype="&xsd;string">An area unit which is equal to one millionth of a square meter or 10^[-6] m^[2].</obo:IAO_0000115>
        <oboInOwl:id rdf:datatype="&xsd;string">UO:0000082</oboInOwl:id>
        <oboInOwl:created_by rdf:datatype="&xsd;string">george gkoutos</oboInOwl:created_by>
        <oboInOwl:hasExactSynonym rdf:datatype="&xsd;string">mm^[2]</oboInOwl:hasExactSynonym>
        <oboInOwl:hasExactSynonym rdf:datatype="&xsd;string">square millimetre</oboInOwl:hasExactSynonym>
        <oboInOwl:hasOBONamespace rdf:datatype="&xsd;string">unit.ontology</oboInOwl:hasOBONamespace>
        <oboInOwl:inSubset rdf:resource="&obo;uo#unit_slim"/>
    </owl:Class>
    <owl:Axiom>
        <owl:annotatedTarget rdf:datatype="&xsd;string">An area unit which is equal to one millionth of a square meter or 10^[-6] m^[2].</owl:annotatedTarget>
        <oboInOwl:hasDbXref rdf:datatype="&xsd;string">NIST:NIST</oboInOwl:hasDbXref>
        <owl:annotatedProperty rdf:resource="&obo;IAO_0000115"/>
        <owl:annotatedSource rdf:resource="&obo;UO_0000082"/>
    </owl:Axiom>
    


    <!-- http://purl.obolibrary.org/obo/UO_0000083 -->

    <owl:Class rdf:about="&obo;UO_0000083">
        <rdfs:label rdf:datatype="&xsd;string">kilogram per cubic meter</rdfs:label>
        <rdfs:subClassOf rdf:resource="&obo;UO_0000052"/>
        <obo:IAO_0000115 rdf:datatype="&xsd;string">A mass unit density which is equal to mass of an object in kilograms divided by the volume in cubic meters.</obo:IAO_0000115>
        <oboInOwl:id rdf:datatype="&xsd;string">UO:0000083</oboInOwl:id>
        <oboInOwl:created_by rdf:datatype="&xsd;string">george gkoutos</oboInOwl:created_by>
        <oboInOwl:hasExactSynonym rdf:datatype="&xsd;string">kg/m^[3]</oboInOwl:hasExactSynonym>
        <oboInOwl:hasExactSynonym rdf:datatype="&xsd;string">kilogram per cubic metre</oboInOwl:hasExactSynonym>
        <oboInOwl:hasOBONamespace rdf:datatype="&xsd;string">unit.ontology</oboInOwl:hasOBONamespace>
        <oboInOwl:inSubset rdf:resource="&obo;uo#unit_slim"/>
    </owl:Class>
    <owl:Axiom>
        <owl:annotatedTarget rdf:datatype="&xsd;string">A mass unit density which is equal to mass of an object in kilograms divided by the volume in cubic meters.</owl:annotatedTarget>
        <oboInOwl:hasDbXref rdf:datatype="&xsd;string">UOC:GVG</oboInOwl:hasDbXref>
        <owl:annotatedProperty rdf:resource="&obo;IAO_0000115"/>
        <owl:annotatedSource rdf:resource="&obo;UO_0000083"/>
    </owl:Axiom>
    


    <!-- http://purl.obolibrary.org/obo/UO_0000084 -->

    <owl:Class rdf:about="&obo;UO_0000084">
        <rdfs:label rdf:datatype="&xsd;string">gram per cubic centimeter</rdfs:label>
        <rdfs:subClassOf rdf:resource="&obo;UO_0000052"/>
        <obo:IAO_0000115 rdf:datatype="&xsd;string">A mass unit density which is equal to mass of an object in grams divided by the volume in cubic centimeters.</obo:IAO_0000115>
        <oboInOwl:id rdf:datatype="&xsd;string">UO:0000084</oboInOwl:id>
        <oboInOwl:hasExactSynonym rdf:datatype="&xsd;string">g/cm^[3]</oboInOwl:hasExactSynonym>
        <oboInOwl:created_by rdf:datatype="&xsd;string">george gkoutos</oboInOwl:created_by>
        <oboInOwl:hasExactSynonym rdf:datatype="&xsd;string">gram per cubic centimetre</oboInOwl:hasExactSynonym>
        <oboInOwl:hasOBONamespace rdf:datatype="&xsd;string">unit.ontology</oboInOwl:hasOBONamespace>
        <oboInOwl:inSubset rdf:resource="&obo;uo#unit_slim"/>
    </owl:Class>
    <owl:Axiom>
        <owl:annotatedTarget rdf:datatype="&xsd;string">A mass unit density which is equal to mass of an object in grams divided by the volume in cubic centimeters.</owl:annotatedTarget>
        <oboInOwl:hasDbXref rdf:datatype="&xsd;string">UOC:GVG</oboInOwl:hasDbXref>
        <owl:annotatedProperty rdf:resource="&obo;IAO_0000115"/>
        <owl:annotatedSource rdf:resource="&obo;UO_0000084"/>
    </owl:Axiom>
    


    <!-- http://purl.obolibrary.org/obo/UO_0000085 -->

    <owl:Class rdf:about="&obo;UO_0000085">
        <rdfs:label rdf:datatype="&xsd;string">candela per square meter</rdfs:label>
        <rdfs:subClassOf rdf:resource="&obo;UO_0000053"/>
        <obo:IAO_0000115 rdf:datatype="&xsd;string">A luminance unit which is equal to a luminous intensity of one candela radiating from a surface whose area is one square meter.</obo:IAO_0000115>
        <oboInOwl:id rdf:datatype="&xsd;string">UO:0000085</oboInOwl:id>
        <oboInOwl:hasExactSynonym rdf:datatype="&xsd;string">candela per square metre</oboInOwl:hasExactSynonym>
        <oboInOwl:hasExactSynonym rdf:datatype="&xsd;string">cd/m^[2]</oboInOwl:hasExactSynonym>
        <oboInOwl:created_by rdf:datatype="&xsd;string">george gkoutos</oboInOwl:created_by>
        <oboInOwl:hasOBONamespace rdf:datatype="&xsd;string">unit.ontology</oboInOwl:hasOBONamespace>
        <oboInOwl:inSubset rdf:resource="&obo;uo#unit_slim"/>
    </owl:Class>
    <owl:Axiom>
        <owl:annotatedTarget rdf:datatype="&xsd;string">A luminance unit which is equal to a luminous intensity of one candela radiating from a surface whose area is one square meter.</owl:annotatedTarget>
        <oboInOwl:hasDbXref rdf:datatype="&xsd;string">NIST:NIST</oboInOwl:hasDbXref>
        <owl:annotatedProperty rdf:resource="&obo;IAO_0000115"/>
        <owl:annotatedSource rdf:resource="&obo;UO_0000085"/>
    </owl:Axiom>
    


    <!-- http://purl.obolibrary.org/obo/UO_0000086 -->

    <owl:Class rdf:about="&obo;UO_0000086">
        <rdfs:label rdf:datatype="&xsd;string">kilogram per square meter</rdfs:label>
        <rdfs:subClassOf rdf:resource="&obo;UO_0000054"/>
        <obo:IAO_0000115 rdf:datatype="&xsd;string">An area density unit which is equal to the mass of an object in kilograms divided by the surface area in meters squared.</obo:IAO_0000115>
        <oboInOwl:hasExactSynonym rdf:datatype="&xsd;string">Body Mass Index (BMI)</oboInOwl:hasExactSynonym>
        <oboInOwl:id rdf:datatype="&xsd;string">UO:0000086</oboInOwl:id>
        <oboInOwl:created_by rdf:datatype="&xsd;string">george gkoutos</oboInOwl:created_by>
        <oboInOwl:hasExactSynonym rdf:datatype="&xsd;string">kg/m^[2]</oboInOwl:hasExactSynonym>
        <oboInOwl:hasExactSynonym rdf:datatype="&xsd;string">kilogram per square metre</oboInOwl:hasExactSynonym>
        <oboInOwl:hasOBONamespace rdf:datatype="&xsd;string">unit.ontology</oboInOwl:hasOBONamespace>
        <oboInOwl:inSubset rdf:resource="&obo;uo#unit_slim"/>
    </owl:Class>
    <owl:Axiom>
        <owl:annotatedTarget rdf:datatype="&xsd;string">An area density unit which is equal to the mass of an object in kilograms divided by the surface area in meters squared.</owl:annotatedTarget>
        <oboInOwl:hasDbXref rdf:datatype="&xsd;string">NIST:NIST</oboInOwl:hasDbXref>
        <owl:annotatedProperty rdf:resource="&obo;IAO_0000115"/>
        <owl:annotatedSource rdf:resource="&obo;UO_0000086"/>
    </owl:Axiom>
    


    <!-- http://purl.obolibrary.org/obo/UO_0000087 -->

    <owl:Class rdf:about="&obo;UO_0000087">
        <rdfs:label rdf:datatype="&xsd;string">kilogram per mole</rdfs:label>
        <rdfs:subClassOf rdf:resource="&obo;UO_0000055"/>
        <obo:IAO_0000115 rdf:datatype="&xsd;string">A molar mass unit which is equal to one kilogram of mass of one mole of chemical element or chemical compound.</obo:IAO_0000115>
        <oboInOwl:id rdf:datatype="&xsd;string">UO:0000087</oboInOwl:id>
        <oboInOwl:created_by rdf:datatype="&xsd;string">george gkoutos</oboInOwl:created_by>
        <oboInOwl:hasExactSynonym rdf:datatype="&xsd;string">kg/mol</oboInOwl:hasExactSynonym>
        <oboInOwl:hasOBONamespace rdf:datatype="&xsd;string">unit.ontology</oboInOwl:hasOBONamespace>
        <oboInOwl:inSubset rdf:resource="&obo;uo#unit_slim"/>
    </owl:Class>
    <owl:Axiom>
        <owl:annotatedTarget rdf:datatype="&xsd;string">A molar mass unit which is equal to one kilogram of mass of one mole of chemical element or chemical compound.</owl:annotatedTarget>
        <oboInOwl:hasDbXref rdf:datatype="&xsd;string">NIST:NIST</oboInOwl:hasDbXref>
        <owl:annotatedProperty rdf:resource="&obo;IAO_0000115"/>
        <owl:annotatedSource rdf:resource="&obo;UO_0000087"/>
    </owl:Axiom>
    


    <!-- http://purl.obolibrary.org/obo/UO_0000088 -->

    <owl:Class rdf:about="&obo;UO_0000088">
        <rdfs:label rdf:datatype="&xsd;string">gram per mole</rdfs:label>
        <rdfs:subClassOf rdf:resource="&obo;UO_0000055"/>
        <obo:IAO_0000115 rdf:datatype="&xsd;string">A molar mass unit which is equal to one gram of mass of one mole of chemical element or chemical compound.</obo:IAO_0000115>
        <oboInOwl:id rdf:datatype="&xsd;string">UO:0000088</oboInOwl:id>
        <oboInOwl:hasExactSynonym rdf:datatype="&xsd;string">g/mol</oboInOwl:hasExactSynonym>
        <oboInOwl:created_by rdf:datatype="&xsd;string">george gkoutos</oboInOwl:created_by>
        <oboInOwl:hasOBONamespace rdf:datatype="&xsd;string">unit.ontology</oboInOwl:hasOBONamespace>
        <oboInOwl:inSubset rdf:resource="&obo;uo#unit_slim"/>
    </owl:Class>
    <owl:Axiom>
        <owl:annotatedTarget rdf:datatype="&xsd;string">A molar mass unit which is equal to one gram of mass of one mole of chemical element or chemical compound.</owl:annotatedTarget>
        <oboInOwl:hasDbXref rdf:datatype="&xsd;string">NIST:NIST</oboInOwl:hasDbXref>
        <owl:annotatedProperty rdf:resource="&obo;IAO_0000115"/>
        <owl:annotatedSource rdf:resource="&obo;UO_0000088"/>
    </owl:Axiom>
    


    <!-- http://purl.obolibrary.org/obo/UO_0000089 -->

    <owl:Class rdf:about="&obo;UO_0000089">
        <rdfs:label rdf:datatype="&xsd;string">cubic meter per mole</rdfs:label>
        <rdfs:subClassOf rdf:resource="&obo;UO_0000056"/>
        <obo:IAO_0000115 rdf:datatype="&xsd;string">A molar volume unit which is equal to 1 cubic meter occupied by one mole of a substance in the form of a solid, liquid, or gas.</obo:IAO_0000115>
        <oboInOwl:id rdf:datatype="&xsd;string">UO:0000089</oboInOwl:id>
        <oboInOwl:hasExactSynonym rdf:datatype="&xsd;string">cubic metre per mole</oboInOwl:hasExactSynonym>
        <oboInOwl:created_by rdf:datatype="&xsd;string">george gkoutos</oboInOwl:created_by>
        <oboInOwl:hasExactSynonym rdf:datatype="&xsd;string">m^[3]/mol</oboInOwl:hasExactSynonym>
        <oboInOwl:hasOBONamespace rdf:datatype="&xsd;string">unit.ontology</oboInOwl:hasOBONamespace>
        <oboInOwl:inSubset rdf:resource="&obo;uo#unit_slim"/>
    </owl:Class>
    <owl:Axiom>
        <owl:annotatedTarget rdf:datatype="&xsd;string">A molar volume unit which is equal to 1 cubic meter occupied by one mole of a substance in the form of a solid, liquid, or gas.</owl:annotatedTarget>
        <oboInOwl:hasDbXref rdf:datatype="&xsd;string">NIST:NIST</oboInOwl:hasDbXref>
        <owl:annotatedProperty rdf:resource="&obo;IAO_0000115"/>
        <owl:annotatedSource rdf:resource="&obo;UO_0000089"/>
    </owl:Axiom>
    


    <!-- http://purl.obolibrary.org/obo/UO_0000090 -->

    <owl:Class rdf:about="&obo;UO_0000090">
        <rdfs:label rdf:datatype="&xsd;string">cubic centimeter per mole</rdfs:label>
        <rdfs:subClassOf rdf:resource="&obo;UO_0000056"/>
        <obo:IAO_0000115 rdf:datatype="&xsd;string">A molar volume unit which is equal to 1 cubic centimeter occupied by one mole of a substance in the form of a solid, liquid, or gas.</obo:IAO_0000115>
        <oboInOwl:id rdf:datatype="&xsd;string">UO:0000090</oboInOwl:id>
        <oboInOwl:hasExactSynonym rdf:datatype="&xsd;string">cm^[3]/mol</oboInOwl:hasExactSynonym>
        <oboInOwl:hasExactSynonym rdf:datatype="&xsd;string">cubic centimetre per mole</oboInOwl:hasExactSynonym>
        <oboInOwl:created_by rdf:datatype="&xsd;string">george gkoutos</oboInOwl:created_by>
        <oboInOwl:hasOBONamespace rdf:datatype="&xsd;string">unit.ontology</oboInOwl:hasOBONamespace>
        <oboInOwl:inSubset rdf:resource="&obo;uo#unit_slim"/>
    </owl:Class>
    <owl:Axiom>
        <owl:annotatedTarget rdf:datatype="&xsd;string">A molar volume unit which is equal to 1 cubic centimeter occupied by one mole of a substance in the form of a solid, liquid, or gas.</owl:annotatedTarget>
        <oboInOwl:hasDbXref rdf:datatype="&xsd;string">NIST:NIST</oboInOwl:hasDbXref>
        <owl:annotatedProperty rdf:resource="&obo;IAO_0000115"/>
        <owl:annotatedSource rdf:resource="&obo;UO_0000090"/>
    </owl:Axiom>
    


    <!-- http://purl.obolibrary.org/obo/UO_0000091 -->

    <owl:Class rdf:about="&obo;UO_0000091">
        <rdfs:label rdf:datatype="&xsd;string">kilogram meter per second</rdfs:label>
        <rdfs:subClassOf rdf:resource="&obo;UO_0000057"/>
        <obo:IAO_0000115 rdf:datatype="&xsd;string">A momentum unit which is equal to the momentum of a one kilogram mass object with a speed of one meter per second.</obo:IAO_0000115>
        <oboInOwl:id rdf:datatype="&xsd;string">UO:0000091</oboInOwl:id>
        <oboInOwl:created_by rdf:datatype="&xsd;string">george gkoutos</oboInOwl:created_by>
        <oboInOwl:hasExactSynonym rdf:datatype="&xsd;string">kg.m/s</oboInOwl:hasExactSynonym>
        <oboInOwl:hasExactSynonym rdf:datatype="&xsd;string">kilogram metre per second</oboInOwl:hasExactSynonym>
        <oboInOwl:hasOBONamespace rdf:datatype="&xsd;string">unit.ontology</oboInOwl:hasOBONamespace>
        <oboInOwl:inSubset rdf:resource="&obo;uo#unit_slim"/>
    </owl:Class>
    <owl:Axiom>
        <owl:annotatedTarget rdf:datatype="&xsd;string">A momentum unit which is equal to the momentum of a one kilogram mass object with a speed of one meter per second.</owl:annotatedTarget>
        <oboInOwl:hasDbXref rdf:datatype="&xsd;string">NIST:NIST</oboInOwl:hasDbXref>
        <owl:annotatedProperty rdf:resource="&obo;IAO_0000115"/>
        <owl:annotatedSource rdf:resource="&obo;UO_0000091"/>
    </owl:Axiom>
    


    <!-- http://purl.obolibrary.org/obo/UO_0000092 -->

    <owl:Class rdf:about="&obo;UO_0000092">
        <rdfs:label rdf:datatype="&xsd;string">turns per second</rdfs:label>
        <rdfs:subClassOf rdf:resource="&obo;UO_0000058"/>
        <oboInOwl:hasExactSynonym rdf:datatype="&xsd;string">1/s</oboInOwl:hasExactSynonym>
        <obo:IAO_0000115 rdf:datatype="&xsd;string">A rotational frequency unit which is equal to the number complete turn in a period of time that equals to 1 second.</obo:IAO_0000115>
        <oboInOwl:id rdf:datatype="&xsd;string">UO:0000092</oboInOwl:id>
        <oboInOwl:created_by rdf:datatype="&xsd;string">george gkoutos</oboInOwl:created_by>
        <oboInOwl:hasNarrowSynonym rdf:datatype="&xsd;string">one turn per second</oboInOwl:hasNarrowSynonym>
        <oboInOwl:hasOBONamespace rdf:datatype="&xsd;string">unit.ontology</oboInOwl:hasOBONamespace>
        <oboInOwl:inSubset rdf:resource="&obo;uo#unit_slim"/>
    </owl:Class>
    <owl:Axiom>
        <owl:annotatedTarget rdf:datatype="&xsd;string">A rotational frequency unit which is equal to the number complete turn in a period of time that equals to 1 second.</owl:annotatedTarget>
        <oboInOwl:hasDbXref rdf:datatype="&xsd;string">NIST:NIST</oboInOwl:hasDbXref>
        <owl:annotatedProperty rdf:resource="&obo;IAO_0000115"/>
        <owl:annotatedSource rdf:resource="&obo;UO_0000092"/>
    </owl:Axiom>
    


    <!-- http://purl.obolibrary.org/obo/UO_0000093 -->

    <owl:Class rdf:about="&obo;UO_0000093">
        <rdfs:label rdf:datatype="&xsd;string">cubic meter per kilogram</rdfs:label>
        <rdfs:subClassOf rdf:resource="&obo;UO_0000059"/>
        <obo:IAO_0000115 rdf:datatype="&xsd;string">A specific volume unit which is equal to one cubic meter volume occupied by one kilogram of a particular substance.</obo:IAO_0000115>
        <oboInOwl:id rdf:datatype="&xsd;string">UO:0000093</oboInOwl:id>
        <oboInOwl:hasExactSynonym rdf:datatype="&xsd;string">cubic metre per kilogram</oboInOwl:hasExactSynonym>
        <oboInOwl:created_by rdf:datatype="&xsd;string">george gkoutos</oboInOwl:created_by>
        <oboInOwl:hasExactSynonym rdf:datatype="&xsd;string">m^[3]/kg</oboInOwl:hasExactSynonym>
        <oboInOwl:hasOBONamespace rdf:datatype="&xsd;string">unit.ontology</oboInOwl:hasOBONamespace>
        <oboInOwl:inSubset rdf:resource="&obo;uo#unit_slim"/>
    </owl:Class>
    <owl:Axiom>
        <owl:annotatedTarget rdf:datatype="&xsd;string">A specific volume unit which is equal to one cubic meter volume occupied by one kilogram of a particular substance.</owl:annotatedTarget>
        <oboInOwl:hasDbXref rdf:datatype="&xsd;string">NIST:NIST</oboInOwl:hasDbXref>
        <owl:annotatedProperty rdf:resource="&obo;IAO_0000115"/>
        <owl:annotatedSource rdf:resource="&obo;UO_0000093"/>
    </owl:Axiom>
    


    <!-- http://purl.obolibrary.org/obo/UO_0000094 -->

    <owl:Class rdf:about="&obo;UO_0000094">
        <rdfs:label rdf:datatype="&xsd;string">meter per second</rdfs:label>
        <rdfs:subClassOf rdf:resource="&obo;UO_0000060"/>
        <obo:IAO_0000115 rdf:datatype="&xsd;string">A speed/velocity unit which is equal to the speed of an object traveling 1 meter distance in one second.</obo:IAO_0000115>
        <oboInOwl:id rdf:datatype="&xsd;string">UO:0000094</oboInOwl:id>
        <oboInOwl:created_by rdf:datatype="&xsd;string">george gkoutos</oboInOwl:created_by>
        <oboInOwl:hasExactSynonym rdf:datatype="&xsd;string">m/s</oboInOwl:hasExactSynonym>
        <oboInOwl:hasExactSynonym rdf:datatype="&xsd;string">metre per second</oboInOwl:hasExactSynonym>
        <oboInOwl:hasOBONamespace rdf:datatype="&xsd;string">unit.ontology</oboInOwl:hasOBONamespace>
        <oboInOwl:inSubset rdf:resource="&obo;uo#unit_slim"/>
    </owl:Class>
    <owl:Axiom>
        <owl:annotatedTarget rdf:datatype="&xsd;string">A speed/velocity unit which is equal to the speed of an object traveling 1 meter distance in one second.</owl:annotatedTarget>
        <oboInOwl:hasDbXref rdf:datatype="&xsd;string">NIST:NIST</oboInOwl:hasDbXref>
        <owl:annotatedProperty rdf:resource="&obo;IAO_0000115"/>
        <owl:annotatedSource rdf:resource="&obo;UO_0000094"/>
    </owl:Axiom>
    


    <!-- http://purl.obolibrary.org/obo/UO_0000095 -->

    <owl:Class rdf:about="&obo;UO_0000095">
        <rdfs:label rdf:datatype="&xsd;string">volume unit</rdfs:label>
        <rdfs:subClassOf rdf:resource="&obo;UO_0000000"/>
        <obo:IAO_0000115 rdf:datatype="&xsd;string">A unit which is a standard measure of the amount of space occupied by any substance, whether solid, liquid, or gas.</obo:IAO_0000115>
        <oboInOwl:id rdf:datatype="&xsd;string">UO:0000095</oboInOwl:id>
        <oboInOwl:created_by rdf:datatype="&xsd;string">george gkoutos</oboInOwl:created_by>
        <oboInOwl:hasOBONamespace rdf:datatype="&xsd;string">unit.ontology</oboInOwl:hasOBONamespace>
        <oboInOwl:inSubset rdf:resource="&obo;uo#unit_group_slim"/>
    </owl:Class>
    <owl:Axiom>
        <owl:annotatedTarget rdf:datatype="&xsd;string">A unit which is a standard measure of the amount of space occupied by any substance, whether solid, liquid, or gas.</owl:annotatedTarget>
        <oboInOwl:hasDbXref rdf:datatype="&xsd;string">NIST:NIST</oboInOwl:hasDbXref>
        <owl:annotatedProperty rdf:resource="&obo;IAO_0000115"/>
        <owl:annotatedSource rdf:resource="&obo;UO_0000095"/>
    </owl:Axiom>
    


    <!-- http://purl.obolibrary.org/obo/UO_0000096 -->

    <owl:Class rdf:about="&obo;UO_0000096">
        <rdfs:label rdf:datatype="&xsd;string">cubic meter</rdfs:label>
        <rdfs:subClassOf rdf:resource="&obo;UO_0000095"/>
        <obo:IAO_0000115 rdf:datatype="&xsd;string">A volume unit which is equal to the volume of a cube with edges one meter in length. One cubic meter equals to 1000 liters.</obo:IAO_0000115>
        <oboInOwl:id rdf:datatype="&xsd;string">UO:0000096</oboInOwl:id>
        <oboInOwl:hasExactSynonym rdf:datatype="&xsd;string">cubic metre</oboInOwl:hasExactSynonym>
        <oboInOwl:created_by rdf:datatype="&xsd;string">george gkoutos</oboInOwl:created_by>
        <oboInOwl:hasExactSynonym rdf:datatype="&xsd;string">m^[3]</oboInOwl:hasExactSynonym>
        <oboInOwl:hasOBONamespace rdf:datatype="&xsd;string">unit.ontology</oboInOwl:hasOBONamespace>
        <oboInOwl:inSubset rdf:resource="&obo;uo#unit_slim"/>
    </owl:Class>
    <owl:Axiom>
        <owl:annotatedTarget rdf:datatype="&xsd;string">A volume unit which is equal to the volume of a cube with edges one meter in length. One cubic meter equals to 1000 liters.</owl:annotatedTarget>
        <oboInOwl:hasDbXref rdf:datatype="&xsd;string">NIST:NIST</oboInOwl:hasDbXref>
        <owl:annotatedProperty rdf:resource="&obo;IAO_0000115"/>
        <owl:annotatedSource rdf:resource="&obo;UO_0000096"/>
    </owl:Axiom>
    


    <!-- http://purl.obolibrary.org/obo/UO_0000097 -->

    <owl:Class rdf:about="&obo;UO_0000097">
        <rdfs:label rdf:datatype="&xsd;string">cubic centimeter</rdfs:label>
        <rdfs:subClassOf rdf:resource="&obo;UO_0000095"/>
        <obo:IAO_0000115 rdf:datatype="&xsd;string">A volume unit which is equal to one millionth of a cubic meter or 10^[-9] m^[3], or to 1 ml.</obo:IAO_0000115>
        <oboInOwl:id rdf:datatype="&xsd;string">UO:0000097</oboInOwl:id>
        <oboInOwl:hasExactSynonym rdf:datatype="&xsd;string">cc</oboInOwl:hasExactSynonym>
        <oboInOwl:hasExactSynonym rdf:datatype="&xsd;string">cm^3</oboInOwl:hasExactSynonym>
        <oboInOwl:hasExactSynonym rdf:datatype="&xsd;string">cubic centimetre</oboInOwl:hasExactSynonym>
        <oboInOwl:created_by rdf:datatype="&xsd;string">george gkoutos</oboInOwl:created_by>
        <oboInOwl:hasOBONamespace rdf:datatype="&xsd;string">unit.ontology</oboInOwl:hasOBONamespace>
        <oboInOwl:inSubset rdf:resource="&obo;uo#unit_slim"/>
    </owl:Class>
    <owl:Axiom>
        <owl:annotatedTarget rdf:datatype="&xsd;string">A volume unit which is equal to one millionth of a cubic meter or 10^[-9] m^[3], or to 1 ml.</owl:annotatedTarget>
        <oboInOwl:hasDbXref rdf:datatype="&xsd;string">NIST:NIST</oboInOwl:hasDbXref>
        <owl:annotatedProperty rdf:resource="&obo;IAO_0000115"/>
        <owl:annotatedSource rdf:resource="&obo;UO_0000097"/>
    </owl:Axiom>
    


    <!-- http://purl.obolibrary.org/obo/UO_0000098 -->

    <owl:Class rdf:about="&obo;UO_0000098">
        <rdfs:label rdf:datatype="&xsd;string">milliliter</rdfs:label>
        <rdfs:subClassOf rdf:resource="&obo;UO_0000095"/>
        <obo:IAO_0000115 rdf:datatype="&xsd;string">A volume unit which is equal to one thousandth of a liter or 10^[-3] L, or to 1 cubic centimeter.</obo:IAO_0000115>
        <oboInOwl:id rdf:datatype="&xsd;string">UO:0000098</oboInOwl:id>
        <oboInOwl:created_by rdf:datatype="&xsd;string">george gkoutos</oboInOwl:created_by>
        <oboInOwl:hasExactSynonym rdf:datatype="&xsd;string">millilitre</oboInOwl:hasExactSynonym>
        <oboInOwl:hasExactSynonym rdf:datatype="&xsd;string">ml</oboInOwl:hasExactSynonym>
        <oboInOwl:hasOBONamespace rdf:datatype="&xsd;string">unit.ontology</oboInOwl:hasOBONamespace>
        <oboInOwl:inSubset rdf:resource="&obo;uo#unit_slim"/>
    </owl:Class>
    <owl:Axiom>
        <owl:annotatedTarget rdf:datatype="&xsd;string">A volume unit which is equal to one thousandth of a liter or 10^[-3] L, or to 1 cubic centimeter.</owl:annotatedTarget>
        <oboInOwl:hasDbXref rdf:datatype="&xsd;string">NIST:NIST</oboInOwl:hasDbXref>
        <owl:annotatedProperty rdf:resource="&obo;IAO_0000115"/>
        <owl:annotatedSource rdf:resource="&obo;UO_0000098"/>
    </owl:Axiom>
    


    <!-- http://purl.obolibrary.org/obo/UO_0000099 -->

    <owl:Class rdf:about="&obo;UO_0000099">
        <rdfs:label rdf:datatype="&xsd;string">liter</rdfs:label>
        <rdfs:subClassOf rdf:resource="&obo;UO_0000095"/>
        <obo:IAO_0000115 rdf:datatype="&xsd;string">A volume unit which is equal to one thousandth of a cubic meter or 10^[-3] m^[3], or to 1 decimeter.</obo:IAO_0000115>
        <oboInOwl:hasExactSynonym rdf:datatype="&xsd;string">L</oboInOwl:hasExactSynonym>
        <oboInOwl:id rdf:datatype="&xsd;string">UO:0000099</oboInOwl:id>
        <oboInOwl:created_by rdf:datatype="&xsd;string">george gkoutos</oboInOwl:created_by>
        <oboInOwl:hasExactSynonym rdf:datatype="&xsd;string">l</oboInOwl:hasExactSynonym>
        <oboInOwl:hasExactSynonym rdf:datatype="&xsd;string">litre</oboInOwl:hasExactSynonym>
        <oboInOwl:hasOBONamespace rdf:datatype="&xsd;string">unit.ontology</oboInOwl:hasOBONamespace>
        <oboInOwl:inSubset rdf:resource="&obo;uo#unit_slim"/>
    </owl:Class>
    <owl:Axiom>
        <owl:annotatedTarget rdf:datatype="&xsd;string">A volume unit which is equal to one thousandth of a cubic meter or 10^[-3] m^[3], or to 1 decimeter.</owl:annotatedTarget>
        <oboInOwl:hasDbXref rdf:datatype="&xsd;string">NIST:NIST</oboInOwl:hasDbXref>
        <owl:annotatedProperty rdf:resource="&obo;IAO_0000115"/>
        <owl:annotatedSource rdf:resource="&obo;UO_0000099"/>
    </owl:Axiom>
    


    <!-- http://purl.obolibrary.org/obo/UO_0000100 -->

    <owl:Class rdf:about="&obo;UO_0000100">
        <rdfs:label rdf:datatype="&xsd;string">cubic decimeter</rdfs:label>
        <rdfs:subClassOf rdf:resource="&obo;UO_0000095"/>
        <obo:IAO_0000115 rdf:datatype="&xsd;string">A volume unit which is equal to one thousand of a cubic meter or 10^[-3] m^[3], or to 1 L.</obo:IAO_0000115>
        <oboInOwl:id rdf:datatype="&xsd;string">UO:0000100</oboInOwl:id>
        <oboInOwl:hasExactSynonym rdf:datatype="&xsd;string">cubic decimetre</oboInOwl:hasExactSynonym>
        <oboInOwl:hasExactSynonym rdf:datatype="&xsd;string">dm^[3]</oboInOwl:hasExactSynonym>
        <oboInOwl:created_by rdf:datatype="&xsd;string">george gkoutos</oboInOwl:created_by>
        <oboInOwl:hasOBONamespace rdf:datatype="&xsd;string">unit.ontology</oboInOwl:hasOBONamespace>
        <oboInOwl:inSubset rdf:resource="&obo;uo#unit_slim"/>
    </owl:Class>
    <owl:Axiom>
        <owl:annotatedTarget rdf:datatype="&xsd;string">A volume unit which is equal to one thousand of a cubic meter or 10^[-3] m^[3], or to 1 L.</owl:annotatedTarget>
        <oboInOwl:hasDbXref rdf:datatype="&xsd;string">NIST:NIST</oboInOwl:hasDbXref>
        <owl:annotatedProperty rdf:resource="&obo;IAO_0000115"/>
        <owl:annotatedSource rdf:resource="&obo;UO_0000100"/>
    </owl:Axiom>
    


    <!-- http://purl.obolibrary.org/obo/UO_0000101 -->

    <owl:Class rdf:about="&obo;UO_0000101">
        <rdfs:label rdf:datatype="&xsd;string">microliter</rdfs:label>
        <rdfs:subClassOf rdf:resource="&obo;UO_0000095"/>
        <obo:IAO_0000115 rdf:datatype="&xsd;string">A volume unit which is equal to one millionth of a liter or 10^[-6] L.</obo:IAO_0000115>
        <oboInOwl:id rdf:datatype="&xsd;string">UO:0000101</oboInOwl:id>
        <oboInOwl:created_by rdf:datatype="&xsd;string">george gkoutos</oboInOwl:created_by>
        <oboInOwl:hasExactSynonym rdf:datatype="&xsd;string">microlitre</oboInOwl:hasExactSynonym>
        <oboInOwl:hasExactSynonym rdf:datatype="&xsd;string">ul</oboInOwl:hasExactSynonym>
        <oboInOwl:hasOBONamespace rdf:datatype="&xsd;string">unit.ontology</oboInOwl:hasOBONamespace>
        <oboInOwl:inSubset rdf:resource="&obo;uo#unit_slim"/>
    </owl:Class>
    <owl:Axiom>
        <owl:annotatedTarget rdf:datatype="&xsd;string">A volume unit which is equal to one millionth of a liter or 10^[-6] L.</owl:annotatedTarget>
        <oboInOwl:hasDbXref rdf:datatype="&xsd;string">NIST:NIST</oboInOwl:hasDbXref>
        <owl:annotatedProperty rdf:resource="&obo;IAO_0000115"/>
        <owl:annotatedSource rdf:resource="&obo;UO_0000101"/>
    </owl:Axiom>
    


    <!-- http://purl.obolibrary.org/obo/UO_0000102 -->

    <owl:Class rdf:about="&obo;UO_0000102">
        <rdfs:label rdf:datatype="&xsd;string">nanoliter</rdfs:label>
        <rdfs:subClassOf rdf:resource="&obo;UO_0000095"/>
        <obo:IAO_0000115 rdf:datatype="&xsd;string">A volume unit which is equal to one thousandth of one millionth of a liter or 10^[-9] L.</obo:IAO_0000115>
        <oboInOwl:id rdf:datatype="&xsd;string">UO:0000102</oboInOwl:id>
        <oboInOwl:created_by rdf:datatype="&xsd;string">george gkoutos</oboInOwl:created_by>
        <oboInOwl:hasExactSynonym rdf:datatype="&xsd;string">nanolitre</oboInOwl:hasExactSynonym>
        <oboInOwl:hasExactSynonym rdf:datatype="&xsd;string">nl</oboInOwl:hasExactSynonym>
        <oboInOwl:hasOBONamespace rdf:datatype="&xsd;string">unit.ontology</oboInOwl:hasOBONamespace>
        <oboInOwl:inSubset rdf:resource="&obo;uo#unit_slim"/>
    </owl:Class>
    <owl:Axiom>
        <owl:annotatedTarget rdf:datatype="&xsd;string">A volume unit which is equal to one thousandth of one millionth of a liter or 10^[-9] L.</owl:annotatedTarget>
        <oboInOwl:hasDbXref rdf:datatype="&xsd;string">NIST:NIST</oboInOwl:hasDbXref>
        <owl:annotatedProperty rdf:resource="&obo;IAO_0000115"/>
        <owl:annotatedSource rdf:resource="&obo;UO_0000102"/>
    </owl:Axiom>
    


    <!-- http://purl.obolibrary.org/obo/UO_0000103 -->

    <owl:Class rdf:about="&obo;UO_0000103">
        <rdfs:label rdf:datatype="&xsd;string">picoliter</rdfs:label>
        <rdfs:subClassOf rdf:resource="&obo;UO_0000095"/>
        <obo:IAO_0000115 rdf:datatype="&xsd;string">A volume unit which is equal to 10^[-12] L.</obo:IAO_0000115>
        <oboInOwl:id rdf:datatype="&xsd;string">UO:0000103</oboInOwl:id>
        <oboInOwl:created_by rdf:datatype="&xsd;string">george gkoutos</oboInOwl:created_by>
        <oboInOwl:hasExactSynonym rdf:datatype="&xsd;string">picolitre</oboInOwl:hasExactSynonym>
        <oboInOwl:hasExactSynonym rdf:datatype="&xsd;string">pl</oboInOwl:hasExactSynonym>
        <oboInOwl:hasOBONamespace rdf:datatype="&xsd;string">unit.ontology</oboInOwl:hasOBONamespace>
        <oboInOwl:inSubset rdf:resource="&obo;uo#unit_slim"/>
    </owl:Class>
    <owl:Axiom>
        <owl:annotatedTarget rdf:datatype="&xsd;string">A volume unit which is equal to 10^[-12] L.</owl:annotatedTarget>
        <oboInOwl:hasDbXref rdf:datatype="&xsd;string">NIST:NIST</oboInOwl:hasDbXref>
        <owl:annotatedProperty rdf:resource="&obo;IAO_0000115"/>
        <owl:annotatedSource rdf:resource="&obo;UO_0000103"/>
    </owl:Axiom>
    


    <!-- http://purl.obolibrary.org/obo/UO_0000104 -->

    <owl:Class rdf:about="&obo;UO_0000104">
        <rdfs:label rdf:datatype="&xsd;string">femtoliter</rdfs:label>
        <rdfs:subClassOf rdf:resource="&obo;UO_0000095"/>
        <obo:IAO_0000115 rdf:datatype="&xsd;string">A volume unit which is equal to 10^[-15] L.</obo:IAO_0000115>
        <oboInOwl:id rdf:datatype="&xsd;string">UO:0000104</oboInOwl:id>
        <oboInOwl:hasExactSynonym rdf:datatype="&xsd;string">femtolitre</oboInOwl:hasExactSynonym>
        <oboInOwl:hasExactSynonym rdf:datatype="&xsd;string">fl</oboInOwl:hasExactSynonym>
        <oboInOwl:created_by rdf:datatype="&xsd;string">george gkoutos</oboInOwl:created_by>
        <oboInOwl:hasOBONamespace rdf:datatype="&xsd;string">unit.ontology</oboInOwl:hasOBONamespace>
        <oboInOwl:inSubset rdf:resource="&obo;uo#unit_slim"/>
    </owl:Class>
    <owl:Axiom>
        <owl:annotatedTarget rdf:datatype="&xsd;string">A volume unit which is equal to 10^[-15] L.</owl:annotatedTarget>
        <oboInOwl:hasDbXref rdf:datatype="&xsd;string">NIST:NIST</oboInOwl:hasDbXref>
        <owl:annotatedProperty rdf:resource="&obo;IAO_0000115"/>
        <owl:annotatedSource rdf:resource="&obo;UO_0000104"/>
    </owl:Axiom>
    


    <!-- http://purl.obolibrary.org/obo/UO_0000105 -->

    <owl:Class rdf:about="&obo;UO_0000105">
        <rdfs:label rdf:datatype="&xsd;string">frequency unit</rdfs:label>
        <rdfs:subClassOf rdf:resource="&obo;UO_0000000"/>
        <obo:IAO_0000115 rdf:datatype="&xsd;string">A unit which is a standard measure of the number of repetitive actions in a particular time.</obo:IAO_0000115>
        <oboInOwl:id rdf:datatype="&xsd;string">UO:0000105</oboInOwl:id>
        <oboInOwl:created_by rdf:datatype="&xsd;string">george gkoutos</oboInOwl:created_by>
        <oboInOwl:hasOBONamespace rdf:datatype="&xsd;string">unit.ontology</oboInOwl:hasOBONamespace>
        <oboInOwl:inSubset rdf:resource="&obo;uo#unit_group_slim"/>
    </owl:Class>
    <owl:Axiom>
        <owl:annotatedTarget rdf:datatype="&xsd;string">A unit which is a standard measure of the number of repetitive actions in a particular time.</owl:annotatedTarget>
        <oboInOwl:hasDbXref rdf:datatype="&xsd;string">NIST:NIST</oboInOwl:hasDbXref>
        <owl:annotatedProperty rdf:resource="&obo;IAO_0000115"/>
        <owl:annotatedSource rdf:resource="&obo;UO_0000105"/>
    </owl:Axiom>
    


    <!-- http://purl.obolibrary.org/obo/UO_0000106 -->

    <owl:Class rdf:about="&obo;UO_0000106">
        <rdfs:label rdf:datatype="&xsd;string">hertz</rdfs:label>
        <rdfs:subClassOf rdf:resource="&obo;UO_0000105"/>
        <obo:IAO_0000115 rdf:datatype="&xsd;string">A frequency unit which is equal to 1 complete cycle of a recurring phenomenon in 1 second.</obo:IAO_0000115>
        <oboInOwl:hasExactSynonym rdf:datatype="&xsd;string">Hz</oboInOwl:hasExactSynonym>
        <oboInOwl:id rdf:datatype="&xsd;string">UO:0000106</oboInOwl:id>
        <oboInOwl:created_by rdf:datatype="&xsd;string">george gkoutos</oboInOwl:created_by>
        <oboInOwl:hasExactSynonym rdf:datatype="&xsd;string">s^1</oboInOwl:hasExactSynonym>
        <oboInOwl:hasOBONamespace rdf:datatype="&xsd;string">unit.ontology</oboInOwl:hasOBONamespace>
        <oboInOwl:inSubset rdf:resource="&obo;uo#unit_slim"/>
    </owl:Class>
    <owl:Axiom>
        <owl:annotatedTarget rdf:datatype="&xsd;string">A frequency unit which is equal to 1 complete cycle of a recurring phenomenon in 1 second.</owl:annotatedTarget>
        <oboInOwl:hasDbXref rdf:datatype="&xsd;string">NIST:NIST</oboInOwl:hasDbXref>
        <owl:annotatedProperty rdf:resource="&obo;IAO_0000115"/>
        <owl:annotatedSource rdf:resource="&obo;UO_0000106"/>
    </owl:Axiom>
    


    <!-- http://purl.obolibrary.org/obo/UO_0000107 -->

    <owl:Class rdf:about="&obo;UO_0000107">
        <rdfs:label rdf:datatype="&xsd;string">force unit</rdfs:label>
        <rdfs:subClassOf rdf:resource="&obo;UO_0000000"/>
        <obo:IAO_0000115 rdf:datatype="&xsd;string">A unit which is a standard measure of the force is applied when a mass is accelerated.</obo:IAO_0000115>
        <oboInOwl:id rdf:datatype="&xsd;string">UO:0000107</oboInOwl:id>
        <oboInOwl:created_by rdf:datatype="&xsd;string">george gkoutos</oboInOwl:created_by>
        <oboInOwl:hasOBONamespace rdf:datatype="&xsd;string">unit.ontology</oboInOwl:hasOBONamespace>
        <oboInOwl:inSubset rdf:resource="&obo;uo#unit_group_slim"/>
    </owl:Class>
    <owl:Axiom>
        <owl:annotatedTarget rdf:datatype="&xsd;string">A unit which is a standard measure of the force is applied when a mass is accelerated.</owl:annotatedTarget>
        <oboInOwl:hasDbXref rdf:datatype="&xsd;string">NIST:NIST</oboInOwl:hasDbXref>
        <owl:annotatedProperty rdf:resource="&obo;IAO_0000115"/>
        <owl:annotatedSource rdf:resource="&obo;UO_0000107"/>
    </owl:Axiom>
    


    <!-- http://purl.obolibrary.org/obo/UO_0000108 -->

    <owl:Class rdf:about="&obo;UO_0000108">
        <rdfs:label rdf:datatype="&xsd;string">newton</rdfs:label>
        <rdfs:subClassOf rdf:resource="&obo;UO_0000107"/>
        <obo:IAO_0000115 rdf:datatype="&xsd;string">A force unit which is equal to the force required to cause an acceleration of 1m/s2 of a mass of 1 Kg in the direction of the force.</obo:IAO_0000115>
        <oboInOwl:hasExactSynonym rdf:datatype="&xsd;string">N</oboInOwl:hasExactSynonym>
        <oboInOwl:id rdf:datatype="&xsd;string">UO:0000108</oboInOwl:id>
        <oboInOwl:created_by rdf:datatype="&xsd;string">george gkoutos</oboInOwl:created_by>
        <oboInOwl:hasOBONamespace rdf:datatype="&xsd;string">unit.ontology</oboInOwl:hasOBONamespace>
        <oboInOwl:inSubset rdf:resource="&obo;uo#unit_slim"/>
    </owl:Class>
    <owl:Axiom>
        <owl:annotatedTarget rdf:datatype="&xsd;string">A force unit which is equal to the force required to cause an acceleration of 1m/s2 of a mass of 1 Kg in the direction of the force.</owl:annotatedTarget>
        <oboInOwl:hasDbXref rdf:datatype="&xsd;string">NIST:NIST</oboInOwl:hasDbXref>
        <owl:annotatedProperty rdf:resource="&obo;IAO_0000115"/>
        <owl:annotatedSource rdf:resource="&obo;UO_0000108"/>
    </owl:Axiom>
    


    <!-- http://purl.obolibrary.org/obo/UO_0000109 -->

    <owl:Class rdf:about="&obo;UO_0000109">
        <rdfs:label rdf:datatype="&xsd;string">pressure unit</rdfs:label>
        <rdfs:subClassOf rdf:resource="&obo;UO_0000000"/>
        <obo:IAO_0000115 rdf:datatype="&xsd;string">A unit which is a standard measure of the force applied to a given area.</obo:IAO_0000115>
        <oboInOwl:id rdf:datatype="&xsd;string">UO:0000109</oboInOwl:id>
        <oboInOwl:created_by rdf:datatype="&xsd;string">george gkoutos</oboInOwl:created_by>
        <oboInOwl:hasOBONamespace rdf:datatype="&xsd;string">unit.ontology</oboInOwl:hasOBONamespace>
        <oboInOwl:inSubset rdf:resource="&obo;uo#unit_group_slim"/>
    </owl:Class>
    <owl:Axiom>
        <owl:annotatedTarget rdf:datatype="&xsd;string">A unit which is a standard measure of the force applied to a given area.</owl:annotatedTarget>
        <oboInOwl:hasDbXref rdf:datatype="&xsd;string">NIST:NIST</oboInOwl:hasDbXref>
        <owl:annotatedProperty rdf:resource="&obo;IAO_0000115"/>
        <owl:annotatedSource rdf:resource="&obo;UO_0000109"/>
    </owl:Axiom>
    


    <!-- http://purl.obolibrary.org/obo/UO_0000110 -->

    <owl:Class rdf:about="&obo;UO_0000110">
        <rdfs:label rdf:datatype="&xsd;string">pascal</rdfs:label>
        <rdfs:subClassOf rdf:resource="&obo;UO_0000109"/>
        <obo:IAO_0000115 rdf:datatype="&xsd;string">A pressure unit which is equal to the pressure or stress on a surface caused by a force of 1 newton spread over a surface of 1 m^[2].</obo:IAO_0000115>
        <oboInOwl:hasExactSynonym rdf:datatype="&xsd;string">Pa</oboInOwl:hasExactSynonym>
        <oboInOwl:id rdf:datatype="&xsd;string">UO:0000110</oboInOwl:id>
        <oboInOwl:created_by rdf:datatype="&xsd;string">george gkoutos</oboInOwl:created_by>
        <oboInOwl:hasOBONamespace rdf:datatype="&xsd;string">unit.ontology</oboInOwl:hasOBONamespace>
        <oboInOwl:inSubset rdf:resource="&obo;uo#unit_slim"/>
    </owl:Class>
    <owl:Axiom>
        <owl:annotatedTarget rdf:datatype="&xsd;string">A pressure unit which is equal to the pressure or stress on a surface caused by a force of 1 newton spread over a surface of 1 m^[2].</owl:annotatedTarget>
        <oboInOwl:hasDbXref rdf:datatype="&xsd;string">NIST:NIST</oboInOwl:hasDbXref>
        <owl:annotatedProperty rdf:resource="&obo;IAO_0000115"/>
        <owl:annotatedSource rdf:resource="&obo;UO_0000110"/>
    </owl:Axiom>
    


    <!-- http://purl.obolibrary.org/obo/UO_0000111 -->

    <owl:Class rdf:about="&obo;UO_0000111">
        <rdfs:label rdf:datatype="&xsd;string">energy unit</rdfs:label>
        <rdfs:subClassOf rdf:resource="&obo;UO_0000000"/>
        <obo:IAO_0000115 rdf:datatype="&xsd;string">A unit which is a standard measure of the work done by a certain force (gravitational, electric, magnetic, force of inertia, etc).</obo:IAO_0000115>
        <oboInOwl:id rdf:datatype="&xsd;string">UO:0000111</oboInOwl:id>
        <oboInOwl:created_by rdf:datatype="&xsd;string">george gkoutos</oboInOwl:created_by>
        <oboInOwl:hasOBONamespace rdf:datatype="&xsd;string">unit.ontology</oboInOwl:hasOBONamespace>
        <oboInOwl:inSubset rdf:resource="&obo;uo#unit_group_slim"/>
    </owl:Class>
    <owl:Axiom>
        <owl:annotatedTarget rdf:datatype="&xsd;string">A unit which is a standard measure of the work done by a certain force (gravitational, electric, magnetic, force of inertia, etc).</owl:annotatedTarget>
        <oboInOwl:hasDbXref rdf:datatype="&xsd;string">NIST:NIST</oboInOwl:hasDbXref>
        <owl:annotatedProperty rdf:resource="&obo;IAO_0000115"/>
        <owl:annotatedSource rdf:resource="&obo;UO_0000111"/>
    </owl:Axiom>
    


    <!-- http://purl.obolibrary.org/obo/UO_0000112 -->

    <owl:Class rdf:about="&obo;UO_0000112">
        <rdfs:label rdf:datatype="&xsd;string">joule</rdfs:label>
        <rdfs:subClassOf rdf:resource="&obo;UO_0000111"/>
        <obo:IAO_0000115 rdf:datatype="&xsd;string">An energy unit which is equal to the energy required when a force of 1 newton moves an object 1 meter in the direction of the force.</obo:IAO_0000115>
        <oboInOwl:hasExactSynonym rdf:datatype="&xsd;string">J</oboInOwl:hasExactSynonym>
        <oboInOwl:id rdf:datatype="&xsd;string">UO:0000112</oboInOwl:id>
        <oboInOwl:created_by rdf:datatype="&xsd;string">george gkoutos</oboInOwl:created_by>
        <oboInOwl:hasOBONamespace rdf:datatype="&xsd;string">unit.ontology</oboInOwl:hasOBONamespace>
        <oboInOwl:inSubset rdf:resource="&obo;uo#unit_slim"/>
    </owl:Class>
    <owl:Axiom>
        <owl:annotatedTarget rdf:datatype="&xsd;string">An energy unit which is equal to the energy required when a force of 1 newton moves an object 1 meter in the direction of the force.</owl:annotatedTarget>
        <oboInOwl:hasDbXref rdf:datatype="&xsd;string">NIST:NIST</oboInOwl:hasDbXref>
        <owl:annotatedProperty rdf:resource="&obo;IAO_0000115"/>
        <owl:annotatedSource rdf:resource="&obo;UO_0000112"/>
    </owl:Axiom>
    


    <!-- http://purl.obolibrary.org/obo/UO_0000113 -->

    <owl:Class rdf:about="&obo;UO_0000113">
        <rdfs:label rdf:datatype="&xsd;string">power unit</rdfs:label>
        <rdfs:subClassOf rdf:resource="&obo;UO_0000000"/>
        <obo:IAO_0000115 rdf:datatype="&xsd;string">A unit which is a standard measure power or the rate of doing work.</obo:IAO_0000115>
        <oboInOwl:id rdf:datatype="&xsd;string">UO:0000113</oboInOwl:id>
        <oboInOwl:created_by rdf:datatype="&xsd;string">george gkoutos</oboInOwl:created_by>
        <oboInOwl:hasOBONamespace rdf:datatype="&xsd;string">unit.ontology</oboInOwl:hasOBONamespace>
        <oboInOwl:inSubset rdf:resource="&obo;uo#unit_group_slim"/>
    </owl:Class>
    <owl:Axiom>
        <owl:annotatedTarget rdf:datatype="&xsd;string">A unit which is a standard measure power or the rate of doing work.</owl:annotatedTarget>
        <oboInOwl:hasDbXref rdf:datatype="&xsd;string">NIST:NIST</oboInOwl:hasDbXref>
        <owl:annotatedProperty rdf:resource="&obo;IAO_0000115"/>
        <owl:annotatedSource rdf:resource="&obo;UO_0000113"/>
    </owl:Axiom>
    


    <!-- http://purl.obolibrary.org/obo/UO_0000114 -->

    <owl:Class rdf:about="&obo;UO_0000114">
        <rdfs:label rdf:datatype="&xsd;string">watt</rdfs:label>
        <rdfs:subClassOf rdf:resource="&obo;UO_0000113"/>
        <obo:IAO_0000115 rdf:datatype="&xsd;string">A power unit which is equal to the power used when work is done at the rate of 1 joule per second.</obo:IAO_0000115>
        <oboInOwl:id rdf:datatype="&xsd;string">UO:0000114</oboInOwl:id>
        <oboInOwl:hasExactSynonym rdf:datatype="&xsd;string">W</oboInOwl:hasExactSynonym>
        <oboInOwl:created_by rdf:datatype="&xsd;string">george gkoutos</oboInOwl:created_by>
        <oboInOwl:hasOBONamespace rdf:datatype="&xsd;string">unit.ontology</oboInOwl:hasOBONamespace>
        <oboInOwl:inSubset rdf:resource="&obo;uo#unit_slim"/>
    </owl:Class>
    <owl:Axiom>
        <owl:annotatedTarget rdf:datatype="&xsd;string">A power unit which is equal to the power used when work is done at the rate of 1 joule per second.</owl:annotatedTarget>
        <oboInOwl:hasDbXref rdf:datatype="&xsd;string">NIST:NIST</oboInOwl:hasDbXref>
        <owl:annotatedProperty rdf:resource="&obo;IAO_0000115"/>
        <owl:annotatedSource rdf:resource="&obo;UO_0000114"/>
    </owl:Axiom>
    


    <!-- http://purl.obolibrary.org/obo/UO_0000115 -->

    <owl:Class rdf:about="&obo;UO_0000115">
        <rdfs:label rdf:datatype="&xsd;string">illuminance unit</rdfs:label>
        <rdfs:subClassOf rdf:resource="&obo;UO_0000157"/>
        <obo:IAO_0000115 rdf:datatype="&xsd;string">A unit which is a standard measure of the luminous flux incident on a unit area.</obo:IAO_0000115>
        <oboInOwl:id rdf:datatype="&xsd;string">UO:0000115</oboInOwl:id>
        <oboInOwl:created_by rdf:datatype="&xsd;string">george gkoutos</oboInOwl:created_by>
        <oboInOwl:hasOBONamespace rdf:datatype="&xsd;string">unit.ontology</oboInOwl:hasOBONamespace>
        <oboInOwl:inSubset rdf:resource="&obo;uo#unit_group_slim"/>
    </owl:Class>
    <owl:Axiom>
        <owl:annotatedTarget rdf:datatype="&xsd;string">A unit which is a standard measure of the luminous flux incident on a unit area.</owl:annotatedTarget>
        <oboInOwl:hasDbXref rdf:datatype="&xsd;string">Wikipedia:Wikipedia</oboInOwl:hasDbXref>
        <owl:annotatedProperty rdf:resource="&obo;IAO_0000115"/>
        <owl:annotatedSource rdf:resource="&obo;UO_0000115"/>
    </owl:Axiom>
    


    <!-- http://purl.obolibrary.org/obo/UO_0000116 -->

    <owl:Class rdf:about="&obo;UO_0000116">
        <rdfs:label rdf:datatype="&xsd;string">lux</rdfs:label>
        <rdfs:subClassOf rdf:resource="&obo;UO_0000115"/>
        <obo:IAO_0000115 rdf:datatype="&xsd;string">An illuminance unit which is equal to the illuminance produced by 1 lumen evenly spread over an area 1 m^[2].</obo:IAO_0000115>
        <oboInOwl:id rdf:datatype="&xsd;string">UO:0000116</oboInOwl:id>
        <oboInOwl:created_by rdf:datatype="&xsd;string">george gkoutos</oboInOwl:created_by>
        <oboInOwl:hasExactSynonym rdf:datatype="&xsd;string">lx</oboInOwl:hasExactSynonym>
        <oboInOwl:hasOBONamespace rdf:datatype="&xsd;string">unit.ontology</oboInOwl:hasOBONamespace>
        <oboInOwl:inSubset rdf:resource="&obo;uo#unit_slim"/>
    </owl:Class>
    <owl:Axiom>
        <owl:annotatedTarget rdf:datatype="&xsd;string">An illuminance unit which is equal to the illuminance produced by 1 lumen evenly spread over an area 1 m^[2].</owl:annotatedTarget>
        <oboInOwl:hasDbXref rdf:datatype="&xsd;string">NIST:NIST</oboInOwl:hasDbXref>
        <owl:annotatedProperty rdf:resource="&obo;IAO_0000115"/>
        <owl:annotatedSource rdf:resource="&obo;UO_0000116"/>
    </owl:Axiom>
    


    <!-- http://purl.obolibrary.org/obo/UO_0000117 -->

    <owl:Class rdf:about="&obo;UO_0000117">
        <rdfs:label rdf:datatype="&xsd;string">luminous flux unit</rdfs:label>
        <rdfs:subClassOf rdf:resource="&obo;UO_0000157"/>
        <obo:IAO_0000115 rdf:datatype="&xsd;string">A unit which is a standard measure of the flow of radiant energy.</obo:IAO_0000115>
        <oboInOwl:id rdf:datatype="&xsd;string">UO:0000117</oboInOwl:id>
        <oboInOwl:created_by rdf:datatype="&xsd;string">george gkoutos</oboInOwl:created_by>
        <oboInOwl:hasOBONamespace rdf:datatype="&xsd;string">unit.ontology</oboInOwl:hasOBONamespace>
        <oboInOwl:inSubset rdf:resource="&obo;uo#unit_group_slim"/>
    </owl:Class>
    <owl:Axiom>
        <owl:annotatedTarget rdf:datatype="&xsd;string">A unit which is a standard measure of the flow of radiant energy.</owl:annotatedTarget>
        <oboInOwl:hasDbXref rdf:datatype="&xsd;string">Wikipedia:Wikipedia</oboInOwl:hasDbXref>
        <owl:annotatedProperty rdf:resource="&obo;IAO_0000115"/>
        <owl:annotatedSource rdf:resource="&obo;UO_0000117"/>
    </owl:Axiom>
    


    <!-- http://purl.obolibrary.org/obo/UO_0000118 -->

    <owl:Class rdf:about="&obo;UO_0000118">
        <rdfs:label rdf:datatype="&xsd;string">lumen</rdfs:label>
        <rdfs:subClassOf rdf:resource="&obo;UO_0000117"/>
        <obo:IAO_0000115 rdf:datatype="&xsd;string">A luminous flux unit which is equal to the luminous flux emitted into 1 steradian by a point source of 1 candela.</obo:IAO_0000115>
        <oboInOwl:id rdf:datatype="&xsd;string">UO:0000118</oboInOwl:id>
        <oboInOwl:created_by rdf:datatype="&xsd;string">george gkoutos</oboInOwl:created_by>
        <oboInOwl:hasExactSynonym rdf:datatype="&xsd;string">lm</oboInOwl:hasExactSynonym>
        <oboInOwl:hasOBONamespace rdf:datatype="&xsd;string">unit.ontology</oboInOwl:hasOBONamespace>
        <oboInOwl:inSubset rdf:resource="&obo;uo#unit_slim"/>
    </owl:Class>
    <owl:Axiom>
        <owl:annotatedTarget rdf:datatype="&xsd;string">A luminous flux unit which is equal to the luminous flux emitted into 1 steradian by a point source of 1 candela.</owl:annotatedTarget>
        <oboInOwl:hasDbXref rdf:datatype="&xsd;string">NIST:NIST</oboInOwl:hasDbXref>
        <owl:annotatedProperty rdf:resource="&obo;IAO_0000115"/>
        <owl:annotatedSource rdf:resource="&obo;UO_0000118"/>
    </owl:Axiom>
    


    <!-- http://purl.obolibrary.org/obo/UO_0000119 -->

    <owl:Class rdf:about="&obo;UO_0000119">
        <rdfs:label rdf:datatype="&xsd;string">catalytic activity unit</rdfs:label>
        <rdfs:subClassOf rdf:resource="&obo;UO_0000000"/>
        <obo:IAO_0000115 rdf:datatype="&xsd;string">A unit which is a standard measure of the amount of the action of a catalyst.</obo:IAO_0000115>
        <oboInOwl:id rdf:datatype="&xsd;string">UO:0000119</oboInOwl:id>
        <oboInOwl:created_by rdf:datatype="&xsd;string">george gkoutos</oboInOwl:created_by>
        <oboInOwl:hasOBONamespace rdf:datatype="&xsd;string">unit.ontology</oboInOwl:hasOBONamespace>
        <oboInOwl:inSubset rdf:resource="&obo;uo#unit_group_slim"/>
    </owl:Class>
    <owl:Axiom>
        <owl:annotatedTarget rdf:datatype="&xsd;string">A unit which is a standard measure of the amount of the action of a catalyst.</owl:annotatedTarget>
        <oboInOwl:hasDbXref rdf:datatype="&xsd;string">NIST:NIST</oboInOwl:hasDbXref>
        <owl:annotatedProperty rdf:resource="&obo;IAO_0000115"/>
        <owl:annotatedSource rdf:resource="&obo;UO_0000119"/>
    </owl:Axiom>
    


    <!-- http://purl.obolibrary.org/obo/UO_0000120 -->

    <owl:Class rdf:about="&obo;UO_0000120">
        <rdfs:label rdf:datatype="&xsd;string">katal</rdfs:label>
        <rdfs:subClassOf rdf:resource="&obo;UO_0000119"/>
        <obo:IAO_0000115 rdf:datatype="&xsd;string">A catalytic unit activity which is equal to the activity of a catalyst in moles per second, such as the amount of an enzyme needed to transform one mole of substrate per second.</obo:IAO_0000115>
        <oboInOwl:id rdf:datatype="&xsd;string">UO:0000120</oboInOwl:id>
        <oboInOwl:created_by rdf:datatype="&xsd;string">george gkoutos</oboInOwl:created_by>
        <oboInOwl:hasExactSynonym rdf:datatype="&xsd;string">kat</oboInOwl:hasExactSynonym>
        <oboInOwl:hasOBONamespace rdf:datatype="&xsd;string">unit.ontology</oboInOwl:hasOBONamespace>
        <oboInOwl:inSubset rdf:resource="&obo;uo#unit_slim"/>
    </owl:Class>
    <owl:Axiom>
        <owl:annotatedTarget rdf:datatype="&xsd;string">A catalytic unit activity which is equal to the activity of a catalyst in moles per second, such as the amount of an enzyme needed to transform one mole of substrate per second.</owl:annotatedTarget>
        <oboInOwl:hasDbXref rdf:datatype="&xsd;string">NIST:NIST</oboInOwl:hasDbXref>
        <owl:annotatedProperty rdf:resource="&obo;IAO_0000115"/>
        <owl:annotatedSource rdf:resource="&obo;UO_0000120"/>
    </owl:Axiom>
    


    <!-- http://purl.obolibrary.org/obo/UO_0000121 -->

    <owl:Class rdf:about="&obo;UO_0000121">
        <rdfs:label rdf:datatype="&xsd;string">angle unit</rdfs:label>
        <rdfs:subClassOf rdf:resource="&obo;UO_0000000"/>
        <obo:IAO_0000115 rdf:datatype="&xsd;string">A unit which is a standard measure of the figure or space formed by the junction of two lines or planes.</obo:IAO_0000115>
        <oboInOwl:id rdf:datatype="&xsd;string">UO:0000121</oboInOwl:id>
        <oboInOwl:created_by rdf:datatype="&xsd;string">george gkoutos</oboInOwl:created_by>
        <oboInOwl:hasOBONamespace rdf:datatype="&xsd;string">unit.ontology</oboInOwl:hasOBONamespace>
        <oboInOwl:inSubset rdf:resource="&obo;uo#unit_group_slim"/>
    </owl:Class>
    <owl:Axiom>
        <owl:annotatedTarget rdf:datatype="&xsd;string">A unit which is a standard measure of the figure or space formed by the junction of two lines or planes.</owl:annotatedTarget>
        <oboInOwl:hasDbXref rdf:datatype="&xsd;string">Wikipedia:Wikipedia</oboInOwl:hasDbXref>
        <owl:annotatedProperty rdf:resource="&obo;IAO_0000115"/>
        <owl:annotatedSource rdf:resource="&obo;UO_0000121"/>
    </owl:Axiom>
    


    <!-- http://purl.obolibrary.org/obo/UO_0000122 -->

    <owl:Class rdf:about="&obo;UO_0000122">
        <rdfs:label rdf:datatype="&xsd;string">plane angle unit</rdfs:label>
        <rdfs:subClassOf rdf:resource="&obo;UO_0000121"/>
        <obo:IAO_0000115 rdf:datatype="&xsd;string">A unit which is a standard measure of the angle formed by two straight lines in the same plane.</obo:IAO_0000115>
        <oboInOwl:id rdf:datatype="&xsd;string">UO:0000122</oboInOwl:id>
        <oboInOwl:created_by rdf:datatype="&xsd;string">george gkoutos</oboInOwl:created_by>
        <oboInOwl:hasOBONamespace rdf:datatype="&xsd;string">unit.ontology</oboInOwl:hasOBONamespace>
        <oboInOwl:inSubset rdf:resource="&obo;uo#unit_group_slim"/>
    </owl:Class>
    <owl:Axiom>
        <owl:annotatedTarget rdf:datatype="&xsd;string">A unit which is a standard measure of the angle formed by two straight lines in the same plane.</owl:annotatedTarget>
        <oboInOwl:hasDbXref rdf:datatype="&xsd;string">Wikipedia:Wikipedia</oboInOwl:hasDbXref>
        <owl:annotatedProperty rdf:resource="&obo;IAO_0000115"/>
        <owl:annotatedSource rdf:resource="&obo;UO_0000122"/>
    </owl:Axiom>
    


    <!-- http://purl.obolibrary.org/obo/UO_0000123 -->

    <owl:Class rdf:about="&obo;UO_0000123">
        <rdfs:label rdf:datatype="&xsd;string">radian</rdfs:label>
        <rdfs:subClassOf rdf:resource="&obo;UO_0000122"/>
        <obo:IAO_0000115 rdf:datatype="&xsd;string">A plane angle unit which is equal to the angle subtended at the center of a circle by an arc equal in length to the radius of the circle, approximately 57 degrees 17 minutes and 44.6 seconds.</obo:IAO_0000115>
        <oboInOwl:id rdf:datatype="&xsd;string">UO:0000123</oboInOwl:id>
        <oboInOwl:created_by rdf:datatype="&xsd;string">george gkoutos</oboInOwl:created_by>
        <oboInOwl:hasExactSynonym rdf:datatype="&xsd;string">rad</oboInOwl:hasExactSynonym>
        <oboInOwl:hasOBONamespace rdf:datatype="&xsd;string">unit.ontology</oboInOwl:hasOBONamespace>
        <oboInOwl:inSubset rdf:resource="&obo;uo#unit_slim"/>
    </owl:Class>
    <owl:Axiom>
        <owl:annotatedTarget rdf:datatype="&xsd;string">A plane angle unit which is equal to the angle subtended at the center of a circle by an arc equal in length to the radius of the circle, approximately 57 degrees 17 minutes and 44.6 seconds.</owl:annotatedTarget>
        <oboInOwl:hasDbXref rdf:datatype="&xsd;string">NIST:NIST</oboInOwl:hasDbXref>
        <owl:annotatedProperty rdf:resource="&obo;IAO_0000115"/>
        <owl:annotatedSource rdf:resource="&obo;UO_0000123"/>
    </owl:Axiom>
    


    <!-- http://purl.obolibrary.org/obo/UO_0000124 -->

    <owl:Class rdf:about="&obo;UO_0000124">
        <rdfs:label rdf:datatype="&xsd;string">solid angle unit</rdfs:label>
        <rdfs:subClassOf rdf:resource="&obo;UO_0000121"/>
        <obo:IAO_0000115 rdf:datatype="&xsd;string">A unit which is a standard measure of the angle formed by three or more planes intersecting at a common point.</obo:IAO_0000115>
        <oboInOwl:id rdf:datatype="&xsd;string">UO:0000124</oboInOwl:id>
        <oboInOwl:created_by rdf:datatype="&xsd;string">george gkoutos</oboInOwl:created_by>
        <oboInOwl:hasOBONamespace rdf:datatype="&xsd;string">unit.ontology</oboInOwl:hasOBONamespace>
        <oboInOwl:inSubset rdf:resource="&obo;uo#unit_group_slim"/>
    </owl:Class>
    <owl:Axiom>
        <owl:annotatedTarget rdf:datatype="&xsd;string">A unit which is a standard measure of the angle formed by three or more planes intersecting at a common point.</owl:annotatedTarget>
        <oboInOwl:hasDbXref rdf:datatype="&xsd;string">Wikipedia:Wikipedia</oboInOwl:hasDbXref>
        <owl:annotatedProperty rdf:resource="&obo;IAO_0000115"/>
        <owl:annotatedSource rdf:resource="&obo;UO_0000124"/>
    </owl:Axiom>
    


    <!-- http://purl.obolibrary.org/obo/UO_0000125 -->

    <owl:Class rdf:about="&obo;UO_0000125">
        <rdfs:label rdf:datatype="&xsd;string">steradian</rdfs:label>
        <rdfs:subClassOf rdf:resource="&obo;UO_0000124"/>
        <obo:IAO_0000115 rdf:datatype="&xsd;string">A solid angle unit which is equal to the solid angle subtended at the center of a sphere by an area on the surface of the sphere that is equal to the radius squared.</obo:IAO_0000115>
        <oboInOwl:id rdf:datatype="&xsd;string">UO:0000125</oboInOwl:id>
        <oboInOwl:created_by rdf:datatype="&xsd;string">george gkoutos</oboInOwl:created_by>
        <oboInOwl:hasExactSynonym rdf:datatype="&xsd;string">sr</oboInOwl:hasExactSynonym>
        <oboInOwl:hasOBONamespace rdf:datatype="&xsd;string">unit.ontology</oboInOwl:hasOBONamespace>
        <oboInOwl:inSubset rdf:resource="&obo;uo#unit_slim"/>
    </owl:Class>
    <owl:Axiom>
        <owl:annotatedTarget rdf:datatype="&xsd;string">A solid angle unit which is equal to the solid angle subtended at the center of a sphere by an area on the surface of the sphere that is equal to the radius squared.</owl:annotatedTarget>
        <oboInOwl:hasDbXref rdf:datatype="&xsd;string">NIST:NIST</oboInOwl:hasDbXref>
        <owl:annotatedProperty rdf:resource="&obo;IAO_0000115"/>
        <owl:annotatedSource rdf:resource="&obo;UO_0000125"/>
    </owl:Axiom>
    


    <!-- http://purl.obolibrary.org/obo/UO_0000127 -->

    <owl:Class rdf:about="&obo;UO_0000127">
        <rdfs:label rdf:datatype="&xsd;string">radiation unit</rdfs:label>
        <rdfs:subClassOf rdf:resource="&obo;UO_0000000"/>
        <obo:IAO_0000115 rdf:datatype="&xsd;string">A unit which is a standard measure of the amount of radiation emitted by a given radiation source as well as the amount of radiation absorbed or deposited in a specific material by a radiation source.</obo:IAO_0000115>
        <oboInOwl:id rdf:datatype="&xsd;string">UO:0000127</oboInOwl:id>
        <oboInOwl:created_by rdf:datatype="&xsd;string">george gkoutos</oboInOwl:created_by>
        <oboInOwl:hasOBONamespace rdf:datatype="&xsd;string">unit.ontology</oboInOwl:hasOBONamespace>
        <oboInOwl:inSubset rdf:resource="&obo;uo#unit_group_slim"/>
    </owl:Class>
    <owl:Axiom>
        <owl:annotatedTarget rdf:datatype="&xsd;string">A unit which is a standard measure of the amount of radiation emitted by a given radiation source as well as the amount of radiation absorbed or deposited in a specific material by a radiation source.</owl:annotatedTarget>
        <oboInOwl:hasDbXref rdf:datatype="&xsd;string">OCRBS:OCRBS</oboInOwl:hasDbXref>
        <owl:annotatedProperty rdf:resource="&obo;IAO_0000115"/>
        <owl:annotatedSource rdf:resource="&obo;UO_0000127"/>
    </owl:Axiom>
    


    <!-- http://purl.obolibrary.org/obo/UO_0000128 -->

    <owl:Class rdf:about="&obo;UO_0000128">
        <rdfs:label rdf:datatype="&xsd;string">activity (of a radionuclide) unit</rdfs:label>
        <rdfs:subClassOf rdf:resource="&obo;UO_0000127"/>
        <obo:IAO_0000115 rdf:datatype="&xsd;string">A unit which is a standard measure of the transformation (disintegration) rate of a radioactive substance.</obo:IAO_0000115>
        <oboInOwl:id rdf:datatype="&xsd;string">UO:0000128</oboInOwl:id>
        <oboInOwl:created_by rdf:datatype="&xsd;string">george gkoutos</oboInOwl:created_by>
        <oboInOwl:hasOBONamespace rdf:datatype="&xsd;string">unit.ontology</oboInOwl:hasOBONamespace>
        <oboInOwl:inSubset rdf:resource="&obo;uo#unit_group_slim"/>
    </owl:Class>
    <owl:Axiom>
        <owl:annotatedTarget rdf:datatype="&xsd;string">A unit which is a standard measure of the transformation (disintegration) rate of a radioactive substance.</owl:annotatedTarget>
        <oboInOwl:hasDbXref rdf:datatype="&xsd;string">DEFRA:DEFRA</oboInOwl:hasDbXref>
        <owl:annotatedProperty rdf:resource="&obo;IAO_0000115"/>
        <owl:annotatedSource rdf:resource="&obo;UO_0000128"/>
    </owl:Axiom>
    


    <!-- http://purl.obolibrary.org/obo/UO_0000129 -->

    <owl:Class rdf:about="&obo;UO_0000129">
        <rdfs:label rdf:datatype="&xsd;string">absorbed dose unit</rdfs:label>
        <rdfs:subClassOf rdf:resource="&obo;UO_0000127"/>
        <obo:IAO_0000115 rdf:datatype="&xsd;string">A unit which is a standard measure of the energy imparted by ionizing radiation to unit mass of matter such as tissue.</obo:IAO_0000115>
        <oboInOwl:id rdf:datatype="&xsd;string">UO:0000129</oboInOwl:id>
        <oboInOwl:created_by rdf:datatype="&xsd;string">george gkoutos</oboInOwl:created_by>
        <oboInOwl:hasOBONamespace rdf:datatype="&xsd;string">unit.ontology</oboInOwl:hasOBONamespace>
        <oboInOwl:inSubset rdf:resource="&obo;uo#unit_group_slim"/>
    </owl:Class>
    <owl:Axiom>
        <owl:annotatedTarget rdf:datatype="&xsd;string">A unit which is a standard measure of the energy imparted by ionizing radiation to unit mass of matter such as tissue.</owl:annotatedTarget>
        <oboInOwl:hasDbXref rdf:datatype="&xsd;string">DEFRA:DEFRA</oboInOwl:hasDbXref>
        <owl:annotatedProperty rdf:resource="&obo;IAO_0000115"/>
        <owl:annotatedSource rdf:resource="&obo;UO_0000129"/>
    </owl:Axiom>
    


    <!-- http://purl.obolibrary.org/obo/UO_0000130 -->

    <owl:Class rdf:about="&obo;UO_0000130">
        <rdfs:label rdf:datatype="&xsd;string">dose equivalent unit</rdfs:label>
        <rdfs:subClassOf rdf:resource="&obo;UO_0000127"/>
        <obo:IAO_0000115 rdf:datatype="&xsd;string">A unit which is a standard measure of the expression of dose in terms of its biological effect.</obo:IAO_0000115>
        <oboInOwl:id rdf:datatype="&xsd;string">UO:0000130</oboInOwl:id>
        <oboInOwl:created_by rdf:datatype="&xsd;string">george gkoutos</oboInOwl:created_by>
        <oboInOwl:hasOBONamespace rdf:datatype="&xsd;string">unit.ontology</oboInOwl:hasOBONamespace>
        <oboInOwl:inSubset rdf:resource="&obo;uo#unit_group_slim"/>
    </owl:Class>
    <owl:Axiom>
        <owl:annotatedTarget rdf:datatype="&xsd;string">A unit which is a standard measure of the expression of dose in terms of its biological effect.</owl:annotatedTarget>
        <oboInOwl:hasDbXref rdf:datatype="&xsd;string">ORCBS:ORCBS</oboInOwl:hasDbXref>
        <owl:annotatedProperty rdf:resource="&obo;IAO_0000115"/>
        <owl:annotatedSource rdf:resource="&obo;UO_0000130"/>
    </owl:Axiom>
    


    <!-- http://purl.obolibrary.org/obo/UO_0000131 -->

    <owl:Class rdf:about="&obo;UO_0000131">
        <rdfs:label rdf:datatype="&xsd;string">exposure unit</rdfs:label>
        <rdfs:subClassOf rdf:resource="&obo;UO_0000127"/>
        <obo:IAO_0000115 rdf:datatype="&xsd;string">A unit which is a standard measure of the quantity that expresses the ability of radiation to ionize air and thereby create electric charges which can be collected and measured.</obo:IAO_0000115>
        <oboInOwl:id rdf:datatype="&xsd;string">UO:0000131</oboInOwl:id>
        <oboInOwl:created_by rdf:datatype="&xsd;string">george gkoutos</oboInOwl:created_by>
        <oboInOwl:hasOBONamespace rdf:datatype="&xsd;string">unit.ontology</oboInOwl:hasOBONamespace>
        <oboInOwl:inSubset rdf:resource="&obo;uo#unit_group_slim"/>
    </owl:Class>
    <owl:Axiom>
        <owl:annotatedTarget rdf:datatype="&xsd;string">A unit which is a standard measure of the quantity that expresses the ability of radiation to ionize air and thereby create electric charges which can be collected and measured.</owl:annotatedTarget>
        <oboInOwl:hasDbXref rdf:datatype="&xsd;string">ORCBS:ORCBS</oboInOwl:hasDbXref>
        <owl:annotatedProperty rdf:resource="&obo;IAO_0000115"/>
        <owl:annotatedSource rdf:resource="&obo;UO_0000131"/>
    </owl:Axiom>
    


    <!-- http://purl.obolibrary.org/obo/UO_0000132 -->

    <owl:Class rdf:about="&obo;UO_0000132">
        <rdfs:label rdf:datatype="&xsd;string">becquerel</rdfs:label>
        <rdfs:subClassOf rdf:resource="&obo;UO_0000128"/>
        <obo:IAO_0000115 rdf:datatype="&xsd;string">An activity (of a radionuclide) unit which is equal to the activity of a quantity of radioactive material in which one nucleus decays per second or there is one atom disintegration per second (dps).</obo:IAO_0000115>
        <oboInOwl:hasExactSynonym rdf:datatype="&xsd;string">Bq</oboInOwl:hasExactSynonym>
        <oboInOwl:id rdf:datatype="&xsd;string">UO:0000132</oboInOwl:id>
        <oboInOwl:created_by rdf:datatype="&xsd;string">george gkoutos</oboInOwl:created_by>
        <oboInOwl:hasOBONamespace rdf:datatype="&xsd;string">unit.ontology</oboInOwl:hasOBONamespace>
        <oboInOwl:inSubset rdf:resource="&obo;uo#unit_slim"/>
    </owl:Class>
    <owl:Axiom>
        <owl:annotatedTarget rdf:datatype="&xsd;string">An activity (of a radionuclide) unit which is equal to the activity of a quantity of radioactive material in which one nucleus decays per second or there is one atom disintegration per second (dps).</owl:annotatedTarget>
        <oboInOwl:hasDbXref rdf:datatype="&xsd;string">NIST:NIST</oboInOwl:hasDbXref>
        <owl:annotatedProperty rdf:resource="&obo;IAO_0000115"/>
        <owl:annotatedSource rdf:resource="&obo;UO_0000132"/>
    </owl:Axiom>
    


    <!-- http://purl.obolibrary.org/obo/UO_0000133 -->

    <owl:Class rdf:about="&obo;UO_0000133">
        <rdfs:label rdf:datatype="&xsd;string">curie</rdfs:label>
        <rdfs:subClassOf rdf:resource="&obo;UO_0000128"/>
        <obo:IAO_0000115 rdf:datatype="&xsd;string">An activity (of a radionuclide) unit which is equal to the activity of a quantity of radioactive material in which there are 3.7 x 10^[10] atom disintegration per second (dps).</obo:IAO_0000115>
        <oboInOwl:hasExactSynonym rdf:datatype="&xsd;string">Ci</oboInOwl:hasExactSynonym>
        <oboInOwl:id rdf:datatype="&xsd;string">UO:0000133</oboInOwl:id>
        <oboInOwl:created_by rdf:datatype="&xsd;string">george gkoutos</oboInOwl:created_by>
        <oboInOwl:hasOBONamespace rdf:datatype="&xsd;string">unit.ontology</oboInOwl:hasOBONamespace>
        <oboInOwl:inSubset rdf:resource="&obo;uo#unit_slim"/>
    </owl:Class>
    <owl:Axiom>
        <owl:annotatedTarget rdf:datatype="&xsd;string">An activity (of a radionuclide) unit which is equal to the activity of a quantity of radioactive material in which there are 3.7 x 10^[10] atom disintegration per second (dps).</owl:annotatedTarget>
        <oboInOwl:hasDbXref rdf:datatype="&xsd;string">ORCBS:ORCBS</oboInOwl:hasDbXref>
        <owl:annotatedProperty rdf:resource="&obo;IAO_0000115"/>
        <owl:annotatedSource rdf:resource="&obo;UO_0000133"/>
    </owl:Axiom>
    


    <!-- http://purl.obolibrary.org/obo/UO_0000134 -->

    <owl:Class rdf:about="&obo;UO_0000134">
        <rdfs:label rdf:datatype="&xsd;string">gray</rdfs:label>
        <rdfs:subClassOf rdf:resource="&obo;UO_0000129"/>
        <obo:IAO_0000115 rdf:datatype="&xsd;string">An absorbed dose unit which is equal to the absorption of one joule of radiation energy by one kilogram of matter.</obo:IAO_0000115>
        <oboInOwl:hasExactSynonym rdf:datatype="&xsd;string">Gy</oboInOwl:hasExactSynonym>
        <oboInOwl:id rdf:datatype="&xsd;string">UO:0000134</oboInOwl:id>
        <oboInOwl:created_by rdf:datatype="&xsd;string">george gkoutos</oboInOwl:created_by>
        <oboInOwl:hasOBONamespace rdf:datatype="&xsd;string">unit.ontology</oboInOwl:hasOBONamespace>
        <oboInOwl:inSubset rdf:resource="&obo;uo#unit_slim"/>
    </owl:Class>
    <owl:Axiom>
        <owl:annotatedTarget rdf:datatype="&xsd;string">An absorbed dose unit which is equal to the absorption of one joule of radiation energy by one kilogram of matter.</owl:annotatedTarget>
        <oboInOwl:hasDbXref rdf:datatype="&xsd;string">NIST:NIST</oboInOwl:hasDbXref>
        <owl:annotatedProperty rdf:resource="&obo;IAO_0000115"/>
        <owl:annotatedSource rdf:resource="&obo;UO_0000134"/>
    </owl:Axiom>
    


    <!-- http://purl.obolibrary.org/obo/UO_0000135 -->

    <owl:Class rdf:about="&obo;UO_0000135">
        <rdfs:label rdf:datatype="&xsd;string">rad</rdfs:label>
        <rdfs:subClassOf rdf:resource="&obo;UO_0000129"/>
        <obo:IAO_0000115 rdf:datatype="&xsd;string">An absorbed dose unit which is equal to 0.01 gray (Gy).</obo:IAO_0000115>
        <oboInOwl:id rdf:datatype="&xsd;string">UO:0000135</oboInOwl:id>
        <oboInOwl:created_by rdf:datatype="&xsd;string">george gkoutos</oboInOwl:created_by>
        <oboInOwl:hasOBONamespace rdf:datatype="&xsd;string">unit.ontology</oboInOwl:hasOBONamespace>
        <oboInOwl:inSubset rdf:resource="&obo;uo#unit_slim"/>
    </owl:Class>
    <owl:Axiom>
        <owl:annotatedTarget rdf:datatype="&xsd;string">An absorbed dose unit which is equal to 0.01 gray (Gy).</owl:annotatedTarget>
        <oboInOwl:hasDbXref rdf:datatype="&xsd;string">Wikipedia:Wikipedia</oboInOwl:hasDbXref>
        <owl:annotatedProperty rdf:resource="&obo;IAO_0000115"/>
        <owl:annotatedSource rdf:resource="&obo;UO_0000135"/>
    </owl:Axiom>
    


    <!-- http://purl.obolibrary.org/obo/UO_0000136 -->

    <owl:Class rdf:about="&obo;UO_0000136">
        <rdfs:label rdf:datatype="&xsd;string">roentgen</rdfs:label>
        <rdfs:subClassOf rdf:resource="&obo;UO_0000131"/>
        <obo:IAO_0000115 rdf:datatype="&xsd;string">An exposure unit which is equal to the amount of radiation required to liberate positive and negative charges of one electrostatic unit of charge in 1 cm^[3] of air at standard temperature and pressure (STP). This corresponds to the generation of approximately 2.0810^[9] ion pairs.</obo:IAO_0000115>
        <oboInOwl:hasExactSynonym rdf:datatype="&xsd;string">R</oboInOwl:hasExactSynonym>
        <oboInOwl:id rdf:datatype="&xsd;string">UO:0000136</oboInOwl:id>
        <oboInOwl:created_by rdf:datatype="&xsd;string">george gkoutos</oboInOwl:created_by>
        <oboInOwl:hasOBONamespace rdf:datatype="&xsd;string">unit.ontology</oboInOwl:hasOBONamespace>
        <oboInOwl:inSubset rdf:resource="&obo;uo#unit_slim"/>
    </owl:Class>
    <owl:Axiom>
        <owl:annotatedTarget rdf:datatype="&xsd;string">An exposure unit which is equal to the amount of radiation required to liberate positive and negative charges of one electrostatic unit of charge in 1 cm^[3] of air at standard temperature and pressure (STP). This corresponds to the generation of approximately 2.0810^[9] ion pairs.</owl:annotatedTarget>
        <oboInOwl:hasDbXref rdf:datatype="&xsd;string">Wikipedia:Wikipedia</oboInOwl:hasDbXref>
        <owl:annotatedProperty rdf:resource="&obo;IAO_0000115"/>
        <owl:annotatedSource rdf:resource="&obo;UO_0000136"/>
    </owl:Axiom>
    


    <!-- http://purl.obolibrary.org/obo/UO_0000137 -->

    <owl:Class rdf:about="&obo;UO_0000137">
        <rdfs:label rdf:datatype="&xsd;string">sievert</rdfs:label>
        <rdfs:subClassOf rdf:resource="&obo;UO_0000130"/>
        <obo:IAO_0000115 rdf:datatype="&xsd;string">A dose equivalent unit which is equal to the absorption of one joule of radiation energy by one kilogram of matter.</obo:IAO_0000115>
        <oboInOwl:hasExactSynonym rdf:datatype="&xsd;string">Sv</oboInOwl:hasExactSynonym>
        <oboInOwl:id rdf:datatype="&xsd;string">UO:0000137</oboInOwl:id>
        <oboInOwl:created_by rdf:datatype="&xsd;string">george gkoutos</oboInOwl:created_by>
        <oboInOwl:hasOBONamespace rdf:datatype="&xsd;string">unit.ontology</oboInOwl:hasOBONamespace>
        <oboInOwl:inSubset rdf:resource="&obo;uo#unit_slim"/>
    </owl:Class>
    <owl:Axiom>
        <owl:annotatedTarget rdf:datatype="&xsd;string">A dose equivalent unit which is equal to the absorption of one joule of radiation energy by one kilogram of matter.</owl:annotatedTarget>
        <oboInOwl:hasDbXref rdf:datatype="&xsd;string">NIST:NIST</oboInOwl:hasDbXref>
        <owl:annotatedProperty rdf:resource="&obo;IAO_0000115"/>
        <owl:annotatedSource rdf:resource="&obo;UO_0000137"/>
    </owl:Axiom>
    


    <!-- http://purl.obolibrary.org/obo/UO_0000138 -->

    <owl:Class rdf:about="&obo;UO_0000138">
        <rdfs:label rdf:datatype="&xsd;string">millisievert</rdfs:label>
        <rdfs:subClassOf rdf:resource="&obo;UO_0000130"/>
        <obo:IAO_0000115 rdf:datatype="&xsd;string">A dose equivalent unit which is equal to one thousandth of a sievert or 10^[-3] Sv.</obo:IAO_0000115>
        <oboInOwl:id rdf:datatype="&xsd;string">UO:0000138</oboInOwl:id>
        <oboInOwl:created_by rdf:datatype="&xsd;string">george gkoutos</oboInOwl:created_by>
        <oboInOwl:hasExactSynonym rdf:datatype="&xsd;string">mSv</oboInOwl:hasExactSynonym>
        <oboInOwl:hasOBONamespace rdf:datatype="&xsd;string">unit.ontology</oboInOwl:hasOBONamespace>
        <oboInOwl:inSubset rdf:resource="&obo;uo#unit_slim"/>
    </owl:Class>
    <owl:Axiom>
        <owl:annotatedTarget rdf:datatype="&xsd;string">A dose equivalent unit which is equal to one thousandth of a sievert or 10^[-3] Sv.</owl:annotatedTarget>
        <oboInOwl:hasDbXref rdf:datatype="&xsd;string">NIST:NIST</oboInOwl:hasDbXref>
        <owl:annotatedProperty rdf:resource="&obo;IAO_0000115"/>
        <owl:annotatedSource rdf:resource="&obo;UO_0000138"/>
    </owl:Axiom>
    


    <!-- http://purl.obolibrary.org/obo/UO_0000139 -->

    <owl:Class rdf:about="&obo;UO_0000139">
        <rdfs:label rdf:datatype="&xsd;string">microsievert</rdfs:label>
        <rdfs:subClassOf rdf:resource="&obo;UO_0000130"/>
        <obo:IAO_0000115 rdf:datatype="&xsd;string">A dose equivalent unit which is equal to one millionth of a sievert or 10^[-6] Sv.</obo:IAO_0000115>
        <oboInOwl:id rdf:datatype="&xsd;string">UO:0000139</oboInOwl:id>
        <oboInOwl:created_by rdf:datatype="&xsd;string">george gkoutos</oboInOwl:created_by>
        <oboInOwl:hasExactSynonym rdf:datatype="&xsd;string">uSv</oboInOwl:hasExactSynonym>
        <oboInOwl:hasOBONamespace rdf:datatype="&xsd;string">unit.ontology</oboInOwl:hasOBONamespace>
        <oboInOwl:inSubset rdf:resource="&obo;uo#unit_slim"/>
    </owl:Class>
    <owl:Axiom>
        <owl:annotatedTarget rdf:datatype="&xsd;string">A dose equivalent unit which is equal to one millionth of a sievert or 10^[-6] Sv.</owl:annotatedTarget>
        <oboInOwl:hasDbXref rdf:datatype="&xsd;string">NIST:NIST</oboInOwl:hasDbXref>
        <owl:annotatedProperty rdf:resource="&obo;IAO_0000115"/>
        <owl:annotatedSource rdf:resource="&obo;UO_0000139"/>
    </owl:Axiom>
    


    <!-- http://purl.obolibrary.org/obo/UO_0000140 -->

    <owl:Class rdf:about="&obo;UO_0000140">
        <rdfs:label rdf:datatype="&xsd;string">Roentgen equivalent man</rdfs:label>
        <rdfs:subClassOf rdf:resource="&obo;UO_0000130"/>
        <obo:IAO_0000115 rdf:datatype="&xsd;string">A dose equivalent unit which when multiplied by hundred is equal to one sievert or 1 Sv. 1 Sv is equal to 100 rem.</obo:IAO_0000115>
        <rdfs:comment rdf:datatype="&xsd;string">Rem = absorbed dose (rad) x quality factor (Q). Q is unique to the type of incident radiation.</rdfs:comment>
        <oboInOwl:id rdf:datatype="&xsd;string">UO:0000140</oboInOwl:id>
        <oboInOwl:created_by rdf:datatype="&xsd;string">george gkoutos</oboInOwl:created_by>
        <oboInOwl:hasExactSynonym rdf:datatype="&xsd;string">rem</oboInOwl:hasExactSynonym>
        <oboInOwl:hasOBONamespace rdf:datatype="&xsd;string">unit.ontology</oboInOwl:hasOBONamespace>
        <oboInOwl:inSubset rdf:resource="&obo;uo#unit_slim"/>
    </owl:Class>
    <owl:Axiom>
        <owl:annotatedTarget rdf:datatype="&xsd;string">A dose equivalent unit which when multiplied by hundred is equal to one sievert or 1 Sv. 1 Sv is equal to 100 rem.</owl:annotatedTarget>
        <oboInOwl:hasDbXref rdf:datatype="&xsd;string">Wikipedia:Wikipedia</oboInOwl:hasDbXref>
        <owl:annotatedProperty rdf:resource="&obo;IAO_0000115"/>
        <owl:annotatedSource rdf:resource="&obo;UO_0000140"/>
    </owl:Axiom>
    


    <!-- http://purl.obolibrary.org/obo/UO_0000141 -->

    <owl:Class rdf:about="&obo;UO_0000141">
        <rdfs:label rdf:datatype="&xsd;string">microgray</rdfs:label>
        <rdfs:subClassOf rdf:resource="&obo;UO_0000129"/>
        <obo:IAO_0000115 rdf:datatype="&xsd;string">An absorbed dose unit which is equal to one millionth of a gray or 10^[-6] Gy.</obo:IAO_0000115>
        <oboInOwl:id rdf:datatype="&xsd;string">UO:0000141</oboInOwl:id>
        <oboInOwl:created_by rdf:datatype="&xsd;string">george gkoutos</oboInOwl:created_by>
        <oboInOwl:hasExactSynonym rdf:datatype="&xsd;string">uGy</oboInOwl:hasExactSynonym>
        <oboInOwl:hasOBONamespace rdf:datatype="&xsd;string">unit.ontology</oboInOwl:hasOBONamespace>
        <oboInOwl:inSubset rdf:resource="&obo;uo#unit_slim"/>
    </owl:Class>
    <owl:Axiom>
        <owl:annotatedTarget rdf:datatype="&xsd;string">An absorbed dose unit which is equal to one millionth of a gray or 10^[-6] Gy.</owl:annotatedTarget>
        <oboInOwl:hasDbXref rdf:datatype="&xsd;string">NIST:NIST</oboInOwl:hasDbXref>
        <owl:annotatedProperty rdf:resource="&obo;IAO_0000115"/>
        <owl:annotatedSource rdf:resource="&obo;UO_0000141"/>
    </owl:Axiom>
    


    <!-- http://purl.obolibrary.org/obo/UO_0000142 -->

    <owl:Class rdf:about="&obo;UO_0000142">
        <rdfs:label rdf:datatype="&xsd;string">milligray</rdfs:label>
        <rdfs:subClassOf rdf:resource="&obo;UO_0000129"/>
        <obo:IAO_0000115 rdf:datatype="&xsd;string">An absorbed dose unit which is equal to one thousandth of a gray or 10^[-3] Gy.</obo:IAO_0000115>
        <oboInOwl:id rdf:datatype="&xsd;string">UO:0000142</oboInOwl:id>
        <oboInOwl:created_by rdf:datatype="&xsd;string">george gkoutos</oboInOwl:created_by>
        <oboInOwl:hasExactSynonym rdf:datatype="&xsd;string">mGy</oboInOwl:hasExactSynonym>
        <oboInOwl:hasOBONamespace rdf:datatype="&xsd;string">unit.ontology</oboInOwl:hasOBONamespace>
        <oboInOwl:inSubset rdf:resource="&obo;uo#unit_slim"/>
    </owl:Class>
    <owl:Axiom>
        <owl:annotatedTarget rdf:datatype="&xsd;string">An absorbed dose unit which is equal to one thousandth of a gray or 10^[-3] Gy.</owl:annotatedTarget>
        <oboInOwl:hasDbXref rdf:datatype="&xsd;string">NIST:NIST</oboInOwl:hasDbXref>
        <owl:annotatedProperty rdf:resource="&obo;IAO_0000115"/>
        <owl:annotatedSource rdf:resource="&obo;UO_0000142"/>
    </owl:Axiom>
    


    <!-- http://purl.obolibrary.org/obo/UO_0000143 -->

    <owl:Class rdf:about="&obo;UO_0000143">
        <rdfs:label rdf:datatype="&xsd;string">nanogray</rdfs:label>
        <rdfs:subClassOf rdf:resource="&obo;UO_0000129"/>
        <obo:IAO_0000115 rdf:datatype="&xsd;string">An absorbed dose unit which is equal to one thousandth of a millionth of a gray or 10^[-9] Gy.</obo:IAO_0000115>
        <oboInOwl:id rdf:datatype="&xsd;string">UO:0000143</oboInOwl:id>
        <oboInOwl:created_by rdf:datatype="&xsd;string">george gkoutos</oboInOwl:created_by>
        <oboInOwl:hasExactSynonym rdf:datatype="&xsd;string">nGy</oboInOwl:hasExactSynonym>
        <oboInOwl:hasOBONamespace rdf:datatype="&xsd;string">unit.ontology</oboInOwl:hasOBONamespace>
        <oboInOwl:inSubset rdf:resource="&obo;uo#unit_slim"/>
    </owl:Class>
    <owl:Axiom>
        <owl:annotatedTarget rdf:datatype="&xsd;string">An absorbed dose unit which is equal to one thousandth of a millionth of a gray or 10^[-9] Gy.</owl:annotatedTarget>
        <oboInOwl:hasDbXref rdf:datatype="&xsd;string">NIST:NIST</oboInOwl:hasDbXref>
        <owl:annotatedProperty rdf:resource="&obo;IAO_0000115"/>
        <owl:annotatedSource rdf:resource="&obo;UO_0000143"/>
    </owl:Axiom>
    


    <!-- http://purl.obolibrary.org/obo/UO_0000144 -->

    <owl:Class rdf:about="&obo;UO_0000144">
        <rdfs:label rdf:datatype="&xsd;string">nanosievert</rdfs:label>
        <rdfs:subClassOf rdf:resource="&obo;UO_0000130"/>
        <obo:IAO_0000115 rdf:datatype="&xsd;string">A dose equivalent unit which is equal to one thousandth of a millionth of a sievert or 10^[-9] Sv.</obo:IAO_0000115>
        <oboInOwl:id rdf:datatype="&xsd;string">UO:0000144</oboInOwl:id>
        <oboInOwl:created_by rdf:datatype="&xsd;string">george gkoutos</oboInOwl:created_by>
        <oboInOwl:hasExactSynonym rdf:datatype="&xsd;string">nSv</oboInOwl:hasExactSynonym>
        <oboInOwl:hasOBONamespace rdf:datatype="&xsd;string">unit.ontology</oboInOwl:hasOBONamespace>
        <oboInOwl:inSubset rdf:resource="&obo;uo#unit_slim"/>
    </owl:Class>
    <owl:Axiom>
        <owl:annotatedTarget rdf:datatype="&xsd;string">A dose equivalent unit which is equal to one thousandth of a millionth of a sievert or 10^[-9] Sv.</owl:annotatedTarget>
        <oboInOwl:hasDbXref rdf:datatype="&xsd;string">NIST:NIST</oboInOwl:hasDbXref>
        <owl:annotatedProperty rdf:resource="&obo;IAO_0000115"/>
        <owl:annotatedSource rdf:resource="&obo;UO_0000144"/>
    </owl:Axiom>
    


    <!-- http://purl.obolibrary.org/obo/UO_0000145 -->

    <owl:Class rdf:about="&obo;UO_0000145">
        <rdfs:label rdf:datatype="&xsd;string">millicurie</rdfs:label>
        <rdfs:subClassOf rdf:resource="&obo;UO_0000128"/>
        <obo:IAO_0000115 rdf:datatype="&xsd;string">An activity (of a radionuclide) unit which is equal to one thousandth of a curie or 10^[-3] Ci.</obo:IAO_0000115>
        <oboInOwl:id rdf:datatype="&xsd;string">UO:0000145</oboInOwl:id>
        <oboInOwl:created_by rdf:datatype="&xsd;string">george gkoutos</oboInOwl:created_by>
        <oboInOwl:hasExactSynonym rdf:datatype="&xsd;string">mCi</oboInOwl:hasExactSynonym>
        <oboInOwl:hasOBONamespace rdf:datatype="&xsd;string">unit.ontology</oboInOwl:hasOBONamespace>
        <oboInOwl:inSubset rdf:resource="&obo;uo#unit_slim"/>
    </owl:Class>
    <owl:Axiom>
        <owl:annotatedTarget rdf:datatype="&xsd;string">An activity (of a radionuclide) unit which is equal to one thousandth of a curie or 10^[-3] Ci.</owl:annotatedTarget>
        <oboInOwl:hasDbXref rdf:datatype="&xsd;string">ORCBS:ORCBS</oboInOwl:hasDbXref>
        <owl:annotatedProperty rdf:resource="&obo;IAO_0000115"/>
        <owl:annotatedSource rdf:resource="&obo;UO_0000145"/>
    </owl:Axiom>
    


    <!-- http://purl.obolibrary.org/obo/UO_0000146 -->

    <owl:Class rdf:about="&obo;UO_0000146">
        <rdfs:label rdf:datatype="&xsd;string">microcurie</rdfs:label>
        <rdfs:subClassOf rdf:resource="&obo;UO_0000128"/>
        <obo:IAO_0000115 rdf:datatype="&xsd;string">An activity (of a radionuclide) unit which is equal to one millionth of a curie or 10^[-6] Ci.</obo:IAO_0000115>
        <oboInOwl:id rdf:datatype="&xsd;string">UO:0000146</oboInOwl:id>
        <oboInOwl:created_by rdf:datatype="&xsd;string">george gkoutos</oboInOwl:created_by>
        <oboInOwl:hasExactSynonym rdf:datatype="&xsd;string">uCi</oboInOwl:hasExactSynonym>
        <oboInOwl:hasOBONamespace rdf:datatype="&xsd;string">unit.ontology</oboInOwl:hasOBONamespace>
        <oboInOwl:inSubset rdf:resource="&obo;uo#unit_slim"/>
    </owl:Class>
    <owl:Axiom>
        <owl:annotatedTarget rdf:datatype="&xsd;string">An activity (of a radionuclide) unit which is equal to one millionth of a curie or 10^[-6] Ci.</owl:annotatedTarget>
        <oboInOwl:hasDbXref rdf:datatype="&xsd;string">ORCBS:ORCBS</oboInOwl:hasDbXref>
        <owl:annotatedProperty rdf:resource="&obo;IAO_0000115"/>
        <owl:annotatedSource rdf:resource="&obo;UO_0000146"/>
    </owl:Axiom>
    


    <!-- http://purl.obolibrary.org/obo/UO_0000147 -->

    <owl:Class rdf:about="&obo;UO_0000147">
        <rdfs:label rdf:datatype="&xsd;string">disintegrations per minute</rdfs:label>
        <rdfs:subClassOf rdf:resource="&obo;UO_0000128"/>
        <obo:IAO_0000115 rdf:datatype="&xsd;string">An activity (of a radionuclide) unit which is equal to the activity of a quantity of radioactive material in which one nucleus decays per minute or there is one atom disintegration per minute.</obo:IAO_0000115>
        <oboInOwl:id rdf:datatype="&xsd;string">UO:0000147</oboInOwl:id>
        <oboInOwl:hasExactSynonym rdf:datatype="&xsd;string">dpm</oboInOwl:hasExactSynonym>
        <oboInOwl:created_by rdf:datatype="&xsd;string">george gkoutos</oboInOwl:created_by>
        <oboInOwl:hasOBONamespace rdf:datatype="&xsd;string">unit.ontology</oboInOwl:hasOBONamespace>
        <oboInOwl:inSubset rdf:resource="&obo;uo#unit_slim"/>
    </owl:Class>
    <owl:Axiom>
        <owl:annotatedTarget rdf:datatype="&xsd;string">An activity (of a radionuclide) unit which is equal to the activity of a quantity of radioactive material in which one nucleus decays per minute or there is one atom disintegration per minute.</owl:annotatedTarget>
        <oboInOwl:hasDbXref rdf:datatype="&xsd;string">ORCBS:ORCBS</oboInOwl:hasDbXref>
        <owl:annotatedProperty rdf:resource="&obo;IAO_0000115"/>
        <owl:annotatedSource rdf:resource="&obo;UO_0000147"/>
    </owl:Axiom>
    


    <!-- http://purl.obolibrary.org/obo/UO_0000148 -->

    <owl:Class rdf:about="&obo;UO_0000148">
        <rdfs:label rdf:datatype="&xsd;string">counts per minute</rdfs:label>
        <rdfs:subClassOf rdf:resource="&obo;UO_0000128"/>
        <obo:IAO_0000115 rdf:datatype="&xsd;string">An activity (of a radionuclide) unit which is equal to the number of light emissions produced by ionizing radiation in one minute.</obo:IAO_0000115>
        <oboInOwl:id rdf:datatype="&xsd;string">UO:0000148</oboInOwl:id>
        <oboInOwl:hasExactSynonym rdf:datatype="&xsd;string">cpm</oboInOwl:hasExactSynonym>
        <oboInOwl:created_by rdf:datatype="&xsd;string">george gkoutos</oboInOwl:created_by>
        <oboInOwl:hasOBONamespace rdf:datatype="&xsd;string">unit.ontology</oboInOwl:hasOBONamespace>
        <oboInOwl:inSubset rdf:resource="&obo;uo#unit_slim"/>
    </owl:Class>
    <owl:Axiom>
        <owl:annotatedTarget rdf:datatype="&xsd;string">An activity (of a radionuclide) unit which is equal to the number of light emissions produced by ionizing radiation in one minute.</owl:annotatedTarget>
        <oboInOwl:hasDbXref rdf:datatype="&xsd;string">ORCBS:ORCBS</oboInOwl:hasDbXref>
        <owl:annotatedProperty rdf:resource="&obo;IAO_0000115"/>
        <owl:annotatedSource rdf:resource="&obo;UO_0000148"/>
    </owl:Axiom>
    


    <!-- http://purl.obolibrary.org/obo/UO_0000150 -->

    <owl:Class rdf:about="&obo;UO_0000150">
        <rdfs:label rdf:datatype="&xsd;string">nanosecond</rdfs:label>
        <rdfs:subClassOf rdf:resource="&obo;UO_0000003"/>
        <obo:IAO_0000115 rdf:datatype="&xsd;string">A time unit which is equal to one thousandth of one millionth of a second or 10^[-9] s.</obo:IAO_0000115>
        <oboInOwl:id rdf:datatype="&xsd;string">UO:0000150</oboInOwl:id>
        <oboInOwl:created_by rdf:datatype="&xsd;string">george gkoutos</oboInOwl:created_by>
        <oboInOwl:hasExactSynonym rdf:datatype="&xsd;string">ns</oboInOwl:hasExactSynonym>
        <oboInOwl:hasOBONamespace rdf:datatype="&xsd;string">unit.ontology</oboInOwl:hasOBONamespace>
        <oboInOwl:inSubset rdf:resource="&obo;uo#unit_slim"/>
    </owl:Class>
    <owl:Axiom>
        <owl:annotatedTarget rdf:datatype="&xsd;string">A time unit which is equal to one thousandth of one millionth of a second or 10^[-9] s.</owl:annotatedTarget>
        <oboInOwl:hasDbXref rdf:datatype="&xsd;string">NIST:NIST</oboInOwl:hasDbXref>
        <owl:annotatedProperty rdf:resource="&obo;IAO_0000115"/>
        <owl:annotatedSource rdf:resource="&obo;UO_0000150"/>
    </owl:Axiom>
    


    <!-- http://purl.obolibrary.org/obo/UO_0000151 -->

    <owl:Class rdf:about="&obo;UO_0000151">
        <rdfs:label rdf:datatype="&xsd;string">century</rdfs:label>
        <rdfs:subClassOf rdf:resource="&obo;UO_0000003"/>
        <obo:IAO_0000115 rdf:datatype="&xsd;string">A time unit which is equal to 100 years.</obo:IAO_0000115>
        <oboInOwl:id rdf:datatype="&xsd;string">UO:0000151</oboInOwl:id>
        <oboInOwl:created_by rdf:datatype="&xsd;string">george gkoutos</oboInOwl:created_by>
        <oboInOwl:hasOBONamespace rdf:datatype="&xsd;string">unit.ontology</oboInOwl:hasOBONamespace>
        <oboInOwl:inSubset rdf:resource="&obo;uo#unit_slim"/>
    </owl:Class>
    <owl:Axiom>
        <owl:annotatedTarget rdf:datatype="&xsd;string">A time unit which is equal to 100 years.</owl:annotatedTarget>
        <oboInOwl:hasDbXref rdf:datatype="&xsd;string">Wikipedia:Wikipedia</oboInOwl:hasDbXref>
        <owl:annotatedProperty rdf:resource="&obo;IAO_0000115"/>
        <owl:annotatedSource rdf:resource="&obo;UO_0000151"/>
    </owl:Axiom>
    


    <!-- http://purl.obolibrary.org/obo/UO_0000152 -->

    <owl:Class rdf:about="&obo;UO_0000152">
        <rdfs:label rdf:datatype="&xsd;string">half life</rdfs:label>
        <rdfs:subClassOf rdf:resource="&obo;UO_0000003"/>
        <obo:IAO_0000115 rdf:datatype="&xsd;string">A time unit which represents the period over which the activity or concentration of a specified chemical or element falls to half its original activity or concentration.</obo:IAO_0000115>
        <rdfs:comment rdf:datatype="&xsd;string">Typically applied to the half life of radioactive atoms but also applicable to any other situation where the population is of molecules of diminishing concentration or activity.</rdfs:comment>
        <oboInOwl:id rdf:datatype="&xsd;string">UO:0000152</oboInOwl:id>
        <oboInOwl:created_by rdf:datatype="&xsd;string">george gkoutos</oboInOwl:created_by>
        <oboInOwl:hasOBONamespace rdf:datatype="&xsd;string">unit.ontology</oboInOwl:hasOBONamespace>
        <oboInOwl:inSubset rdf:resource="&obo;uo#unit_slim"/>
    </owl:Class>
    <owl:Axiom>
        <owl:annotatedTarget rdf:datatype="&xsd;string">A time unit which represents the period over which the activity or concentration of a specified chemical or element falls to half its original activity or concentration.</owl:annotatedTarget>
        <oboInOwl:hasDbXref rdf:datatype="&xsd;string">MGED:MGED</oboInOwl:hasDbXref>
        <owl:annotatedProperty rdf:resource="&obo;IAO_0000115"/>
        <owl:annotatedSource rdf:resource="&obo;UO_0000152"/>
    </owl:Axiom>
    


    <!-- http://purl.obolibrary.org/obo/UO_0000153 -->

    <owl:Class rdf:about="&obo;UO_0000153">
        <rdfs:label rdf:datatype="&xsd;string">foot candle</rdfs:label>
        <rdfs:subClassOf rdf:resource="&obo;UO_0000115"/>
        <obo:IAO_0000115 rdf:datatype="&xsd;string">An illuminance unit which is equal to the illuminance produced by 1 lumen evenly spread over an area 1 foot^[2]. One footcandle is equal to 10.76 lux.</obo:IAO_0000115>
        <oboInOwl:id rdf:datatype="&xsd;string">UO:0000153</oboInOwl:id>
        <oboInOwl:hasExactSynonym rdf:datatype="&xsd;string">ft-c</oboInOwl:hasExactSynonym>
        <oboInOwl:created_by rdf:datatype="&xsd;string">george gkoutos</oboInOwl:created_by>
        <oboInOwl:hasOBONamespace rdf:datatype="&xsd;string">unit.ontology</oboInOwl:hasOBONamespace>
        <oboInOwl:inSubset rdf:resource="&obo;uo#unit_slim"/>
    </owl:Class>
    <owl:Axiom>
        <owl:annotatedTarget rdf:datatype="&xsd;string">An illuminance unit which is equal to the illuminance produced by 1 lumen evenly spread over an area 1 foot^[2]. One footcandle is equal to 10.76 lux.</owl:annotatedTarget>
        <oboInOwl:hasDbXref rdf:datatype="&xsd;string">Wikipedia:Wikipedia</oboInOwl:hasDbXref>
        <owl:annotatedProperty rdf:resource="&obo;IAO_0000115"/>
        <owl:annotatedSource rdf:resource="&obo;UO_0000153"/>
    </owl:Axiom>
    


    <!-- http://purl.obolibrary.org/obo/UO_0000154 -->

    <owl:Class rdf:about="&obo;UO_0000154">
        <rdfs:label rdf:datatype="&xsd;string">irradiance unit</rdfs:label>
        <rdfs:subClassOf rdf:resource="&obo;UO_0000157"/>
        <obo:IAO_0000115 rdf:datatype="&xsd;string">A unit which is a standard measure of the power of electromagnetic radiation at a surface, per unit area.</obo:IAO_0000115>
        <oboInOwl:id rdf:datatype="&xsd;string">UO:0000154</oboInOwl:id>
        <oboInOwl:created_by rdf:datatype="&xsd;string">george gkoutos</oboInOwl:created_by>
        <oboInOwl:hasOBONamespace rdf:datatype="&xsd;string">unit.ontology</oboInOwl:hasOBONamespace>
        <oboInOwl:inSubset rdf:resource="&obo;uo#unit_group_slim"/>
    </owl:Class>
    <owl:Axiom>
        <owl:annotatedTarget rdf:datatype="&xsd;string">A unit which is a standard measure of the power of electromagnetic radiation at a surface, per unit area.</owl:annotatedTarget>
        <oboInOwl:hasDbXref rdf:datatype="&xsd;string">Wikipedia:Wikipedia</oboInOwl:hasDbXref>
        <owl:annotatedProperty rdf:resource="&obo;IAO_0000115"/>
        <owl:annotatedSource rdf:resource="&obo;UO_0000154"/>
    </owl:Axiom>
    


    <!-- http://purl.obolibrary.org/obo/UO_0000155 -->

    <owl:Class rdf:about="&obo;UO_0000155">
        <rdfs:label rdf:datatype="&xsd;string">watt per square meter</rdfs:label>
        <rdfs:subClassOf rdf:resource="&obo;UO_0000154"/>
        <obo:IAO_0000115 rdf:datatype="&xsd;string">An irradiance unit which is equal to 1 watt of radiant power incident per one square meter surface area.</obo:IAO_0000115>
        <oboInOwl:id rdf:datatype="&xsd;string">UO:0000155</oboInOwl:id>
        <oboInOwl:hasExactSynonym rdf:datatype="&xsd;string">W/m^[2]</oboInOwl:hasExactSynonym>
        <oboInOwl:created_by rdf:datatype="&xsd;string">george gkoutos</oboInOwl:created_by>
        <oboInOwl:hasOBONamespace rdf:datatype="&xsd;string">unit.ontology</oboInOwl:hasOBONamespace>
        <oboInOwl:hasExactSynonym rdf:datatype="&xsd;string">watt per square metre</oboInOwl:hasExactSynonym>
        <oboInOwl:inSubset rdf:resource="&obo;uo#unit_slim"/>
    </owl:Class>
    <owl:Axiom>
        <owl:annotatedTarget rdf:datatype="&xsd;string">An irradiance unit which is equal to 1 watt of radiant power incident per one square meter surface area.</owl:annotatedTarget>
        <oboInOwl:hasDbXref rdf:datatype="&xsd;string">NIST:NIST</oboInOwl:hasDbXref>
        <owl:annotatedProperty rdf:resource="&obo;IAO_0000115"/>
        <owl:annotatedSource rdf:resource="&obo;UO_0000155"/>
    </owl:Axiom>
    


    <!-- http://purl.obolibrary.org/obo/UO_0000156 -->

    <owl:Class rdf:about="&obo;UO_0000156">
        <rdfs:label rdf:datatype="&xsd;string">einstein per square meter per second</rdfs:label>
        <rdfs:subClassOf rdf:resource="&obo;UO_0000154"/>
        <obo:IAO_0000115 rdf:datatype="&xsd;string">An irradiance unit which is equal to one einstein per square meter per second. One einstein is one mole of photons, regardless of their frequency. Therefore, the number of photons in an einstein is Avogadro&apos;s number.</obo:IAO_0000115>
        <oboInOwl:id rdf:datatype="&xsd;string">UO:0000156</oboInOwl:id>
        <oboInOwl:hasExactSynonym rdf:datatype="&xsd;string">einstein per square metre per second</oboInOwl:hasExactSynonym>
        <oboInOwl:hasExactSynonym rdf:datatype="&xsd;string">einstein/sm^[2]</oboInOwl:hasExactSynonym>
        <oboInOwl:created_by rdf:datatype="&xsd;string">george gkoutos</oboInOwl:created_by>
        <oboInOwl:hasExactSynonym rdf:datatype="&xsd;string">mole per second and square meter mol/sm^2</oboInOwl:hasExactSynonym>
        <oboInOwl:hasOBONamespace rdf:datatype="&xsd;string">unit.ontology</oboInOwl:hasOBONamespace>
        <oboInOwl:inSubset rdf:resource="&obo;uo#unit_slim"/>
    </owl:Class>
    <owl:Axiom>
        <owl:annotatedTarget rdf:datatype="&xsd;string">An irradiance unit which is equal to one einstein per square meter per second. One einstein is one mole of photons, regardless of their frequency. Therefore, the number of photons in an einstein is Avogadro&apos;s number.</owl:annotatedTarget>
        <oboInOwl:hasDbXref rdf:datatype="&xsd;string">Wikipedia:Wikipedia</oboInOwl:hasDbXref>
        <owl:annotatedProperty rdf:resource="&obo;IAO_0000115"/>
        <owl:annotatedSource rdf:resource="&obo;UO_0000156"/>
    </owl:Axiom>
    


    <!-- http://purl.obolibrary.org/obo/UO_0000157 -->

    <owl:Class rdf:about="&obo;UO_0000157">
        <rdfs:label rdf:datatype="&xsd;string">light unit</rdfs:label>
        <rdfs:subClassOf rdf:resource="&obo;UO_0000000"/>
        <obo:IAO_0000115 rdf:datatype="&xsd;string">A unit which is a standard measure of the intensity of light.</obo:IAO_0000115>
        <oboInOwl:id rdf:datatype="&xsd;string">UO:0000157</oboInOwl:id>
        <oboInOwl:created_by rdf:datatype="&xsd;string">george gkoutos</oboInOwl:created_by>
        <oboInOwl:hasOBONamespace rdf:datatype="&xsd;string">unit.ontology</oboInOwl:hasOBONamespace>
        <oboInOwl:inSubset rdf:resource="&obo;uo#unit_group_slim"/>
    </owl:Class>
    <owl:Axiom>
        <owl:annotatedTarget rdf:datatype="&xsd;string">A unit which is a standard measure of the intensity of light.</owl:annotatedTarget>
        <oboInOwl:hasDbXref rdf:datatype="&xsd;string">NIST:NIST</oboInOwl:hasDbXref>
        <owl:annotatedProperty rdf:resource="&obo;IAO_0000115"/>
        <owl:annotatedSource rdf:resource="&obo;UO_0000157"/>
    </owl:Axiom>
    


    <!-- http://purl.obolibrary.org/obo/UO_0000158 -->

    <owl:Class rdf:about="&obo;UO_0000158">
        <rdfs:label rdf:datatype="&xsd;string">watt per steradian per square meter</rdfs:label>
        <rdfs:subClassOf rdf:resource="&obo;UO_0000161"/>
        <obo:IAO_0000115 rdf:datatype="&xsd;string">A radiance unit which is equal to one watt of radiant power incident per steradian solid angle per one square meter projected area of the source, as viewed from the given direction.</obo:IAO_0000115>
        <oboInOwl:id rdf:datatype="&xsd;string">UO:0000158</oboInOwl:id>
        <oboInOwl:hasExactSynonym rdf:datatype="&xsd;string">W/sr m^[2]</oboInOwl:hasExactSynonym>
        <oboInOwl:created_by rdf:datatype="&xsd;string">george gkoutos</oboInOwl:created_by>
        <oboInOwl:hasOBONamespace rdf:datatype="&xsd;string">unit.ontology</oboInOwl:hasOBONamespace>
        <oboInOwl:hasExactSynonym rdf:datatype="&xsd;string">watt per steradian per square metre</oboInOwl:hasExactSynonym>
        <oboInOwl:inSubset rdf:resource="&obo;uo#unit_slim"/>
    </owl:Class>
    <owl:Axiom>
        <owl:annotatedTarget rdf:datatype="&xsd;string">A radiance unit which is equal to one watt of radiant power incident per steradian solid angle per one square meter projected area of the source, as viewed from the given direction.</owl:annotatedTarget>
        <oboInOwl:hasDbXref rdf:datatype="&xsd;string">NIST:NIST</oboInOwl:hasDbXref>
        <owl:annotatedProperty rdf:resource="&obo;IAO_0000115"/>
        <owl:annotatedSource rdf:resource="&obo;UO_0000158"/>
    </owl:Axiom>
    


    <!-- http://purl.obolibrary.org/obo/UO_0000159 -->

    <owl:Class rdf:about="&obo;UO_0000159">
        <rdfs:label rdf:datatype="&xsd;string">radiant intensity unit</rdfs:label>
        <rdfs:subClassOf rdf:resource="&obo;UO_0000157"/>
        <obo:IAO_0000115 rdf:datatype="&xsd;string">A unit which is a standard measure of the intensity of electromagnetic radiation.</obo:IAO_0000115>
        <oboInOwl:id rdf:datatype="&xsd;string">UO:0000159</oboInOwl:id>
        <oboInOwl:created_by rdf:datatype="&xsd;string">george gkoutos</oboInOwl:created_by>
        <oboInOwl:hasOBONamespace rdf:datatype="&xsd;string">unit.ontology</oboInOwl:hasOBONamespace>
        <oboInOwl:inSubset rdf:resource="&obo;uo#unit_group_slim"/>
    </owl:Class>
    <owl:Axiom>
        <owl:annotatedTarget rdf:datatype="&xsd;string">A unit which is a standard measure of the intensity of electromagnetic radiation.</owl:annotatedTarget>
        <oboInOwl:hasDbXref rdf:datatype="&xsd;string">Wikipedia:Wikipedia</oboInOwl:hasDbXref>
        <owl:annotatedProperty rdf:resource="&obo;IAO_0000115"/>
        <owl:annotatedSource rdf:resource="&obo;UO_0000159"/>
    </owl:Axiom>
    


    <!-- http://purl.obolibrary.org/obo/UO_0000160 -->

    <owl:Class rdf:about="&obo;UO_0000160">
        <rdfs:label rdf:datatype="&xsd;string">microeinstein per square meter per second</rdfs:label>
        <rdfs:subClassOf rdf:resource="&obo;UO_0000154"/>
        <obo:IAO_0000115 rdf:datatype="&xsd;string">An irradiance unit which is equal to one microeinstein per square meter per second or 10^[-6] microeinstein/sm^[2].</obo:IAO_0000115>
        <oboInOwl:id rdf:datatype="&xsd;string">UO:0000160</oboInOwl:id>
        <oboInOwl:created_by rdf:datatype="&xsd;string">george gkoutos</oboInOwl:created_by>
        <oboInOwl:hasExactSynonym rdf:datatype="&xsd;string">microeinstein per square metre per second</oboInOwl:hasExactSynonym>
        <oboInOwl:hasExactSynonym rdf:datatype="&xsd;string">micromole per second and square meter mmol/sm^2</oboInOwl:hasExactSynonym>
        <oboInOwl:hasExactSynonym rdf:datatype="&xsd;string">umicroeinstein/sm^[2]</oboInOwl:hasExactSynonym>
        <oboInOwl:hasOBONamespace rdf:datatype="&xsd;string">unit.ontology</oboInOwl:hasOBONamespace>
        <oboInOwl:inSubset rdf:resource="&obo;uo#unit_slim"/>
    </owl:Class>
    <owl:Axiom>
        <owl:annotatedTarget rdf:datatype="&xsd;string">An irradiance unit which is equal to one microeinstein per square meter per second or 10^[-6] microeinstein/sm^[2].</owl:annotatedTarget>
        <oboInOwl:hasDbXref rdf:datatype="&xsd;string">Wikipedia:Wikipedia</oboInOwl:hasDbXref>
        <owl:annotatedProperty rdf:resource="&obo;IAO_0000115"/>
        <owl:annotatedSource rdf:resource="&obo;UO_0000160"/>
    </owl:Axiom>
    


    <!-- http://purl.obolibrary.org/obo/UO_0000161 -->

    <owl:Class rdf:about="&obo;UO_0000161">
        <rdfs:label rdf:datatype="&xsd;string">radiance unit</rdfs:label>
        <rdfs:subClassOf rdf:resource="&obo;UO_0000157"/>
        <obo:IAO_0000115 rdf:datatype="&xsd;string">A unit which is a standard measure of the power of electromagnetic radiation through space or through a material medium in the form of electromagnetic waves.</obo:IAO_0000115>
        <oboInOwl:id rdf:datatype="&xsd;string">UO:0000161</oboInOwl:id>
        <oboInOwl:created_by rdf:datatype="&xsd;string">george gkoutos</oboInOwl:created_by>
        <oboInOwl:hasOBONamespace rdf:datatype="&xsd;string">unit.ontology</oboInOwl:hasOBONamespace>
        <oboInOwl:inSubset rdf:resource="&obo;uo#unit_group_slim"/>
    </owl:Class>
    <owl:Axiom>
        <owl:annotatedTarget rdf:datatype="&xsd;string">A unit which is a standard measure of the power of electromagnetic radiation through space or through a material medium in the form of electromagnetic waves.</owl:annotatedTarget>
        <oboInOwl:hasDbXref rdf:datatype="&xsd;string">Wikipedia:Wikipedia</oboInOwl:hasDbXref>
        <owl:annotatedProperty rdf:resource="&obo;IAO_0000115"/>
        <owl:annotatedSource rdf:resource="&obo;UO_0000161"/>
    </owl:Axiom>
    


    <!-- http://purl.obolibrary.org/obo/UO_0000162 -->

    <owl:Class rdf:about="&obo;UO_0000162">
        <rdfs:label rdf:datatype="&xsd;string">watt per steradian</rdfs:label>
        <rdfs:subClassOf rdf:resource="&obo;UO_0000159"/>
        <obo:IAO_0000115 rdf:datatype="&xsd;string">A radiant intensity unit which is equal to one kilogram meter squared per second cubed per steradian.</obo:IAO_0000115>
        <oboInOwl:id rdf:datatype="&xsd;string">UO:0000162</oboInOwl:id>
        <oboInOwl:hasExactSynonym rdf:datatype="&xsd;string">W/sr</oboInOwl:hasExactSynonym>
        <oboInOwl:created_by rdf:datatype="&xsd;string">george gkoutos</oboInOwl:created_by>
        <oboInOwl:hasOBONamespace rdf:datatype="&xsd;string">unit.ontology</oboInOwl:hasOBONamespace>
        <oboInOwl:inSubset rdf:resource="&obo;uo#unit_slim"/>
    </owl:Class>
    <owl:Axiom>
        <owl:annotatedTarget rdf:datatype="&xsd;string">A radiant intensity unit which is equal to one kilogram meter squared per second cubed per steradian.</owl:annotatedTarget>
        <oboInOwl:hasDbXref rdf:datatype="&xsd;string">NIST:NIST</oboInOwl:hasDbXref>
        <owl:annotatedProperty rdf:resource="&obo;IAO_0000115"/>
        <owl:annotatedSource rdf:resource="&obo;UO_0000162"/>
    </owl:Axiom>
    


    <!-- http://purl.obolibrary.org/obo/UO_0000163 -->

    <owl:Class rdf:about="&obo;UO_0000163">
        <rdfs:label rdf:datatype="&xsd;string">mass percentage</rdfs:label>
        <rdfs:subClassOf rdf:resource="&obo;UO_0000051"/>
        <rdfs:subClassOf rdf:resource="&obo;UO_0000187"/>
        <obo:IAO_0000115 rdf:datatype="&xsd;string">A dimensionless concentration unit which denotes the mass of a substance in a mixture as a percentage of the mass of the entire mixture.</obo:IAO_0000115>
        <oboInOwl:id rdf:datatype="&xsd;string">UO:0000163</oboInOwl:id>
        <oboInOwl:created_by rdf:datatype="&xsd;string">george gkoutos</oboInOwl:created_by>
        <oboInOwl:hasOBONamespace rdf:datatype="&xsd;string">unit.ontology</oboInOwl:hasOBONamespace>
        <oboInOwl:hasExactSynonym rdf:datatype="&xsd;string">w/w</oboInOwl:hasExactSynonym>
        <oboInOwl:hasExactSynonym rdf:datatype="&xsd;string">weight-weight percentage</oboInOwl:hasExactSynonym>
        <oboInOwl:inSubset rdf:resource="&obo;uo#unit_slim"/>
    </owl:Class>
    <owl:Axiom>
        <owl:annotatedTarget rdf:datatype="&xsd;string">A dimensionless concentration unit which denotes the mass of a substance in a mixture as a percentage of the mass of the entire mixture.</owl:annotatedTarget>
        <oboInOwl:hasDbXref rdf:datatype="&xsd;string">Wikipedia:Wikipedia</oboInOwl:hasDbXref>
        <owl:annotatedProperty rdf:resource="&obo;IAO_0000115"/>
        <owl:annotatedSource rdf:resource="&obo;UO_0000163"/>
    </owl:Axiom>
    


    <!-- http://purl.obolibrary.org/obo/UO_0000164 -->

    <owl:Class rdf:about="&obo;UO_0000164">
        <rdfs:label rdf:datatype="&xsd;string">mass volume percentage</rdfs:label>
        <rdfs:subClassOf rdf:resource="&obo;UO_0000051"/>
        <rdfs:subClassOf rdf:resource="&obo;UO_0000187"/>
        <oboInOwl:hasExactSynonym rdf:datatype="&xsd;string">(w/v)</oboInOwl:hasExactSynonym>
        <obo:IAO_0000115 rdf:datatype="&xsd;string">A dimensionless concentration unit which denotes the mass of the substance in a mixture as a percentage of the volume of the entire mixture.</obo:IAO_0000115>
        <oboInOwl:id rdf:datatype="&xsd;string">UO:0000164</oboInOwl:id>
        <oboInOwl:created_by rdf:datatype="&xsd;string">george gkoutos</oboInOwl:created_by>
        <oboInOwl:hasOBONamespace rdf:datatype="&xsd;string">unit.ontology</oboInOwl:hasOBONamespace>
        <oboInOwl:hasExactSynonym rdf:datatype="&xsd;string">weight-volume percentage</oboInOwl:hasExactSynonym>
        <oboInOwl:inSubset rdf:resource="&obo;uo#unit_slim"/>
    </owl:Class>
    <owl:Axiom>
        <owl:annotatedTarget rdf:datatype="&xsd;string">A dimensionless concentration unit which denotes the mass of the substance in a mixture as a percentage of the volume of the entire mixture.</owl:annotatedTarget>
        <oboInOwl:hasDbXref rdf:datatype="&xsd;string">UOC:GVG</oboInOwl:hasDbXref>
        <owl:annotatedProperty rdf:resource="&obo;IAO_0000115"/>
        <owl:annotatedSource rdf:resource="&obo;UO_0000164"/>
    </owl:Axiom>
    


    <!-- http://purl.obolibrary.org/obo/UO_0000165 -->

    <owl:Class rdf:about="&obo;UO_0000165">
        <rdfs:label rdf:datatype="&xsd;string">volume percentage</rdfs:label>
        <rdfs:subClassOf rdf:resource="&obo;UO_0000187"/>
        <rdfs:subClassOf rdf:resource="&obo;UO_0000205"/>
        <oboInOwl:hasExactSynonym rdf:datatype="&xsd;string">% (v/v)</oboInOwl:hasExactSynonym>
        <obo:IAO_0000115 rdf:datatype="&xsd;string">A dimensionless concentration unit which denotes the volume of the solute in mL per 100 mL of the resulting solution.</obo:IAO_0000115>
        <oboInOwl:id rdf:datatype="&xsd;string">UO:0000165</oboInOwl:id>
        <oboInOwl:created_by rdf:datatype="&xsd;string">george gkoutos</oboInOwl:created_by>
        <oboInOwl:hasOBONamespace rdf:datatype="&xsd;string">unit.ontology</oboInOwl:hasOBONamespace>
        <oboInOwl:inSubset rdf:resource="&obo;uo#unit_slim"/>
    </owl:Class>
    <owl:Axiom>
        <owl:annotatedTarget rdf:datatype="&xsd;string">A dimensionless concentration unit which denotes the volume of the solute in mL per 100 mL of the resulting solution.</owl:annotatedTarget>
        <oboInOwl:hasDbXref rdf:datatype="&xsd;string">UOC:GVG</oboInOwl:hasDbXref>
        <owl:annotatedProperty rdf:resource="&obo;IAO_0000115"/>
        <owl:annotatedSource rdf:resource="&obo;UO_0000165"/>
    </owl:Axiom>
    


    <!-- http://purl.obolibrary.org/obo/UO_0000166 -->

    <owl:Class rdf:about="&obo;UO_0000166">
        <rdfs:label rdf:datatype="&xsd;string">parts per notation unit</rdfs:label>
        <rdfs:subClassOf rdf:resource="&obo;UO_0000186"/>
        <obo:IAO_0000115 rdf:datatype="&xsd;string">A dimensionless concentration notation which describes the amount of one substance in another. It is the ratio of the amount of the substance of interest to the amount of that substance plus the amount of the substance.</obo:IAO_0000115>
        <oboInOwl:id rdf:datatype="&xsd;string">UO:0000166</oboInOwl:id>
        <oboInOwl:created_by rdf:datatype="&xsd;string">george gkoutos</oboInOwl:created_by>
        <oboInOwl:hasOBONamespace rdf:datatype="&xsd;string">unit.ontology</oboInOwl:hasOBONamespace>
        <oboInOwl:inSubset rdf:resource="&obo;uo#unit_group_slim"/>
    </owl:Class>
    <owl:Axiom>
        <owl:annotatedTarget rdf:datatype="&xsd;string">A dimensionless concentration notation which describes the amount of one substance in another. It is the ratio of the amount of the substance of interest to the amount of that substance plus the amount of the substance.</owl:annotatedTarget>
        <oboInOwl:hasDbXref rdf:datatype="&xsd;string">Wikipedia:Wikipedia</oboInOwl:hasDbXref>
        <owl:annotatedProperty rdf:resource="&obo;IAO_0000115"/>
        <owl:annotatedSource rdf:resource="&obo;UO_0000166"/>
    </owl:Axiom>
    


    <!-- http://purl.obolibrary.org/obo/UO_0000167 -->

    <owl:Class rdf:about="&obo;UO_0000167">
        <rdfs:label rdf:datatype="&xsd;string">parts per hundred</rdfs:label>
        <rdfs:subClassOf rdf:resource="&obo;UO_0000166"/>
        <oboInOwl:hasExactSynonym rdf:datatype="&xsd;string">10^[-2]</oboInOwl:hasExactSynonym>
        <obo:IAO_0000115 rdf:datatype="&xsd;string">A dimensionless concentration notation which denotes the amount of a given substance in a total amount of 100 regardless of the units of measure as long as they are the same.</obo:IAO_0000115>
        <oboInOwl:id rdf:datatype="&xsd;string">UO:0000167</oboInOwl:id>
        <oboInOwl:created_by rdf:datatype="&xsd;string">george gkoutos</oboInOwl:created_by>
        <oboInOwl:hasExactSynonym rdf:datatype="&xsd;string">pph</oboInOwl:hasExactSynonym>
        <oboInOwl:hasOBONamespace rdf:datatype="&xsd;string">unit.ontology</oboInOwl:hasOBONamespace>
        <oboInOwl:inSubset rdf:resource="&obo;uo#unit_slim"/>
    </owl:Class>
    <owl:Axiom>
        <owl:annotatedTarget rdf:datatype="&xsd;string">A dimensionless concentration notation which denotes the amount of a given substance in a total amount of 100 regardless of the units of measure as long as they are the same.</owl:annotatedTarget>
        <oboInOwl:hasDbXref rdf:datatype="&xsd;string">UOC:GVG</oboInOwl:hasDbXref>
        <owl:annotatedProperty rdf:resource="&obo;IAO_0000115"/>
        <owl:annotatedSource rdf:resource="&obo;UO_0000167"/>
    </owl:Axiom>
    


    <!-- http://purl.obolibrary.org/obo/UO_0000168 -->

    <owl:Class rdf:about="&obo;UO_0000168">
        <rdfs:label rdf:datatype="&xsd;string">parts per thousand</rdfs:label>
        <rdfs:subClassOf rdf:resource="&obo;UO_0000166"/>
        <oboInOwl:hasExactSynonym rdf:datatype="&xsd;string">10^[-3]</oboInOwl:hasExactSynonym>
        <obo:IAO_0000115 rdf:datatype="&xsd;string">A dimensionless concentration notation which denotes the amount of a given substance in a total amount of 1000 regardless of the units of measure as long as they are the same.</obo:IAO_0000115>
        <oboInOwl:id rdf:datatype="&xsd;string">UO:0000168</oboInOwl:id>
        <oboInOwl:created_by rdf:datatype="&xsd;string">george gkoutos</oboInOwl:created_by>
        <oboInOwl:hasExactSynonym rdf:datatype="&xsd;string">ppth</oboInOwl:hasExactSynonym>
        <oboInOwl:hasOBONamespace rdf:datatype="&xsd;string">unit.ontology</oboInOwl:hasOBONamespace>
        <oboInOwl:inSubset rdf:resource="&obo;uo#unit_slim"/>
    </owl:Class>
    <owl:Axiom>
        <owl:annotatedTarget rdf:datatype="&xsd;string">A dimensionless concentration notation which denotes the amount of a given substance in a total amount of 1000 regardless of the units of measure as long as they are the same.</owl:annotatedTarget>
        <oboInOwl:hasDbXref rdf:datatype="&xsd;string">UOC:GVG</oboInOwl:hasDbXref>
        <owl:annotatedProperty rdf:resource="&obo;IAO_0000115"/>
        <owl:annotatedSource rdf:resource="&obo;UO_0000168"/>
    </owl:Axiom>
    


    <!-- http://purl.obolibrary.org/obo/UO_0000169 -->

    <owl:Class rdf:about="&obo;UO_0000169">
        <rdfs:label rdf:datatype="&xsd;string">parts per million</rdfs:label>
        <rdfs:subClassOf rdf:resource="&obo;UO_0000166"/>
        <oboInOwl:hasExactSynonym rdf:datatype="&xsd;string">10^[-6]</oboInOwl:hasExactSynonym>
        <obo:IAO_0000115 rdf:datatype="&xsd;string">A dimensionless concentration notation which denotes the amount of a given substance in a total amount of 1,000,000 regardless of the units of measure used as long as they are the same or 1 part in 10^[6].</obo:IAO_0000115>
        <oboInOwl:id rdf:datatype="&xsd;string">UO:0000169</oboInOwl:id>
        <oboInOwl:created_by rdf:datatype="&xsd;string">george gkoutos</oboInOwl:created_by>
        <oboInOwl:hasExactSynonym rdf:datatype="&xsd;string">ppm</oboInOwl:hasExactSynonym>
        <oboInOwl:hasOBONamespace rdf:datatype="&xsd;string">unit.ontology</oboInOwl:hasOBONamespace>
        <oboInOwl:inSubset rdf:resource="&obo;uo#unit_slim"/>
    </owl:Class>
    <owl:Axiom>
        <owl:annotatedTarget rdf:datatype="&xsd;string">A dimensionless concentration notation which denotes the amount of a given substance in a total amount of 1,000,000 regardless of the units of measure used as long as they are the same or 1 part in 10^[6].</owl:annotatedTarget>
        <oboInOwl:hasDbXref rdf:datatype="&xsd;string">UOC:GVG</oboInOwl:hasDbXref>
        <owl:annotatedProperty rdf:resource="&obo;IAO_0000115"/>
        <owl:annotatedSource rdf:resource="&obo;UO_0000169"/>
    </owl:Axiom>
    


    <!-- http://purl.obolibrary.org/obo/UO_0000170 -->

    <owl:Class rdf:about="&obo;UO_0000170">
        <rdfs:label rdf:datatype="&xsd;string">parts per billion</rdfs:label>
        <rdfs:subClassOf rdf:resource="&obo;UO_0000166"/>
        <oboInOwl:hasExactSynonym rdf:datatype="&xsd;string">10^[-9]</oboInOwl:hasExactSynonym>
        <obo:IAO_0000115 rdf:datatype="&xsd;string">A dimensionless concentration notation which denotes the amount of a given substance in a total amount of 1,000,000,000 regardless of the units of measure as long as they are the same or 1 part in 10^[9].</obo:IAO_0000115>
        <oboInOwl:id rdf:datatype="&xsd;string">UO:0000170</oboInOwl:id>
        <oboInOwl:created_by rdf:datatype="&xsd;string">george gkoutos</oboInOwl:created_by>
        <oboInOwl:hasExactSynonym rdf:datatype="&xsd;string">ppb</oboInOwl:hasExactSynonym>
        <oboInOwl:hasOBONamespace rdf:datatype="&xsd;string">unit.ontology</oboInOwl:hasOBONamespace>
        <oboInOwl:inSubset rdf:resource="&obo;uo#unit_slim"/>
    </owl:Class>
    <owl:Axiom>
        <owl:annotatedTarget rdf:datatype="&xsd;string">A dimensionless concentration notation which denotes the amount of a given substance in a total amount of 1,000,000,000 regardless of the units of measure as long as they are the same or 1 part in 10^[9].</owl:annotatedTarget>
        <oboInOwl:hasDbXref rdf:datatype="&xsd;string">UOC:GVG</oboInOwl:hasDbXref>
        <owl:annotatedProperty rdf:resource="&obo;IAO_0000115"/>
        <owl:annotatedSource rdf:resource="&obo;UO_0000170"/>
    </owl:Axiom>
    


    <!-- http://purl.obolibrary.org/obo/UO_0000171 -->

    <owl:Class rdf:about="&obo;UO_0000171">
        <rdfs:label rdf:datatype="&xsd;string">parts per trillion</rdfs:label>
        <rdfs:subClassOf rdf:resource="&obo;UO_0000166"/>
        <oboInOwl:hasExactSynonym rdf:datatype="&xsd;string">10^[-12]</oboInOwl:hasExactSynonym>
        <obo:IAO_0000115 rdf:datatype="&xsd;string">A dimensionless concentration notation which denotes the amount of a given substance in a total amount of 1,000,000,000 regardless of the units of measure used as long as they are the same or 1 part in 10^[12].</obo:IAO_0000115>
        <oboInOwl:id rdf:datatype="&xsd;string">UO:0000171</oboInOwl:id>
        <oboInOwl:created_by rdf:datatype="&xsd;string">george gkoutos</oboInOwl:created_by>
        <oboInOwl:hasExactSynonym rdf:datatype="&xsd;string">ppt</oboInOwl:hasExactSynonym>
        <oboInOwl:hasOBONamespace rdf:datatype="&xsd;string">unit.ontology</oboInOwl:hasOBONamespace>
        <oboInOwl:inSubset rdf:resource="&obo;uo#unit_slim"/>
    </owl:Class>
    <owl:Axiom>
        <owl:annotatedTarget rdf:datatype="&xsd;string">A dimensionless concentration notation which denotes the amount of a given substance in a total amount of 1,000,000,000 regardless of the units of measure used as long as they are the same or 1 part in 10^[12].</owl:annotatedTarget>
        <oboInOwl:hasDbXref rdf:datatype="&xsd;string">UOC:GVG</oboInOwl:hasDbXref>
        <owl:annotatedProperty rdf:resource="&obo;IAO_0000115"/>
        <owl:annotatedSource rdf:resource="&obo;UO_0000171"/>
    </owl:Axiom>
    


    <!-- http://purl.obolibrary.org/obo/UO_0000172 -->

    <owl:Class rdf:about="&obo;UO_0000172">
        <rdfs:label rdf:datatype="&xsd;string">parts per quadrillion</rdfs:label>
        <rdfs:subClassOf rdf:resource="&obo;UO_0000166"/>
        <oboInOwl:hasExactSynonym rdf:datatype="&xsd;string">10^[-15]</oboInOwl:hasExactSynonym>
        <obo:IAO_0000115 rdf:datatype="&xsd;string">A dimensionless concentration notation which denotes the amount of a given substance in a total amount of 1,000,000,000,000 regardless of the units of measure used as long as they are the same or 1 part in 10^[15].</obo:IAO_0000115>
        <oboInOwl:id rdf:datatype="&xsd;string">UO:0000172</oboInOwl:id>
        <oboInOwl:created_by rdf:datatype="&xsd;string">george gkoutos</oboInOwl:created_by>
        <oboInOwl:hasExactSynonym rdf:datatype="&xsd;string">ppq</oboInOwl:hasExactSynonym>
        <oboInOwl:hasOBONamespace rdf:datatype="&xsd;string">unit.ontology</oboInOwl:hasOBONamespace>
        <oboInOwl:inSubset rdf:resource="&obo;uo#unit_slim"/>
    </owl:Class>
    <owl:Axiom>
        <owl:annotatedTarget rdf:datatype="&xsd;string">A dimensionless concentration notation which denotes the amount of a given substance in a total amount of 1,000,000,000,000 regardless of the units of measure used as long as they are the same or 1 part in 10^[15].</owl:annotatedTarget>
        <oboInOwl:hasDbXref rdf:datatype="&xsd;string">UOC:GVG</oboInOwl:hasDbXref>
        <owl:annotatedProperty rdf:resource="&obo;IAO_0000115"/>
        <owl:annotatedSource rdf:resource="&obo;UO_0000172"/>
    </owl:Axiom>
    


    <!-- http://purl.obolibrary.org/obo/UO_0000173 -->

    <owl:Class rdf:about="&obo;UO_0000173">
        <rdfs:label rdf:datatype="&xsd;string">gram per milliliter</rdfs:label>
        <rdfs:subClassOf rdf:resource="&obo;UO_0000052"/>
        <obo:IAO_0000115 rdf:datatype="&xsd;string">A mass unit density which is equal to mass of an object in grams divided by the volume in milliliter.</obo:IAO_0000115>
        <oboInOwl:id rdf:datatype="&xsd;string">UO:0000173</oboInOwl:id>
        <oboInOwl:hasExactSynonym rdf:datatype="&xsd;string">g/ml</oboInOwl:hasExactSynonym>
        <oboInOwl:created_by rdf:datatype="&xsd;string">george gkoutos</oboInOwl:created_by>
        <oboInOwl:hasExactSynonym rdf:datatype="&xsd;string">gram per millilitre</oboInOwl:hasExactSynonym>
        <oboInOwl:hasOBONamespace rdf:datatype="&xsd;string">unit.ontology</oboInOwl:hasOBONamespace>
        <oboInOwl:inSubset rdf:resource="&obo;uo#unit_slim"/>
    </owl:Class>
    <owl:Axiom>
        <owl:annotatedTarget rdf:datatype="&xsd;string">A mass unit density which is equal to mass of an object in grams divided by the volume in milliliter.</owl:annotatedTarget>
        <oboInOwl:hasDbXref rdf:datatype="&xsd;string">UOC:GVG</oboInOwl:hasDbXref>
        <owl:annotatedProperty rdf:resource="&obo;IAO_0000115"/>
        <owl:annotatedSource rdf:resource="&obo;UO_0000173"/>
    </owl:Axiom>
    


    <!-- http://purl.obolibrary.org/obo/UO_0000174 -->

    <owl:Class rdf:about="&obo;UO_0000174">
        <rdfs:label rdf:datatype="&xsd;string">kilogram per liter</rdfs:label>
        <rdfs:subClassOf rdf:resource="&obo;UO_0000052"/>
        <obo:IAO_0000115 rdf:datatype="&xsd;string">A mass unit density which is equal to mass of an object in kilograms divided by the volume in liters.</obo:IAO_0000115>
        <oboInOwl:id rdf:datatype="&xsd;string">UO:0000174</oboInOwl:id>
        <oboInOwl:created_by rdf:datatype="&xsd;string">george gkoutos</oboInOwl:created_by>
        <oboInOwl:hasExactSynonym rdf:datatype="&xsd;string">kg/L</oboInOwl:hasExactSynonym>
        <oboInOwl:hasExactSynonym rdf:datatype="&xsd;string">kilogram per litre</oboInOwl:hasExactSynonym>
        <oboInOwl:hasOBONamespace rdf:datatype="&xsd;string">unit.ontology</oboInOwl:hasOBONamespace>
        <oboInOwl:inSubset rdf:resource="&obo;uo#unit_slim"/>
    </owl:Class>
    <owl:Axiom>
        <owl:annotatedTarget rdf:datatype="&xsd;string">A mass unit density which is equal to mass of an object in kilograms divided by the volume in liters.</owl:annotatedTarget>
        <oboInOwl:hasDbXref rdf:datatype="&xsd;string">UOC:GVG</oboInOwl:hasDbXref>
        <owl:annotatedProperty rdf:resource="&obo;IAO_0000115"/>
        <owl:annotatedSource rdf:resource="&obo;UO_0000174"/>
    </owl:Axiom>
    


    <!-- http://purl.obolibrary.org/obo/UO_0000175 -->

    <owl:Class rdf:about="&obo;UO_0000175">
        <rdfs:label rdf:datatype="&xsd;string">gram per liter</rdfs:label>
        <rdfs:subClassOf rdf:resource="&obo;UO_0000052"/>
        <obo:IAO_0000115 rdf:datatype="&xsd;string">A mass unit density which is equal to mass of an object in grams divided by the volume in liters.</obo:IAO_0000115>
        <oboInOwl:id rdf:datatype="&xsd;string">UO:0000175</oboInOwl:id>
        <oboInOwl:hasExactSynonym rdf:datatype="&xsd;string">g/L</oboInOwl:hasExactSynonym>
        <oboInOwl:created_by rdf:datatype="&xsd;string">george gkoutos</oboInOwl:created_by>
        <oboInOwl:hasExactSynonym rdf:datatype="&xsd;string">gram per litre</oboInOwl:hasExactSynonym>
        <oboInOwl:hasOBONamespace rdf:datatype="&xsd;string">unit.ontology</oboInOwl:hasOBONamespace>
        <oboInOwl:inSubset rdf:resource="&obo;uo#unit_slim"/>
    </owl:Class>
    <owl:Axiom>
        <owl:annotatedTarget rdf:datatype="&xsd;string">A mass unit density which is equal to mass of an object in grams divided by the volume in liters.</owl:annotatedTarget>
        <oboInOwl:hasDbXref rdf:datatype="&xsd;string">UOC:GVG</oboInOwl:hasDbXref>
        <owl:annotatedProperty rdf:resource="&obo;IAO_0000115"/>
        <owl:annotatedSource rdf:resource="&obo;UO_0000175"/>
    </owl:Axiom>
    


    <!-- http://purl.obolibrary.org/obo/UO_0000176 -->

    <owl:Class rdf:about="&obo;UO_0000176">
        <rdfs:label rdf:datatype="&xsd;string">milligram per milliliter</rdfs:label>
        <rdfs:subClassOf rdf:resource="&obo;UO_0000052"/>
        <obo:IAO_0000115 rdf:datatype="&xsd;string">A mass unit density which is equal to mass of an object in milligrams divided by the volume in milliliters.</obo:IAO_0000115>
        <oboInOwl:id rdf:datatype="&xsd;string">UO:0000176</oboInOwl:id>
        <oboInOwl:created_by rdf:datatype="&xsd;string">george gkoutos</oboInOwl:created_by>
        <oboInOwl:hasExactSynonym rdf:datatype="&xsd;string">mg/ml</oboInOwl:hasExactSynonym>
        <oboInOwl:hasExactSynonym rdf:datatype="&xsd;string">milligram per millilitre</oboInOwl:hasExactSynonym>
        <oboInOwl:hasOBONamespace rdf:datatype="&xsd;string">unit.ontology</oboInOwl:hasOBONamespace>
        <oboInOwl:inSubset rdf:resource="&obo;uo#unit_slim"/>
    </owl:Class>
    <owl:Axiom>
        <owl:annotatedTarget rdf:datatype="&xsd;string">A mass unit density which is equal to mass of an object in milligrams divided by the volume in milliliters.</owl:annotatedTarget>
        <oboInOwl:hasDbXref rdf:datatype="&xsd;string">UOC:GVG</oboInOwl:hasDbXref>
        <owl:annotatedProperty rdf:resource="&obo;IAO_0000115"/>
        <owl:annotatedSource rdf:resource="&obo;UO_0000176"/>
    </owl:Axiom>
    


    <!-- http://purl.obolibrary.org/obo/UO_0000177 -->

    <owl:Class rdf:about="&obo;UO_0000177">
        <rdfs:label rdf:datatype="&xsd;string">unit per volume unit</rdfs:label>
        <rdfs:subClassOf rdf:resource="&obo;UO_0000051"/>
        <obo:IAO_0000115 rdf:datatype="&xsd;string">A concentration unit which is a standard measure of the number of units, as an agreed arbitrary amount, of a given substance per a specific volume of solution.</obo:IAO_0000115>
        <oboInOwl:id rdf:datatype="&xsd;string">UO:0000177</oboInOwl:id>
        <oboInOwl:created_by rdf:datatype="&xsd;string">george gkoutos</oboInOwl:created_by>
        <oboInOwl:hasOBONamespace rdf:datatype="&xsd;string">unit.ontology</oboInOwl:hasOBONamespace>
        <oboInOwl:inSubset rdf:resource="&obo;uo#unit_group_slim"/>
    </owl:Class>
    <owl:Axiom>
        <owl:annotatedTarget rdf:datatype="&xsd;string">A concentration unit which is a standard measure of the number of units, as an agreed arbitrary amount, of a given substance per a specific volume of solution.</owl:annotatedTarget>
        <oboInOwl:hasDbXref rdf:datatype="&xsd;string">Webmd:Webmd</oboInOwl:hasDbXref>
        <owl:annotatedProperty rdf:resource="&obo;IAO_0000115"/>
        <owl:annotatedSource rdf:resource="&obo;UO_0000177"/>
    </owl:Axiom>
    


    <!-- http://purl.obolibrary.org/obo/UO_0000178 -->

    <owl:Class rdf:about="&obo;UO_0000178">
        <rdfs:label rdf:datatype="&xsd;string">unit per milliliter</rdfs:label>
        <rdfs:subClassOf rdf:resource="&obo;UO_0000177"/>
        <obo:IAO_0000115 rdf:datatype="&xsd;string">A unit per milliliter unit which is equal to one unit of an agreed arbitrary amount per one milliliter.</obo:IAO_0000115>
        <oboInOwl:hasExactSynonym rdf:datatype="&xsd;string">U/ml</oboInOwl:hasExactSynonym>
        <oboInOwl:id rdf:datatype="&xsd;string">UO:0000178</oboInOwl:id>
        <oboInOwl:created_by rdf:datatype="&xsd;string">george gkoutos</oboInOwl:created_by>
        <oboInOwl:hasExactSynonym rdf:datatype="&xsd;string">unit per millilitre</oboInOwl:hasExactSynonym>
        <oboInOwl:hasOBONamespace rdf:datatype="&xsd;string">unit.ontology</oboInOwl:hasOBONamespace>
        <oboInOwl:inSubset rdf:resource="&obo;uo#unit_slim"/>
    </owl:Class>
    <owl:Axiom>
        <owl:annotatedTarget rdf:datatype="&xsd;string">A unit per milliliter unit which is equal to one unit of an agreed arbitrary amount per one milliliter.</owl:annotatedTarget>
        <oboInOwl:hasDbXref rdf:datatype="&xsd;string">Webmd:Webmd</oboInOwl:hasDbXref>
        <owl:annotatedProperty rdf:resource="&obo;IAO_0000115"/>
        <owl:annotatedSource rdf:resource="&obo;UO_0000178"/>
    </owl:Axiom>
    


    <!-- http://purl.obolibrary.org/obo/UO_0000179 -->

    <owl:Class rdf:about="&obo;UO_0000179">
        <rdfs:label rdf:datatype="&xsd;string">unit per liter</rdfs:label>
        <rdfs:subClassOf rdf:resource="&obo;UO_0000177"/>
        <obo:IAO_0000115 rdf:datatype="&xsd;string">A unit per milliliter unit which is equal to one unit of an agreed arbitrary amount per one liter.</obo:IAO_0000115>
        <oboInOwl:hasExactSynonym rdf:datatype="&xsd;string">U/l</oboInOwl:hasExactSynonym>
        <oboInOwl:id rdf:datatype="&xsd;string">UO:0000179</oboInOwl:id>
        <oboInOwl:created_by rdf:datatype="&xsd;string">george gkoutos</oboInOwl:created_by>
        <oboInOwl:hasExactSynonym rdf:datatype="&xsd;string">unit per litre</oboInOwl:hasExactSynonym>
        <oboInOwl:hasOBONamespace rdf:datatype="&xsd;string">unit.ontology</oboInOwl:hasOBONamespace>
        <oboInOwl:inSubset rdf:resource="&obo;uo#unit_slim"/>
    </owl:Class>
    <owl:Axiom>
        <owl:annotatedTarget rdf:datatype="&xsd;string">A unit per milliliter unit which is equal to one unit of an agreed arbitrary amount per one liter.</owl:annotatedTarget>
        <oboInOwl:hasDbXref rdf:datatype="&xsd;string">UOC:GVG</oboInOwl:hasDbXref>
        <owl:annotatedProperty rdf:resource="&obo;IAO_0000115"/>
        <owl:annotatedSource rdf:resource="&obo;UO_0000179"/>
    </owl:Axiom>
    


    <!-- http://purl.obolibrary.org/obo/UO_0000180 -->

    <owl:Class rdf:about="&obo;UO_0000180">
        <rdfs:label rdf:datatype="&xsd;string">mass per unit volume</rdfs:label>
        <rdfs:subClassOf rdf:resource="&obo;UO_0000051"/>
        <obo:IAO_0000115 rdf:datatype="&xsd;string">A concentration unit which is a standard measure of the mass of a substance in a given volume (density).</obo:IAO_0000115>
        <rdfs:comment rdf:datatype="&xsd;string">For units and further information look under the mass density unit. For a sample of a specific pure elemental substance, the concentration is directly proportional to the density. However, concentration is not proportional to density in general.</rdfs:comment>
        <oboInOwl:id rdf:datatype="&xsd;string">UO:0000180</oboInOwl:id>
        <oboInOwl:created_by rdf:datatype="&xsd;string">george gkoutos</oboInOwl:created_by>
        <oboInOwl:hasOBONamespace rdf:datatype="&xsd;string">unit.ontology</oboInOwl:hasOBONamespace>
        <oboInOwl:inSubset rdf:resource="&obo;uo#unit_slim"/>
    </owl:Class>
    <owl:Axiom>
        <owl:annotatedTarget rdf:datatype="&xsd;string">A concentration unit which is a standard measure of the mass of a substance in a given volume (density).</owl:annotatedTarget>
        <oboInOwl:hasDbXref rdf:datatype="&xsd;string">Wikipedia:Wikipedia</oboInOwl:hasDbXref>
        <owl:annotatedProperty rdf:resource="&obo;IAO_0000115"/>
        <owl:annotatedSource rdf:resource="&obo;UO_0000180"/>
    </owl:Axiom>
    


    <!-- http://purl.obolibrary.org/obo/UO_0000181 -->

    <owl:Class rdf:about="&obo;UO_0000181">
        <rdfs:label rdf:datatype="&xsd;string">enzyme unit</rdfs:label>
        <rdfs:subClassOf rdf:resource="&obo;UO_0000119"/>
        <obo:IAO_0000115 rdf:datatype="&xsd;string">A catalytic unit activity which is equal to the amount of the enzyme that catalyzes the conversion of 1 micro mole of substrate per minute.</obo:IAO_0000115>
        <oboInOwl:hasExactSynonym rdf:datatype="&xsd;string">U</oboInOwl:hasExactSynonym>
        <oboInOwl:id rdf:datatype="&xsd;string">UO:0000181</oboInOwl:id>
        <oboInOwl:created_by rdf:datatype="&xsd;string">george gkoutos</oboInOwl:created_by>
        <oboInOwl:hasOBONamespace rdf:datatype="&xsd;string">unit.ontology</oboInOwl:hasOBONamespace>
        <oboInOwl:inSubset rdf:resource="&obo;uo#unit_slim"/>
    </owl:Class>
    <owl:Axiom>
        <owl:annotatedTarget rdf:datatype="&xsd;string">A catalytic unit activity which is equal to the amount of the enzyme that catalyzes the conversion of 1 micro mole of substrate per minute.</owl:annotatedTarget>
        <oboInOwl:hasDbXref rdf:datatype="&xsd;string">Wikipedia:Wikipedia</oboInOwl:hasDbXref>
        <owl:annotatedProperty rdf:resource="&obo;IAO_0000115"/>
        <owl:annotatedSource rdf:resource="&obo;UO_0000181"/>
    </owl:Axiom>
    


    <!-- http://purl.obolibrary.org/obo/UO_0000182 -->

    <owl:Class rdf:about="&obo;UO_0000182">
        <rdfs:label rdf:datatype="&xsd;string">density unit</rdfs:label>
        <rdfs:subClassOf rdf:resource="&obo;UO_0000000"/>
        <obo:IAO_0000115 rdf:datatype="&xsd;string">A unit which is a standard measure of the influence exerted by some mass.</obo:IAO_0000115>
        <oboInOwl:id rdf:datatype="&xsd;string">UO:0000182</oboInOwl:id>
        <oboInOwl:created_by rdf:datatype="&xsd;string">george gkoutos</oboInOwl:created_by>
        <oboInOwl:hasOBONamespace rdf:datatype="&xsd;string">unit.ontology</oboInOwl:hasOBONamespace>
        <oboInOwl:inSubset rdf:resource="&obo;uo#unit_group_slim"/>
    </owl:Class>
    <owl:Axiom>
        <owl:annotatedTarget rdf:datatype="&xsd;string">A unit which is a standard measure of the influence exerted by some mass.</owl:annotatedTarget>
        <oboInOwl:hasDbXref rdf:datatype="&xsd;string">Wikipedia:Wikipedia</oboInOwl:hasDbXref>
        <owl:annotatedProperty rdf:resource="&obo;IAO_0000115"/>
        <owl:annotatedSource rdf:resource="&obo;UO_0000182"/>
    </owl:Axiom>
    


    <!-- http://purl.obolibrary.org/obo/UO_0000183 -->

    <owl:Class rdf:about="&obo;UO_0000183">
        <rdfs:label rdf:datatype="&xsd;string">linear density unit</rdfs:label>
        <rdfs:subClassOf rdf:resource="&obo;UO_0000182"/>
        <obo:IAO_0000115 rdf:datatype="&xsd;string">A density unit which is a standard measure of the mass exerting an influence on a one-dimensional object.</obo:IAO_0000115>
        <oboInOwl:id rdf:datatype="&xsd;string">UO:0000183</oboInOwl:id>
        <oboInOwl:created_by rdf:datatype="&xsd;string">george gkoutos</oboInOwl:created_by>
        <oboInOwl:hasOBONamespace rdf:datatype="&xsd;string">unit.ontology</oboInOwl:hasOBONamespace>
        <oboInOwl:inSubset rdf:resource="&obo;uo#unit_group_slim"/>
    </owl:Class>
    <owl:Axiom>
        <owl:annotatedTarget rdf:datatype="&xsd;string">A density unit which is a standard measure of the mass exerting an influence on a one-dimensional object.</owl:annotatedTarget>
        <oboInOwl:hasDbXref rdf:datatype="&xsd;string">Wikipedia:Wikipedia</oboInOwl:hasDbXref>
        <owl:annotatedProperty rdf:resource="&obo;IAO_0000115"/>
        <owl:annotatedSource rdf:resource="&obo;UO_0000183"/>
    </owl:Axiom>
    


    <!-- http://purl.obolibrary.org/obo/UO_0000184 -->

    <owl:Class rdf:about="&obo;UO_0000184">
        <rdfs:label rdf:datatype="&xsd;string">kilogram per meter</rdfs:label>
        <rdfs:subClassOf rdf:resource="&obo;UO_0000183"/>
        <obo:IAO_0000115 rdf:datatype="&xsd;string">An area density unit which is equal to the mass of an object in kilograms divided by one meter.</obo:IAO_0000115>
        <oboInOwl:id rdf:datatype="&xsd;string">UO:0000184</oboInOwl:id>
        <oboInOwl:created_by rdf:datatype="&xsd;string">george gkoutos</oboInOwl:created_by>
        <oboInOwl:hasExactSynonym rdf:datatype="&xsd;string">kg/m</oboInOwl:hasExactSynonym>
        <oboInOwl:hasExactSynonym rdf:datatype="&xsd;string">kilogram per metre</oboInOwl:hasExactSynonym>
        <oboInOwl:hasOBONamespace rdf:datatype="&xsd;string">unit.ontology</oboInOwl:hasOBONamespace>
        <oboInOwl:inSubset rdf:resource="&obo;uo#unit_slim"/>
    </owl:Class>
    <owl:Axiom>
        <owl:annotatedTarget rdf:datatype="&xsd;string">An area density unit which is equal to the mass of an object in kilograms divided by one meter.</owl:annotatedTarget>
        <oboInOwl:hasDbXref rdf:datatype="&xsd;string">NIST:NIST</oboInOwl:hasDbXref>
        <owl:annotatedProperty rdf:resource="&obo;IAO_0000115"/>
        <owl:annotatedSource rdf:resource="&obo;UO_0000184"/>
    </owl:Axiom>
    


    <!-- http://purl.obolibrary.org/obo/UO_0000185 -->

    <owl:Class rdf:about="&obo;UO_0000185">
        <rdfs:label rdf:datatype="&xsd;string">degree</rdfs:label>
        <rdfs:subClassOf rdf:resource="&obo;UO_0000122"/>
        <obo:IAO_0000115 rdf:datatype="&xsd;string">A plane angle unit which is equal to 1/360 of a full rotation or 1.7453310^[-2] rad.</obo:IAO_0000115>
        <oboInOwl:id rdf:datatype="&xsd;string">UO:0000185</oboInOwl:id>
        <oboInOwl:created_by rdf:datatype="&xsd;string">george gkoutos</oboInOwl:created_by>
        <oboInOwl:hasOBONamespace rdf:datatype="&xsd;string">unit.ontology</oboInOwl:hasOBONamespace>
        <oboInOwl:inSubset rdf:resource="&obo;uo#unit_slim"/>
    </owl:Class>
    <owl:Axiom>
        <owl:annotatedTarget rdf:datatype="&xsd;string">A plane angle unit which is equal to 1/360 of a full rotation or 1.7453310^[-2] rad.</owl:annotatedTarget>
        <oboInOwl:hasDbXref rdf:datatype="&xsd;string">Wikipedia:Wikipedia</oboInOwl:hasDbXref>
        <owl:annotatedProperty rdf:resource="&obo;IAO_0000115"/>
        <owl:annotatedSource rdf:resource="&obo;UO_0000185"/>
    </owl:Axiom>
    


    <!-- http://purl.obolibrary.org/obo/UO_0000186 -->

    <owl:Class rdf:about="&obo;UO_0000186">
        <rdfs:label rdf:datatype="&xsd;string">dimensionless unit</rdfs:label>
        <rdfs:subClassOf rdf:resource="&obo;UO_0000000"/>
        <obo:IAO_0000115 rdf:datatype="&xsd;string">A unit which is a standard measure of physical quantity consisting of only a numerical number without any units.</obo:IAO_0000115>
        <oboInOwl:id rdf:datatype="&xsd;string">UO:0000186</oboInOwl:id>
        <oboInOwl:created_by rdf:datatype="&xsd;string">george gkoutos</oboInOwl:created_by>
        <oboInOwl:hasOBONamespace rdf:datatype="&xsd;string">unit.ontology</oboInOwl:hasOBONamespace>
        <oboInOwl:inSubset rdf:resource="&obo;uo#unit_group_slim"/>
    </owl:Class>
    <owl:Axiom>
        <owl:annotatedTarget rdf:datatype="&xsd;string">A unit which is a standard measure of physical quantity consisting of only a numerical number without any units.</owl:annotatedTarget>
        <oboInOwl:hasDbXref rdf:datatype="&xsd;string">Wikipedia:Wikipedia</oboInOwl:hasDbXref>
        <owl:annotatedProperty rdf:resource="&obo;IAO_0000115"/>
        <owl:annotatedSource rdf:resource="&obo;UO_0000186"/>
    </owl:Axiom>
    


    <!-- http://purl.obolibrary.org/obo/UO_0000187 -->

    <owl:Class rdf:about="&obo;UO_0000187">
        <rdfs:label rdf:datatype="&xsd;string">percent</rdfs:label>
        <rdfs:subClassOf rdf:resource="&obo;UO_0000190"/>
        <oboInOwl:hasExactSynonym rdf:datatype="&xsd;string">%</oboInOwl:hasExactSynonym>
        <obo:IAO_0000115 rdf:datatype="&xsd;string">A dimensionless ratio unit which denotes numbers as fractions of 100.</obo:IAO_0000115>
        <oboInOwl:id rdf:datatype="&xsd;string">UO:0000187</oboInOwl:id>
        <oboInOwl:created_by rdf:datatype="&xsd;string">george gkoutos</oboInOwl:created_by>
        <oboInOwl:hasOBONamespace rdf:datatype="&xsd;string">unit.ontology</oboInOwl:hasOBONamespace>
        <oboInOwl:inSubset rdf:resource="&obo;uo#unit_group_slim"/>
    </owl:Class>
    <owl:Axiom>
        <owl:annotatedTarget rdf:datatype="&xsd;string">A dimensionless ratio unit which denotes numbers as fractions of 100.</owl:annotatedTarget>
        <oboInOwl:hasDbXref rdf:datatype="&xsd;string">Wikipedia:Wikipedia</oboInOwl:hasDbXref>
        <owl:annotatedProperty rdf:resource="&obo;IAO_0000115"/>
        <owl:annotatedSource rdf:resource="&obo;UO_0000187"/>
    </owl:Axiom>
    


    <!-- http://purl.obolibrary.org/obo/UO_0000188 -->

    <owl:Class rdf:about="&obo;UO_0000188">
        <rdfs:label rdf:datatype="&xsd;string">pi</rdfs:label>
        <rdfs:subClassOf rdf:resource="&obo;UO_0000186"/>
        <obo:IAO_0000115 rdf:datatype="&xsd;string">A dimensionless unit which denoted an irrational real number, approximately equal to 3.14159 which is the ratio of a circle&apos;s circumference to its diameter in Euclidean geometry.</obo:IAO_0000115>
        <oboInOwl:id rdf:datatype="&xsd;string">UO:0000188</oboInOwl:id>
        <oboInOwl:created_by rdf:datatype="&xsd;string">george gkoutos</oboInOwl:created_by>
        <oboInOwl:hasOBONamespace rdf:datatype="&xsd;string">unit.ontology</oboInOwl:hasOBONamespace>
        <oboInOwl:inSubset rdf:resource="&obo;uo#unit_slim"/>
    </owl:Class>
    <owl:Axiom>
        <owl:annotatedTarget rdf:datatype="&xsd;string">A dimensionless unit which denoted an irrational real number, approximately equal to 3.14159 which is the ratio of a circle&apos;s circumference to its diameter in Euclidean geometry.</owl:annotatedTarget>
        <oboInOwl:hasDbXref rdf:datatype="&xsd;string">Wikipedia:Wikipedia</oboInOwl:hasDbXref>
        <owl:annotatedProperty rdf:resource="&obo;IAO_0000115"/>
        <owl:annotatedSource rdf:resource="&obo;UO_0000188"/>
    </owl:Axiom>
    


    <!-- http://purl.obolibrary.org/obo/UO_0000189 -->

    <owl:Class rdf:about="&obo;UO_0000189">
        <rdfs:label rdf:datatype="&xsd;string">count unit</rdfs:label>
        <rdfs:subClassOf rdf:resource="&obo;UO_0000186"/>
        <obo:IAO_0000115 rdf:datatype="&xsd;string">A dimensionless unit which denotes a simple count of things.</obo:IAO_0000115>
        <oboInOwl:id rdf:datatype="&xsd;string">UO:0000189</oboInOwl:id>
        <oboInOwl:hasExactSynonym rdf:datatype="&xsd;string">count</oboInOwl:hasExactSynonym>
        <oboInOwl:created_by rdf:datatype="&xsd;string">george gkoutos</oboInOwl:created_by>
        <oboInOwl:hasOBONamespace rdf:datatype="&xsd;string">unit.ontology</oboInOwl:hasOBONamespace>
        <oboInOwl:inSubset rdf:resource="&obo;uo#unit_group_slim"/>
    </owl:Class>
    <owl:Axiom>
        <owl:annotatedTarget rdf:datatype="&xsd;string">A dimensionless unit which denotes a simple count of things.</owl:annotatedTarget>
        <oboInOwl:hasDbXref rdf:datatype="&xsd;string">MGED:MGED</oboInOwl:hasDbXref>
        <owl:annotatedProperty rdf:resource="&obo;IAO_0000115"/>
        <owl:annotatedSource rdf:resource="&obo;UO_0000189"/>
    </owl:Axiom>
    


    <!-- http://purl.obolibrary.org/obo/UO_0000190 -->

    <owl:Class rdf:about="&obo;UO_0000190">
        <rdfs:label rdf:datatype="&xsd;string">ratio</rdfs:label>
        <rdfs:subClassOf rdf:resource="&obo;UO_0000186"/>
        <obo:IAO_0000115 rdf:datatype="&xsd;string">A dimensionless unit which denotes an amount or magnitude of one quantity relative to another.</obo:IAO_0000115>
        <oboInOwl:id rdf:datatype="&xsd;string">UO:0000190</oboInOwl:id>
        <oboInOwl:created_by rdf:datatype="&xsd;string">george gkoutos</oboInOwl:created_by>
        <oboInOwl:hasOBONamespace rdf:datatype="&xsd;string">unit.ontology</oboInOwl:hasOBONamespace>
        <oboInOwl:inSubset rdf:resource="&obo;uo#unit_group_slim"/>
    </owl:Class>
    <owl:Axiom>
        <owl:annotatedTarget rdf:datatype="&xsd;string">A dimensionless unit which denotes an amount or magnitude of one quantity relative to another.</owl:annotatedTarget>
        <oboInOwl:hasDbXref rdf:datatype="&xsd;string">Wikipedia:Wikipedia</oboInOwl:hasDbXref>
        <owl:annotatedProperty rdf:resource="&obo;IAO_0000115"/>
        <owl:annotatedSource rdf:resource="&obo;UO_0000190"/>
    </owl:Axiom>
    


    <!-- http://purl.obolibrary.org/obo/UO_0000191 -->

    <owl:Class rdf:about="&obo;UO_0000191">
        <rdfs:label rdf:datatype="&xsd;string">fraction</rdfs:label>
        <rdfs:subClassOf rdf:resource="&obo;UO_0000190"/>
        <obo:IAO_0000115 rdf:datatype="&xsd;string">A dimensionless ratio unit which relates the part (the numerator) to the whole (the denominator).</obo:IAO_0000115>
        <oboInOwl:id rdf:datatype="&xsd;string">UO:0000191</oboInOwl:id>
        <oboInOwl:created_by rdf:datatype="&xsd;string">george gkoutos</oboInOwl:created_by>
        <oboInOwl:hasOBONamespace rdf:datatype="&xsd;string">unit.ontology</oboInOwl:hasOBONamespace>
        <oboInOwl:inSubset rdf:resource="&obo;uo#unit_group_slim"/>
    </owl:Class>
    <owl:Axiom>
        <owl:annotatedTarget rdf:datatype="&xsd;string">A dimensionless ratio unit which relates the part (the numerator) to the whole (the denominator).</owl:annotatedTarget>
        <oboInOwl:hasDbXref rdf:datatype="&xsd;string">Wikipedia:Wikipedia</oboInOwl:hasDbXref>
        <owl:annotatedProperty rdf:resource="&obo;IAO_0000115"/>
        <owl:annotatedSource rdf:resource="&obo;UO_0000191"/>
    </owl:Axiom>
    


    <!-- http://purl.obolibrary.org/obo/UO_0000192 -->

    <owl:Class rdf:about="&obo;UO_0000192">
        <rdfs:label rdf:datatype="&xsd;string">molecule count</rdfs:label>
        <rdfs:subClassOf rdf:resource="&obo;UO_0000189"/>
        <obo:IAO_0000115 rdf:datatype="&xsd;string">A dimensionless count unit which denotes the number of molecules.</obo:IAO_0000115>
        <oboInOwl:id rdf:datatype="&xsd;string">UO:0000192</oboInOwl:id>
        <oboInOwl:created_by rdf:datatype="&xsd;string">george gkoutos</oboInOwl:created_by>
        <oboInOwl:hasOBONamespace rdf:datatype="&xsd;string">unit.ontology</oboInOwl:hasOBONamespace>
        <oboInOwl:inSubset rdf:resource="&obo;uo#unit_slim"/>
    </owl:Class>
    <owl:Axiom>
        <owl:annotatedTarget rdf:datatype="&xsd;string">A dimensionless count unit which denotes the number of molecules.</owl:annotatedTarget>
        <oboInOwl:hasDbXref rdf:datatype="&xsd;string">MGED:MGED</oboInOwl:hasDbXref>
        <owl:annotatedProperty rdf:resource="&obo;IAO_0000115"/>
        <owl:annotatedSource rdf:resource="&obo;UO_0000192"/>
    </owl:Axiom>
    


    <!-- http://purl.obolibrary.org/obo/UO_0000193 -->

    <owl:Class rdf:about="&obo;UO_0000193">
        <rdfs:label rdf:datatype="&xsd;string">purity percentage</rdfs:label>
        <rdfs:subClassOf rdf:resource="&obo;UO_0000187"/>
        <obo:IAO_0000115 rdf:datatype="&xsd;string">A dimensionless percent unit which denotes the homogeneity of a biomaterial.</obo:IAO_0000115>
        <rdfs:comment rdf:datatype="&xsd;string">An example of a biomaterial could be an e.g. tumor biopsy.</rdfs:comment>
        <oboInOwl:id rdf:datatype="&xsd;string">UO:0000193</oboInOwl:id>
        <oboInOwl:created_by rdf:datatype="&xsd;string">george gkoutos</oboInOwl:created_by>
        <oboInOwl:hasOBONamespace rdf:datatype="&xsd;string">unit.ontology</oboInOwl:hasOBONamespace>
        <oboInOwl:inSubset rdf:resource="&obo;uo#unit_slim"/>
    </owl:Class>
    <owl:Axiom>
        <owl:annotatedTarget rdf:datatype="&xsd;string">A dimensionless percent unit which denotes the homogeneity of a biomaterial.</owl:annotatedTarget>
        <oboInOwl:hasDbXref rdf:datatype="&xsd;string">MGED:MGED</oboInOwl:hasDbXref>
        <owl:annotatedProperty rdf:resource="&obo;IAO_0000115"/>
        <owl:annotatedSource rdf:resource="&obo;UO_0000193"/>
    </owl:Axiom>
    


    <!-- http://purl.obolibrary.org/obo/UO_0000194 -->

    <owl:Class rdf:about="&obo;UO_0000194">
        <rdfs:label rdf:datatype="&xsd;string">confluence percentage</rdfs:label>
        <rdfs:subClassOf rdf:resource="&obo;UO_0000187"/>
        <obo:IAO_0000115 rdf:datatype="&xsd;string">A dimensionless percent unit which denotes the density of an attached or monolayer culture (e.g., cell culture).</obo:IAO_0000115>
        <oboInOwl:id rdf:datatype="&xsd;string">UO:0000194</oboInOwl:id>
        <oboInOwl:created_by rdf:datatype="&xsd;string">george gkoutos</oboInOwl:created_by>
        <oboInOwl:hasOBONamespace rdf:datatype="&xsd;string">unit.ontology</oboInOwl:hasOBONamespace>
        <oboInOwl:inSubset rdf:resource="&obo;uo#unit_slim"/>
    </owl:Class>
    <owl:Axiom>
        <owl:annotatedTarget rdf:datatype="&xsd;string">A dimensionless percent unit which denotes the density of an attached or monolayer culture (e.g., cell culture).</owl:annotatedTarget>
        <oboInOwl:hasDbXref rdf:datatype="&xsd;string">MGED:MGED</oboInOwl:hasDbXref>
        <owl:annotatedProperty rdf:resource="&obo;IAO_0000115"/>
        <owl:annotatedSource rdf:resource="&obo;UO_0000194"/>
    </owl:Axiom>
    


    <!-- http://purl.obolibrary.org/obo/UO_0000195 -->

    <owl:Class rdf:about="&obo;UO_0000195">
        <rdfs:label rdf:datatype="&xsd;string">degree Fahrenheit</rdfs:label>
        <rdfs:subClassOf rdf:resource="&obo;UO_0000005"/>
        <obo:IAO_0000115 rdf:datatype="&xsd;string">A temperature unit which is equal to 5/9ths of a kelvin. Negative 40 degrees Fahrenheit is equal to negative 40 degrees Celsius.</obo:IAO_0000115>
        <oboInOwl:hasExactSynonym rdf:datatype="&xsd;string">F</oboInOwl:hasExactSynonym>
        <rdfs:comment rdf:datatype="&xsd;string">In this scale, the freezing point of water is 32 degrees Fahrenheit and the boiling point is 212 degrees, placing the boiling and freezing points of water 180 degrees apart. -40 degrees Fahrenheit is equal to -40 degrees Celsius.</rdfs:comment>
        <oboInOwl:id rdf:datatype="&xsd;string">UO:0000195</oboInOwl:id>
        <oboInOwl:created_by rdf:datatype="&xsd;string">george gkoutos</oboInOwl:created_by>
        <oboInOwl:hasOBONamespace rdf:datatype="&xsd;string">unit.ontology</oboInOwl:hasOBONamespace>
        <oboInOwl:inSubset rdf:resource="&obo;uo#unit_slim"/>
    </owl:Class>
    <owl:Axiom>
        <owl:annotatedTarget rdf:datatype="&xsd;string">A temperature unit which is equal to 5/9ths of a kelvin. Negative 40 degrees Fahrenheit is equal to negative 40 degrees Celsius.</owl:annotatedTarget>
        <oboInOwl:hasDbXref rdf:datatype="&xsd;string">Wikipedia:Wikipedia</oboInOwl:hasDbXref>
        <owl:annotatedProperty rdf:resource="&obo;IAO_0000115"/>
        <owl:annotatedSource rdf:resource="&obo;UO_0000195"/>
    </owl:Axiom>
    


    <!-- http://purl.obolibrary.org/obo/UO_0000196 -->

    <owl:Class rdf:about="&obo;UO_0000196">
        <rdfs:label rdf:datatype="&xsd;string">pH</rdfs:label>
        <rdfs:subClassOf rdf:resource="&obo;UO_0000051"/>
        <rdfs:subClassOf rdf:resource="&obo;UO_0000186"/>
        <obo:IAO_0000115 rdf:datatype="&xsd;string">A dimensionless concentration notation which denotes the acidity of a solution in terms of activity of hydrogen ions (H+).</obo:IAO_0000115>
        <oboInOwl:id rdf:datatype="&xsd;string">UO:0000196</oboInOwl:id>
        <oboInOwl:created_by rdf:datatype="&xsd;string">george gkoutos</oboInOwl:created_by>
        <oboInOwl:hasOBONamespace rdf:datatype="&xsd;string">unit.ontology</oboInOwl:hasOBONamespace>
        <oboInOwl:inSubset rdf:resource="&obo;uo#unit_slim"/>
    </owl:Class>
    <owl:Axiom>
        <owl:annotatedTarget rdf:datatype="&xsd;string">A dimensionless concentration notation which denotes the acidity of a solution in terms of activity of hydrogen ions (H+).</owl:annotatedTarget>
        <oboInOwl:hasDbXref rdf:datatype="&xsd;string">Wikipedia:Wikipedia</oboInOwl:hasDbXref>
        <owl:annotatedProperty rdf:resource="&obo;IAO_0000115"/>
        <owl:annotatedSource rdf:resource="&obo;UO_0000196"/>
    </owl:Axiom>
    


    <!-- http://purl.obolibrary.org/obo/UO_0000197 -->

    <owl:Class rdf:about="&obo;UO_0000197">
        <rdfs:label rdf:datatype="&xsd;string">liter per kilogram</rdfs:label>
        <rdfs:subClassOf rdf:resource="&obo;UO_0000059"/>
        <obo:IAO_0000115 rdf:datatype="&xsd;string">A specific volume unit which is equal to one liter volume occupied by one kilogram of a particular substance.</obo:IAO_0000115>
        <oboInOwl:id rdf:datatype="&xsd;string">UO:0000197</oboInOwl:id>
        <oboInOwl:created_by rdf:datatype="&xsd;string">george gkoutos</oboInOwl:created_by>
        <oboInOwl:hasExactSynonym rdf:datatype="&xsd;string">l/kg</oboInOwl:hasExactSynonym>
        <oboInOwl:hasExactSynonym rdf:datatype="&xsd;string">litre per kilogram</oboInOwl:hasExactSynonym>
        <oboInOwl:hasOBONamespace rdf:datatype="&xsd;string">unit.ontology</oboInOwl:hasOBONamespace>
        <oboInOwl:inSubset rdf:resource="&obo;uo#unit_slim"/>
    </owl:Class>
    <owl:Axiom>
        <owl:annotatedTarget rdf:datatype="&xsd;string">A specific volume unit which is equal to one liter volume occupied by one kilogram of a particular substance.</owl:annotatedTarget>
        <oboInOwl:hasDbXref rdf:datatype="&xsd;string">NIST:NIST</oboInOwl:hasDbXref>
        <owl:annotatedProperty rdf:resource="&obo;IAO_0000115"/>
        <owl:annotatedSource rdf:resource="&obo;UO_0000197"/>
    </owl:Axiom>
    


    <!-- http://purl.obolibrary.org/obo/UO_0000198 -->

    <owl:Class rdf:about="&obo;UO_0000198">
        <rdfs:label rdf:datatype="&xsd;string">milliliter per kilogram</rdfs:label>
        <rdfs:subClassOf rdf:resource="&obo;UO_0000059"/>
        <obo:IAO_0000115 rdf:datatype="&xsd;string">A specific volume unit which is equal to a thousandth of a liter per kilogram or 10^[-3] l/kg.</obo:IAO_0000115>
        <oboInOwl:id rdf:datatype="&xsd;string">UO:0000198</oboInOwl:id>
        <oboInOwl:created_by rdf:datatype="&xsd;string">george gkoutos</oboInOwl:created_by>
        <oboInOwl:hasExactSynonym rdf:datatype="&xsd;string">millilitre per kilogram</oboInOwl:hasExactSynonym>
        <oboInOwl:hasExactSynonym rdf:datatype="&xsd;string">ml/kg</oboInOwl:hasExactSynonym>
        <oboInOwl:hasOBONamespace rdf:datatype="&xsd;string">unit.ontology</oboInOwl:hasOBONamespace>
        <oboInOwl:inSubset rdf:resource="&obo;uo#unit_slim"/>
    </owl:Class>
    <owl:Axiom>
        <owl:annotatedTarget rdf:datatype="&xsd;string">A specific volume unit which is equal to a thousandth of a liter per kilogram or 10^[-3] l/kg.</owl:annotatedTarget>
        <oboInOwl:hasDbXref rdf:datatype="&xsd;string">NIST:NIST</oboInOwl:hasDbXref>
        <owl:annotatedProperty rdf:resource="&obo;IAO_0000115"/>
        <owl:annotatedSource rdf:resource="&obo;UO_0000198"/>
    </owl:Axiom>
    


    <!-- http://purl.obolibrary.org/obo/UO_0000199 -->

    <owl:Class rdf:about="&obo;UO_0000199">
        <rdfs:label rdf:datatype="&xsd;string">microliter per kilogram</rdfs:label>
        <rdfs:subClassOf rdf:resource="&obo;UO_0000059"/>
        <obo:IAO_0000115 rdf:datatype="&xsd;string">A specific volume unit which is equal to one millionth of a liter per kilogram or 10^[-6] l/kg.</obo:IAO_0000115>
        <oboInOwl:id rdf:datatype="&xsd;string">UO:0000199</oboInOwl:id>
        <oboInOwl:created_by rdf:datatype="&xsd;string">george gkoutos</oboInOwl:created_by>
        <oboInOwl:hasExactSynonym rdf:datatype="&xsd;string">microlitre per kilogram</oboInOwl:hasExactSynonym>
        <oboInOwl:hasExactSynonym rdf:datatype="&xsd;string">ul/kg</oboInOwl:hasExactSynonym>
        <oboInOwl:hasOBONamespace rdf:datatype="&xsd;string">unit.ontology</oboInOwl:hasOBONamespace>
        <oboInOwl:inSubset rdf:resource="&obo;uo#unit_slim"/>
    </owl:Class>
    <owl:Axiom>
        <owl:annotatedTarget rdf:datatype="&xsd;string">A specific volume unit which is equal to one millionth of a liter per kilogram or 10^[-6] l/kg.</owl:annotatedTarget>
        <oboInOwl:hasDbXref rdf:datatype="&xsd;string">NIST:NIST</oboInOwl:hasDbXref>
        <owl:annotatedProperty rdf:resource="&obo;IAO_0000115"/>
        <owl:annotatedSource rdf:resource="&obo;UO_0000199"/>
    </owl:Axiom>
    


    <!-- http://purl.obolibrary.org/obo/UO_0000200 -->

    <owl:Class rdf:about="&obo;UO_0000200">
        <rdfs:label rdf:datatype="&xsd;string">cell concentration unit</rdfs:label>
        <rdfs:subClassOf rdf:resource="&obo;UO_0000051"/>
        <obo:IAO_0000115 rdf:datatype="&xsd;string">A concentration unit which denotes the average cell number in a given volume.</obo:IAO_0000115>
        <oboInOwl:id rdf:datatype="&xsd;string">UO:0000200</oboInOwl:id>
        <oboInOwl:created_by rdf:datatype="&xsd;string">george gkoutos</oboInOwl:created_by>
        <oboInOwl:hasOBONamespace rdf:datatype="&xsd;string">unit.ontology</oboInOwl:hasOBONamespace>
        <oboInOwl:inSubset rdf:resource="&obo;uo#unit_group_slim"/>
    </owl:Class>
    <owl:Axiom>
        <owl:annotatedTarget rdf:datatype="&xsd;string">A concentration unit which denotes the average cell number in a given volume.</owl:annotatedTarget>
        <oboInOwl:hasDbXref rdf:datatype="&xsd;string">Bioedonline:Bioedonline</oboInOwl:hasDbXref>
        <owl:annotatedProperty rdf:resource="&obo;IAO_0000115"/>
        <owl:annotatedSource rdf:resource="&obo;UO_0000200"/>
    </owl:Axiom>
    


    <!-- http://purl.obolibrary.org/obo/UO_0000201 -->

    <owl:Class rdf:about="&obo;UO_0000201">
        <rdfs:label rdf:datatype="&xsd;string">cells per milliliter</rdfs:label>
        <rdfs:subClassOf rdf:resource="&obo;UO_0000200"/>
        <obo:IAO_0000115 rdf:datatype="&xsd;string">A unit of cell concentration which is equal to one cell in a volume of 1 milliliter.</obo:IAO_0000115>
        <oboInOwl:id rdf:datatype="&xsd;string">UO:0000201</oboInOwl:id>
        <oboInOwl:hasExactSynonym rdf:datatype="&xsd;string">cells per millilitre</oboInOwl:hasExactSynonym>
        <oboInOwl:hasExactSynonym rdf:datatype="&xsd;string">cells per ml</oboInOwl:hasExactSynonym>
        <oboInOwl:created_by rdf:datatype="&xsd;string">george gkoutos</oboInOwl:created_by>
        <oboInOwl:hasOBONamespace rdf:datatype="&xsd;string">unit.ontology</oboInOwl:hasOBONamespace>
        <oboInOwl:inSubset rdf:resource="&obo;uo#unit_slim"/>
    </owl:Class>
    <owl:Axiom>
        <owl:annotatedTarget rdf:datatype="&xsd;string">A unit of cell concentration which is equal to one cell in a volume of 1 milliliter.</owl:annotatedTarget>
        <oboInOwl:hasDbXref rdf:datatype="&xsd;string">Bioedonline:Bioedonline</oboInOwl:hasDbXref>
        <owl:annotatedProperty rdf:resource="&obo;IAO_0000115"/>
        <owl:annotatedSource rdf:resource="&obo;UO_0000201"/>
    </owl:Axiom>
    


    <!-- http://purl.obolibrary.org/obo/UO_0000202 -->

    <owl:Class rdf:about="&obo;UO_0000202">
        <rdfs:label rdf:datatype="&xsd;string">catalytic (activity) concentration unit</rdfs:label>
        <rdfs:subClassOf rdf:resource="&obo;UO_0000051"/>
        <obo:IAO_0000115 rdf:datatype="&xsd;string">A concentration unit which is a standard measure of the amount of the action of a catalyst in a given volume.</obo:IAO_0000115>
        <oboInOwl:id rdf:datatype="&xsd;string">UO:0000202</oboInOwl:id>
        <oboInOwl:created_by rdf:datatype="&xsd;string">george gkoutos</oboInOwl:created_by>
        <oboInOwl:hasOBONamespace rdf:datatype="&xsd;string">unit.ontology</oboInOwl:hasOBONamespace>
        <oboInOwl:inSubset rdf:resource="&obo;uo#unit_group_slim"/>
    </owl:Class>
    <owl:Axiom>
        <owl:annotatedTarget rdf:datatype="&xsd;string">A concentration unit which is a standard measure of the amount of the action of a catalyst in a given volume.</owl:annotatedTarget>
        <oboInOwl:hasDbXref rdf:datatype="&xsd;string">UOC:GVG</oboInOwl:hasDbXref>
        <owl:annotatedProperty rdf:resource="&obo;IAO_0000115"/>
        <owl:annotatedSource rdf:resource="&obo;UO_0000202"/>
    </owl:Axiom>
    


    <!-- http://purl.obolibrary.org/obo/UO_0000203 -->

    <owl:Class rdf:about="&obo;UO_0000203">
        <rdfs:label rdf:datatype="&xsd;string">katal per cubic meter</rdfs:label>
        <rdfs:subClassOf rdf:resource="&obo;UO_0000202"/>
        <obo:IAO_0000115 rdf:datatype="&xsd;string">A catalytic (activity) concentration unit which is equal to 1 katal activity of a catalyst in a given volume of one cubic meter.</obo:IAO_0000115>
        <oboInOwl:id rdf:datatype="&xsd;string">UO:0000203</oboInOwl:id>
        <oboInOwl:created_by rdf:datatype="&xsd;string">george gkoutos</oboInOwl:created_by>
        <oboInOwl:hasExactSynonym rdf:datatype="&xsd;string">kat/m^[3]</oboInOwl:hasExactSynonym>
        <oboInOwl:hasExactSynonym rdf:datatype="&xsd;string">katal per cubic metre</oboInOwl:hasExactSynonym>
        <oboInOwl:hasOBONamespace rdf:datatype="&xsd;string">unit.ontology</oboInOwl:hasOBONamespace>
        <oboInOwl:inSubset rdf:resource="&obo;uo#unit_slim"/>
    </owl:Class>
    <owl:Axiom>
        <owl:annotatedTarget rdf:datatype="&xsd;string">A catalytic (activity) concentration unit which is equal to 1 katal activity of a catalyst in a given volume of one cubic meter.</owl:annotatedTarget>
        <oboInOwl:hasDbXref rdf:datatype="&xsd;string">NIST:NIST</oboInOwl:hasDbXref>
        <owl:annotatedProperty rdf:resource="&obo;IAO_0000115"/>
        <owl:annotatedSource rdf:resource="&obo;UO_0000203"/>
    </owl:Axiom>
    


    <!-- http://purl.obolibrary.org/obo/UO_0000204 -->

    <owl:Class rdf:about="&obo;UO_0000204">
        <rdfs:label rdf:datatype="&xsd;string">katal per liter</rdfs:label>
        <rdfs:subClassOf rdf:resource="&obo;UO_0000202"/>
        <obo:IAO_0000115 rdf:datatype="&xsd;string">A catalytic (activity) concentration unit which is equal to 1 katal activity of a catalyst in a given volume of one thousandth of a cubic meter.</obo:IAO_0000115>
        <oboInOwl:id rdf:datatype="&xsd;string">UO:0000204</oboInOwl:id>
        <oboInOwl:created_by rdf:datatype="&xsd;string">george gkoutos</oboInOwl:created_by>
        <oboInOwl:hasExactSynonym rdf:datatype="&xsd;string">kat/l</oboInOwl:hasExactSynonym>
        <oboInOwl:hasExactSynonym rdf:datatype="&xsd;string">katal per litre</oboInOwl:hasExactSynonym>
        <oboInOwl:hasOBONamespace rdf:datatype="&xsd;string">unit.ontology</oboInOwl:hasOBONamespace>
        <oboInOwl:inSubset rdf:resource="&obo;uo#unit_slim"/>
    </owl:Class>
    <owl:Axiom>
        <owl:annotatedTarget rdf:datatype="&xsd;string">A catalytic (activity) concentration unit which is equal to 1 katal activity of a catalyst in a given volume of one thousandth of a cubic meter.</owl:annotatedTarget>
        <oboInOwl:hasDbXref rdf:datatype="&xsd;string">NIST:NIST</oboInOwl:hasDbXref>
        <owl:annotatedProperty rdf:resource="&obo;IAO_0000115"/>
        <owl:annotatedSource rdf:resource="&obo;UO_0000204"/>
    </owl:Axiom>
    


    <!-- http://purl.obolibrary.org/obo/UO_0000205 -->

    <owl:Class rdf:about="&obo;UO_0000205">
        <rdfs:label rdf:datatype="&xsd;string">volume per unit volume</rdfs:label>
        <rdfs:subClassOf rdf:resource="&obo;UO_0000051"/>
        <obo:IAO_0000115 rdf:datatype="&xsd;string">A dimensionless concentration unit which denotes the given volume of the solute in the total volume of the resulting solution.</obo:IAO_0000115>
        <oboInOwl:id rdf:datatype="&xsd;string">UO:0000205</oboInOwl:id>
        <oboInOwl:created_by rdf:datatype="&xsd;string">george gkoutos</oboInOwl:created_by>
        <oboInOwl:hasOBONamespace rdf:datatype="&xsd;string">unit.ontology</oboInOwl:hasOBONamespace>
        <oboInOwl:inSubset rdf:resource="&obo;uo#unit_group_slim"/>
    </owl:Class>
    <owl:Axiom>
        <owl:annotatedTarget rdf:datatype="&xsd;string">A dimensionless concentration unit which denotes the given volume of the solute in the total volume of the resulting solution.</owl:annotatedTarget>
        <oboInOwl:hasDbXref rdf:datatype="&xsd;string">NIST:NIST</oboInOwl:hasDbXref>
        <owl:annotatedProperty rdf:resource="&obo;IAO_0000115"/>
        <owl:annotatedSource rdf:resource="&obo;UO_0000205"/>
    </owl:Axiom>
    


    <!-- http://purl.obolibrary.org/obo/UO_0000206 -->

    <owl:Class rdf:about="&obo;UO_0000206">
        <rdfs:label rdf:datatype="&xsd;string">milliliter per cubic meter</rdfs:label>
        <rdfs:subClassOf rdf:resource="&obo;UO_0000205"/>
        <obo:IAO_0000115 rdf:datatype="&xsd;string">A volume per unit volume unit which is equal to one millionth of a liter of solute in one cubic meter of solution.</obo:IAO_0000115>
        <oboInOwl:id rdf:datatype="&xsd;string">UO:0000206</oboInOwl:id>
        <oboInOwl:created_by rdf:datatype="&xsd;string">george gkoutos</oboInOwl:created_by>
        <oboInOwl:hasExactSynonym rdf:datatype="&xsd;string">millilitre per cubic metre</oboInOwl:hasExactSynonym>
        <oboInOwl:hasExactSynonym rdf:datatype="&xsd;string">ml/m^[3]</oboInOwl:hasExactSynonym>
        <oboInOwl:hasOBONamespace rdf:datatype="&xsd;string">unit.ontology</oboInOwl:hasOBONamespace>
        <oboInOwl:inSubset rdf:resource="&obo;uo#unit_slim"/>
    </owl:Class>
    <owl:Axiom>
        <owl:annotatedTarget rdf:datatype="&xsd;string">A volume per unit volume unit which is equal to one millionth of a liter of solute in one cubic meter of solution.</owl:annotatedTarget>
        <oboInOwl:hasDbXref rdf:datatype="&xsd;string">NIST:NIST</oboInOwl:hasDbXref>
        <owl:annotatedProperty rdf:resource="&obo;IAO_0000115"/>
        <owl:annotatedSource rdf:resource="&obo;UO_0000206"/>
    </owl:Axiom>
    


    <!-- http://purl.obolibrary.org/obo/UO_0000207 -->

    <owl:Class rdf:about="&obo;UO_0000207">
        <rdfs:label rdf:datatype="&xsd;string">milliliter per liter</rdfs:label>
        <rdfs:subClassOf rdf:resource="&obo;UO_0000205"/>
        <obo:IAO_0000115 rdf:datatype="&xsd;string">A volume per unit volume unit which is equal to one millionth of a liter of solute in one liter of solution.</obo:IAO_0000115>
        <oboInOwl:id rdf:datatype="&xsd;string">UO:0000207</oboInOwl:id>
        <oboInOwl:created_by rdf:datatype="&xsd;string">george gkoutos</oboInOwl:created_by>
        <oboInOwl:hasExactSynonym rdf:datatype="&xsd;string">millilitre per litre</oboInOwl:hasExactSynonym>
        <oboInOwl:hasExactSynonym rdf:datatype="&xsd;string">ml/l</oboInOwl:hasExactSynonym>
        <oboInOwl:hasOBONamespace rdf:datatype="&xsd;string">unit.ontology</oboInOwl:hasOBONamespace>
        <oboInOwl:inSubset rdf:resource="&obo;uo#unit_slim"/>
    </owl:Class>
    <owl:Axiom>
        <owl:annotatedTarget rdf:datatype="&xsd;string">A volume per unit volume unit which is equal to one millionth of a liter of solute in one liter of solution.</owl:annotatedTarget>
        <oboInOwl:hasDbXref rdf:datatype="&xsd;string">NIST:NIST</oboInOwl:hasDbXref>
        <owl:annotatedProperty rdf:resource="&obo;IAO_0000115"/>
        <owl:annotatedSource rdf:resource="&obo;UO_0000207"/>
    </owl:Axiom>
    


    <!-- http://purl.obolibrary.org/obo/UO_0000208 -->

    <owl:Class rdf:about="&obo;UO_0000208">
        <rdfs:label rdf:datatype="&xsd;string">gram per deciliter</rdfs:label>
        <rdfs:subClassOf rdf:resource="&obo;UO_0000052"/>
        <obo:IAO_0000115 rdf:datatype="&xsd;string">A mass density unit which is equal to mass of an object in grams divided by the volume in deciliters.</obo:IAO_0000115>
        <oboInOwl:id rdf:datatype="&xsd;string">UO:0000208</oboInOwl:id>
        <oboInOwl:hasExactSynonym rdf:datatype="&xsd;string">g/dl</oboInOwl:hasExactSynonym>
        <oboInOwl:created_by rdf:datatype="&xsd;string">george gkoutos</oboInOwl:created_by>
        <oboInOwl:hasExactSynonym rdf:datatype="&xsd;string">gram per decilitre</oboInOwl:hasExactSynonym>
        <oboInOwl:hasOBONamespace rdf:datatype="&xsd;string">unit.ontology</oboInOwl:hasOBONamespace>
        <oboInOwl:inSubset rdf:resource="&obo;uo#unit_slim"/>
    </owl:Class>
    <owl:Axiom>
        <owl:annotatedTarget rdf:datatype="&xsd;string">A mass density unit which is equal to mass of an object in grams divided by the volume in deciliters.</owl:annotatedTarget>
        <oboInOwl:hasDbXref rdf:datatype="&xsd;string">UOC:GVG</oboInOwl:hasDbXref>
        <owl:annotatedProperty rdf:resource="&obo;IAO_0000115"/>
        <owl:annotatedSource rdf:resource="&obo;UO_0000208"/>
    </owl:Axiom>
    


    <!-- http://purl.obolibrary.org/obo/UO_0000209 -->

    <owl:Class rdf:about="&obo;UO_0000209">
        <rdfs:label rdf:datatype="&xsd;string">deciliter</rdfs:label>
        <rdfs:subClassOf rdf:resource="&obo;UO_0000095"/>
        <obo:IAO_0000115 rdf:datatype="&xsd;string">A volume unit which is equal to one tenth of a liter or 10^[-1] L.</obo:IAO_0000115>
        <oboInOwl:id rdf:datatype="&xsd;string">UO:0000209</oboInOwl:id>
        <oboInOwl:hasExactSynonym rdf:datatype="&xsd;string">decilitre</oboInOwl:hasExactSynonym>
        <oboInOwl:hasExactSynonym rdf:datatype="&xsd;string">dl</oboInOwl:hasExactSynonym>
        <oboInOwl:created_by rdf:datatype="&xsd;string">george gkoutos</oboInOwl:created_by>
        <oboInOwl:hasOBONamespace rdf:datatype="&xsd;string">unit.ontology</oboInOwl:hasOBONamespace>
        <oboInOwl:inSubset rdf:resource="&obo;uo#unit_slim"/>
    </owl:Class>
    <owl:Axiom>
        <owl:annotatedTarget rdf:datatype="&xsd;string">A volume unit which is equal to one tenth of a liter or 10^[-1] L.</owl:annotatedTarget>
        <oboInOwl:hasDbXref rdf:datatype="&xsd;string">NIST:NIST</oboInOwl:hasDbXref>
        <owl:annotatedProperty rdf:resource="&obo;IAO_0000115"/>
        <owl:annotatedSource rdf:resource="&obo;UO_0000209"/>
    </owl:Axiom>
    


    <!-- http://purl.obolibrary.org/obo/UO_0000210 -->

    <owl:Class rdf:about="&obo;UO_0000210">
        <rdfs:label rdf:datatype="&xsd;string">colony forming unit</rdfs:label>
        <rdfs:subClassOf rdf:resource="&obo;UO_0000189"/>
        <obo:IAO_0000115 rdf:datatype="&xsd;string">A dimensionless count unit which a measure of viable bacterial numbers.</obo:IAO_0000115>
        <oboInOwl:id rdf:datatype="&xsd;string">UO:0000210</oboInOwl:id>
        <oboInOwl:hasExactSynonym rdf:datatype="&xsd;string">cfu</oboInOwl:hasExactSynonym>
        <oboInOwl:created_by rdf:datatype="&xsd;string">george gkoutos</oboInOwl:created_by>
        <oboInOwl:hasOBONamespace rdf:datatype="&xsd;string">unit.ontology</oboInOwl:hasOBONamespace>
        <oboInOwl:inSubset rdf:resource="&obo;uo#unit_slim"/>
    </owl:Class>
    <owl:Axiom>
        <owl:annotatedTarget rdf:datatype="&xsd;string">A dimensionless count unit which a measure of viable bacterial numbers.</owl:annotatedTarget>
        <oboInOwl:hasDbXref rdf:datatype="&xsd;string">Wikipedia:Wikipedia</oboInOwl:hasDbXref>
        <owl:annotatedProperty rdf:resource="&obo;IAO_0000115"/>
        <owl:annotatedSource rdf:resource="&obo;UO_0000210"/>
    </owl:Axiom>
    


    <!-- http://purl.obolibrary.org/obo/UO_0000211 -->

    <owl:Class rdf:about="&obo;UO_0000211">
        <rdfs:label rdf:datatype="&xsd;string">plaque forming unit</rdfs:label>
        <rdfs:subClassOf rdf:resource="&obo;UO_0000189"/>
        <obo:IAO_0000115 rdf:datatype="&xsd;string">A dimensionless count unit which a measure of plague forming units in a given volume.</obo:IAO_0000115>
        <oboInOwl:id rdf:datatype="&xsd;string">UO:0000211</oboInOwl:id>
        <oboInOwl:created_by rdf:datatype="&xsd;string">george gkoutos</oboInOwl:created_by>
        <oboInOwl:hasExactSynonym rdf:datatype="&xsd;string">pfu</oboInOwl:hasExactSynonym>
        <oboInOwl:hasOBONamespace rdf:datatype="&xsd;string">unit.ontology</oboInOwl:hasOBONamespace>
        <oboInOwl:inSubset rdf:resource="&obo;uo#unit_slim"/>
    </owl:Class>
    <owl:Axiom>
        <owl:annotatedTarget rdf:datatype="&xsd;string">A dimensionless count unit which a measure of plague forming units in a given volume.</owl:annotatedTarget>
        <oboInOwl:hasDbXref rdf:datatype="&xsd;string">Wikipedia:Wikipedia</oboInOwl:hasDbXref>
        <owl:annotatedProperty rdf:resource="&obo;IAO_0000115"/>
        <owl:annotatedSource rdf:resource="&obo;UO_0000211"/>
    </owl:Axiom>
    


    <!-- http://purl.obolibrary.org/obo/UO_0000212 -->

    <owl:Class rdf:about="&obo;UO_0000212">
        <rdfs:label rdf:datatype="&xsd;string">colony forming unit per volume</rdfs:label>
        <rdfs:subClassOf rdf:resource="&obo;UO_0000051"/>
        <obo:IAO_0000115 rdf:datatype="&xsd;string">A concentration unit which a measure of viable bacterial numbers in a given volume.</obo:IAO_0000115>
        <oboInOwl:id rdf:datatype="&xsd;string">UO:0000212</oboInOwl:id>
        <oboInOwl:created_by rdf:datatype="&xsd;string">george gkoutos</oboInOwl:created_by>
        <oboInOwl:hasOBONamespace rdf:datatype="&xsd;string">unit.ontology</oboInOwl:hasOBONamespace>
        <oboInOwl:inSubset rdf:resource="&obo;uo#unit_group_slim"/>
    </owl:Class>
    <owl:Axiom>
        <owl:annotatedTarget rdf:datatype="&xsd;string">A concentration unit which a measure of viable bacterial numbers in a given volume.</owl:annotatedTarget>
        <oboInOwl:hasDbXref rdf:datatype="&xsd;string">Wikipedia:Wikipedia</oboInOwl:hasDbXref>
        <owl:annotatedProperty rdf:resource="&obo;IAO_0000115"/>
        <owl:annotatedSource rdf:resource="&obo;UO_0000212"/>
    </owl:Axiom>
    


    <!-- http://purl.obolibrary.org/obo/UO_0000213 -->

    <owl:Class rdf:about="&obo;UO_0000213">
        <rdfs:label rdf:datatype="&xsd;string">colony forming unit per milliliter</rdfs:label>
        <rdfs:subClassOf rdf:resource="&obo;UO_0000212"/>
        <obo:IAO_0000115 rdf:datatype="&xsd;string">A colony forming unit which a measure of viable bacterial numbers in one milliliter.</obo:IAO_0000115>
        <oboInOwl:id rdf:datatype="&xsd;string">UO:0000213</oboInOwl:id>
        <oboInOwl:hasExactSynonym rdf:datatype="&xsd;string">cfu/ml</oboInOwl:hasExactSynonym>
        <oboInOwl:hasExactSynonym rdf:datatype="&xsd;string">colony forming unit per millilitre</oboInOwl:hasExactSynonym>
        <oboInOwl:created_by rdf:datatype="&xsd;string">george gkoutos</oboInOwl:created_by>
        <oboInOwl:hasOBONamespace rdf:datatype="&xsd;string">unit.ontology</oboInOwl:hasOBONamespace>
        <oboInOwl:inSubset rdf:resource="&obo;uo#unit_slim"/>
    </owl:Class>
    <owl:Axiom>
        <owl:annotatedTarget rdf:datatype="&xsd;string">A colony forming unit which a measure of viable bacterial numbers in one milliliter.</owl:annotatedTarget>
        <oboInOwl:hasDbXref rdf:datatype="&xsd;string">Wikipedia:Wikipedia</oboInOwl:hasDbXref>
        <owl:annotatedProperty rdf:resource="&obo;IAO_0000115"/>
        <owl:annotatedSource rdf:resource="&obo;UO_0000213"/>
    </owl:Axiom>
    


    <!-- http://purl.obolibrary.org/obo/UO_0000214 -->

    <owl:Class rdf:about="&obo;UO_0000214">
        <rdfs:label rdf:datatype="&xsd;string">plaque forming unit per volume</rdfs:label>
        <rdfs:subClassOf rdf:resource="&obo;UO_0000051"/>
        <obo:IAO_0000115 rdf:datatype="&xsd;string">A concentration unit which a measure of plague forming units in a given volume.</obo:IAO_0000115>
        <oboInOwl:id rdf:datatype="&xsd;string">UO:0000214</oboInOwl:id>
        <oboInOwl:created_by rdf:datatype="&xsd;string">george gkoutos</oboInOwl:created_by>
        <oboInOwl:hasOBONamespace rdf:datatype="&xsd;string">unit.ontology</oboInOwl:hasOBONamespace>
        <oboInOwl:inSubset rdf:resource="&obo;uo#unit_group_slim"/>
    </owl:Class>
    <owl:Axiom>
        <owl:annotatedTarget rdf:datatype="&xsd;string">A concentration unit which a measure of plague forming units in a given volume.</owl:annotatedTarget>
        <oboInOwl:hasDbXref rdf:datatype="&xsd;string">UOC:GVG</oboInOwl:hasDbXref>
        <owl:annotatedProperty rdf:resource="&obo;IAO_0000115"/>
        <owl:annotatedSource rdf:resource="&obo;UO_0000214"/>
    </owl:Axiom>
    


    <!-- http://purl.obolibrary.org/obo/UO_0000215 -->

    <owl:Class rdf:about="&obo;UO_0000215">
        <rdfs:label rdf:datatype="&xsd;string">plaque forming unit per milliliter</rdfs:label>
        <rdfs:subClassOf rdf:resource="&obo;UO_0000214"/>
        <obo:IAO_0000115 rdf:datatype="&xsd;string">A concentration unit which a measure of plague forming units in one milliliter.</obo:IAO_0000115>
        <oboInOwl:id rdf:datatype="&xsd;string">UO:0000215</oboInOwl:id>
        <oboInOwl:created_by rdf:datatype="&xsd;string">george gkoutos</oboInOwl:created_by>
        <oboInOwl:hasExactSynonym rdf:datatype="&xsd;string">pfu/ml</oboInOwl:hasExactSynonym>
        <oboInOwl:hasExactSynonym rdf:datatype="&xsd;string">plaque forming unit per millilitre</oboInOwl:hasExactSynonym>
        <oboInOwl:hasOBONamespace rdf:datatype="&xsd;string">unit.ontology</oboInOwl:hasOBONamespace>
        <oboInOwl:inSubset rdf:resource="&obo;uo#unit_slim"/>
    </owl:Class>
    <owl:Axiom>
        <owl:annotatedTarget rdf:datatype="&xsd;string">A concentration unit which a measure of plague forming units in one milliliter.</owl:annotatedTarget>
        <oboInOwl:hasDbXref rdf:datatype="&xsd;string">UOC:GVG</oboInOwl:hasDbXref>
        <owl:annotatedProperty rdf:resource="&obo;IAO_0000115"/>
        <owl:annotatedSource rdf:resource="&obo;UO_0000215"/>
    </owl:Axiom>
    


    <!-- http://purl.obolibrary.org/obo/UO_0000216 -->

    <owl:Class rdf:about="&obo;UO_0000216">
        <rdfs:label rdf:datatype="&xsd;string">disintegrations per second</rdfs:label>
        <rdfs:subClassOf rdf:resource="&obo;UO_0000128"/>
        <obo:IAO_0000115 rdf:datatype="&xsd;string">An activity (of a radionuclide) unit which is equal to the activity of a quantity of radioactive material in which one nucleus decays per second or there is one atom disintegration per second.</obo:IAO_0000115>
        <oboInOwl:id rdf:datatype="&xsd;string">UO:0000216</oboInOwl:id>
        <oboInOwl:hasExactSynonym rdf:datatype="&xsd;string">dps</oboInOwl:hasExactSynonym>
        <oboInOwl:created_by rdf:datatype="&xsd;string">george gkoutos</oboInOwl:created_by>
        <oboInOwl:hasOBONamespace rdf:datatype="&xsd;string">unit.ontology</oboInOwl:hasOBONamespace>
        <oboInOwl:inSubset rdf:resource="&obo;uo#unit_slim"/>
    </owl:Class>
    <owl:Axiom>
        <owl:annotatedTarget rdf:datatype="&xsd;string">An activity (of a radionuclide) unit which is equal to the activity of a quantity of radioactive material in which one nucleus decays per second or there is one atom disintegration per second.</owl:annotatedTarget>
        <oboInOwl:hasDbXref rdf:datatype="&xsd;string">ORCBS:ORCBS</oboInOwl:hasDbXref>
        <owl:annotatedProperty rdf:resource="&obo;IAO_0000115"/>
        <owl:annotatedSource rdf:resource="&obo;UO_0000216"/>
    </owl:Axiom>
    


    <!-- http://purl.obolibrary.org/obo/UO_0000217 -->

    <owl:Class rdf:about="&obo;UO_0000217">
        <rdfs:label rdf:datatype="&xsd;string">electric potential difference unit</rdfs:label>
        <rdfs:subClassOf rdf:resource="&obo;UO_0000000"/>
        <obo:IAO_0000115 rdf:datatype="&xsd;string">A unit which is a standard measure of the work done per unit charge as a charge is moved between two points in an electric field.</obo:IAO_0000115>
        <oboInOwl:id rdf:datatype="&xsd;string">UO:0000217</oboInOwl:id>
        <oboInOwl:created_by rdf:datatype="&xsd;string">george gkoutos</oboInOwl:created_by>
        <oboInOwl:hasOBONamespace rdf:datatype="&xsd;string">unit.ontology</oboInOwl:hasOBONamespace>
        <oboInOwl:inSubset rdf:resource="&obo;uo#unit_group_slim"/>
    </owl:Class>
    <owl:Axiom>
        <owl:annotatedTarget rdf:datatype="&xsd;string">A unit which is a standard measure of the work done per unit charge as a charge is moved between two points in an electric field.</owl:annotatedTarget>
        <oboInOwl:hasDbXref rdf:datatype="&xsd;string">Wikipedia:Wikipedia</oboInOwl:hasDbXref>
        <owl:annotatedProperty rdf:resource="&obo;IAO_0000115"/>
        <owl:annotatedSource rdf:resource="&obo;UO_0000217"/>
    </owl:Axiom>
    


    <!-- http://purl.obolibrary.org/obo/UO_0000218 -->

    <owl:Class rdf:about="&obo;UO_0000218">
        <rdfs:label rdf:datatype="&xsd;string">volt</rdfs:label>
        <rdfs:subClassOf rdf:resource="&obo;UO_0000217"/>
        <obo:IAO_0000115 rdf:datatype="&xsd;string">An electric potential difference unit which is equal to the work per unit charge. One volt is the potential difference required to move one coulomb of charge between two points in a circuit while using one joule of energy.</obo:IAO_0000115>
        <oboInOwl:id rdf:datatype="&xsd;string">UO:0000218</oboInOwl:id>
        <oboInOwl:hasExactSynonym rdf:datatype="&xsd;string">V</oboInOwl:hasExactSynonym>
        <oboInOwl:created_by rdf:datatype="&xsd;string">george gkoutos</oboInOwl:created_by>
        <oboInOwl:hasOBONamespace rdf:datatype="&xsd;string">unit.ontology</oboInOwl:hasOBONamespace>
        <oboInOwl:inSubset rdf:resource="&obo;uo#unit_slim"/>
    </owl:Class>
    <owl:Axiom>
        <owl:annotatedTarget rdf:datatype="&xsd;string">An electric potential difference unit which is equal to the work per unit charge. One volt is the potential difference required to move one coulomb of charge between two points in a circuit while using one joule of energy.</owl:annotatedTarget>
        <oboInOwl:hasDbXref rdf:datatype="&xsd;string">Wikipedia:Wikipedia</oboInOwl:hasDbXref>
        <owl:annotatedProperty rdf:resource="&obo;IAO_0000115"/>
        <owl:annotatedSource rdf:resource="&obo;UO_0000218"/>
    </owl:Axiom>
    


    <!-- http://purl.obolibrary.org/obo/UO_0000219 -->

    <owl:Class rdf:about="&obo;UO_0000219">
        <rdfs:label rdf:datatype="&xsd;string">electric charge</rdfs:label>
        <rdfs:subClassOf rdf:resource="&obo;UO_0000000"/>
        <obo:IAO_0000115 rdf:datatype="&xsd;string">A unit which is a standard measure of the quantity of unbalanced electricity in a body (either positive or negative) and construed as an excess or deficiency of electrons.</obo:IAO_0000115>
        <oboInOwl:id rdf:datatype="&xsd;string">UO:0000219</oboInOwl:id>
        <oboInOwl:created_by rdf:datatype="&xsd;string">george gkoutos</oboInOwl:created_by>
        <oboInOwl:hasOBONamespace rdf:datatype="&xsd;string">unit.ontology</oboInOwl:hasOBONamespace>
        <oboInOwl:inSubset rdf:resource="&obo;uo#unit_group_slim"/>
    </owl:Class>
    <owl:Axiom>
        <owl:annotatedTarget rdf:datatype="&xsd;string">A unit which is a standard measure of the quantity of unbalanced electricity in a body (either positive or negative) and construed as an excess or deficiency of electrons.</owl:annotatedTarget>
        <oboInOwl:hasDbXref rdf:datatype="&xsd;string">WordNet:WordNet</oboInOwl:hasDbXref>
        <owl:annotatedProperty rdf:resource="&obo;IAO_0000115"/>
        <owl:annotatedSource rdf:resource="&obo;UO_0000219"/>
    </owl:Axiom>
    


    <!-- http://purl.obolibrary.org/obo/UO_0000220 -->

    <owl:Class rdf:about="&obo;UO_0000220">
        <rdfs:label rdf:datatype="&xsd;string">coulomb</rdfs:label>
        <rdfs:subClassOf rdf:resource="&obo;UO_0000219"/>
        <obo:IAO_0000115 rdf:datatype="&xsd;string">An electrical charge unit which is equal to the amount of charge transferred by a current of 1 ampere in 1 second.</obo:IAO_0000115>
        <oboInOwl:hasExactSynonym rdf:datatype="&xsd;string">C</oboInOwl:hasExactSynonym>
        <oboInOwl:id rdf:datatype="&xsd;string">UO:0000220</oboInOwl:id>
        <oboInOwl:created_by rdf:datatype="&xsd;string">george gkoutos</oboInOwl:created_by>
        <oboInOwl:hasOBONamespace rdf:datatype="&xsd;string">unit.ontology</oboInOwl:hasOBONamespace>
        <oboInOwl:inSubset rdf:resource="&obo;uo#unit_slim"/>
    </owl:Class>
    <owl:Axiom>
        <owl:annotatedTarget rdf:datatype="&xsd;string">An electrical charge unit which is equal to the amount of charge transferred by a current of 1 ampere in 1 second.</owl:annotatedTarget>
        <oboInOwl:hasDbXref rdf:datatype="&xsd;string">WordNet:WordNet</oboInOwl:hasDbXref>
        <owl:annotatedProperty rdf:resource="&obo;IAO_0000115"/>
        <owl:annotatedSource rdf:resource="&obo;UO_0000220"/>
    </owl:Axiom>
    


    <!-- http://purl.obolibrary.org/obo/UO_0000221 -->

    <owl:Class rdf:about="&obo;UO_0000221">
        <rdfs:label rdf:datatype="&xsd;string">dalton</rdfs:label>
        <rdfs:subClassOf rdf:resource="&obo;UO_0000002"/>
        <obo:IAO_0000115 rdf:datatype="&xsd;string">An independently to the base SI units defined mass unit which is equal to one twelfth of the mass of an unbound atom of the carbon-12 nuclide, at rest and in its ground state.</obo:IAO_0000115>
        <oboInOwl:hasExactSynonym rdf:datatype="&xsd;string">Da</oboInOwl:hasExactSynonym>
        <oboInOwl:id rdf:datatype="&xsd;string">UO:0000221</oboInOwl:id>
        <oboInOwl:created_by rdf:datatype="&xsd;string">george gkoutos</oboInOwl:created_by>
        <oboInOwl:hasExactSynonym rdf:datatype="&xsd;string">u</oboInOwl:hasExactSynonym>
        <oboInOwl:hasExactSynonym rdf:datatype="&xsd;string">unified atomic mass unit</oboInOwl:hasExactSynonym>
        <oboInOwl:hasOBONamespace rdf:datatype="&xsd;string">unit.ontology</oboInOwl:hasOBONamespace>
        <oboInOwl:inSubset rdf:resource="&obo;uo#unit_slim"/>
    </owl:Class>
    <owl:Axiom>
        <owl:annotatedTarget rdf:datatype="&xsd;string">An independently to the base SI units defined mass unit which is equal to one twelfth of the mass of an unbound atom of the carbon-12 nuclide, at rest and in its ground state.</owl:annotatedTarget>
        <oboInOwl:hasDbXref rdf:datatype="&xsd;string">Wikipedia:Wikipedia</oboInOwl:hasDbXref>
        <owl:annotatedProperty rdf:resource="&obo;IAO_0000115"/>
        <owl:annotatedSource rdf:resource="&obo;UO_0000221"/>
    </owl:Axiom>
    


    <!-- http://purl.obolibrary.org/obo/UO_0000222 -->

    <owl:Class rdf:about="&obo;UO_0000222">
        <rdfs:label rdf:datatype="&xsd;string">kilodalton</rdfs:label>
        <rdfs:subClassOf rdf:resource="&obo;UO_0000002"/>
        <obo:IAO_0000115 rdf:datatype="&xsd;string">A mass unit which is equal to one thousand daltons.</obo:IAO_0000115>
        <oboInOwl:id rdf:datatype="&xsd;string">UO:0000222</oboInOwl:id>
        <oboInOwl:created_by rdf:datatype="&xsd;string">george gkoutos</oboInOwl:created_by>
        <oboInOwl:hasExactSynonym rdf:datatype="&xsd;string">kDa</oboInOwl:hasExactSynonym>
        <oboInOwl:hasOBONamespace rdf:datatype="&xsd;string">unit.ontology</oboInOwl:hasOBONamespace>
        <oboInOwl:inSubset rdf:resource="&obo;uo#unit_slim"/>
    </owl:Class>
    <owl:Axiom>
        <owl:annotatedTarget rdf:datatype="&xsd;string">A mass unit which is equal to one thousand daltons.</owl:annotatedTarget>
        <oboInOwl:hasDbXref rdf:datatype="&xsd;string">Wikipedia:Wikipedia</oboInOwl:hasDbXref>
        <owl:annotatedProperty rdf:resource="&obo;IAO_0000115"/>
        <owl:annotatedSource rdf:resource="&obo;UO_0000222"/>
    </owl:Axiom>
    


    <!-- http://purl.obolibrary.org/obo/UO_0000223 -->

    <owl:Class rdf:about="&obo;UO_0000223">
        <rdfs:label rdf:datatype="&xsd;string">watt-hour</rdfs:label>
        <rdfs:subClassOf rdf:resource="&obo;UO_0000111"/>
        <obo:IAO_0000115 rdf:datatype="&xsd;string">An energy unit which is equal to the amount of electrical energy equivalent to a one-watt load drawing power for one hour.</obo:IAO_0000115>
        <oboInOwl:id rdf:datatype="&xsd;string">UO:0000223</oboInOwl:id>
        <oboInOwl:hasExactSynonym rdf:datatype="&xsd;string">Wh</oboInOwl:hasExactSynonym>
        <oboInOwl:created_by rdf:datatype="&xsd;string">george gkoutos</oboInOwl:created_by>
        <oboInOwl:hasOBONamespace rdf:datatype="&xsd;string">unit.ontology</oboInOwl:hasOBONamespace>
        <oboInOwl:inSubset rdf:resource="&obo;uo#unit_slim"/>
    </owl:Class>
    <owl:Axiom>
        <owl:annotatedTarget rdf:datatype="&xsd;string">An energy unit which is equal to the amount of electrical energy equivalent to a one-watt load drawing power for one hour.</owl:annotatedTarget>
        <oboInOwl:hasDbXref rdf:datatype="&xsd;string">Wikipedia:Wikipedia</oboInOwl:hasDbXref>
        <owl:annotatedProperty rdf:resource="&obo;IAO_0000115"/>
        <owl:annotatedSource rdf:resource="&obo;UO_0000223"/>
    </owl:Axiom>
    


    <!-- http://purl.obolibrary.org/obo/UO_0000224 -->

    <owl:Class rdf:about="&obo;UO_0000224">
        <rdfs:label rdf:datatype="&xsd;string">kilowatt-hour</rdfs:label>
        <rdfs:subClassOf rdf:resource="&obo;UO_0000111"/>
        <obo:IAO_0000115 rdf:datatype="&xsd;string">An energy unit which is equal to 1,000 watt-hours.</obo:IAO_0000115>
        <oboInOwl:id rdf:datatype="&xsd;string">UO:0000224</oboInOwl:id>
        <oboInOwl:created_by rdf:datatype="&xsd;string">george gkoutos</oboInOwl:created_by>
        <oboInOwl:hasOBONamespace rdf:datatype="&xsd;string">unit.ontology</oboInOwl:hasOBONamespace>
        <oboInOwl:inSubset rdf:resource="&obo;uo#unit_slim"/>
    </owl:Class>
    <owl:Axiom>
        <owl:annotatedTarget rdf:datatype="&xsd;string">An energy unit which is equal to 1,000 watt-hours.</owl:annotatedTarget>
        <oboInOwl:hasDbXref rdf:datatype="&xsd;string">Wikipedia:Wikipedia</oboInOwl:hasDbXref>
        <owl:annotatedProperty rdf:resource="&obo;IAO_0000115"/>
        <owl:annotatedSource rdf:resource="&obo;UO_0000224"/>
    </owl:Axiom>
    


    <!-- http://purl.obolibrary.org/obo/UO_0000225 -->

    <owl:Class rdf:about="&obo;UO_0000225">
        <rdfs:label rdf:datatype="&xsd;string">magnetic flux unit</rdfs:label>
        <rdfs:subClassOf rdf:resource="&obo;UO_0000000"/>
        <obo:IAO_0000115 rdf:datatype="&xsd;string">A unit which is a standard measure of quantity of magnetism, taking account of the strength and the extent of a magnetic field.</obo:IAO_0000115>
        <oboInOwl:id rdf:datatype="&xsd;string">UO:0000225</oboInOwl:id>
        <oboInOwl:created_by rdf:datatype="&xsd;string">george gkoutos</oboInOwl:created_by>
        <oboInOwl:hasOBONamespace rdf:datatype="&xsd;string">unit.ontology</oboInOwl:hasOBONamespace>
        <oboInOwl:inSubset rdf:resource="&obo;uo#unit_group_slim"/>
    </owl:Class>
    <owl:Axiom>
        <owl:annotatedTarget rdf:datatype="&xsd;string">A unit which is a standard measure of quantity of magnetism, taking account of the strength and the extent of a magnetic field.</owl:annotatedTarget>
        <oboInOwl:hasDbXref rdf:datatype="&xsd;string">Wikipedia:Wikipedia</oboInOwl:hasDbXref>
        <owl:annotatedProperty rdf:resource="&obo;IAO_0000115"/>
        <owl:annotatedSource rdf:resource="&obo;UO_0000225"/>
    </owl:Axiom>
    


    <!-- http://purl.obolibrary.org/obo/UO_0000226 -->

    <owl:Class rdf:about="&obo;UO_0000226">
        <rdfs:label rdf:datatype="&xsd;string">weber</rdfs:label>
        <rdfs:subClassOf rdf:resource="&obo;UO_0000225"/>
        <obo:IAO_0000115 rdf:datatype="&xsd;string">A magnetic flux unit which is equal to the amount of flux that when linked with a single turn of wire for an interval of one second will induce an electromotive force of one volt.</obo:IAO_0000115>
        <oboInOwl:id rdf:datatype="&xsd;string">UO:0000226</oboInOwl:id>
        <oboInOwl:hasExactSynonym rdf:datatype="&xsd;string">V s</oboInOwl:hasExactSynonym>
        <oboInOwl:hasExactSynonym rdf:datatype="&xsd;string">Wb</oboInOwl:hasExactSynonym>
        <oboInOwl:created_by rdf:datatype="&xsd;string">george gkoutos</oboInOwl:created_by>
        <oboInOwl:hasOBONamespace rdf:datatype="&xsd;string">unit.ontology</oboInOwl:hasOBONamespace>
        <oboInOwl:hasRelatedSynonym rdf:datatype="&xsd;string">volt-second</oboInOwl:hasRelatedSynonym>
        <oboInOwl:inSubset rdf:resource="&obo;uo#unit_slim"/>
    </owl:Class>
    <owl:Axiom>
        <owl:annotatedTarget rdf:datatype="&xsd;string">A magnetic flux unit which is equal to the amount of flux that when linked with a single turn of wire for an interval of one second will induce an electromotive force of one volt.</owl:annotatedTarget>
        <oboInOwl:hasDbXref rdf:datatype="&xsd;string">ScienceLobby:ScienceLobby</oboInOwl:hasDbXref>
        <owl:annotatedProperty rdf:resource="&obo;IAO_0000115"/>
        <owl:annotatedSource rdf:resource="&obo;UO_0000226"/>
    </owl:Axiom>
    


    <!-- http://purl.obolibrary.org/obo/UO_0000227 -->

    <owl:Class rdf:about="&obo;UO_0000227">
        <rdfs:label rdf:datatype="&xsd;string">magnetic flux density unit</rdfs:label>
        <rdfs:subClassOf rdf:resource="&obo;UO_0000000"/>
        <obo:IAO_0000115 rdf:datatype="&xsd;string">A unit which is a standard measure of the strength of a magnetic field.</obo:IAO_0000115>
        <oboInOwl:hasExactSynonym rdf:datatype="&xsd;string">B</oboInOwl:hasExactSynonym>
        <oboInOwl:id rdf:datatype="&xsd;string">UO:0000227</oboInOwl:id>
        <oboInOwl:created_by rdf:datatype="&xsd;string">george gkoutos</oboInOwl:created_by>
        <oboInOwl:hasOBONamespace rdf:datatype="&xsd;string">unit.ontology</oboInOwl:hasOBONamespace>
        <oboInOwl:inSubset rdf:resource="&obo;uo#unit_group_slim"/>
    </owl:Class>
    <owl:Axiom>
        <owl:annotatedTarget rdf:datatype="&xsd;string">A unit which is a standard measure of the strength of a magnetic field.</owl:annotatedTarget>
        <oboInOwl:hasDbXref rdf:datatype="&xsd;string">allnet:allnet</oboInOwl:hasDbXref>
        <owl:annotatedProperty rdf:resource="&obo;IAO_0000115"/>
        <owl:annotatedSource rdf:resource="&obo;UO_0000227"/>
    </owl:Axiom>
    


    <!-- http://purl.obolibrary.org/obo/UO_0000228 -->

    <owl:Class rdf:about="&obo;UO_0000228">
        <rdfs:label rdf:datatype="&xsd;string">tesla</rdfs:label>
        <rdfs:subClassOf rdf:resource="&obo;UO_0000227"/>
        <obo:IAO_0000115 rdf:datatype="&xsd;string">A magnetic flux density unit which is equal to one weber per square meter.</obo:IAO_0000115>
        <oboInOwl:hasExactSynonym rdf:datatype="&xsd;string">T</oboInOwl:hasExactSynonym>
        <oboInOwl:id rdf:datatype="&xsd;string">UO:0000228</oboInOwl:id>
        <oboInOwl:hasExactSynonym rdf:datatype="&xsd;string">Wb/m2</oboInOwl:hasExactSynonym>
        <oboInOwl:created_by rdf:datatype="&xsd;string">george gkoutos</oboInOwl:created_by>
        <oboInOwl:hasOBONamespace rdf:datatype="&xsd;string">unit.ontology</oboInOwl:hasOBONamespace>
        <oboInOwl:inSubset rdf:resource="&obo;uo#unit_slim"/>
    </owl:Class>
    <owl:Axiom>
        <owl:annotatedTarget rdf:datatype="&xsd;string">A magnetic flux density unit which is equal to one weber per square meter.</owl:annotatedTarget>
        <oboInOwl:hasDbXref rdf:datatype="&xsd;string">WordNet:WordNet</oboInOwl:hasDbXref>
        <owl:annotatedProperty rdf:resource="&obo;IAO_0000115"/>
        <owl:annotatedSource rdf:resource="&obo;UO_0000228"/>
    </owl:Axiom>
    


    <!-- http://purl.obolibrary.org/obo/UO_0000229 -->

    <owl:Class rdf:about="&obo;UO_0000229">
        <rdfs:label rdf:datatype="&xsd;string">volt-hour</rdfs:label>
        <rdfs:subClassOf rdf:resource="&obo;UO_0000225"/>
        <obo:IAO_0000115 rdf:datatype="&xsd;string">A magnetic flux unit which is equal to 3600 Wb.</obo:IAO_0000115>
        <oboInOwl:id rdf:datatype="&xsd;string">UO:0000229</oboInOwl:id>
        <oboInOwl:hasExactSynonym rdf:datatype="&xsd;string">Vh</oboInOwl:hasExactSynonym>
        <oboInOwl:created_by rdf:datatype="&xsd;string">george gkoutos</oboInOwl:created_by>
        <oboInOwl:hasOBONamespace rdf:datatype="&xsd;string">unit.ontology</oboInOwl:hasOBONamespace>
        <oboInOwl:inSubset rdf:resource="&obo;uo#unit_slim"/>
    </owl:Class>
    <owl:Axiom>
        <owl:annotatedTarget rdf:datatype="&xsd;string">A magnetic flux unit which is equal to 3600 Wb.</owl:annotatedTarget>
        <oboInOwl:hasDbXref rdf:datatype="&xsd;string">UOC:GVG</oboInOwl:hasDbXref>
        <owl:annotatedProperty rdf:resource="&obo;IAO_0000115"/>
        <owl:annotatedSource rdf:resource="&obo;UO_0000229"/>
    </owl:Axiom>
    


    <!-- http://purl.obolibrary.org/obo/UO_0000230 -->

    <owl:Class rdf:about="&obo;UO_0000230">
        <rdfs:label rdf:datatype="&xsd;string">kilovolt-hour</rdfs:label>
        <rdfs:subClassOf rdf:resource="&obo;UO_0000225"/>
        <obo:IAO_0000115 rdf:datatype="&xsd;string">A magnetic flux unit which is equal to one thousand volt-hours.</obo:IAO_0000115>
        <oboInOwl:id rdf:datatype="&xsd;string">UO:0000230</oboInOwl:id>
        <oboInOwl:created_by rdf:datatype="&xsd;string">george gkoutos</oboInOwl:created_by>
        <oboInOwl:hasExactSynonym rdf:datatype="&xsd;string">kVh</oboInOwl:hasExactSynonym>
        <oboInOwl:hasOBONamespace rdf:datatype="&xsd;string">unit.ontology</oboInOwl:hasOBONamespace>
        <oboInOwl:inSubset rdf:resource="&obo;uo#unit_slim"/>
    </owl:Class>
    <owl:Axiom>
        <owl:annotatedTarget rdf:datatype="&xsd;string">A magnetic flux unit which is equal to one thousand volt-hours.</owl:annotatedTarget>
        <oboInOwl:hasDbXref rdf:datatype="&xsd;string">UOC:GVG</oboInOwl:hasDbXref>
        <owl:annotatedProperty rdf:resource="&obo;IAO_0000115"/>
        <owl:annotatedSource rdf:resource="&obo;UO_0000230"/>
    </owl:Axiom>
    


    <!-- http://purl.obolibrary.org/obo/UO_0000231 -->

    <owl:Class rdf:about="&obo;UO_0000231">
        <rdfs:label rdf:datatype="&xsd;string">information unit</rdfs:label>
        <rdfs:subClassOf rdf:resource="&obo;UO_0000000"/>
        <obo:IAO_0000115 rdf:datatype="&xsd;string">A unit which is a standard measure of the amount of information.</obo:IAO_0000115>
        <oboInOwl:id rdf:datatype="&xsd;string">UO:0000231</oboInOwl:id>
        <oboInOwl:created_by rdf:datatype="&xsd;string">george gkoutos</oboInOwl:created_by>
        <oboInOwl:hasOBONamespace rdf:datatype="&xsd;string">unit.ontology</oboInOwl:hasOBONamespace>
        <oboInOwl:inSubset rdf:resource="&obo;uo#unit_group_slim"/>
    </owl:Class>
    <owl:Axiom>
        <owl:annotatedTarget rdf:datatype="&xsd;string">A unit which is a standard measure of the amount of information.</owl:annotatedTarget>
        <oboInOwl:hasDbXref rdf:datatype="&xsd;string">Wikipedia:Wikipedia</oboInOwl:hasDbXref>
        <owl:annotatedProperty rdf:resource="&obo;IAO_0000115"/>
        <owl:annotatedSource rdf:resource="&obo;UO_0000231"/>
    </owl:Axiom>
    


    <!-- http://purl.obolibrary.org/obo/UO_0000232 -->

    <owl:Class rdf:about="&obo;UO_0000232">
        <rdfs:label rdf:datatype="&xsd;string">bit</rdfs:label>
        <rdfs:subClassOf rdf:resource="&obo;UO_0000231"/>
        <obo:IAO_0000115 rdf:datatype="&xsd;string">An information unit which refers to a digit in the binary numeral system, which consists of base 2 digits (ie there are only 2 possible values: 0 or 1).</obo:IAO_0000115>
        <oboInOwl:id rdf:datatype="&xsd;string">UO:0000232</oboInOwl:id>
        <oboInOwl:created_by rdf:datatype="&xsd;string">george gkoutos</oboInOwl:created_by>
        <oboInOwl:hasOBONamespace rdf:datatype="&xsd;string">unit.ontology</oboInOwl:hasOBONamespace>
        <oboInOwl:inSubset rdf:resource="&obo;uo#unit_slim"/>
    </owl:Class>
    <owl:Axiom>
        <owl:annotatedTarget rdf:datatype="&xsd;string">An information unit which refers to a digit in the binary numeral system, which consists of base 2 digits (ie there are only 2 possible values: 0 or 1).</owl:annotatedTarget>
        <oboInOwl:hasDbXref rdf:datatype="&xsd;string">Wikipedia:Wikipedia</oboInOwl:hasDbXref>
        <owl:annotatedProperty rdf:resource="&obo;IAO_0000115"/>
        <owl:annotatedSource rdf:resource="&obo;UO_0000232"/>
    </owl:Axiom>
    


    <!-- http://purl.obolibrary.org/obo/UO_0000233 -->

    <owl:Class rdf:about="&obo;UO_0000233">
        <rdfs:label rdf:datatype="&xsd;string">byte</rdfs:label>
        <rdfs:subClassOf rdf:resource="&obo;UO_0000231"/>
        <obo:IAO_0000115 rdf:datatype="&xsd;string">An information unit which is equal to 8 bits.</obo:IAO_0000115>
        <oboInOwl:hasExactSynonym rdf:datatype="&xsd;string">B</oboInOwl:hasExactSynonym>
        <oboInOwl:id rdf:datatype="&xsd;string">UO:0000233</oboInOwl:id>
        <oboInOwl:created_by rdf:datatype="&xsd;string">george gkoutos</oboInOwl:created_by>
        <oboInOwl:hasOBONamespace rdf:datatype="&xsd;string">unit.ontology</oboInOwl:hasOBONamespace>
        <oboInOwl:inSubset rdf:resource="&obo;uo#unit_slim"/>
    </owl:Class>
    <owl:Axiom>
        <owl:annotatedTarget rdf:datatype="&xsd;string">An information unit which is equal to 8 bits.</owl:annotatedTarget>
        <oboInOwl:hasDbXref rdf:datatype="&xsd;string">Wikipedia:Wikipedia</oboInOwl:hasDbXref>
        <owl:annotatedProperty rdf:resource="&obo;IAO_0000115"/>
        <owl:annotatedSource rdf:resource="&obo;UO_0000233"/>
    </owl:Axiom>
    


    <!-- http://purl.obolibrary.org/obo/UO_0000234 -->

    <owl:Class rdf:about="&obo;UO_0000234">
        <rdfs:label rdf:datatype="&xsd;string">kilobyte</rdfs:label>
        <rdfs:subClassOf rdf:resource="&obo;UO_0000231"/>
        <obo:IAO_0000115 rdf:datatype="&xsd;string">An information unit which is equal to 1000 bytes.</obo:IAO_0000115>
        <oboInOwl:id rdf:datatype="&xsd;string">UO:0000234</oboInOwl:id>
        <oboInOwl:created_by rdf:datatype="&xsd;string">george gkoutos</oboInOwl:created_by>
        <oboInOwl:hasExactSynonym rdf:datatype="&xsd;string">kB</oboInOwl:hasExactSynonym>
        <oboInOwl:hasOBONamespace rdf:datatype="&xsd;string">unit.ontology</oboInOwl:hasOBONamespace>
        <oboInOwl:inSubset rdf:resource="&obo;uo#unit_slim"/>
    </owl:Class>
    <owl:Axiom>
        <owl:annotatedTarget rdf:datatype="&xsd;string">An information unit which is equal to 1000 bytes.</owl:annotatedTarget>
        <oboInOwl:hasDbXref rdf:datatype="&xsd;string">Wikipedia:Wikipedia</oboInOwl:hasDbXref>
        <owl:annotatedProperty rdf:resource="&obo;IAO_0000115"/>
        <owl:annotatedSource rdf:resource="&obo;UO_0000234"/>
    </owl:Axiom>
    


    <!-- http://purl.obolibrary.org/obo/UO_0000235 -->

    <owl:Class rdf:about="&obo;UO_0000235">
        <rdfs:label rdf:datatype="&xsd;string">megabyte</rdfs:label>
        <rdfs:subClassOf rdf:resource="&obo;UO_0000231"/>
        <obo:IAO_0000115 rdf:datatype="&xsd;string">An information unit which is equal to 1000 kB.</obo:IAO_0000115>
        <oboInOwl:hasExactSynonym rdf:datatype="&xsd;string">MB</oboInOwl:hasExactSynonym>
        <oboInOwl:id rdf:datatype="&xsd;string">UO:0000235</oboInOwl:id>
        <oboInOwl:created_by rdf:datatype="&xsd;string">george gkoutos</oboInOwl:created_by>
        <oboInOwl:hasOBONamespace rdf:datatype="&xsd;string">unit.ontology</oboInOwl:hasOBONamespace>
        <oboInOwl:inSubset rdf:resource="&obo;uo#unit_slim"/>
    </owl:Class>
    <owl:Axiom>
        <owl:annotatedTarget rdf:datatype="&xsd;string">An information unit which is equal to 1000 kB.</owl:annotatedTarget>
        <oboInOwl:hasDbXref rdf:datatype="&xsd;string">Wikipedia:Wikipedia</oboInOwl:hasDbXref>
        <owl:annotatedProperty rdf:resource="&obo;IAO_0000115"/>
        <owl:annotatedSource rdf:resource="&obo;UO_0000235"/>
    </owl:Axiom>
    


    <!-- http://purl.obolibrary.org/obo/UO_0000236 -->

    <owl:Class rdf:about="&obo;UO_0000236">
        <rdfs:label rdf:datatype="&xsd;string">image resolution unit</rdfs:label>
        <rdfs:subClassOf rdf:resource="&obo;UO_0000231"/>
        <obo:IAO_0000115 rdf:datatype="&xsd;string">An information unit which is a standard measure of the detail an image holds.</obo:IAO_0000115>
        <oboInOwl:id rdf:datatype="&xsd;string">UO:0000236</oboInOwl:id>
        <oboInOwl:created_by rdf:datatype="&xsd;string">george gkoutos</oboInOwl:created_by>
        <oboInOwl:hasOBONamespace rdf:datatype="&xsd;string">unit.ontology</oboInOwl:hasOBONamespace>
        <oboInOwl:inSubset rdf:resource="&obo;uo#unit_group_slim"/>
    </owl:Class>
    <owl:Axiom>
        <owl:annotatedTarget rdf:datatype="&xsd;string">An information unit which is a standard measure of the detail an image holds.</owl:annotatedTarget>
        <oboInOwl:hasDbXref rdf:datatype="&xsd;string">Wikipedia:Wikipedia</oboInOwl:hasDbXref>
        <owl:annotatedProperty rdf:resource="&obo;IAO_0000115"/>
        <owl:annotatedSource rdf:resource="&obo;UO_0000236"/>
    </owl:Axiom>
    


    <!-- http://purl.obolibrary.org/obo/UO_0000237 -->

    <owl:Class rdf:about="&obo;UO_0000237">
        <rdfs:label rdf:datatype="&xsd;string">chroma sampling unit</rdfs:label>
        <rdfs:subClassOf rdf:resource="&obo;UO_0000236"/>
        <obo:IAO_0000115 rdf:datatype="&xsd;string">An image resolution unit which is a standard measure of the amount of spatial detail in an image.</obo:IAO_0000115>
        <oboInOwl:id rdf:datatype="&xsd;string">UO:0000237</oboInOwl:id>
        <oboInOwl:created_by rdf:datatype="&xsd;string">george gkoutos</oboInOwl:created_by>
        <oboInOwl:hasOBONamespace rdf:datatype="&xsd;string">unit.ontology</oboInOwl:hasOBONamespace>
        <oboInOwl:inSubset rdf:resource="&obo;uo#unit_slim"/>
    </owl:Class>
    <owl:Axiom>
        <owl:annotatedTarget rdf:datatype="&xsd;string">An image resolution unit which is a standard measure of the amount of spatial detail in an image.</owl:annotatedTarget>
        <oboInOwl:hasDbXref rdf:datatype="&xsd;string">Wikipedia:Wikipedia</oboInOwl:hasDbXref>
        <owl:annotatedProperty rdf:resource="&obo;IAO_0000115"/>
        <owl:annotatedSource rdf:resource="&obo;UO_0000237"/>
    </owl:Axiom>
    


    <!-- http://purl.obolibrary.org/obo/UO_0000238 -->

    <owl:Class rdf:about="&obo;UO_0000238">
        <rdfs:label rdf:datatype="&xsd;string">dynamic range unit</rdfs:label>
        <rdfs:subClassOf rdf:resource="&obo;UO_0000236"/>
        <obo:IAO_0000115 rdf:datatype="&xsd;string">An image resolution unit which is a standard measure of the amount of contrast available in a pixel.</obo:IAO_0000115>
        <oboInOwl:id rdf:datatype="&xsd;string">UO:0000238</oboInOwl:id>
        <oboInOwl:created_by rdf:datatype="&xsd;string">george gkoutos</oboInOwl:created_by>
        <oboInOwl:hasOBONamespace rdf:datatype="&xsd;string">unit.ontology</oboInOwl:hasOBONamespace>
        <oboInOwl:inSubset rdf:resource="&obo;uo#unit_slim"/>
    </owl:Class>
    <owl:Axiom>
        <owl:annotatedTarget rdf:datatype="&xsd;string">An image resolution unit which is a standard measure of the amount of contrast available in a pixel.</owl:annotatedTarget>
        <oboInOwl:hasDbXref rdf:datatype="&xsd;string">Wikipedia:Wikipedia</oboInOwl:hasDbXref>
        <owl:annotatedProperty rdf:resource="&obo;IAO_0000115"/>
        <owl:annotatedSource rdf:resource="&obo;UO_0000238"/>
    </owl:Axiom>
    


    <!-- http://purl.obolibrary.org/obo/UO_0000239 -->

    <owl:Class rdf:about="&obo;UO_0000239">
        <rdfs:label rdf:datatype="&xsd;string">spatial resolution unit</rdfs:label>
        <rdfs:subClassOf rdf:resource="&obo;UO_0000236"/>
        <obo:IAO_0000115 rdf:datatype="&xsd;string">An image resolution unit which is a standard measure of the way luminance and chrominance may be sampled at different levels.</obo:IAO_0000115>
        <oboInOwl:id rdf:datatype="&xsd;string">UO:0000239</oboInOwl:id>
        <oboInOwl:created_by rdf:datatype="&xsd;string">george gkoutos</oboInOwl:created_by>
        <oboInOwl:hasOBONamespace rdf:datatype="&xsd;string">unit.ontology</oboInOwl:hasOBONamespace>
        <oboInOwl:inSubset rdf:resource="&obo;uo#unit_group_slim"/>
    </owl:Class>
    <owl:Axiom>
        <owl:annotatedTarget rdf:datatype="&xsd;string">An image resolution unit which is a standard measure of the way luminance and chrominance may be sampled at different levels.</owl:annotatedTarget>
        <oboInOwl:hasDbXref rdf:datatype="&xsd;string">Wikipedia:Wikipedia</oboInOwl:hasDbXref>
        <owl:annotatedProperty rdf:resource="&obo;IAO_0000115"/>
        <owl:annotatedSource rdf:resource="&obo;UO_0000239"/>
    </owl:Axiom>
    


    <!-- http://purl.obolibrary.org/obo/UO_0000240 -->

    <owl:Class rdf:about="&obo;UO_0000240">
        <rdfs:label rdf:datatype="&xsd;string">dots per inch</rdfs:label>
        <rdfs:subClassOf rdf:resource="&obo;UO_0000239"/>
        <obo:IAO_0000115 rdf:datatype="&xsd;string">A spatial resolution unit which is a standard measure of the printing resolution, in particular the number of individual dots of ink a printer or toner can produce within a linear one-inch space.</obo:IAO_0000115>
        <oboInOwl:id rdf:datatype="&xsd;string">UO:0000240</oboInOwl:id>
        <oboInOwl:hasExactSynonym rdf:datatype="&xsd;string">dpi</oboInOwl:hasExactSynonym>
        <oboInOwl:created_by rdf:datatype="&xsd;string">george gkoutos</oboInOwl:created_by>
        <oboInOwl:hasOBONamespace rdf:datatype="&xsd;string">unit.ontology</oboInOwl:hasOBONamespace>
        <oboInOwl:inSubset rdf:resource="&obo;uo#unit_slim"/>
    </owl:Class>
    <owl:Axiom>
        <owl:annotatedTarget rdf:datatype="&xsd;string">A spatial resolution unit which is a standard measure of the printing resolution, in particular the number of individual dots of ink a printer or toner can produce within a linear one-inch space.</owl:annotatedTarget>
        <oboInOwl:hasDbXref rdf:datatype="&xsd;string">Wikipedia:Wikipedia</oboInOwl:hasDbXref>
        <owl:annotatedProperty rdf:resource="&obo;IAO_0000115"/>
        <owl:annotatedSource rdf:resource="&obo;UO_0000240"/>
    </owl:Axiom>
    


    <!-- http://purl.obolibrary.org/obo/UO_0000241 -->

    <owl:Class rdf:about="&obo;UO_0000241">
        <rdfs:label rdf:datatype="&xsd;string">micron pixel</rdfs:label>
        <rdfs:subClassOf rdf:resource="&obo;UO_0000239"/>
        <obo:IAO_0000115 rdf:datatype="&xsd;string">A spatial resolution unit which is equal to a pixel size of one micrometer.</obo:IAO_0000115>
        <oboInOwl:id rdf:datatype="&xsd;string">UO:0000241</oboInOwl:id>
        <oboInOwl:created_by rdf:datatype="&xsd;string">george gkoutos</oboInOwl:created_by>
        <oboInOwl:hasExactSynonym rdf:datatype="&xsd;string">micrometer pixel</oboInOwl:hasExactSynonym>
        <oboInOwl:hasOBONamespace rdf:datatype="&xsd;string">unit.ontology</oboInOwl:hasOBONamespace>
        <oboInOwl:inSubset rdf:resource="&obo;uo#unit_slim"/>
    </owl:Class>
    <owl:Axiom>
        <owl:annotatedTarget rdf:datatype="&xsd;string">A spatial resolution unit which is equal to a pixel size of one micrometer.</owl:annotatedTarget>
        <oboInOwl:hasDbXref rdf:datatype="&xsd;string">Wikipedia:Wikipedia</oboInOwl:hasDbXref>
        <owl:annotatedProperty rdf:resource="&obo;IAO_0000115"/>
        <owl:annotatedSource rdf:resource="&obo;UO_0000241"/>
    </owl:Axiom>
    


    <!-- http://purl.obolibrary.org/obo/UO_0000242 -->

    <owl:Class rdf:about="&obo;UO_0000242">
        <rdfs:label rdf:datatype="&xsd;string">pixels per inch</rdfs:label>
        <rdfs:subClassOf rdf:resource="&obo;UO_0000239"/>
        <obo:IAO_0000115 rdf:datatype="&xsd;string">A spatial resolution unit which is a standard measure of the resolution of a computer display, related to the size of the display in inches and the total number of pixels in the horizontal and vertical directions.</obo:IAO_0000115>
        <oboInOwl:id rdf:datatype="&xsd;string">UO:0000242</oboInOwl:id>
        <oboInOwl:created_by rdf:datatype="&xsd;string">george gkoutos</oboInOwl:created_by>
        <oboInOwl:hasExactSynonym rdf:datatype="&xsd;string">pixel density</oboInOwl:hasExactSynonym>
        <oboInOwl:hasExactSynonym rdf:datatype="&xsd;string">ppi</oboInOwl:hasExactSynonym>
        <oboInOwl:hasOBONamespace rdf:datatype="&xsd;string">unit.ontology</oboInOwl:hasOBONamespace>
        <oboInOwl:inSubset rdf:resource="&obo;uo#unit_slim"/>
    </owl:Class>
    <owl:Axiom>
        <owl:annotatedTarget rdf:datatype="&xsd;string">A spatial resolution unit which is a standard measure of the resolution of a computer display, related to the size of the display in inches and the total number of pixels in the horizontal and vertical directions.</owl:annotatedTarget>
        <oboInOwl:hasDbXref rdf:datatype="&xsd;string">Wikipedia:Wikipedia</oboInOwl:hasDbXref>
        <owl:annotatedProperty rdf:resource="&obo;IAO_0000115"/>
        <owl:annotatedSource rdf:resource="&obo;UO_0000242"/>
    </owl:Axiom>
    


    <!-- http://purl.obolibrary.org/obo/UO_0000243 -->

    <owl:Class rdf:about="&obo;UO_0000243">
        <rdfs:label rdf:datatype="&xsd;string">pixels per millimeter</rdfs:label>
        <rdfs:subClassOf rdf:resource="&obo;UO_0000239"/>
        <obo:IAO_0000115 rdf:datatype="&xsd;string">A spatial resolution unit which is a standard measure of the number of pixels in one millimeter length or width of a digital image divided by the physical length or width of a printed image.</obo:IAO_0000115>
        <oboInOwl:id rdf:datatype="&xsd;string">UO:0000243</oboInOwl:id>
        <oboInOwl:created_by rdf:datatype="&xsd;string">george gkoutos</oboInOwl:created_by>
        <oboInOwl:hasExactSynonym rdf:datatype="&xsd;string">pixels per millimetre</oboInOwl:hasExactSynonym>
        <oboInOwl:hasOBONamespace rdf:datatype="&xsd;string">unit.ontology</oboInOwl:hasOBONamespace>
        <oboInOwl:inSubset rdf:resource="&obo;uo#unit_slim"/>
    </owl:Class>
    <owl:Axiom>
        <owl:annotatedTarget rdf:datatype="&xsd;string">A spatial resolution unit which is a standard measure of the number of pixels in one millimeter length or width of a digital image divided by the physical length or width of a printed image.</owl:annotatedTarget>
        <oboInOwl:hasDbXref rdf:datatype="&xsd;string">Wikipedia:Wikipedia</oboInOwl:hasDbXref>
        <owl:annotatedProperty rdf:resource="&obo;IAO_0000115"/>
        <owl:annotatedSource rdf:resource="&obo;UO_0000243"/>
    </owl:Axiom>
    


    <!-- http://purl.obolibrary.org/obo/UO_0000244 -->

    <owl:Class rdf:about="&obo;UO_0000244">
        <rdfs:label rdf:datatype="&xsd;string">base pair</rdfs:label>
        <rdfs:subClassOf rdf:resource="&obo;UO_0000189"/>
        <obo:IAO_0000115 rdf:datatype="&xsd;string">A count unit which contains one nucleotide.</obo:IAO_0000115>
        <oboInOwl:id rdf:datatype="&xsd;string">UO:0000244</oboInOwl:id>
        <oboInOwl:hasExactSynonym rdf:datatype="&xsd;string">bp</oboInOwl:hasExactSynonym>
        <oboInOwl:created_by rdf:datatype="&xsd;string">george gkoutos</oboInOwl:created_by>
        <oboInOwl:hasOBONamespace rdf:datatype="&xsd;string">unit.ontology</oboInOwl:hasOBONamespace>
        <oboInOwl:inSubset rdf:resource="&obo;uo#unit_slim"/>
    </owl:Class>
    <owl:Axiom>
        <owl:annotatedTarget rdf:datatype="&xsd;string">A count unit which contains one nucleotide.</owl:annotatedTarget>
        <oboInOwl:hasDbXref rdf:datatype="&xsd;string">UO:GVG</oboInOwl:hasDbXref>
        <owl:annotatedProperty rdf:resource="&obo;IAO_0000115"/>
        <owl:annotatedSource rdf:resource="&obo;UO_0000244"/>
    </owl:Axiom>
    


    <!-- http://purl.obolibrary.org/obo/UO_0000245 -->

    <owl:Class rdf:about="&obo;UO_0000245">
        <rdfs:label rdf:datatype="&xsd;string">kibibyte</rdfs:label>
        <rdfs:subClassOf rdf:resource="&obo;UO_0000231"/>
        <obo:IAO_0000115 rdf:datatype="&xsd;string">An information unit which is equal to 1024 B.</obo:IAO_0000115>
        <oboInOwl:hasExactSynonym rdf:datatype="&xsd;string">KiB</oboInOwl:hasExactSynonym>
        <oboInOwl:id rdf:datatype="&xsd;string">UO:0000245</oboInOwl:id>
        <oboInOwl:created_by rdf:datatype="&xsd;string">george gkoutos</oboInOwl:created_by>
        <oboInOwl:hasOBONamespace rdf:datatype="&xsd;string">unit.ontology</oboInOwl:hasOBONamespace>
        <oboInOwl:inSubset rdf:resource="&obo;uo#unit_slim"/>
    </owl:Class>
    <owl:Axiom>
        <owl:annotatedTarget rdf:datatype="&xsd;string">An information unit which is equal to 1024 B.</owl:annotatedTarget>
        <oboInOwl:hasDbXref rdf:datatype="&xsd;string">NIST:NIST</oboInOwl:hasDbXref>
        <owl:annotatedProperty rdf:resource="&obo;IAO_0000115"/>
        <owl:annotatedSource rdf:resource="&obo;UO_0000245"/>
    </owl:Axiom>
    


    <!-- http://purl.obolibrary.org/obo/UO_0000246 -->

    <owl:Class rdf:about="&obo;UO_0000246">
        <rdfs:label rdf:datatype="&xsd;string">mebibyte</rdfs:label>
        <rdfs:subClassOf rdf:resource="&obo;UO_0000231"/>
        <obo:IAO_0000115 rdf:datatype="&xsd;string">An information unit which is equal to 1024 KiB.</obo:IAO_0000115>
        <oboInOwl:hasExactSynonym rdf:datatype="&xsd;string">MiB</oboInOwl:hasExactSynonym>
        <oboInOwl:id rdf:datatype="&xsd;string">UO:0000246</oboInOwl:id>
        <oboInOwl:created_by rdf:datatype="&xsd;string">george gkoutos</oboInOwl:created_by>
        <oboInOwl:hasOBONamespace rdf:datatype="&xsd;string">unit.ontology</oboInOwl:hasOBONamespace>
        <oboInOwl:inSubset rdf:resource="&obo;uo#unit_slim"/>
    </owl:Class>
    <owl:Axiom>
        <owl:annotatedTarget rdf:datatype="&xsd;string">An information unit which is equal to 1024 KiB.</owl:annotatedTarget>
        <oboInOwl:hasDbXref rdf:datatype="&xsd;string">NIST:NIST</oboInOwl:hasDbXref>
        <owl:annotatedProperty rdf:resource="&obo;IAO_0000115"/>
        <owl:annotatedSource rdf:resource="&obo;UO_0000246"/>
    </owl:Axiom>
    


    <!-- http://purl.obolibrary.org/obo/UO_0000247 -->

    <owl:Class rdf:about="&obo;UO_0000247">
        <rdfs:label rdf:datatype="&xsd;string">millivolt</rdfs:label>
        <rdfs:subClassOf rdf:resource="&obo;UO_0000217"/>
        <obo:IAO_0000115 rdf:datatype="&xsd;string">An electric potential difference unit which is equal to one thousandth of a volt or 10^[-3] V.</obo:IAO_0000115>
        <oboInOwl:id rdf:datatype="&xsd;string">UO:0000247</oboInOwl:id>
        <oboInOwl:created_by rdf:datatype="&xsd;string">george gkoutos</oboInOwl:created_by>
        <oboInOwl:hasExactSynonym rdf:datatype="&xsd;string">mV</oboInOwl:hasExactSynonym>
        <oboInOwl:hasOBONamespace rdf:datatype="&xsd;string">unit.ontology</oboInOwl:hasOBONamespace>
        <oboInOwl:inSubset rdf:resource="&obo;uo#unit_slim"/>
    </owl:Class>
    <owl:Axiom>
        <owl:annotatedTarget rdf:datatype="&xsd;string">An electric potential difference unit which is equal to one thousandth of a volt or 10^[-3] V.</owl:annotatedTarget>
        <oboInOwl:hasDbXref rdf:datatype="&xsd;string">UOC:GVG</oboInOwl:hasDbXref>
        <owl:annotatedProperty rdf:resource="&obo;IAO_0000115"/>
        <owl:annotatedSource rdf:resource="&obo;UO_0000247"/>
    </owl:Axiom>
    


    <!-- http://purl.obolibrary.org/obo/UO_0000248 -->

    <owl:Class rdf:about="&obo;UO_0000248">
        <rdfs:label rdf:datatype="&xsd;string">kilovolt</rdfs:label>
        <rdfs:subClassOf rdf:resource="&obo;UO_0000217"/>
        <obo:IAO_0000115 rdf:datatype="&xsd;string">An electric potential difference unit which is equal to one thousand volts or 10^[3] V.</obo:IAO_0000115>
        <oboInOwl:id rdf:datatype="&xsd;string">UO:0000248</oboInOwl:id>
        <oboInOwl:created_by rdf:datatype="&xsd;string">george gkoutos</oboInOwl:created_by>
        <oboInOwl:hasExactSynonym rdf:datatype="&xsd;string">kV</oboInOwl:hasExactSynonym>
        <oboInOwl:hasOBONamespace rdf:datatype="&xsd;string">unit.ontology</oboInOwl:hasOBONamespace>
        <oboInOwl:inSubset rdf:resource="&obo;uo#unit_slim"/>
    </owl:Class>
    <owl:Axiom>
        <owl:annotatedTarget rdf:datatype="&xsd;string">An electric potential difference unit which is equal to one thousand volts or 10^[3] V.</owl:annotatedTarget>
        <oboInOwl:hasDbXref rdf:datatype="&xsd;string">UOC:GVG</oboInOwl:hasDbXref>
        <owl:annotatedProperty rdf:resource="&obo;IAO_0000115"/>
        <owl:annotatedSource rdf:resource="&obo;UO_0000248"/>
    </owl:Axiom>
    


    <!-- http://purl.obolibrary.org/obo/UO_0000249 -->

    <owl:Class rdf:about="&obo;UO_0000249">
        <rdfs:label rdf:datatype="&xsd;string">microvolt</rdfs:label>
        <rdfs:subClassOf rdf:resource="&obo;UO_0000217"/>
        <obo:IAO_0000115 rdf:datatype="&xsd;string">An electric potential difference unit which is equal to one millionth of a volt or 10^[-6] V.</obo:IAO_0000115>
        <oboInOwl:id rdf:datatype="&xsd;string">UO:0000249</oboInOwl:id>
        <oboInOwl:created_by rdf:datatype="&xsd;string">george gkoutos</oboInOwl:created_by>
        <oboInOwl:hasExactSynonym rdf:datatype="&xsd;string">uV</oboInOwl:hasExactSynonym>
        <oboInOwl:hasOBONamespace rdf:datatype="&xsd;string">unit.ontology</oboInOwl:hasOBONamespace>
        <oboInOwl:inSubset rdf:resource="&obo;uo#unit_slim"/>
    </owl:Class>
    <owl:Axiom>
        <owl:annotatedTarget rdf:datatype="&xsd;string">An electric potential difference unit which is equal to one millionth of a volt or 10^[-6] V.</owl:annotatedTarget>
        <oboInOwl:hasDbXref rdf:datatype="&xsd;string">UOC:GVG</oboInOwl:hasDbXref>
        <owl:annotatedProperty rdf:resource="&obo;IAO_0000115"/>
        <owl:annotatedSource rdf:resource="&obo;UO_0000249"/>
    </owl:Axiom>
    


    <!-- http://purl.obolibrary.org/obo/UO_0000250 -->

    <owl:Class rdf:about="&obo;UO_0000250">
        <rdfs:label rdf:datatype="&xsd;string">nanovolt</rdfs:label>
        <rdfs:subClassOf rdf:resource="&obo;UO_0000217"/>
        <obo:IAO_0000115 rdf:datatype="&xsd;string">An electric potential difference unit which is equal to one billionth of a volt or 10^[-12] V.</obo:IAO_0000115>
        <oboInOwl:id rdf:datatype="&xsd;string">UO:0000250</oboInOwl:id>
        <oboInOwl:created_by rdf:datatype="&xsd;string">george gkoutos</oboInOwl:created_by>
        <oboInOwl:hasExactSynonym rdf:datatype="&xsd;string">nV</oboInOwl:hasExactSynonym>
        <oboInOwl:hasOBONamespace rdf:datatype="&xsd;string">unit.ontology</oboInOwl:hasOBONamespace>
        <oboInOwl:inSubset rdf:resource="&obo;uo#unit_slim"/>
    </owl:Class>
    <owl:Axiom>
        <owl:annotatedTarget rdf:datatype="&xsd;string">An electric potential difference unit which is equal to one billionth of a volt or 10^[-12] V.</owl:annotatedTarget>
        <oboInOwl:hasDbXref rdf:datatype="&xsd;string">UOC:GVG</oboInOwl:hasDbXref>
        <owl:annotatedProperty rdf:resource="&obo;IAO_0000115"/>
        <owl:annotatedSource rdf:resource="&obo;UO_0000250"/>
    </owl:Axiom>
    


    <!-- http://purl.obolibrary.org/obo/UO_0000251 -->

    <owl:Class rdf:about="&obo;UO_0000251">
        <rdfs:label rdf:datatype="&xsd;string">picovolt</rdfs:label>
        <rdfs:subClassOf rdf:resource="&obo;UO_0000217"/>
        <obo:IAO_0000115 rdf:datatype="&xsd;string">An electric potential difference unit which is equal to one trillionth of a volt or 10^[-12] V.</obo:IAO_0000115>
        <oboInOwl:id rdf:datatype="&xsd;string">UO:0000251</oboInOwl:id>
        <oboInOwl:created_by rdf:datatype="&xsd;string">george gkoutos</oboInOwl:created_by>
        <oboInOwl:hasExactSynonym rdf:datatype="&xsd;string">pV</oboInOwl:hasExactSynonym>
        <oboInOwl:hasOBONamespace rdf:datatype="&xsd;string">unit.ontology</oboInOwl:hasOBONamespace>
        <oboInOwl:inSubset rdf:resource="&obo;uo#unit_slim"/>
    </owl:Class>
    <owl:Axiom>
        <owl:annotatedTarget rdf:datatype="&xsd;string">An electric potential difference unit which is equal to one trillionth of a volt or 10^[-12] V.</owl:annotatedTarget>
        <oboInOwl:hasDbXref rdf:datatype="&xsd;string">UOC:GVG</oboInOwl:hasDbXref>
        <owl:annotatedProperty rdf:resource="&obo;IAO_0000115"/>
        <owl:annotatedSource rdf:resource="&obo;UO_0000251"/>
    </owl:Axiom>
    


    <!-- http://purl.obolibrary.org/obo/UO_0000252 -->

    <owl:Class rdf:about="&obo;UO_0000252">
        <rdfs:label rdf:datatype="&xsd;string">megavolt</rdfs:label>
        <rdfs:subClassOf rdf:resource="&obo;UO_0000217"/>
        <obo:IAO_0000115 rdf:datatype="&xsd;string">An electric potential difference unit which is equal to one million volts or 10^[6] V.</obo:IAO_0000115>
        <oboInOwl:hasExactSynonym rdf:datatype="&xsd;string">MV</oboInOwl:hasExactSynonym>
        <oboInOwl:id rdf:datatype="&xsd;string">UO:0000252</oboInOwl:id>
        <oboInOwl:created_by rdf:datatype="&xsd;string">george gkoutos</oboInOwl:created_by>
        <oboInOwl:hasOBONamespace rdf:datatype="&xsd;string">unit.ontology</oboInOwl:hasOBONamespace>
        <oboInOwl:inSubset rdf:resource="&obo;uo#unit_slim"/>
    </owl:Class>
    <owl:Axiom>
        <owl:annotatedTarget rdf:datatype="&xsd;string">An electric potential difference unit which is equal to one million volts or 10^[6] V.</owl:annotatedTarget>
        <oboInOwl:hasDbXref rdf:datatype="&xsd;string">UOC:GVG</oboInOwl:hasDbXref>
        <owl:annotatedProperty rdf:resource="&obo;IAO_0000115"/>
        <owl:annotatedSource rdf:resource="&obo;UO_0000252"/>
    </owl:Axiom>
    


    <!-- http://purl.obolibrary.org/obo/UO_0000253 -->

    <owl:Class rdf:about="&obo;UO_0000253">
        <rdfs:label rdf:datatype="&xsd;string">surface tension unit</rdfs:label>
        <rdfs:subClassOf rdf:resource="&obo;UO_0000000"/>
        <obo:IAO_0000115 rdf:datatype="&xsd;string">A unit which is a standard measure of the ability of a liguid to attraction of molecules at its surface as a result of unbalanced molecular cohesive forces.</obo:IAO_0000115>
        <oboInOwl:id rdf:datatype="&xsd;string">UO:0000253</oboInOwl:id>
        <oboInOwl:created_by rdf:datatype="&xsd;string">george gkoutos</oboInOwl:created_by>
        <oboInOwl:hasOBONamespace rdf:datatype="&xsd;string">unit.ontology</oboInOwl:hasOBONamespace>
        <oboInOwl:inSubset rdf:resource="&obo;uo#unit_group_slim"/>
    </owl:Class>
    <owl:Axiom>
        <owl:annotatedTarget rdf:datatype="&xsd;string">A unit which is a standard measure of the ability of a liguid to attraction of molecules at its surface as a result of unbalanced molecular cohesive forces.</owl:annotatedTarget>
        <oboInOwl:hasDbXref rdf:datatype="&xsd;string">NIST:NIST</oboInOwl:hasDbXref>
        <owl:annotatedProperty rdf:resource="&obo;IAO_0000115"/>
        <owl:annotatedSource rdf:resource="&obo;UO_0000253"/>
    </owl:Axiom>
    


    <!-- http://purl.obolibrary.org/obo/UO_0000254 -->

    <owl:Class rdf:about="&obo;UO_0000254">
        <rdfs:label rdf:datatype="&xsd;string">newton per meter</rdfs:label>
        <rdfs:subClassOf rdf:resource="&obo;UO_0000253"/>
        <obo:IAO_0000115 rdf:datatype="&xsd;string">A surface tension unit which is equal to one newton per meter.</obo:IAO_0000115>
        <oboInOwl:hasExactSynonym rdf:datatype="&xsd;string">N/m</oboInOwl:hasExactSynonym>
        <oboInOwl:id rdf:datatype="&xsd;string">UO:0000254</oboInOwl:id>
        <oboInOwl:created_by rdf:datatype="&xsd;string">george gkoutos</oboInOwl:created_by>
        <oboInOwl:hasExactSynonym rdf:datatype="&xsd;string">newton per metre</oboInOwl:hasExactSynonym>
        <oboInOwl:hasOBONamespace rdf:datatype="&xsd;string">unit.ontology</oboInOwl:hasOBONamespace>
        <oboInOwl:inSubset rdf:resource="&obo;uo#unit_slim"/>
    </owl:Class>
    <owl:Axiom>
        <owl:annotatedTarget rdf:datatype="&xsd;string">A surface tension unit which is equal to one newton per meter.</owl:annotatedTarget>
        <oboInOwl:hasDbXref rdf:datatype="&xsd;string">NIST:NIST</oboInOwl:hasDbXref>
        <owl:annotatedProperty rdf:resource="&obo;IAO_0000115"/>
        <owl:annotatedSource rdf:resource="&obo;UO_0000254"/>
    </owl:Axiom>
    


    <!-- http://purl.obolibrary.org/obo/UO_0000255 -->

    <owl:Class rdf:about="&obo;UO_0000255">
        <rdfs:label rdf:datatype="&xsd;string">dyne per cm</rdfs:label>
        <rdfs:subClassOf rdf:resource="&obo;UO_0000253"/>
        <obo:IAO_0000115 rdf:datatype="&xsd;string">A surface tension unit which is equal to one dyne per centimeter.</obo:IAO_0000115>
        <oboInOwl:id rdf:datatype="&xsd;string">UO:0000255</oboInOwl:id>
        <oboInOwl:hasExactSynonym rdf:datatype="&xsd;string">dyn/cm</oboInOwl:hasExactSynonym>
        <oboInOwl:created_by rdf:datatype="&xsd;string">george gkoutos</oboInOwl:created_by>
        <oboInOwl:hasOBONamespace rdf:datatype="&xsd;string">unit.ontology</oboInOwl:hasOBONamespace>
        <oboInOwl:inSubset rdf:resource="&obo;uo#unit_slim"/>
    </owl:Class>
    <owl:Axiom>
        <owl:annotatedTarget rdf:datatype="&xsd;string">A surface tension unit which is equal to one dyne per centimeter.</owl:annotatedTarget>
        <oboInOwl:hasDbXref rdf:datatype="&xsd;string">Wikipedia:Wikipedia</oboInOwl:hasDbXref>
        <owl:annotatedProperty rdf:resource="&obo;IAO_0000115"/>
        <owl:annotatedSource rdf:resource="&obo;UO_0000255"/>
    </owl:Axiom>
    


    <!-- http://purl.obolibrary.org/obo/UO_0000256 -->

    <owl:Class rdf:about="&obo;UO_0000256">
        <rdfs:label rdf:datatype="&xsd;string">viscosity unit</rdfs:label>
        <rdfs:subClassOf rdf:resource="&obo;UO_0000000"/>
        <obo:IAO_0000115 rdf:datatype="&xsd;string">A unit which is a standard measure of the internal resistance of fluids to flow.</obo:IAO_0000115>
        <oboInOwl:id rdf:datatype="&xsd;string">UO:0000256</oboInOwl:id>
        <oboInOwl:created_by rdf:datatype="&xsd;string">george gkoutos</oboInOwl:created_by>
        <oboInOwl:hasOBONamespace rdf:datatype="&xsd;string">unit.ontology</oboInOwl:hasOBONamespace>
        <oboInOwl:inSubset rdf:resource="&obo;uo#unit_group_slim"/>
    </owl:Class>
    <owl:Axiom>
        <owl:annotatedTarget rdf:datatype="&xsd;string">A unit which is a standard measure of the internal resistance of fluids to flow.</owl:annotatedTarget>
        <oboInOwl:hasDbXref rdf:datatype="&xsd;string">UOC:GVG</oboInOwl:hasDbXref>
        <owl:annotatedProperty rdf:resource="&obo;IAO_0000115"/>
        <owl:annotatedSource rdf:resource="&obo;UO_0000256"/>
    </owl:Axiom>
    


    <!-- http://purl.obolibrary.org/obo/UO_0000257 -->

    <owl:Class rdf:about="&obo;UO_0000257">
        <rdfs:label rdf:datatype="&xsd;string">pascal second</rdfs:label>
        <rdfs:subClassOf rdf:resource="&obo;UO_0000256"/>
        <obo:IAO_0000115 rdf:datatype="&xsd;string">A viscosity unit which is equal to one pascale per second.</obo:IAO_0000115>
        <oboInOwl:hasExactSynonym rdf:datatype="&xsd;string">Pa  s</oboInOwl:hasExactSynonym>
        <oboInOwl:id rdf:datatype="&xsd;string">UO:0000257</oboInOwl:id>
        <oboInOwl:created_by rdf:datatype="&xsd;string">george gkoutos</oboInOwl:created_by>
        <oboInOwl:hasOBONamespace rdf:datatype="&xsd;string">unit.ontology</oboInOwl:hasOBONamespace>
        <oboInOwl:inSubset rdf:resource="&obo;uo#unit_slim"/>
    </owl:Class>
    <owl:Axiom>
        <owl:annotatedTarget rdf:datatype="&xsd;string">A viscosity unit which is equal to one pascale per second.</owl:annotatedTarget>
        <oboInOwl:hasDbXref rdf:datatype="&xsd;string">NIST:NIST</oboInOwl:hasDbXref>
        <owl:annotatedProperty rdf:resource="&obo;IAO_0000115"/>
        <owl:annotatedSource rdf:resource="&obo;UO_0000257"/>
    </owl:Axiom>
    


    <!-- http://purl.obolibrary.org/obo/UO_0000258 -->

    <owl:Class rdf:about="&obo;UO_0000258">
        <rdfs:label rdf:datatype="&xsd;string">poise</rdfs:label>
        <rdfs:subClassOf rdf:resource="&obo;UO_0000256"/>
        <obo:IAO_0000115 rdf:datatype="&xsd;string">A viscosity unit which is equal to one dyne second per square centimeter.</obo:IAO_0000115>
        <oboInOwl:hasExactSynonym rdf:datatype="&xsd;string">P</oboInOwl:hasExactSynonym>
        <oboInOwl:id rdf:datatype="&xsd;string">UO:0000258</oboInOwl:id>
        <oboInOwl:hasExactSynonym rdf:datatype="&xsd;string">dyne s/cm^2</oboInOwl:hasExactSynonym>
        <oboInOwl:created_by rdf:datatype="&xsd;string">george gkoutos</oboInOwl:created_by>
        <oboInOwl:hasOBONamespace rdf:datatype="&xsd;string">unit.ontology</oboInOwl:hasOBONamespace>
        <oboInOwl:inSubset rdf:resource="&obo;uo#unit_slim"/>
    </owl:Class>
    <owl:Axiom>
        <owl:annotatedTarget rdf:datatype="&xsd;string">A viscosity unit which is equal to one dyne second per square centimeter.</owl:annotatedTarget>
        <oboInOwl:hasDbXref rdf:datatype="&xsd;string">Wikipedia:Wikipedia</oboInOwl:hasDbXref>
        <owl:annotatedProperty rdf:resource="&obo;IAO_0000115"/>
        <owl:annotatedSource rdf:resource="&obo;UO_0000258"/>
    </owl:Axiom>
    


    <!-- http://purl.obolibrary.org/obo/UO_0000259 -->

    <owl:Class rdf:about="&obo;UO_0000259">
        <rdfs:label rdf:datatype="&xsd;string">decibel</rdfs:label>
        <rdfs:subClassOf rdf:resource="&obo;UO_0000190"/>
        <obo:IAO_0000115 rdf:datatype="&xsd;string">A ratio unit which is an indicator of sound power per unit area.</obo:IAO_0000115>
        <oboInOwl:id rdf:datatype="&xsd;string">UO:0000259</oboInOwl:id>
        <oboInOwl:hasExactSynonym rdf:datatype="&xsd;string">dB</oboInOwl:hasExactSynonym>
        <oboInOwl:created_by rdf:datatype="&xsd;string">george gkoutos</oboInOwl:created_by>
        <oboInOwl:hasOBONamespace rdf:datatype="&xsd;string">unit.ontology</oboInOwl:hasOBONamespace>
        <oboInOwl:inSubset rdf:resource="&obo;uo#unit_slim"/>
    </owl:Class>
    <owl:Axiom>
        <owl:annotatedTarget rdf:datatype="&xsd;string">A ratio unit which is an indicator of sound power per unit area.</owl:annotatedTarget>
        <oboInOwl:hasDbXref rdf:datatype="&xsd;string">techtarget:techtarget</oboInOwl:hasDbXref>
        <owl:annotatedProperty rdf:resource="&obo;IAO_0000115"/>
        <owl:annotatedSource rdf:resource="&obo;UO_0000259"/>
    </owl:Axiom>
    


    <!-- http://purl.obolibrary.org/obo/UO_0000260 -->

    <owl:Class rdf:about="&obo;UO_0000260">
        <rdfs:label rdf:datatype="&xsd;string">effective dose unit</rdfs:label>
        <rdfs:subClassOf rdf:resource="&obo;UO_0000127"/>
        <obo:IAO_0000115 rdf:datatype="&xsd;string">A unit which is a standard measure of the estimate of the stochastic effect that a non-uniform radiation dose has on a human.</obo:IAO_0000115>
        <oboInOwl:id rdf:datatype="&xsd;string">UO:0000260</oboInOwl:id>
        <oboInOwl:created_by rdf:datatype="&xsd;string">george gkoutos</oboInOwl:created_by>
        <oboInOwl:hasOBONamespace rdf:datatype="&xsd;string">unit.ontology</oboInOwl:hasOBONamespace>
        <oboInOwl:inSubset rdf:resource="&obo;uo#unit_slim"/>
    </owl:Class>
    <owl:Axiom>
        <owl:annotatedTarget rdf:datatype="&xsd;string">A unit which is a standard measure of the estimate of the stochastic effect that a non-uniform radiation dose has on a human.</owl:annotatedTarget>
        <oboInOwl:hasDbXref rdf:datatype="&xsd;string">Wikipedia:Wikipedia</oboInOwl:hasDbXref>
        <owl:annotatedProperty rdf:resource="&obo;IAO_0000115"/>
        <owl:annotatedSource rdf:resource="&obo;UO_0000260"/>
    </owl:Axiom>
    


    <!-- http://purl.obolibrary.org/obo/UO_0000261 -->

    <owl:Class rdf:about="&obo;UO_0000261">
        <rdfs:label rdf:datatype="&xsd;string">conduction unit</rdfs:label>
        <rdfs:subClassOf rdf:resource="&obo;UO_0000000"/>
        <obo:IAO_0000115 rdf:datatype="&xsd;string">A unit which represents a standard measurement of the transmission of an entity through a medium.</obo:IAO_0000115>
        <oboInOwl:id rdf:datatype="&xsd;string">UO:0000261</oboInOwl:id>
        <oboInOwl:created_by rdf:datatype="&xsd;string">george gkoutos</oboInOwl:created_by>
        <oboInOwl:hasOBONamespace rdf:datatype="&xsd;string">unit.ontology</oboInOwl:hasOBONamespace>
        <oboInOwl:inSubset rdf:resource="&obo;uo#unit_group_slim"/>
    </owl:Class>
    <owl:Axiom>
        <owl:annotatedTarget rdf:datatype="&xsd;string">A unit which represents a standard measurement of the transmission of an entity through a medium.</owl:annotatedTarget>
        <oboInOwl:hasDbXref rdf:datatype="&xsd;string">UOC:GVG</oboInOwl:hasDbXref>
        <owl:annotatedProperty rdf:resource="&obo;IAO_0000115"/>
        <owl:annotatedSource rdf:resource="&obo;UO_0000261"/>
    </owl:Axiom>
    


    <!-- http://purl.obolibrary.org/obo/UO_0000262 -->

    <owl:Class rdf:about="&obo;UO_0000262">
        <rdfs:label rdf:datatype="&xsd;string">electrical conduction unit</rdfs:label>
        <rdfs:subClassOf rdf:resource="&obo;UO_0000261"/>
        <obo:IAO_0000115 rdf:datatype="&xsd;string">A unit which represents a standard measurement of the movement of electrically charged particles through a transmission medium (electrical conductor).</obo:IAO_0000115>
        <oboInOwl:id rdf:datatype="&xsd;string">UO:0000262</oboInOwl:id>
        <oboInOwl:created_by rdf:datatype="&xsd;string">george gkoutos</oboInOwl:created_by>
        <oboInOwl:hasOBONamespace rdf:datatype="&xsd;string">unit.ontology</oboInOwl:hasOBONamespace>
        <oboInOwl:inSubset rdf:resource="&obo;uo#unit_group_slim"/>
    </owl:Class>
    <owl:Axiom>
        <owl:annotatedTarget rdf:datatype="&xsd;string">A unit which represents a standard measurement of the movement of electrically charged particles through a transmission medium (electrical conductor).</owl:annotatedTarget>
        <oboInOwl:hasDbXref rdf:datatype="&xsd;string">UOC:GVG</oboInOwl:hasDbXref>
        <owl:annotatedProperty rdf:resource="&obo;IAO_0000115"/>
        <owl:annotatedSource rdf:resource="&obo;UO_0000262"/>
    </owl:Axiom>
    


    <!-- http://purl.obolibrary.org/obo/UO_0000263 -->

    <owl:Class rdf:about="&obo;UO_0000263">
        <rdfs:label rdf:datatype="&xsd;string">heat conduction unit</rdfs:label>
        <rdfs:subClassOf rdf:resource="&obo;UO_0000261"/>
        <obo:IAO_0000115 rdf:datatype="&xsd;string">A unit which represents a standard measurement of the spontaneous transfer of thermal energy through matter, from a region of higher temperature to a region of lower temperature.</obo:IAO_0000115>
        <oboInOwl:id rdf:datatype="&xsd;string">UO:0000263</oboInOwl:id>
        <oboInOwl:created_by rdf:datatype="&xsd;string">george gkoutos</oboInOwl:created_by>
        <oboInOwl:hasOBONamespace rdf:datatype="&xsd;string">unit.ontology</oboInOwl:hasOBONamespace>
        <oboInOwl:inSubset rdf:resource="&obo;uo#unit_group_slim"/>
    </owl:Class>
    <owl:Axiom>
        <owl:annotatedTarget rdf:datatype="&xsd;string">A unit which represents a standard measurement of the spontaneous transfer of thermal energy through matter, from a region of higher temperature to a region of lower temperature.</owl:annotatedTarget>
        <oboInOwl:hasDbXref rdf:datatype="&xsd;string">Wikipedia:Wikipedia</oboInOwl:hasDbXref>
        <owl:annotatedProperty rdf:resource="&obo;IAO_0000115"/>
        <owl:annotatedSource rdf:resource="&obo;UO_0000263"/>
    </owl:Axiom>
    


    <!-- http://purl.obolibrary.org/obo/UO_0000264 -->

    <owl:Class rdf:about="&obo;UO_0000264">
        <rdfs:label rdf:datatype="&xsd;string">siemens</rdfs:label>
        <rdfs:subClassOf rdf:resource="&obo;UO_0000262"/>
        <oboInOwl:hasExactSynonym rdf:datatype="&xsd;string">A V^-1</oboInOwl:hasExactSynonym>
        <obo:IAO_0000115 rdf:datatype="&xsd;string">An electrical conduction unit which is equal to A/V.</obo:IAO_0000115>
        <oboInOwl:hasRelatedSynonym rdf:datatype="&xsd;string">S</oboInOwl:hasRelatedSynonym>
        <oboInOwl:id rdf:datatype="&xsd;string">UO:0000264</oboInOwl:id>
        <oboInOwl:created_by rdf:datatype="&xsd;string">george gkoutos</oboInOwl:created_by>
        <oboInOwl:hasRelatedSynonym rdf:datatype="&xsd;string">mho </oboInOwl:hasRelatedSynonym>
        <oboInOwl:hasOBONamespace rdf:datatype="&xsd;string">unit.ontology</oboInOwl:hasOBONamespace>
        <oboInOwl:inSubset rdf:resource="&obo;uo#unit_slim"/>
    </owl:Class>
    <owl:Axiom>
        <owl:annotatedTarget rdf:datatype="&xsd;string">An electrical conduction unit which is equal to A/V.</owl:annotatedTarget>
        <oboInOwl:hasDbXref rdf:datatype="&xsd;string">NIST:NIST</oboInOwl:hasDbXref>
        <owl:annotatedProperty rdf:resource="&obo;IAO_0000115"/>
        <owl:annotatedSource rdf:resource="&obo;UO_0000264"/>
    </owl:Axiom>
    


    <!-- http://purl.obolibrary.org/obo/UO_0000265 -->

    <owl:Class rdf:about="&obo;UO_0000265">
        <rdfs:label rdf:datatype="&xsd;string">watt per meter kelvin</rdfs:label>
        <rdfs:subClassOf rdf:resource="&obo;UO_0000263"/>
        <obo:IAO_0000115 rdf:datatype="&xsd;string">An heat conduction unit which is equal to one watt divided by meter kelvin.</obo:IAO_0000115>
        <oboInOwl:id rdf:datatype="&xsd;string">UO:0000265</oboInOwl:id>
        <oboInOwl:hasExactSynonym rdf:datatype="&xsd;string">W/m K</oboInOwl:hasExactSynonym>
        <oboInOwl:created_by rdf:datatype="&xsd;string">george gkoutos</oboInOwl:created_by>
        <oboInOwl:hasOBONamespace rdf:datatype="&xsd;string">unit.ontology</oboInOwl:hasOBONamespace>
        <oboInOwl:hasRelatedSynonym rdf:datatype="&xsd;string">watt per metre kelvin</oboInOwl:hasRelatedSynonym>
        <oboInOwl:inSubset rdf:resource="&obo;uo#unit_slim"/>
    </owl:Class>
    <owl:Axiom>
        <owl:annotatedTarget rdf:datatype="&xsd;string">An heat conduction unit which is equal to one watt divided by meter kelvin.</owl:annotatedTarget>
        <oboInOwl:hasDbXref rdf:datatype="&xsd;string">NIST:NIST</oboInOwl:hasDbXref>
        <owl:annotatedProperty rdf:resource="&obo;IAO_0000115"/>
        <owl:annotatedSource rdf:resource="&obo;UO_0000265"/>
    </owl:Axiom>
    


    <!-- http://purl.obolibrary.org/obo/UO_0000266 -->

    <owl:Class rdf:about="&obo;UO_0000266">
        <rdfs:label rdf:datatype="&xsd;string">electronvolt</rdfs:label>
        <rdfs:subClassOf rdf:resource="&obo;UO_0000111"/>
        <obo:IAO_0000115 rdf:datatype="&xsd;string">A non-SI unit of energy (eV) defined as the energy acquired by a single unbound electron when it passes through an electrostatic potential difference of one volt. An electronvolt is equal to 1.602 176 53(14) x 10^-19 J.</obo:IAO_0000115>
        <oboInOwl:id rdf:datatype="&xsd;string">UO:0000266</oboInOwl:id>
        <oboInOwl:hasExactSynonym rdf:datatype="&xsd;string">eV</oboInOwl:hasExactSynonym>
        <oboInOwl:hasExactSynonym rdf:datatype="&xsd;string">electron volt</oboInOwl:hasExactSynonym>
        <oboInOwl:created_by rdf:datatype="&xsd;string">george gkoutos</oboInOwl:created_by>
        <oboInOwl:hasOBONamespace rdf:datatype="&xsd;string">unit.ontology</oboInOwl:hasOBONamespace>
        <oboInOwl:inSubset rdf:resource="&obo;uo#unit_slim"/>
    </owl:Class>
    <owl:Axiom>
        <owl:annotatedTarget rdf:datatype="&xsd;string">A non-SI unit of energy (eV) defined as the energy acquired by a single unbound electron when it passes through an electrostatic potential difference of one volt. An electronvolt is equal to 1.602 176 53(14) x 10^-19 J.</owl:annotatedTarget>
        <oboInOwl:hasDbXref rdf:datatype="&xsd;string">Wikipedia:Wikipedia</oboInOwl:hasDbXref>
        <owl:annotatedProperty rdf:resource="&obo;IAO_0000115"/>
        <owl:annotatedSource rdf:resource="&obo;UO_0000266"/>
    </owl:Axiom>
    


    <!-- http://purl.obolibrary.org/obo/UO_0000267 -->

    <owl:Class rdf:about="&obo;UO_0000267">
        <rdfs:label rdf:datatype="&xsd;string">electric field strength unit</rdfs:label>
        <rdfs:subClassOf rdf:resource="&obo;UO_0000000"/>
        <oboInOwl:creation_date rdf:datatype="&xsd;string">2009-03-03T12:23:16Z</oboInOwl:creation_date>
        <oboInOwl:hasExactSynonym rdf:datatype="&xsd;string">E-field strength </oboInOwl:hasExactSynonym>
        <obo:IAO_0000115 rdf:datatype="&xsd;string">The electric field strength is a unit which is a measure of the potential difference between two points some distance apart.</obo:IAO_0000115>
        <oboInOwl:id rdf:datatype="&xsd;string">UO:0000267</oboInOwl:id>
        <oboInOwl:created_by rdf:datatype="&xsd;string">george gkoutos</oboInOwl:created_by>
        <oboInOwl:hasOBONamespace rdf:datatype="&xsd;string">unit.ontology</oboInOwl:hasOBONamespace>
        <oboInOwl:inSubset rdf:resource="&obo;uo#unit_group_slim"/>
    </owl:Class>
    <owl:Axiom>
        <owl:annotatedTarget rdf:datatype="&xsd;string">The electric field strength is a unit which is a measure of the potential difference between two points some distance apart.</owl:annotatedTarget>
        <oboInOwl:hasDbXref rdf:datatype="&xsd;string">Wikipedia:http://en.wikipedia.org/wiki/Electric_field</oboInOwl:hasDbXref>
        <owl:annotatedProperty rdf:resource="&obo;IAO_0000115"/>
        <owl:annotatedSource rdf:resource="&obo;UO_0000267"/>
    </owl:Axiom>
    


    <!-- http://purl.obolibrary.org/obo/UO_0000268 -->

    <owl:Class rdf:about="&obo;UO_0000268">
        <rdfs:label rdf:datatype="&xsd;string">volt per meter</rdfs:label>
        <rdfs:subClassOf rdf:resource="&obo;UO_0000267"/>
        <oboInOwl:creation_date rdf:datatype="&xsd;string">2009-03-03T12:28:17Z</oboInOwl:creation_date>
        <obo:IAO_0000115 rdf:datatype="&xsd;string">The volt per meter is a unit of electric field strength equal to the a potential difference of 1 volt existing between two points that are 1 meter apart.</obo:IAO_0000115>
        <oboInOwl:id rdf:datatype="&xsd;string">UO:0000268</oboInOwl:id>
        <oboInOwl:hasExactSynonym rdf:datatype="&xsd;string">V/m</oboInOwl:hasExactSynonym>
        <oboInOwl:created_by rdf:datatype="&xsd;string">george gkoutos</oboInOwl:created_by>
        <oboInOwl:hasOBONamespace rdf:datatype="&xsd;string">unit.ontology</oboInOwl:hasOBONamespace>
        <oboInOwl:hasExactSynonym rdf:datatype="&xsd;string">volt per metre</oboInOwl:hasExactSynonym>
        <oboInOwl:inSubset rdf:resource="&obo;uo#unit_slim"/>
    </owl:Class>
    <owl:Axiom>
        <owl:annotatedTarget rdf:datatype="&xsd;string">The volt per meter is a unit of electric field strength equal to the a potential difference of 1 volt existing between two points that are 1 meter apart.</owl:annotatedTarget>
        <oboInOwl:hasDbXref rdf:datatype="&xsd;string">Wikipedia:http://en.wikipedia.org/wiki/Electric_field</oboInOwl:hasDbXref>
        <owl:annotatedProperty rdf:resource="&obo;IAO_0000115"/>
        <owl:annotatedSource rdf:resource="&obo;UO_0000268"/>
    </owl:Axiom>
    


    <!-- http://purl.obolibrary.org/obo/UO_0000269 -->

    <owl:Class rdf:about="&obo;UO_0000269">
        <rdfs:label rdf:datatype="&xsd;string">absorbance unit</rdfs:label>
        <rdfs:subClassOf rdf:resource="&obo;UO_0000186"/>
        <oboInOwl:creation_date rdf:datatype="&xsd;string">2009-07-14T12:33:48Z</oboInOwl:creation_date>
        <obo:IAO_0000115 rdf:datatype="&xsd;string">A dimensionless logarithmic unit assigned to a measure of absorbance of light through a partially absorbing substance, defined as -log10(I/I_0) where I = transmitted light and I_0 = incident light.</obo:IAO_0000115>
        <oboInOwl:hasExactSynonym rdf:datatype="&xsd;string">AU</oboInOwl:hasExactSynonym>
        <oboInOwl:id rdf:datatype="&xsd;string">UO:0000269</oboInOwl:id>
        <oboInOwl:created_by rdf:datatype="&xsd;string">george gkoutos</oboInOwl:created_by>
        <oboInOwl:hasOBONamespace rdf:datatype="&xsd;string">unit.ontology</oboInOwl:hasOBONamespace>
        <oboInOwl:inSubset rdf:resource="&obo;uo#unit_slim"/>
    </owl:Class>
    <owl:Axiom>
        <owl:annotatedTarget rdf:datatype="&xsd;string">A dimensionless logarithmic unit assigned to a measure of absorbance of light through a partially absorbing substance, defined as -log10(I/I_0) where I = transmitted light and I_0 = incident light.</owl:annotatedTarget>
        <oboInOwl:hasDbXref rdf:datatype="&xsd;string">Wikipedia:http://en.wikipedia.org/wiki/Absorbance</oboInOwl:hasDbXref>
        <owl:annotatedProperty rdf:resource="&obo;IAO_0000115"/>
        <owl:annotatedSource rdf:resource="&obo;UO_0000269"/>
    </owl:Axiom>
    


    <!-- http://purl.obolibrary.org/obo/UO_0000270 -->

    <owl:Class rdf:about="&obo;UO_0000270">
        <rdfs:label rdf:datatype="&xsd;string">volumetric flow rate unit</rdfs:label>
        <rdfs:subClassOf rdf:resource="&obo;UO_0000000"/>
        <obo:IAO_0000115 rdf:datatype="&xsd;string">A unit which is a standard measure of the volume of fluid which passes through a given surface per unit time .</obo:IAO_0000115>
        <oboInOwl:id rdf:datatype="&xsd;string">UO:0000270</oboInOwl:id>
        <oboInOwl:created_by rdf:datatype="&xsd;string">george gkoutos</oboInOwl:created_by>
        <oboInOwl:hasOBONamespace rdf:datatype="&xsd;string">unit.ontology</oboInOwl:hasOBONamespace>
        <oboInOwl:inSubset rdf:resource="&obo;uo#unit_group_slim"/>
    </owl:Class>
    <owl:Axiom>
        <owl:annotatedTarget rdf:datatype="&xsd;string">A unit which is a standard measure of the volume of fluid which passes through a given surface per unit time .</owl:annotatedTarget>
        <oboInOwl:hasDbXref rdf:datatype="&xsd;string">Wikipedia:Wikipedia</oboInOwl:hasDbXref>
        <owl:annotatedProperty rdf:resource="&obo;IAO_0000115"/>
        <owl:annotatedSource rdf:resource="&obo;UO_0000270"/>
    </owl:Axiom>
    


    <!-- http://purl.obolibrary.org/obo/UO_0000271 -->

    <owl:Class rdf:about="&obo;UO_0000271">
        <rdfs:label rdf:datatype="&xsd;string">microliters per minute</rdfs:label>
        <rdfs:subClassOf rdf:resource="&obo;UO_0000270"/>
        <obo:IAO_0000115 rdf:datatype="&xsd;string">A volumetric flow rate unit which is equal to one microliter volume through a given surface in one minute.</obo:IAO_0000115>
        <oboInOwl:id rdf:datatype="&xsd;string">UO:0000271</oboInOwl:id>
        <oboInOwl:created_by rdf:datatype="&xsd;string">george gkoutos</oboInOwl:created_by>
        <oboInOwl:hasExactSynonym rdf:datatype="&xsd;string">microlitres per minute</oboInOwl:hasExactSynonym>
        <oboInOwl:hasExactSynonym rdf:datatype="&xsd;string">uL/min</oboInOwl:hasExactSynonym>
        <oboInOwl:hasOBONamespace rdf:datatype="&xsd;string">unit.ontology</oboInOwl:hasOBONamespace>
        <oboInOwl:inSubset rdf:resource="&obo;uo#unit_slim"/>
    </owl:Class>
    <owl:Axiom>
        <owl:annotatedTarget rdf:datatype="&xsd;string">A volumetric flow rate unit which is equal to one microliter volume through a given surface in one minute.</owl:annotatedTarget>
        <oboInOwl:hasDbXref rdf:datatype="&xsd;string">UOC:GVG</oboInOwl:hasDbXref>
        <owl:annotatedProperty rdf:resource="&obo;IAO_0000115"/>
        <owl:annotatedSource rdf:resource="&obo;UO_0000271"/>
    </owl:Axiom>
    


    <!-- http://purl.obolibrary.org/obo/UO_0000272 -->

    <owl:Class rdf:about="&obo;UO_0000272">
        <rdfs:label rdf:datatype="&xsd;string">millimetres of mercury</rdfs:label>
        <rdfs:subClassOf rdf:resource="&obo;UO_0000109"/>
        <obo:IAO_0000115 rdf:datatype="&xsd;string">A unit of pressure equal to the amount of fluid pressure one millimeter deep in mercury at zero degrees centigrade on Earth.</obo:IAO_0000115>
        <oboInOwl:id rdf:datatype="&xsd;string">UO:0000272</oboInOwl:id>
        <oboInOwl:created_by rdf:datatype="&xsd;string">george gkoutos</oboInOwl:created_by>
        <oboInOwl:hasExactSynonym rdf:datatype="&xsd;string">millimeters of mercury</oboInOwl:hasExactSynonym>
        <oboInOwl:hasExactSynonym rdf:datatype="&xsd;string">mmHg</oboInOwl:hasExactSynonym>
        <oboInOwl:hasOBONamespace rdf:datatype="&xsd;string">unit.ontology</oboInOwl:hasOBONamespace>
        <oboInOwl:inSubset rdf:resource="&obo;uo#unit_slim"/>
    </owl:Class>
    <owl:Axiom>
        <owl:annotatedTarget rdf:datatype="&xsd;string">A unit of pressure equal to the amount of fluid pressure one millimeter deep in mercury at zero degrees centigrade on Earth.</owl:annotatedTarget>
        <oboInOwl:hasDbXref rdf:datatype="&xsd;string">url:en.wiktionary.org/wiki/mmHg</oboInOwl:hasDbXref>
        <owl:annotatedProperty rdf:resource="&obo;IAO_0000115"/>
        <owl:annotatedSource rdf:resource="&obo;UO_0000272"/>
    </owl:Axiom>
    


    <!-- http://purl.obolibrary.org/obo/UO_0000273 -->

    <owl:Class rdf:about="&obo;UO_0000273">
        <rdfs:label rdf:datatype="&xsd;string">milligram per liter</rdfs:label>
        <rdfs:subClassOf rdf:resource="&obo;UO_0000052"/>
        <oboInOwl:creation_date rdf:datatype="&xsd;string">2011-03-21T10:35:01Z</oboInOwl:creation_date>
        <obo:IAO_0000115 rdf:datatype="&xsd;string">A mass unit density which is equal to mass of an object in milligrams divided by the volume in liters.</obo:IAO_0000115>
        <oboInOwl:id rdf:datatype="&xsd;string">UO:0000273</oboInOwl:id>
        <oboInOwl:created_by rdf:datatype="&xsd;string">george</oboInOwl:created_by>
        <oboInOwl:hasExactSynonym rdf:datatype="&xsd;string">mg/L</oboInOwl:hasExactSynonym>
        <oboInOwl:hasExactSynonym rdf:datatype="&xsd;string">milligram per litre</oboInOwl:hasExactSynonym>
        <oboInOwl:hasOBONamespace rdf:datatype="&xsd;string">unit.ontology</oboInOwl:hasOBONamespace>
        <oboInOwl:inSubset rdf:resource="&obo;uo#unit_slim"/>
    </owl:Class>
    <owl:Axiom>
        <owl:annotatedTarget rdf:datatype="&xsd;string">A mass unit density which is equal to mass of an object in milligrams divided by the volume in liters.</owl:annotatedTarget>
        <oboInOwl:hasDbXref rdf:datatype="&xsd;string">UOC:GVG</oboInOwl:hasDbXref>
        <owl:annotatedProperty rdf:resource="&obo;IAO_0000115"/>
        <owl:annotatedSource rdf:resource="&obo;UO_0000273"/>
    </owl:Axiom>
    


    <!-- http://purl.obolibrary.org/obo/UO_0000274 -->

    <owl:Class rdf:about="&obo;UO_0000274">
        <rdfs:label rdf:datatype="&xsd;string">microgram per milliliter</rdfs:label>
        <rdfs:subClassOf rdf:resource="&obo;UO_0000052"/>
        <oboInOwl:creation_date rdf:datatype="&xsd;string">2011-03-21T10:40:21Z</oboInOwl:creation_date>
        <obo:IAO_0000115 rdf:datatype="&xsd;string">A mass unit density which is equal to mass of an object in micrograms divided by the volume in millliters.</obo:IAO_0000115>
        <oboInOwl:created_by rdf:datatype="&xsd;string">George Gkoutos</oboInOwl:created_by>
        <oboInOwl:id rdf:datatype="&xsd;string">UO:0000274</oboInOwl:id>
        <oboInOwl:hasRelatedSynonym rdf:datatype="&xsd;string">microgram per millilitre</oboInOwl:hasRelatedSynonym>
        <oboInOwl:hasExactSynonym rdf:datatype="&xsd;string">ug/ml</oboInOwl:hasExactSynonym>
        <oboInOwl:hasOBONamespace rdf:datatype="&xsd;string">unit.ontology</oboInOwl:hasOBONamespace>
        <oboInOwl:inSubset rdf:resource="&obo;uo#unit_slim"/>
    </owl:Class>
    <owl:Axiom>
        <owl:annotatedTarget rdf:datatype="&xsd;string">A mass unit density which is equal to mass of an object in micrograms divided by the volume in millliters.</owl:annotatedTarget>
        <oboInOwl:hasDbXref rdf:datatype="&xsd;string">UOC:GVG</oboInOwl:hasDbXref>
        <owl:annotatedProperty rdf:resource="&obo;IAO_0000115"/>
        <owl:annotatedSource rdf:resource="&obo;UO_0000274"/>
    </owl:Axiom>
    


    <!-- http://purl.obolibrary.org/obo/UO_0000275 -->

    <owl:Class rdf:about="&obo;UO_0000275">
        <rdfs:label rdf:datatype="&xsd;string">nanogram per milliliter</rdfs:label>
        <rdfs:subClassOf rdf:resource="&obo;UO_0000052"/>
        <oboInOwl:creation_date rdf:datatype="&xsd;string">2011-03-21T10:55:12Z</oboInOwl:creation_date>
        <obo:IAO_0000115 rdf:datatype="&xsd;string">A mass unit density which is equal to mass of an object in nanograms divided by the volume in milliliters.</obo:IAO_0000115>
        <oboInOwl:created_by rdf:datatype="&xsd;string">George Gkoutos</oboInOwl:created_by>
        <oboInOwl:id rdf:datatype="&xsd;string">UO:0000275</oboInOwl:id>
        <oboInOwl:hasExactSynonym rdf:datatype="&xsd;string">nanogram per millilitre</oboInOwl:hasExactSynonym>
        <oboInOwl:hasExactSynonym rdf:datatype="&xsd;string">ng/ml</oboInOwl:hasExactSynonym>
        <oboInOwl:hasOBONamespace rdf:datatype="&xsd;string">unit.ontology</oboInOwl:hasOBONamespace>
        <oboInOwl:inSubset rdf:resource="&obo;uo#unit_slim"/>
    </owl:Class>
    <owl:Axiom>
        <owl:annotatedTarget rdf:datatype="&xsd;string">A mass unit density which is equal to mass of an object in nanograms divided by the volume in milliliters.</owl:annotatedTarget>
        <oboInOwl:hasDbXref rdf:datatype="&xsd;string">UOC:GVG</oboInOwl:hasDbXref>
        <owl:annotatedProperty rdf:resource="&obo;IAO_0000115"/>
        <owl:annotatedSource rdf:resource="&obo;UO_0000275"/>
    </owl:Axiom>
    


    <!-- http://purl.obolibrary.org/obo/UO_0000276 -->

    <owl:Class rdf:about="&obo;UO_0000276">
        <rdfs:label rdf:datatype="&xsd;string">amount per container</rdfs:label>
        <rdfs:subClassOf rdf:resource="&obo;UO_0000051"/>
        <obo:IAO_0000115 rdf:datatype="&xsd;string">A concentration unit which is a standard measure of the amount of a substance in a given container.</obo:IAO_0000115>
        <oboInOwl:id rdf:datatype="&xsd;string">UO:0000276</oboInOwl:id>
        <oboInOwl:created_by rdf:datatype="&xsd;string">george gkoutos</oboInOwl:created_by>
        <oboInOwl:hasOBONamespace rdf:datatype="&xsd;string">unit.ontology</oboInOwl:hasOBONamespace>
        <oboInOwl:inSubset rdf:resource="&obo;uo#unit_group_slim"/>
    </owl:Class>
    <owl:Axiom>
        <owl:annotatedTarget rdf:datatype="&xsd;string">A concentration unit which is a standard measure of the amount of a substance in a given container.</owl:annotatedTarget>
        <oboInOwl:hasDbXref rdf:datatype="&xsd;string">UOC:GVG</oboInOwl:hasDbXref>
        <owl:annotatedProperty rdf:resource="&obo;IAO_0000115"/>
        <owl:annotatedSource rdf:resource="&obo;UO_0000276"/>
    </owl:Axiom>
    


    <!-- http://purl.obolibrary.org/obo/UO_0000277 -->

    <owl:Class rdf:about="&obo;UO_0000277">
        <rdfs:label rdf:datatype="&xsd;string">ug/disk</rdfs:label>
        <rdfs:subClassOf rdf:resource="&obo;UO_0000276"/>
        <obo:IAO_0000115 rdf:datatype="&xsd;string">A unit which is equal to one microgram per disk, where a disk is some physical surface/container upon which the substance is deposited.</obo:IAO_0000115>
        <oboInOwl:id rdf:datatype="&xsd;string">UO:0000277</oboInOwl:id>
        <oboInOwl:created_by rdf:datatype="&xsd;string">george gkoutos</oboInOwl:created_by>
        <oboInOwl:hasOBONamespace rdf:datatype="&xsd;string">unit.ontology</oboInOwl:hasOBONamespace>
        <oboInOwl:inSubset rdf:resource="&obo;uo#unit_group_slim"/>
    </owl:Class>
    <owl:Axiom>
        <owl:annotatedTarget rdf:datatype="&xsd;string">A unit which is equal to one microgram per disk, where a disk is some physical surface/container upon which the substance is deposited.</owl:annotatedTarget>
        <oboInOwl:hasDbXref rdf:datatype="&xsd;string">UOC:MD</oboInOwl:hasDbXref>
        <owl:annotatedProperty rdf:resource="&obo;IAO_0000115"/>
        <owl:annotatedSource rdf:resource="&obo;UO_0000277"/>
    </owl:Axiom>
    


    <!-- http://purl.obolibrary.org/obo/UO_0000278 -->

    <owl:Class rdf:about="&obo;UO_0000278">
        <rdfs:label rdf:datatype="&xsd;string">nmole/disk</rdfs:label>
        <rdfs:subClassOf rdf:resource="&obo;UO_0000276"/>
        <obo:IAO_0000115 rdf:datatype="&xsd;string">A unit which is equal to one nanomole per disk, where a disk is some physical surface/container upon which the substance is deposited.</obo:IAO_0000115>
        <oboInOwl:id rdf:datatype="&xsd;string">UO:0000278</oboInOwl:id>
        <oboInOwl:created_by rdf:datatype="&xsd;string">george gkoutos</oboInOwl:created_by>
        <oboInOwl:hasOBONamespace rdf:datatype="&xsd;string">unit.ontology</oboInOwl:hasOBONamespace>
        <oboInOwl:inSubset rdf:resource="&obo;uo#unit_group_slim"/>
    </owl:Class>
    <owl:Axiom>
        <owl:annotatedTarget rdf:datatype="&xsd;string">A unit which is equal to one nanomole per disk, where a disk is some physical surface/container upon which the substance is deposited.</owl:annotatedTarget>
        <oboInOwl:hasDbXref rdf:datatype="&xsd;string">UOC:MD</oboInOwl:hasDbXref>
        <owl:annotatedProperty rdf:resource="&obo;IAO_0000115"/>
        <owl:annotatedSource rdf:resource="&obo;UO_0000278"/>
    </owl:Axiom>
    


    <!-- http://purl.obolibrary.org/obo/UO_0000279 -->

    <owl:Class rdf:about="&obo;UO_0000279">
        <rdfs:label rdf:datatype="&xsd;string">milliunits per milliliter</rdfs:label>
        <rdfs:subClassOf rdf:resource="&obo;UO_0000177"/>
        <obo:IAO_0000115 rdf:datatype="&xsd;string">A unit per milliliter unit which is equal to one thousandth of a unit of an agreed arbitrary amount per one milliliter.</obo:IAO_0000115>
        <oboInOwl:id rdf:datatype="&xsd;string">UO:0000279</oboInOwl:id>
        <oboInOwl:created_by rdf:datatype="&xsd;string">george gkoutos</oboInOwl:created_by>
        <oboInOwl:hasExactSynonym rdf:datatype="&xsd;string">mU/ml</oboInOwl:hasExactSynonym>
        <oboInOwl:hasExactSynonym rdf:datatype="&xsd;string">milliunits per millilitre</oboInOwl:hasExactSynonym>
        <oboInOwl:hasOBONamespace rdf:datatype="&xsd;string">unit.ontology</oboInOwl:hasOBONamespace>
        <oboInOwl:inSubset rdf:resource="&obo;uo#unit_slim"/>
    </owl:Class>
    <owl:Axiom>
        <owl:annotatedTarget rdf:datatype="&xsd;string">A unit per milliliter unit which is equal to one thousandth of a unit of an agreed arbitrary amount per one milliliter.</owl:annotatedTarget>
        <oboInOwl:hasDbXref rdf:datatype="&xsd;string">UOC:GVG</oboInOwl:hasDbXref>
        <owl:annotatedProperty rdf:resource="&obo;IAO_0000115"/>
        <owl:annotatedSource rdf:resource="&obo;UO_0000279"/>
    </owl:Axiom>
    


    <!-- http://purl.obolibrary.org/obo/UO_0000280 -->

    <owl:Class rdf:about="&obo;UO_0000280">
        <rdfs:label rdf:datatype="&xsd;string">rate unit</rdfs:label>
        <rdfs:subClassOf rdf:resource="&obo;UO_0000000"/>
        <obo:IAO_0000115 rdf:datatype="&xsd;string">A unit which represents a standard measurement occurrence of a process per unit time.</obo:IAO_0000115>
        <oboInOwl:id rdf:datatype="&xsd;string">UO:0000280</oboInOwl:id>
        <oboInOwl:created_by rdf:datatype="&xsd;string">george gkoutos</oboInOwl:created_by>
        <oboInOwl:hasOBONamespace rdf:datatype="&xsd;string">unit.ontology</oboInOwl:hasOBONamespace>
        <oboInOwl:inSubset rdf:resource="&obo;uo#unit_group_slim"/>
    </owl:Class>
    <owl:Axiom>
        <owl:annotatedTarget rdf:datatype="&xsd;string">A unit which represents a standard measurement occurrence of a process per unit time.</owl:annotatedTarget>
        <oboInOwl:hasDbXref rdf:datatype="&xsd;string">UOC:GVG</oboInOwl:hasDbXref>
        <owl:annotatedProperty rdf:resource="&obo;IAO_0000115"/>
        <owl:annotatedSource rdf:resource="&obo;UO_0000280"/>
    </owl:Axiom>
    


    <!-- http://purl.obolibrary.org/obo/UO_0000281 -->

    <owl:Class rdf:about="&obo;UO_0000281">
        <rdfs:label rdf:datatype="&xsd;string">count per nanomolar second</rdfs:label>
        <rdfs:subClassOf rdf:resource="&obo;UO_0000280"/>
        <obo:IAO_0000115 rdf:datatype="&xsd;string">A rate unit which is equal to one over one nanomolar second.</obo:IAO_0000115>
        <oboInOwl:id rdf:datatype="&xsd;string">UO:0000281</oboInOwl:id>
        <oboInOwl:created_by rdf:datatype="&xsd;string">george gkoutos</oboInOwl:created_by>
        <oboInOwl:hasExactSynonym rdf:datatype="&xsd;string">nM^-1 s^-1</oboInOwl:hasExactSynonym>
        <oboInOwl:hasOBONamespace rdf:datatype="&xsd;string">unit.ontology</oboInOwl:hasOBONamespace>
        <oboInOwl:inSubset rdf:resource="&obo;uo#unit_slim"/>
    </owl:Class>
    <owl:Axiom>
        <owl:annotatedTarget rdf:datatype="&xsd;string">A rate unit which is equal to one over one nanomolar second.</owl:annotatedTarget>
        <oboInOwl:hasDbXref rdf:datatype="&xsd;string">UOC:GVG</oboInOwl:hasDbXref>
        <owl:annotatedProperty rdf:resource="&obo;IAO_0000115"/>
        <owl:annotatedSource rdf:resource="&obo;UO_0000281"/>
    </owl:Axiom>
    


    <!-- http://purl.obolibrary.org/obo/UO_0000282 -->

    <owl:Class rdf:about="&obo;UO_0000282">
        <rdfs:label rdf:datatype="&xsd;string">count per molar second</rdfs:label>
        <rdfs:subClassOf rdf:resource="&obo;UO_0000280"/>
        <obo:IAO_0000115 rdf:datatype="&xsd;string">A rate unit which is equal to one over one molar second.</obo:IAO_0000115>
        <oboInOwl:hasExactSynonym rdf:datatype="&xsd;string">M^-1 s^-1</oboInOwl:hasExactSynonym>
        <oboInOwl:id rdf:datatype="&xsd;string">UO:0000282</oboInOwl:id>
        <oboInOwl:created_by rdf:datatype="&xsd;string">george gkoutos</oboInOwl:created_by>
        <oboInOwl:hasOBONamespace rdf:datatype="&xsd;string">unit.ontology</oboInOwl:hasOBONamespace>
        <oboInOwl:inSubset rdf:resource="&obo;uo#unit_slim"/>
    </owl:Class>
    <owl:Axiom>
        <owl:annotatedTarget rdf:datatype="&xsd;string">A rate unit which is equal to one over one molar second.</owl:annotatedTarget>
        <oboInOwl:hasDbXref rdf:datatype="&xsd;string">UOC:GVG</oboInOwl:hasDbXref>
        <owl:annotatedProperty rdf:resource="&obo;IAO_0000115"/>
        <owl:annotatedSource rdf:resource="&obo;UO_0000282"/>
    </owl:Axiom>
    


    <!-- http://purl.obolibrary.org/obo/UO_0000283 -->

    <owl:Class rdf:about="&obo;UO_0000283">
        <rdfs:label rdf:datatype="&xsd;string">kilogram per hectare</rdfs:label>
        <rdfs:subClassOf rdf:resource="&obo;UO_0000054"/>
        <oboInOwl:creation_date rdf:datatype="&xsd;string">2011-10-12T11:17:08Z</oboInOwl:creation_date>
        <obo:IAO_0000115 rdf:datatype="&xsd;string">An area density unit which is equal to the mass of an object in kilograms divided by the surface area in hectares..</obo:IAO_0000115>
        <oboInOwl:created_by rdf:datatype="&xsd;string">George Gkoutos</oboInOwl:created_by>
        <oboInOwl:id rdf:datatype="&xsd;string">UO:0000283</oboInOwl:id>
        <oboInOwl:hasOBONamespace rdf:datatype="&xsd;string">unit.ontology</oboInOwl:hasOBONamespace>
        <oboInOwl:inSubset rdf:resource="&obo;uo#unit_slim"/>
    </owl:Class>
    <owl:Axiom>
        <owl:annotatedTarget rdf:datatype="&xsd;string">An area density unit which is equal to the mass of an object in kilograms divided by the surface area in hectares..</owl:annotatedTarget>
        <oboInOwl:hasDbXref rdf:datatype="&xsd;string">UO:GVG</oboInOwl:hasDbXref>
        <owl:annotatedProperty rdf:resource="&obo;IAO_0000115"/>
        <owl:annotatedSource rdf:resource="&obo;UO_0000283"/>
    </owl:Axiom>
    


    <!-- http://purl.obolibrary.org/obo/UO_0000284 -->

    <owl:Class rdf:about="&obo;UO_0000284">
        <rdfs:label rdf:datatype="&xsd;string">count per nanomolar</rdfs:label>
        <rdfs:subClassOf rdf:resource="&obo;UO_0000280"/>
        <oboInOwl:hasExactSynonym rdf:datatype="&xsd;string">1/nM</oboInOwl:hasExactSynonym>
        <obo:IAO_0000115 rdf:datatype="&xsd;string">A rate unit which is equal to one over one nanomolar.</obo:IAO_0000115>
        <oboInOwl:id rdf:datatype="&xsd;string">UO:0000284</oboInOwl:id>
        <oboInOwl:hasExactSynonym rdf:datatype="&xsd;string">nM^-1</oboInOwl:hasExactSynonym>
        <oboInOwl:hasOBONamespace rdf:datatype="&xsd;string">unit.ontology</oboInOwl:hasOBONamespace>
        <oboInOwl:inSubset rdf:resource="&obo;uo#unit_slim"/>
    </owl:Class>
    <owl:Axiom>
        <owl:annotatedTarget rdf:datatype="&xsd;string">A rate unit which is equal to one over one nanomolar.</owl:annotatedTarget>
        <oboInOwl:hasDbXref rdf:datatype="&xsd;string">UO:GVG</oboInOwl:hasDbXref>
        <owl:annotatedProperty rdf:resource="&obo;IAO_0000115"/>
        <owl:annotatedSource rdf:resource="&obo;UO_0000284"/>
    </owl:Axiom>
    


    <!-- http://purl.obolibrary.org/obo/UO_0000285 -->

    <owl:Class rdf:about="&obo;UO_0000285">
        <rdfs:label rdf:datatype="&xsd;string">count per molar</rdfs:label>
        <rdfs:subClassOf rdf:resource="&obo;UO_0000280"/>
        <oboInOwl:hasExactSynonym rdf:datatype="&xsd;string">1/M</oboInOwl:hasExactSynonym>
        <obo:IAO_0000115 rdf:datatype="&xsd;string">A rate unit which is equal to one over one molar.</obo:IAO_0000115>
        <oboInOwl:hasExactSynonym rdf:datatype="&xsd;string">M^-1</oboInOwl:hasExactSynonym>
        <oboInOwl:id rdf:datatype="&xsd;string">UO:0000285</oboInOwl:id>
        <oboInOwl:hasOBONamespace rdf:datatype="&xsd;string">unit.ontology</oboInOwl:hasOBONamespace>
        <oboInOwl:inSubset rdf:resource="&obo;uo#unit_slim"/>
    </owl:Class>
    <owl:Axiom>
        <owl:annotatedTarget rdf:datatype="&xsd;string">A rate unit which is equal to one over one molar.</owl:annotatedTarget>
        <oboInOwl:hasDbXref rdf:datatype="&xsd;string">UO:GVG</oboInOwl:hasDbXref>
        <owl:annotatedProperty rdf:resource="&obo;IAO_0000115"/>
        <owl:annotatedSource rdf:resource="&obo;UO_0000285"/>
    </owl:Axiom>
    


    <!-- http://purl.obolibrary.org/obo/UO_0000286 -->

    <owl:Class rdf:about="&obo;UO_0000286">
        <rdfs:label rdf:datatype="&xsd;string">yotta</rdfs:label>
        <rdfs:subClassOf rdf:resource="&obo;UO_0000046"/>
        <oboInOwl:hasExactSynonym rdf:datatype="&xsd;string">10^[24]</oboInOwl:hasExactSynonym>
        <oboInOwl:creation_date rdf:datatype="&xsd;string">2012-06-13T13:09:16Z</oboInOwl:creation_date>
        <obo:IAO_0000115 rdf:datatype="&xsd;string">A prefix in the metric system denoting a factor of ten to the power of 24.</obo:IAO_0000115>
        <oboInOwl:id rdf:datatype="&xsd;string">UO:0000286</oboInOwl:id>
        <oboInOwl:hasExactSynonym rdf:datatype="&xsd;string">Y</oboInOwl:hasExactSynonym>
        <oboInOwl:created_by rdf:datatype="&xsd;string">gkoutos</oboInOwl:created_by>
        <oboInOwl:hasOBONamespace rdf:datatype="&xsd;string">unit.ontology</oboInOwl:hasOBONamespace>
        <oboInOwl:inSubset rdf:resource="&obo;uo#prefix_slim"/>
    </owl:Class>
    <owl:Axiom>
        <owl:annotatedTarget rdf:datatype="&xsd;string">A prefix in the metric system denoting a factor of ten to the power of 24.</owl:annotatedTarget>
        <oboInOwl:hasDbXref rdf:datatype="&xsd;string">UO:GVG</oboInOwl:hasDbXref>
        <owl:annotatedProperty rdf:resource="&obo;IAO_0000115"/>
        <owl:annotatedSource rdf:resource="&obo;UO_0000286"/>
    </owl:Axiom>
    


    <!-- http://purl.obolibrary.org/obo/UO_0000287 -->

    <owl:Class rdf:about="&obo;UO_0000287">
        <rdfs:label rdf:datatype="&xsd;string">hecto</rdfs:label>
        <rdfs:subClassOf rdf:resource="&obo;UO_0000046"/>
        <oboInOwl:hasExactSynonym rdf:datatype="&xsd;string">10^[2]</oboInOwl:hasExactSynonym>
        <oboInOwl:creation_date rdf:datatype="&xsd;string">2012-06-13T13:30:59Z</oboInOwl:creation_date>
        <obo:IAO_0000115 rdf:datatype="&xsd;string">A prefix in the metric system denoting a factor of one hundred.</obo:IAO_0000115>
        <oboInOwl:id rdf:datatype="&xsd;string">UO:0000287</oboInOwl:id>
        <oboInOwl:created_by rdf:datatype="&xsd;string">gkoutos</oboInOwl:created_by>
        <oboInOwl:hasExactSynonym rdf:datatype="&xsd;string">h</oboInOwl:hasExactSynonym>
        <oboInOwl:hasOBONamespace rdf:datatype="&xsd;string">unit.ontology</oboInOwl:hasOBONamespace>
        <oboInOwl:inSubset rdf:resource="&obo;uo#prefix_slim"/>
    </owl:Class>
    <owl:Axiom>
        <owl:annotatedTarget rdf:datatype="&xsd;string">A prefix in the metric system denoting a factor of one hundred.</owl:annotatedTarget>
        <oboInOwl:hasDbXref rdf:datatype="&xsd;string">UO:GVG</oboInOwl:hasDbXref>
        <owl:annotatedProperty rdf:resource="&obo;IAO_0000115"/>
        <owl:annotatedSource rdf:resource="&obo;UO_0000287"/>
    </owl:Axiom>
    


    <!-- http://purl.obolibrary.org/obo/UO_0000288 -->

    <owl:Class rdf:about="&obo;UO_0000288">
        <rdfs:label rdf:datatype="&xsd;string">zetta</rdfs:label>
        <rdfs:subClassOf rdf:resource="&obo;UO_0000046"/>
        <oboInOwl:hasExactSynonym rdf:datatype="&xsd;string">10^[21]</oboInOwl:hasExactSynonym>
        <oboInOwl:creation_date rdf:datatype="&xsd;string">2012-06-13T13:32:19Z</oboInOwl:creation_date>
        <obo:IAO_0000115 rdf:datatype="&xsd;string">A prefix in the metric system denoting a factor of ten to the power of 21.</obo:IAO_0000115>
        <oboInOwl:id rdf:datatype="&xsd;string">UO:0000288</oboInOwl:id>
        <oboInOwl:hasExactSynonym rdf:datatype="&xsd;string">Z</oboInOwl:hasExactSynonym>
        <oboInOwl:created_by rdf:datatype="&xsd;string">gkoutos</oboInOwl:created_by>
        <oboInOwl:hasOBONamespace rdf:datatype="&xsd;string">unit.ontology</oboInOwl:hasOBONamespace>
        <oboInOwl:inSubset rdf:resource="&obo;uo#prefix_slim"/>
    </owl:Class>
    <owl:Axiom>
        <owl:annotatedTarget rdf:datatype="&xsd;string">A prefix in the metric system denoting a factor of ten to the power of 21.</owl:annotatedTarget>
        <oboInOwl:hasDbXref rdf:datatype="&xsd;string">UO:GVG</oboInOwl:hasDbXref>
        <owl:annotatedProperty rdf:resource="&obo;IAO_0000115"/>
        <owl:annotatedSource rdf:resource="&obo;UO_0000288"/>
    </owl:Axiom>
    


    <!-- http://purl.obolibrary.org/obo/UO_0000289 -->

    <owl:Class rdf:about="&obo;UO_0000289">
        <rdfs:label rdf:datatype="&xsd;string">exa</rdfs:label>
        <rdfs:subClassOf rdf:resource="&obo;UO_0000046"/>
        <oboInOwl:hasExactSynonym rdf:datatype="&xsd;string">10^[18]</oboInOwl:hasExactSynonym>
        <oboInOwl:creation_date rdf:datatype="&xsd;string">2012-06-13T13:33:26Z</oboInOwl:creation_date>
        <obo:IAO_0000115 rdf:datatype="&xsd;string">A prefix in the metric system denoting a factor of ten to the power of 18.</obo:IAO_0000115>
        <oboInOwl:hasExactSynonym rdf:datatype="&xsd;string">E</oboInOwl:hasExactSynonym>
        <oboInOwl:id rdf:datatype="&xsd;string">UO:0000289</oboInOwl:id>
        <oboInOwl:created_by rdf:datatype="&xsd;string">gkoutos</oboInOwl:created_by>
        <oboInOwl:hasOBONamespace rdf:datatype="&xsd;string">unit.ontology</oboInOwl:hasOBONamespace>
        <oboInOwl:inSubset rdf:resource="&obo;uo#prefix_slim"/>
    </owl:Class>
    <owl:Axiom>
        <owl:annotatedTarget rdf:datatype="&xsd;string">A prefix in the metric system denoting a factor of ten to the power of 18.</owl:annotatedTarget>
        <oboInOwl:hasDbXref rdf:datatype="&xsd;string">UO:GVG</oboInOwl:hasDbXref>
        <owl:annotatedProperty rdf:resource="&obo;IAO_0000115"/>
        <owl:annotatedSource rdf:resource="&obo;UO_0000289"/>
    </owl:Axiom>
    


    <!-- http://purl.obolibrary.org/obo/UO_0000290 -->

    <owl:Class rdf:about="&obo;UO_0000290">
        <rdfs:label rdf:datatype="&xsd;string">peta</rdfs:label>
        <rdfs:subClassOf rdf:resource="&obo;UO_0000046"/>
        <oboInOwl:hasExactSynonym rdf:datatype="&xsd;string">10^[15]</oboInOwl:hasExactSynonym>
        <oboInOwl:creation_date rdf:datatype="&xsd;string">2012-06-13T13:34:04Z</oboInOwl:creation_date>
        <obo:IAO_0000115 rdf:datatype="&xsd;string">A prefix in the metric system denoting a factor of ten to the power of 15.</obo:IAO_0000115>
        <oboInOwl:hasExactSynonym rdf:datatype="&xsd;string">P</oboInOwl:hasExactSynonym>
        <oboInOwl:id rdf:datatype="&xsd;string">UO:0000290</oboInOwl:id>
        <oboInOwl:created_by rdf:datatype="&xsd;string">gkoutos</oboInOwl:created_by>
        <oboInOwl:hasOBONamespace rdf:datatype="&xsd;string">unit.ontology</oboInOwl:hasOBONamespace>
        <oboInOwl:inSubset rdf:resource="&obo;uo#prefix_slim"/>
    </owl:Class>
    <owl:Axiom>
        <owl:annotatedTarget rdf:datatype="&xsd;string">A prefix in the metric system denoting a factor of ten to the power of 15.</owl:annotatedTarget>
        <oboInOwl:hasDbXref rdf:datatype="&xsd;string">UO:GVG</oboInOwl:hasDbXref>
        <owl:annotatedProperty rdf:resource="&obo;IAO_0000115"/>
        <owl:annotatedSource rdf:resource="&obo;UO_0000290"/>
    </owl:Axiom>
    


    <!-- http://purl.obolibrary.org/obo/UO_0000291 -->

    <owl:Class rdf:about="&obo;UO_0000291">
        <rdfs:label rdf:datatype="&xsd;string">tera</rdfs:label>
        <rdfs:subClassOf rdf:resource="&obo;UO_0000046"/>
        <oboInOwl:hasRelatedSynonym rdf:datatype="&xsd;string">10^[12]</oboInOwl:hasRelatedSynonym>
        <oboInOwl:creation_date rdf:datatype="&xsd;string">2012-06-13T13:34:51Z</oboInOwl:creation_date>
        <obo:IAO_0000115 rdf:datatype="&xsd;string">A prefix in the metric system denoting a factor of ten to the power of 12.</obo:IAO_0000115>
        <oboInOwl:hasExactSynonym rdf:datatype="&xsd;string">T</oboInOwl:hasExactSynonym>
        <oboInOwl:id rdf:datatype="&xsd;string">UO:0000291</oboInOwl:id>
        <oboInOwl:created_by rdf:datatype="&xsd;string">gkoutos</oboInOwl:created_by>
        <oboInOwl:hasOBONamespace rdf:datatype="&xsd;string">unit.ontology</oboInOwl:hasOBONamespace>
        <oboInOwl:inSubset rdf:resource="&obo;uo#prefix_slim"/>
    </owl:Class>
    <owl:Axiom>
        <owl:annotatedTarget rdf:datatype="&xsd;string">A prefix in the metric system denoting a factor of ten to the power of 12.</owl:annotatedTarget>
        <oboInOwl:hasDbXref rdf:datatype="&xsd;string">UO:GVG</oboInOwl:hasDbXref>
        <owl:annotatedProperty rdf:resource="&obo;IAO_0000115"/>
        <owl:annotatedSource rdf:resource="&obo;UO_0000291"/>
    </owl:Axiom>
    


    <!-- http://purl.obolibrary.org/obo/UO_0000292 -->

    <owl:Class rdf:about="&obo;UO_0000292">
        <rdfs:label rdf:datatype="&xsd;string">giga</rdfs:label>
        <rdfs:subClassOf rdf:resource="&obo;UO_0000046"/>
        <oboInOwl:hasExactSynonym rdf:datatype="&xsd;string">10^[9]</oboInOwl:hasExactSynonym>
        <oboInOwl:creation_date rdf:datatype="&xsd;string">2012-06-13T13:35:28Z</oboInOwl:creation_date>
        <obo:IAO_0000115 rdf:datatype="&xsd;string">A prefix in the metric system denoting a factor of ten to the power of 9.</obo:IAO_0000115>
        <oboInOwl:hasExactSynonym rdf:datatype="&xsd;string">G</oboInOwl:hasExactSynonym>
        <oboInOwl:id rdf:datatype="&xsd;string">UO:0000292</oboInOwl:id>
        <oboInOwl:created_by rdf:datatype="&xsd;string">gkoutos</oboInOwl:created_by>
        <oboInOwl:hasOBONamespace rdf:datatype="&xsd;string">unit.ontology</oboInOwl:hasOBONamespace>
        <oboInOwl:inSubset rdf:resource="&obo;uo#prefix_slim"/>
    </owl:Class>
    <owl:Axiom>
        <owl:annotatedTarget rdf:datatype="&xsd;string">A prefix in the metric system denoting a factor of ten to the power of 9.</owl:annotatedTarget>
        <oboInOwl:hasDbXref rdf:datatype="&xsd;string">UO:GVG</oboInOwl:hasDbXref>
        <owl:annotatedProperty rdf:resource="&obo;IAO_0000115"/>
        <owl:annotatedSource rdf:resource="&obo;UO_0000292"/>
    </owl:Axiom>
    


    <!-- http://purl.obolibrary.org/obo/UO_0000293 -->

    <owl:Class rdf:about="&obo;UO_0000293">
        <rdfs:label rdf:datatype="&xsd;string">mega</rdfs:label>
        <rdfs:subClassOf rdf:resource="&obo;UO_0000046"/>
        <oboInOwl:hasExactSynonym rdf:datatype="&xsd;string">10^[6]</oboInOwl:hasExactSynonym>
        <oboInOwl:creation_date rdf:datatype="&xsd;string">2012-06-13T13:35:59Z</oboInOwl:creation_date>
        <obo:IAO_0000115 rdf:datatype="&xsd;string">A prefix in the metric system denoting a factor of million.</obo:IAO_0000115>
        <oboInOwl:hasExactSynonym rdf:datatype="&xsd;string">M</oboInOwl:hasExactSynonym>
        <oboInOwl:id rdf:datatype="&xsd;string">UO:0000293</oboInOwl:id>
        <oboInOwl:created_by rdf:datatype="&xsd;string">gkoutos</oboInOwl:created_by>
        <oboInOwl:hasOBONamespace rdf:datatype="&xsd;string">unit.ontology</oboInOwl:hasOBONamespace>
        <oboInOwl:inSubset rdf:resource="&obo;uo#prefix_slim"/>
    </owl:Class>
    <owl:Axiom>
        <owl:annotatedTarget rdf:datatype="&xsd;string">A prefix in the metric system denoting a factor of million.</owl:annotatedTarget>
        <oboInOwl:hasDbXref rdf:datatype="&xsd;string">UO:GVG</oboInOwl:hasDbXref>
        <owl:annotatedProperty rdf:resource="&obo;IAO_0000115"/>
        <owl:annotatedSource rdf:resource="&obo;UO_0000293"/>
    </owl:Axiom>
    


    <!-- http://purl.obolibrary.org/obo/UO_0000294 -->

    <owl:Class rdf:about="&obo;UO_0000294">
        <rdfs:label rdf:datatype="&xsd;string">kilo</rdfs:label>
        <rdfs:subClassOf rdf:resource="&obo;UO_0000046"/>
        <oboInOwl:hasExactSynonym rdf:datatype="&xsd;string">10^[3]</oboInOwl:hasExactSynonym>
        <oboInOwl:creation_date rdf:datatype="&xsd;string">2012-06-13T13:36:58Z</oboInOwl:creation_date>
        <obo:IAO_0000115 rdf:datatype="&xsd;string">A prefix in the metric system denoting a factor of one thousand.</obo:IAO_0000115>
        <oboInOwl:id rdf:datatype="&xsd;string">UO:0000294</oboInOwl:id>
        <oboInOwl:created_by rdf:datatype="&xsd;string">gkoutos</oboInOwl:created_by>
        <oboInOwl:hasExactSynonym rdf:datatype="&xsd;string">k</oboInOwl:hasExactSynonym>
        <oboInOwl:hasOBONamespace rdf:datatype="&xsd;string">unit.ontology</oboInOwl:hasOBONamespace>
        <oboInOwl:inSubset rdf:resource="&obo;uo#prefix_slim"/>
    </owl:Class>
    <owl:Axiom>
        <owl:annotatedTarget rdf:datatype="&xsd;string">A prefix in the metric system denoting a factor of one thousand.</owl:annotatedTarget>
        <oboInOwl:hasDbXref rdf:datatype="&xsd;string">UO:GVG</oboInOwl:hasDbXref>
        <owl:annotatedProperty rdf:resource="&obo;IAO_0000115"/>
        <owl:annotatedSource rdf:resource="&obo;UO_0000294"/>
    </owl:Axiom>
    


    <!-- http://purl.obolibrary.org/obo/UO_0000295 -->

    <owl:Class rdf:about="&obo;UO_0000295">
        <rdfs:label rdf:datatype="&xsd;string">deca</rdfs:label>
        <rdfs:subClassOf rdf:resource="&obo;UO_0000046"/>
        <oboInOwl:hasExactSynonym rdf:datatype="&xsd;string">10^[1]</oboInOwl:hasExactSynonym>
        <oboInOwl:creation_date rdf:datatype="&xsd;string">2012-06-13T13:38:11Z</oboInOwl:creation_date>
        <obo:IAO_0000115 rdf:datatype="&xsd;string">A prefix in the metric system denoting a factor of ten.</obo:IAO_0000115>
        <oboInOwl:id rdf:datatype="&xsd;string">UO:0000295</oboInOwl:id>
        <oboInOwl:hasExactSynonym rdf:datatype="&xsd;string">da</oboInOwl:hasExactSynonym>
        <oboInOwl:created_by rdf:datatype="&xsd;string">gkoutos</oboInOwl:created_by>
        <oboInOwl:hasOBONamespace rdf:datatype="&xsd;string">unit.ontology</oboInOwl:hasOBONamespace>
        <oboInOwl:inSubset rdf:resource="&obo;uo#unit_group_slim"/>
    </owl:Class>
    <owl:Axiom>
        <owl:annotatedTarget rdf:datatype="&xsd;string">A prefix in the metric system denoting a factor of ten.</owl:annotatedTarget>
        <oboInOwl:hasDbXref rdf:datatype="&xsd;string">UO:GVG</oboInOwl:hasDbXref>
        <owl:annotatedProperty rdf:resource="&obo;IAO_0000115"/>
        <owl:annotatedSource rdf:resource="&obo;UO_0000295"/>
    </owl:Axiom>
    


    <!-- http://purl.obolibrary.org/obo/UO_0000296 -->

    <owl:Class rdf:about="&obo;UO_0000296">
        <rdfs:label rdf:datatype="&xsd;string">deci</rdfs:label>
        <rdfs:subClassOf rdf:resource="&obo;UO_0000046"/>
        <oboInOwl:hasExactSynonym rdf:datatype="&xsd;string">10^[-1]</oboInOwl:hasExactSynonym>
        <oboInOwl:creation_date rdf:datatype="&xsd;string">2012-06-13T13:43:00Z</oboInOwl:creation_date>
        <obo:IAO_0000115 rdf:datatype="&xsd;string">A prefix in the metric system denoting a factor of one tenth.</obo:IAO_0000115>
        <oboInOwl:id rdf:datatype="&xsd;string">UO:0000296</oboInOwl:id>
        <oboInOwl:hasExactSynonym rdf:datatype="&xsd;string">d</oboInOwl:hasExactSynonym>
        <oboInOwl:created_by rdf:datatype="&xsd;string">gkoutos</oboInOwl:created_by>
        <oboInOwl:hasOBONamespace rdf:datatype="&xsd;string">unit.ontology</oboInOwl:hasOBONamespace>
        <oboInOwl:inSubset rdf:resource="&obo;uo#prefix_slim"/>
    </owl:Class>
    <owl:Axiom>
        <owl:annotatedTarget rdf:datatype="&xsd;string">A prefix in the metric system denoting a factor of one tenth.</owl:annotatedTarget>
        <oboInOwl:hasDbXref rdf:datatype="&xsd;string">UO:GVG</oboInOwl:hasDbXref>
        <owl:annotatedProperty rdf:resource="&obo;IAO_0000115"/>
        <owl:annotatedSource rdf:resource="&obo;UO_0000296"/>
    </owl:Axiom>
    


    <!-- http://purl.obolibrary.org/obo/UO_0000297 -->

    <owl:Class rdf:about="&obo;UO_0000297">
        <rdfs:label rdf:datatype="&xsd;string">milli</rdfs:label>
        <rdfs:subClassOf rdf:resource="&obo;UO_0000046"/>
        <oboInOwl:hasExactSynonym rdf:datatype="&xsd;string">10^[-3]</oboInOwl:hasExactSynonym>
        <oboInOwl:creation_date rdf:datatype="&xsd;string">2012-06-13T13:44:22Z</oboInOwl:creation_date>
        <obo:IAO_0000115 rdf:datatype="&xsd;string">A prefix in the metric system denoting a factor of one thousand.</obo:IAO_0000115>
        <oboInOwl:id rdf:datatype="&xsd;string">UO:0000297</oboInOwl:id>
        <oboInOwl:created_by rdf:datatype="&xsd;string">gkoutos</oboInOwl:created_by>
        <oboInOwl:hasExactSynonym rdf:datatype="&xsd;string">m</oboInOwl:hasExactSynonym>
        <oboInOwl:hasOBONamespace rdf:datatype="&xsd;string">unit.ontology</oboInOwl:hasOBONamespace>
        <oboInOwl:inSubset rdf:resource="&obo;uo#prefix_slim"/>
    </owl:Class>
    <owl:Axiom>
        <owl:annotatedTarget rdf:datatype="&xsd;string">A prefix in the metric system denoting a factor of one thousand.</owl:annotatedTarget>
        <oboInOwl:hasDbXref rdf:datatype="&xsd;string">UO:GVG</oboInOwl:hasDbXref>
        <owl:annotatedProperty rdf:resource="&obo;IAO_0000115"/>
        <owl:annotatedSource rdf:resource="&obo;UO_0000297"/>
    </owl:Axiom>
    


    <!-- http://purl.obolibrary.org/obo/UO_0000298 -->

    <owl:Class rdf:about="&obo;UO_0000298">
        <rdfs:label rdf:datatype="&xsd;string">centi</rdfs:label>
        <rdfs:subClassOf rdf:resource="&obo;UO_0000046"/>
        <oboInOwl:hasExactSynonym rdf:datatype="&xsd;string">10^[-2]</oboInOwl:hasExactSynonym>
        <oboInOwl:creation_date rdf:datatype="&xsd;string">2012-06-13T13:45:30Z</oboInOwl:creation_date>
        <obo:IAO_0000115 rdf:datatype="&xsd;string">A prefix in the metric system denoting a factor of one hundred.</obo:IAO_0000115>
        <oboInOwl:id rdf:datatype="&xsd;string">UO:0000298</oboInOwl:id>
        <oboInOwl:hasExactSynonym rdf:datatype="&xsd;string">c</oboInOwl:hasExactSynonym>
        <oboInOwl:created_by rdf:datatype="&xsd;string">gkoutos</oboInOwl:created_by>
        <oboInOwl:hasOBONamespace rdf:datatype="&xsd;string">unit.ontology</oboInOwl:hasOBONamespace>
        <oboInOwl:inSubset rdf:resource="&obo;uo#prefix_slim"/>
    </owl:Class>
    <owl:Axiom>
        <owl:annotatedTarget rdf:datatype="&xsd;string">A prefix in the metric system denoting a factor of one hundred.</owl:annotatedTarget>
        <oboInOwl:hasDbXref rdf:datatype="&xsd;string">UO:GVG</oboInOwl:hasDbXref>
        <owl:annotatedProperty rdf:resource="&obo;IAO_0000115"/>
        <owl:annotatedSource rdf:resource="&obo;UO_0000298"/>
    </owl:Axiom>
    


    <!-- http://purl.obolibrary.org/obo/UO_0000299 -->

    <owl:Class rdf:about="&obo;UO_0000299">
        <rdfs:label rdf:datatype="&xsd;string">micro</rdfs:label>
        <rdfs:subClassOf rdf:resource="&obo;UO_0000046"/>
        <oboInOwl:hasExactSynonym rdf:datatype="&xsd;string">10^[-6]</oboInOwl:hasExactSynonym>
        <oboInOwl:creation_date rdf:datatype="&xsd;string">2012-06-13T13:46:34Z</oboInOwl:creation_date>
        <obo:IAO_0000115 rdf:datatype="&xsd;string">A prefix in the metric system denoting a factor of 10 to the power of -6.</obo:IAO_0000115>
        <oboInOwl:id rdf:datatype="&xsd;string">UO:0000299</oboInOwl:id>
        <oboInOwl:created_by rdf:datatype="&xsd;string">gkoutos</oboInOwl:created_by>
        <oboInOwl:hasOBONamespace rdf:datatype="&xsd;string">unit.ontology</oboInOwl:hasOBONamespace>
        <oboInOwl:inSubset rdf:resource="&obo;uo#prefix_slim"/>
    </owl:Class>
    <owl:Axiom>
        <owl:annotatedTarget rdf:datatype="&xsd;string">A prefix in the metric system denoting a factor of 10 to the power of -6.</owl:annotatedTarget>
        <oboInOwl:hasDbXref rdf:datatype="&xsd;string">UO:GVG</oboInOwl:hasDbXref>
        <owl:annotatedProperty rdf:resource="&obo;IAO_0000115"/>
        <owl:annotatedSource rdf:resource="&obo;UO_0000299"/>
    </owl:Axiom>
    


    <!-- http://purl.obolibrary.org/obo/UO_0000300 -->

    <owl:Class rdf:about="&obo;UO_0000300">
        <rdfs:label rdf:datatype="&xsd;string">nano</rdfs:label>
        <rdfs:subClassOf rdf:resource="&obo;UO_0000046"/>
        <oboInOwl:hasExactSynonym rdf:datatype="&xsd;string">10^[-9]</oboInOwl:hasExactSynonym>
        <oboInOwl:creation_date rdf:datatype="&xsd;string">2012-06-13T13:47:23Z</oboInOwl:creation_date>
        <obo:IAO_0000115 rdf:datatype="&xsd;string">A prefix in the metric system denoting a factor of 10 to the power of -9.</obo:IAO_0000115>
        <oboInOwl:id rdf:datatype="&xsd;string">UO:0000300</oboInOwl:id>
        <oboInOwl:created_by rdf:datatype="&xsd;string">gkoutos</oboInOwl:created_by>
        <oboInOwl:hasExactSynonym rdf:datatype="&xsd;string">n</oboInOwl:hasExactSynonym>
        <oboInOwl:hasOBONamespace rdf:datatype="&xsd;string">unit.ontology</oboInOwl:hasOBONamespace>
        <oboInOwl:inSubset rdf:resource="&obo;uo#prefix_slim"/>
    </owl:Class>
    <owl:Axiom>
        <owl:annotatedTarget rdf:datatype="&xsd;string">A prefix in the metric system denoting a factor of 10 to the power of -9.</owl:annotatedTarget>
        <oboInOwl:hasDbXref rdf:datatype="&xsd;string">UO:GVG</oboInOwl:hasDbXref>
        <owl:annotatedProperty rdf:resource="&obo;IAO_0000115"/>
        <owl:annotatedSource rdf:resource="&obo;UO_0000300"/>
    </owl:Axiom>
    


    <!-- http://purl.obolibrary.org/obo/UO_0000301 -->
[truncated: 19,377 more chars]
