# Supplementary material for: The cell behavior ontology: describing the intrinsic biological behaviors of real and model cells seen as active agents
Source: Bioinformatics. 2014 Apr 22;30(16):2367–74. doi: 10.1093/bioinformatics/btu210 (PMC4133580; doi:10.1093/bioinformatics/btu210)
Supplement: Supplementary Data [file supp_btu210_Supplemental_Material.zip › Supplemental Material/use_case_1.owl]

<?xml version="1.0"?>


<!DOCTYPE rdf:RDF [
    <!ENTITY owl "http://www.w3.org/2002/07/owl#" >
    <!ENTITY OBO_REL "http://purl.org/obo/owl/OBO_REL#" >
    <!ENTITY dc "http://purl.org/dc/elements/1.1/" >
    <!ENTITY xsd "http://www.w3.org/2001/XMLSchema#" >
    <!ENTITY rdfs "http://www.w3.org/2000/01/rdf-schema#" >
    <!ENTITY rdf "http://www.w3.org/1999/02/22-rdf-syntax-ns#" >
    <!ENTITY oboInOwl "http://www.geneontology.org/formats/oboInOwl#" >
    <!ENTITY use_case_1 "http://www.semanticweb.org/ontologies/2012/9/19/use_case_1#" >
    <!ENTITY CBO_1_0 "http://cbo.biocomplexity.indiana.edu/svn/cbo/trunk/CBO_1_0#" >
    <!ENTITY CBO "http://www.semanticweb.org/ontologies/2011/1/Ontology1298055835221.owl#" >
]>


<rdf:RDF xmlns="http://www.semanticweb.org/ontologies/2012/9/19/untitled-ontology-103#"
     xml:base="http://www.semanticweb.org/ontologies/2012/9/19/untitled-ontology-103"
     xmlns:dc="http://purl.org/dc/elements/1.1/"
     xmlns:rdfs="http://www.w3.org/2000/01/rdf-schema#"
     xmlns:CBO_1_0="http://cbo.biocomplexity.indiana.edu/svn/cbo/trunk/CBO_1_0#"
     xmlns:owl="http://www.w3.org/2002/07/owl#"
     xmlns:xsd="http://www.w3.org/2001/XMLSchema#"
     xmlns:rdf="http://www.w3.org/1999/02/22-rdf-syntax-ns#"
     xmlns:OBO_REL="http://purl.org/obo/owl/OBO_REL#"
     xmlns:CBO="http://www.semanticweb.org/ontologies/2011/1/Ontology1298055835221.owl#"
     xmlns:oboInOwl="http://www.geneontology.org/formats/oboInOwl#"
     xmlns:use_case_1="http://www.semanticweb.org/ontologies/2012/9/19/use_case_1#">
    <owl:Ontology rdf:about="http://www.semanticweb.org/ontologies/2012/9/19/untitled-ontology-103#genid1">
        <owl:imports rdf:resource="http://cbo.biocomplexity.indiana.edu/svn/cbo/trunk/CBO_1_0"/>
    </owl:Ontology>
    


    <!-- 
    ///////////////////////////////////////////////////////////////////////////////////////
    //
    // Annotation properties
    //
    ///////////////////////////////////////////////////////////////////////////////////////
     -->

    <owl:AnnotationProperty rdf:about="&CBO;hasUnit"/>
    <owl:AnnotationProperty rdf:about="&OBO_REL;has_quality"/>
    <owl:AnnotationProperty rdf:about="&CBO;hasFloatValue"/>
    <owl:AnnotationProperty rdf:about="&CBO;hasExtentValueSet3D"/>
    


    <!-- 
    ///////////////////////////////////////////////////////////////////////////////////////
    //
    // Datatypes
    //
    ///////////////////////////////////////////////////////////////////////////////////////
     -->

    


    <!-- 
    ///////////////////////////////////////////////////////////////////////////////////////
    //
    // Object Properties
    //
    ///////////////////////////////////////////////////////////////////////////////////////
     -->

    


    <!-- http://purl.org/obo/owl/OBO_REL#has_participant -->

    <owl:ObjectProperty rdf:about="&OBO_REL;has_participant"/>
    


    <!-- 
    ///////////////////////////////////////////////////////////////////////////////////////
    //
    // Data properties
    //
    ///////////////////////////////////////////////////////////////////////////////////////
     -->

    


    <!-- http://cbo.biocomplexity.indiana.edu/svn/cbo/trunk/CBO.owl#hasVTKtypeID -->

    <owl:DatatypeProperty rdf:about="http://cbo.biocomplexity.indiana.edu/svn/cbo/trunk/CBO.owl#hasVTKtypeID"/>
    


    <!-- http://www.semanticweb.org/ontologies/2012/9/19/use_case_1#hasStringValue -->

    <owl:DatatypeProperty rdf:about="&use_case_1;hasStringValue"/>
    


    <!-- 
    ///////////////////////////////////////////////////////////////////////////////////////
    //
    // Classes
    //
    ///////////////////////////////////////////////////////////////////////////////////////
     -->

    


    <!-- http://cbo.biocomplexity.indiana.edu/svn/cbo/trunk/CBO.owl#Cell -->

    <owl:Class rdf:about="http://cbo.biocomplexity.indiana.edu/svn/cbo/trunk/CBO.owl#Cell"/>
    


    <!-- http://cbo.biocomplexity.indiana.edu/svn/cbo/trunk/CBO.owl#CellCellAdhesion -->

    <owl:Class rdf:about="http://cbo.biocomplexity.indiana.edu/svn/cbo/trunk/CBO.owl#CellCellAdhesion"/>
    


    <!-- http://cbo.biocomplexity.indiana.edu/svn/cbo/trunk/CBO.owl#CellGrowth -->

    <owl:Class rdf:about="http://cbo.biocomplexity.indiana.edu/svn/cbo/trunk/CBO.owl#CellGrowth"/>
    


    <!-- http://cbo.biocomplexity.indiana.edu/svn/cbo/trunk/CBO.owl#CorpuscularEntity -->

    <owl:Class rdf:about="http://cbo.biocomplexity.indiana.edu/svn/cbo/trunk/CBO.owl#CorpuscularEntity"/>
    


    <!-- http://cbo.biocomplexity.indiana.edu/svn/cbo/trunk/CBO.owl#DiscreteExtent -->

    <owl:Class rdf:about="http://cbo.biocomplexity.indiana.edu/svn/cbo/trunk/CBO.owl#DiscreteExtent"/>
    


    <!-- http://cbo.biocomplexity.indiana.edu/svn/cbo/trunk/CBO.owl#ExtraCellularFluid -->

    <owl:Class rdf:about="http://cbo.biocomplexity.indiana.edu/svn/cbo/trunk/CBO.owl#ExtraCellularFluid"/>
    


    <!-- http://cbo.biocomplexity.indiana.edu/svn/cbo/trunk/CBO.owl#Fill -->

    <owl:Class rdf:about="http://cbo.biocomplexity.indiana.edu/svn/cbo/trunk/CBO.owl#Fill"/>
    


    <!-- http://cbo.biocomplexity.indiana.edu/svn/cbo/trunk/CBO.owl#Necrosis -->

    <owl:Class rdf:about="http://cbo.biocomplexity.indiana.edu/svn/cbo/trunk/CBO.owl#Necrosis"/>
    


    <!-- http://cbo.biocomplexity.indiana.edu/svn/cbo/trunk/CBO.owl#PhenotypicChange -->

    <owl:Class rdf:about="http://cbo.biocomplexity.indiana.edu/svn/cbo/trunk/CBO.owl#PhenotypicChange"/>
    


    <!-- http://cbo.biocomplexity.indiana.edu/svn/cbo/trunk/CBO.owl#System -->

    <owl:Class rdf:about="http://cbo.biocomplexity.indiana.edu/svn/cbo/trunk/CBO.owl#System"/>
    


    <!-- http://cbo.biocomplexity.indiana.edu/svn/cbo/trunk/CBO.owl#SystemPixelDistanceScale -->

    <owl:Class rdf:about="http://cbo.biocomplexity.indiana.edu/svn/cbo/trunk/CBO.owl#SystemPixelDistanceScale"/>
    


    <!-- http://cbo.biocomplexity.indiana.edu/svn/cbo/trunk/CBO.owl#VTK_FileRoot -->

    <owl:Class rdf:about="http://cbo.biocomplexity.indiana.edu/svn/cbo/trunk/CBO.owl#VTK_FileRoot"/>
    


    <!-- http://cbo.biocomplexity.indiana.edu/svn/cbo/trunk/CBO.owl#VTK_FileTimeStep -->

    <owl:Class rdf:about="http://cbo.biocomplexity.indiana.edu/svn/cbo/trunk/CBO.owl#VTK_FileTimeStep"/>
    


    <!-- http://cbo.biocomplexity.indiana.edu/svn/cbo/trunk/CBO.owl#VTK_InitialCondition -->

    <owl:Class rdf:about="http://cbo.biocomplexity.indiana.edu/svn/cbo/trunk/CBO.owl#VTK_InitialCondition"/>
    


    <!-- http://www.semanticweb.org/ontologies/2012/9/19/use_case_1#H_Growth -->

    <owl:Class rdf:about="&use_case_1;H_Growth">
        <rdfs:subClassOf rdf:resource="http://cbo.biocomplexity.indiana.edu/svn/cbo/trunk/CBO.owl#CellGrowth"/>
        <rdfs:subClassOf>
            <owl:Restriction>
                <owl:onProperty rdf:resource="&OBO_REL;has_participant"/>
                <owl:someValuesFrom rdf:resource="&use_case_1;HypoxicTumorCell"/>
            </owl:Restriction>
        </rdfs:subClassOf>
        <owl:disjointWith rdf:resource="&use_case_1;T_Growth"/>
    </owl:Class>
    


    <!-- http://www.semanticweb.org/ontologies/2012/9/19/use_case_1#H_H_Adh -->

    <owl:Class rdf:about="&use_case_1;H_H_Adh">
        <rdfs:subClassOf rdf:resource="http://cbo.biocomplexity.indiana.edu/svn/cbo/trunk/CBO.owl#CellCellAdhesion"/>
        <oboInOwl:comment>Adhesion process between a pair of Hypoxic Tumor Cells.</oboInOwl:comment>
        <dc:creator>JPS</dc:creator>
    </owl:Class>
    


    <!-- http://www.semanticweb.org/ontologies/2012/9/19/use_case_1#H_T_Adh -->

    <owl:Class rdf:about="&use_case_1;H_T_Adh">
        <rdfs:subClassOf rdf:resource="http://cbo.biocomplexity.indiana.edu/svn/cbo/trunk/CBO.owl#CellCellAdhesion"/>
        <oboInOwl:comment>Adhesion process between a &quot;Hypoxic Tumor Cell&quot; and a &quot;Tumor Cell&quot;.</oboInOwl:comment>
        <dc:creator>jps</dc:creator>
    </owl:Class>
    


    <!-- http://www.semanticweb.org/ontologies/2012/9/19/use_case_1#HypoxicTumorCell -->

    <owl:Class rdf:about="&use_case_1;HypoxicTumorCell">
        <owl:equivalentClass>
            <owl:Restriction>
                <owl:onProperty rdf:resource="http://cbo.biocomplexity.indiana.edu/svn/cbo/trunk/CBO.owl#hasVTKtypeID"/>
                <owl:hasValue rdf:datatype="&xsd;integer">2</owl:hasValue>
            </owl:Restriction>
        </owl:equivalentClass>
        <rdfs:subClassOf rdf:resource="http://cbo.biocomplexity.indiana.edu/svn/cbo/trunk/CBO.owl#Cell"/>
        <rdfs:subClassOf rdf:resource="http://cbo.biocomplexity.indiana.edu/svn/cbo/trunk/CBO.owl#CorpuscularEntity"/>
        <owl:disjointWith rdf:resource="&use_case_1;TumorCell"/>
        <rdfs:isDefinedBy>MP:0005039</rdfs:isDefinedBy>
        <dc:creator>JPS</dc:creator>
        <oboInOwl:comment>A hypoxic (insufficient oxygen) tumor cell.</oboInOwl:comment>
        <rdfs:isDefinedBy>http://ncicb.nci.nih.gov/xml/owl/EVS/Thesaurus.owl#Neoplastic_Cell</rdfs:isDefinedBy>
    </owl:Class>
    <owl:Axiom>
        <owl:annotatedTarget>MP:0005039</owl:annotatedTarget>
        <rdfs:comment>MP (Mammalian Phenotype)
Hypoxia  MP:0005039

definition	reduced concentration of O2 in the blood, alveoli or other tissues resulting in the decreased pressure of this component of body gases
preferred name	hypoxia
exact synonym	decreased partial O2 level
xref_definition	ISBN:0-683-40008-8</rdfs:comment>
        <owl:annotatedSource rdf:resource="&use_case_1;HypoxicTumorCell"/>
        <owl:annotatedProperty rdf:resource="&rdfs;isDefinedBy"/>
    </owl:Axiom>
    


    <!-- http://www.semanticweb.org/ontologies/2012/9/19/use_case_1#M_H_Adh -->

    <owl:Class rdf:about="&use_case_1;M_H_Adh">
        <rdfs:subClassOf rdf:resource="http://cbo.biocomplexity.indiana.edu/svn/cbo/trunk/CBO.owl#CellCellAdhesion"/>
        <oboInOwl:comment>Adhesions between a portion of media and a Hypoxic cell.</oboInOwl:comment>
        <dc:creator>JPS</dc:creator>
    </owl:Class>
    


    <!-- http://www.semanticweb.org/ontologies/2012/9/19/use_case_1#M_M_Adh -->

    <owl:Class rdf:about="&use_case_1;M_M_Adh">
        <rdfs:subClassOf rdf:resource="http://cbo.biocomplexity.indiana.edu/svn/cbo/trunk/CBO.owl#CellCellAdhesion"/>
        <oboInOwl:comment>Adhesion between portions of media.</oboInOwl:comment>
        <dc:creator>JPS</dc:creator>
    </owl:Class>
    


    <!-- http://www.semanticweb.org/ontologies/2012/9/19/use_case_1#M_T_Adh -->

    <owl:Class rdf:about="&use_case_1;M_T_Adh">
        <rdfs:subClassOf rdf:resource="http://cbo.biocomplexity.indiana.edu/svn/cbo/trunk/CBO.owl#CellCellAdhesion"/>
        <oboInOwl:comment>Adhesion between a portion of media and a Tumor cell.</oboInOwl:comment>
        <dc:creator>JPS</dc:creator>
    </owl:Class>
    


    <!-- http://www.semanticweb.org/ontologies/2012/9/19/use_case_1#Media -->

    <owl:Class rdf:about="&use_case_1;Media">
        <rdfs:subClassOf rdf:resource="http://cbo.biocomplexity.indiana.edu/svn/cbo/trunk/CBO.owl#ExtraCellularFluid"/>
        <rdfs:subClassOf rdf:resource="http://cbo.biocomplexity.indiana.edu/svn/cbo/trunk/CBO.owl#Fill"/>
        <rdfs:subClassOf>
            <owl:Restriction>
                <owl:onProperty rdf:resource="http://cbo.biocomplexity.indiana.edu/svn/cbo/trunk/CBO.owl#hasVTKtypeID"/>
                <owl:hasValue rdf:datatype="&xsd;integer">0</owl:hasValue>
            </owl:Restriction>
        </rdfs:subClassOf>
        <rdfs:comment>The fluid (and everything) else that is distinct from the cells.</rdfs:comment>
    </owl:Class>
    


    <!-- http://www.semanticweb.org/ontologies/2012/9/19/use_case_1#T_Growth -->

    <owl:Class rdf:about="&use_case_1;T_Growth">
        <rdfs:subClassOf rdf:resource="http://cbo.biocomplexity.indiana.edu/svn/cbo/trunk/CBO.owl#CellGrowth"/>
        <rdfs:subClassOf>
            <owl:Restriction>
                <owl:onProperty rdf:resource="&OBO_REL;has_participant"/>
                <owl:someValuesFrom rdf:resource="&use_case_1;TumorCell"/>
            </owl:Restriction>
        </rdfs:subClassOf>
    </owl:Class>
    


    <!-- http://www.semanticweb.org/ontologies/2012/9/19/use_case_1#T_T_Adh -->

    <owl:Class rdf:about="&use_case_1;T_T_Adh">
        <rdfs:subClassOf rdf:resource="http://cbo.biocomplexity.indiana.edu/svn/cbo/trunk/CBO.owl#CellCellAdhesion"/>
        <oboInOwl:comment>Adhesion process between a pair of &quot;Tumor Cells&quot;.</oboInOwl:comment>
        <dc:creator>JPS</dc:creator>
    </owl:Class>
    


    <!-- http://www.semanticweb.org/ontologies/2012/9/19/use_case_1#TumorCell -->

    <owl:Class rdf:about="&use_case_1;TumorCell">
        <owl:equivalentClass>
            <owl:Restriction>
                <owl:onProperty rdf:resource="http://cbo.biocomplexity.indiana.edu/svn/cbo/trunk/CBO.owl#hasVTKtypeID"/>
                <owl:hasValue rdf:datatype="&xsd;integer">1</owl:hasValue>
            </owl:Restriction>
        </owl:equivalentClass>
        <rdfs:subClassOf rdf:resource="http://cbo.biocomplexity.indiana.edu/svn/cbo/trunk/CBO.owl#Cell"/>
        <rdfs:subClassOf rdf:resource="http://cbo.biocomplexity.indiana.edu/svn/cbo/trunk/CBO.owl#CorpuscularEntity"/>
        <dc:creator>JPS</dc:creator>
        <oboInOwl:comment>These cells are named &quot;normal&quot; in the publication.</oboInOwl:comment>
        <rdfs:isDefinedBy>http://ncicb.nci.nih.gov/xml/owl/EVS/Thesaurus.owl#Neoplastic_Cell</rdfs:isDefinedBy>
    </owl:Class>
    


    <!-- 
    ///////////////////////////////////////////////////////////////////////////////////////
    //
    // Individuals
    //
    ///////////////////////////////////////////////////////////////////////////////////////
     -->

    


    <!-- http://www.semanticweb.org/ontologies/2012/9/19/use_case_1#HypTumCell_death -->

    <owl:NamedIndividual rdf:about="&use_case_1;HypTumCell_death">
        <rdf:type rdf:resource="http://cbo.biocomplexity.indiana.edu/svn/cbo/trunk/CBO.owl#Necrosis"/>
        <rdfs:comment>Death of a HypoxicTumorCell.</rdfs:comment>
    </owl:NamedIndividual>
    


    <!-- http://www.semanticweb.org/ontologies/2012/9/19/use_case_1#TumorCell-1 -->

    <owl:NamedIndividual rdf:about="&use_case_1;TumorCell-1">
        <rdf:type rdf:resource="&use_case_1;TumorCell"/>
    </owl:NamedIndividual>
    


    <!-- http://www.semanticweb.org/ontologies/2012/9/19/use_case_1#TumorGrowthWithAgniogenesis_VTK_FileTimeStep -->

    <owl:NamedIndividual rdf:about="&use_case_1;TumorGrowthWithAgniogenesis_VTK_FileTimeStep">
        <rdf:type rdf:resource="http://cbo.biocomplexity.indiana.edu/svn/cbo/trunk/CBO.owl#VTK_FileTimeStep"/>
        <CBO:hasUnit>minute</CBO:hasUnit>
        <CBO:hasFloatValue>1</CBO:hasFloatValue>
    </owl:NamedIndividual>
    


    <!-- http://www.semanticweb.org/ontologies/2012/9/19/use_case_1#TumorGrowthWithAngiogenesis -->

    <owl:NamedIndividual rdf:about="&use_case_1;TumorGrowthWithAngiogenesis">
        <rdf:type rdf:resource="http://cbo.biocomplexity.indiana.edu/svn/cbo/trunk/CBO.owl#System"/>
        <dc:creator>JPS</dc:creator>
        <rdfs:comment>Tumor Growth with Angiogenesis. Note that only some of the objects and processes in the reference are described in this use case.</rdfs:comment>
        <rdfs:isDefinedBy>Shirinifard A, et al. (2009) &quot;3D Multi-Cell Simulation of Tumor Growth and Angiogenesis&quot; PLoS ONE 4(10): e7190.</rdfs:isDefinedBy>
        <CBO_1_0:has_Quality rdf:resource="&use_case_1;TumorGrowthWithAgniogenesis_VTK_FileTimeStep"/>
        <CBO_1_0:has_Quality rdf:resource="&use_case_1;TumorGrowthWithAngiogenesis_VTK_InitialFile"/>
        <CBO_1_0:has_Quality rdf:resource="&use_case_1;systemPix2DistSc"/>
        <CBO_1_0:has_Quality rdf:resource="&use_case_1;tumorGrowthWithAngiogenesis_VTK_FileRoot"/>
        <CBO_1_0:has_Quality rdf:resource="&use_case_1;use_case_1_extent"/>
    </owl:NamedIndividual>
    


    <!-- http://www.semanticweb.org/ontologies/2012/9/19/use_case_1#TumorGrowthWithAngiogenesis_VTK_InitialFile -->

    <owl:NamedIndividual rdf:about="&use_case_1;TumorGrowthWithAngiogenesis_VTK_InitialFile">
        <rdf:type rdf:resource="http://cbo.biocomplexity.indiana.edu/svn/cbo/trunk/CBO.owl#VTK_InitialCondition"/>
        <use_case_1:hasStringValue>use_case_1_0000000000.vtk</use_case_1:hasStringValue>
    </owl:NamedIndividual>
    


    <!-- http://www.semanticweb.org/ontologies/2012/9/19/use_case_1#Tumor_2_hypoxic_switch -->

    <owl:NamedIndividual rdf:about="&use_case_1;Tumor_2_hypoxic_switch">
        <rdf:type rdf:resource="http://cbo.biocomplexity.indiana.edu/svn/cbo/trunk/CBO.owl#PhenotypicChange"/>
        <rdfs:comment>Conversion of a Tumor cell instance to an instance of a Hypoxic tumor cell, or vice versa.</rdfs:comment>
    </owl:NamedIndividual>
    


    <!-- http://www.semanticweb.org/ontologies/2012/9/19/use_case_1#systemPix2DistSc -->

    <owl:NamedIndividual rdf:about="&use_case_1;systemPix2DistSc">
        <rdf:type rdf:resource="http://cbo.biocomplexity.indiana.edu/svn/cbo/trunk/CBO.owl#SystemPixelDistanceScale"/>
        <CBO:hasFloatValue rdf:datatype="&xsd;float">4.44</CBO:hasFloatValue>
        <CBO:hasUnit>UO:micrometer</CBO:hasUnit>
    </owl:NamedIndividual>
    


    <!-- http://www.semanticweb.org/ontologies/2012/9/19/use_case_1#tumorGrowthWithAngiogenesis_VTK_FileRoot -->

    <owl:NamedIndividual rdf:about="&use_case_1;tumorGrowthWithAngiogenesis_VTK_FileRoot">
        <rdf:type rdf:resource="http://cbo.biocomplexity.indiana.edu/svn/cbo/trunk/CBO.owl#VTK_FileRoot"/>
        <use_case_1:hasStringValue>use_case_1</use_case_1:hasStringValue>
    </owl:NamedIndividual>
    


    <!-- http://www.semanticweb.org/ontologies/2012/9/19/use_case_1#use_case_1_extent -->

    <owl:NamedIndividual rdf:about="&use_case_1;use_case_1_extent">
        <rdf:type rdf:resource="http://cbo.biocomplexity.indiana.edu/svn/cbo/trunk/CBO.owl#DiscreteExtent"/>
        <CBO:hasExtentValueSet3D>180,180,180</CBO:hasExtentValueSet3D>
        <rdfs:comment>These are the X, Y and Z extents of the box defining the model&apos;s universe.</rdfs:comment>
        <CBO:hasUnit>UO:micrometer</CBO:hasUnit>
    </owl:NamedIndividual>
    


    <!-- 
    ///////////////////////////////////////////////////////////////////////////////////////
    //
    // General axioms
    //
    ///////////////////////////////////////////////////////////////////////////////////////
     -->

    <rdf:Description>
        <rdf:type rdf:resource="&owl;AllDifferent"/>
        <owl:distinctMembers rdf:parseType="Collection">
            <rdf:Description rdf:about="&use_case_1;HypTumCell_death"/>
            <rdf:Description rdf:about="&use_case_1;TumorGrowthWithAgniogenesis_VTK_FileTimeStep"/>
            <rdf:Description rdf:about="&use_case_1;TumorGrowthWithAngiogenesis"/>
            <rdf:Description rdf:about="&use_case_1;TumorGrowthWithAngiogenesis_VTK_InitialFile"/>
            <rdf:Description rdf:about="&use_case_1;Tumor_2_hypoxic_switch"/>
            <rdf:Description rdf:about="&use_case_1;systemPix2DistSc"/>
            <rdf:Description rdf:about="&use_case_1;tumorGrowthWithAngiogenesis_VTK_FileRoot"/>
            <rdf:Description rdf:about="&use_case_1;use_case_1_extent"/>
        </owl:distinctMembers>
    </rdf:Description>
    <rdf:Description>
        <rdf:type rdf:resource="&owl;AllDisjointClasses"/>
        <owl:members rdf:parseType="Collection">
            <rdf:Description rdf:about="&use_case_1;H_H_Adh"/>
            <rdf:Description rdf:about="&use_case_1;H_T_Adh"/>
            <rdf:Description rdf:about="&use_case_1;T_T_Adh"/>
        </owl:members>
    </rdf:Description>
</rdf:RDF>


<!-- Generated by the OWL API (version 3.3.1957) http://owlapi.sourceforge.net -->
